# Supplementary material for: Label-Free Quantitative Proteomics of Lysine Acetylome Identifies Substrates of Gcn5 in Magnaporthe oryzae Autophagy and Epigenetic Regulation
Source: mSystems. 2018 Nov 20;3(6):e00270-18. doi: 10.1128/mSystems.00270-18 (PMC6247014; doi:10.1128/mSystems.00270-18)
Supplement: DATA SET S2 [file sys006182295sd2.xlsx]

## Sheet: OX vs delta significant diffe
Proteins	Positions within proteins	Sequence window	Leading proteins	Protein	Fasta headers	Diagnostic peak	Number of Acetyl (K)	Amino acid	Score	Modified sequence	Modification window	Acetyl (K) Probabilities	Acetyl (K) Score diffs	Position in peptide	Charge	m/z	Mass error [ppm]	Contaminant	Intensity OX-1	Intensity OX-2	Intensity OX-3	average OX	Intensity WT-1	Intensity WT-2	Intensity WT-3	average WT	OX/WT	t test p value
>tr|G4NHY9|G4NHY9_MAGO7 Uncharacterized protein OS=Magnaporthe oryzae (strain 70-15 / ATCC MYA-4617 / FGSC 8958) GN=MGG_09395 PE=4 SV=1;>tr|L7HZR7|L7HZR7_MAGOY Uncharacterized protein OS=Magnaporthe oryzae (strain Y34) GN=OOU_Y34scaffold00658g5 PE=4 SV=1;>tr|L7IVV9|L7IVV9_MAGOP Uncharacterized protein OS=Magnaporthe oryzae (strain P131) GN=OOW_P131scaffold01314g9 PE=4 SV=1	106;106;106	IKLKMTHRLFKEPTIKVKLGGLKGYFSVDLA	>tr|G4NHY9|G4NHY9_MAGO7 Uncharacterized protein OS=Magnaporthe oryzae (strain 70-15 / ATCC MYA-4617 / FGSC 8958) GN=MGG_09395 PE=4 SV=1	>tr|G4NHY9|G4NHY9_MAGO7 Uncharacterized protein OS=Magnaporthe oryzae (strain 70-15 / ATCC MYA-4617 / FGSC 8958) GN=MGG_09395 PE=4 SV=1	>tr|G4NHY9|G4NHY9_MAGO7 Uncharacterized protein OS=Magnaporthe oryzae (strain 70-15 / ATCC MYA-4617 / FGSC 8958) GN=MGG_09395 PE=4 SV=1;>tr|L7HZR7|L7HZR7_MAGOY Uncharacterized protein OS=Magnaporthe oryzae (strain Y34) GN=OOU_Y34scaffold00658g5 PE=4 SV=1;>	+	1	K	95.618	_LFKEPTIK(ac)VK_	X;Acetyl (K);X;X;X;X;X;X;X;X;X;X;X;X;X;Acetyl (K);X;Acetyl (K);X;X;X;X;X;X;X;X;X;X;X;X;X	LFKEPTIK(1)VK	LFK(-70.88)EPTIK(70.88)VK(-82.42)	8	2	622.884	-0.36297		157070000	111570000	150690000	1.39777e+08	18207000	9754400	10425000	1.27955e+07	10.9239	0.000932104	MGG_09395
>tr|G4MRS8|G4MRS8_MAGO7 Uncharacterized protein OS=Magnaporthe oryzae (strain 70-15 / ATCC MYA-4617 / FGSC 8958) GN=MGG_04582 PE=4 SV=1;>tr|L7HQJ4|L7HQJ4_MAGOY Uncharacterized protein OS=Magnaporthe oryzae (strain Y34) GN=OOU_Y34scaffold01005g5 PE=4 SV=1;>tr|L7J370|L7J370_MAGOP Uncharacterized protein OS=Magnaporthe oryzae (strain P131) GN=OOW_P131scaffold01138g69 PE=4 SV=1	310;310;310	EEVDSDIAKIKAGGFKTVRVYSTDCNTLPNV	>tr|G4MRS8|G4MRS8_MAGO7 Uncharacterized protein OS=Magnaporthe oryzae (strain 70-15 / ATCC MYA-4617 / FGSC 8958) GN=MGG_04582 PE=4 SV=1	>tr|G4MRS8|G4MRS8_MAGO7 Uncharacterized protein OS=Magnaporthe oryzae (strain 70-15 / ATCC MYA-4617 / FGSC 8958) GN=MGG_04582 PE=4 SV=1	>tr|G4MRS8|G4MRS8_MAGO7 Uncharacterized protein OS=Magnaporthe oryzae (strain 70-15 / ATCC MYA-4617 / FGSC 8958) GN=MGG_04582 PE=4 SV=1;>tr|L7HQJ4|L7HQJ4_MAGOY Uncharacterized protein OS=Magnaporthe oryzae (strain Y34) GN=OOU_Y34scaffold01005g5 PE=4 SV=1;>	+	1	K	99.139	_AGGFK(ac)TVR_	X;X;X;X;X;X;X;X;Acetyl (K);X;X;X;X;X;X;Acetyl (K);X;X;X;X;X;X;X;X;X;X;X;X;X;X;X	AGGFK(1)TVR	AGGFK(88.82)TVR	5	2	439.248	0.25399		43796000	48012000	36588000	4.27987e+07	21848000	15470000	14454000	1.72573e+07	2.48003	0.00326002	MGG_04582
>tr|G4NF57|G4NF57_MAGO7 Hsp70-like protein OS=Magnaporthe oryzae (strain 70-15 / ATCC MYA-4617 / FGSC 8958) GN=MGG_04191 PE=3 SV=1;>tr|L7I5B3|L7I5B3_MAGOY Heat shock protein SSC1 OS=Magnaporthe oryzae (strain Y34) GN=OOU_Y34scaffold00540g9 PE=3 SV=1;>tr|L7IT09|L7IT09_MAGOP Heat shock protein SSC1 OS=Magnaporthe oryzae (strain P131) GN=OOW_P131scaffold01393g49 PE=3 SV=1	176;176;176	GKMKETAEAYLSKNVKNAVVTVPAYFNDSQR	>tr|G4NF57|G4NF57_MAGO7 Hsp70-like protein OS=Magnaporthe oryzae (strain 70-15 / ATCC MYA-4617 / FGSC 8958) GN=MGG_04191 PE=3 SV=1	>tr|G4NF57|G4NF57_MAGO7 Hsp70-like protein OS=Magnaporthe oryzae (strain 70-15 / ATCC MYA-4617 / FGSC 8958) GN=MGG_04191 PE=3 SV=1	>tr|G4NF57|G4NF57_MAGO7 Hsp70-like protein OS=Magnaporthe oryzae (strain 70-15 / ATCC MYA-4617 / FGSC 8958) GN=MGG_04191 PE=3 SV=1;>tr|L7I5B3|L7I5B3_MAGOY Heat shock protein SSC1 OS=Magnaporthe oryzae (strain Y34) GN=OOU_Y34scaffold00540g9 PE=3 SV=1;>tr|L7	+	1	K	131.51	_NVK(ac)NAVVTVPAYFNDSQR_	X;X;X;X;X;X;X;X;X;X;X;X;X;X;X;Acetyl (K);X;X;X;X;X;X;X;X;X;X;X;X;X;X;X	NVK(1)NAVVTVPAYFNDSQR	NVK(47.2)NAVVTVPAYFNDSQR	3	2	1032.53	-0.24208			10974000	11407000	11190500		5844700	5341400	5593050	2.00079	0.00349878	MGG_04191
>tr|G4MVB0|G4MVB0_MAGO7 Elongation factor 2 OS=Magnaporthe oryzae (strain 70-15 / ATCC MYA-4617 / FGSC 8958) GN=MGG_01742 PE=4 SV=1;>tr|L7I6Y5|L7I6Y5_MAGOY Elongation factor 2 OS=Magnaporthe oryzae (strain Y34) GN=OOU_Y34scaffold00521g3 PE=4 SV=1;>tr|L7IWM0|L7IWM0_MAGOP Elongation factor 2 OS=Magnaporthe oryzae (strain P131) GN=OOW_P131scaffold01324g1 PE=4 SV=1	480;480;480	LKSGTLTTDETAHNLKVMKFSVSPVVQQSVQ	>tr|G4MVB0|G4MVB0_MAGO7 Elongation factor 2 OS=Magnaporthe oryzae (strain 70-15 / ATCC MYA-4617 / FGSC 8958) GN=MGG_01742 PE=4 SV=1	>tr|G4MVB0|G4MVB0_MAGO7 Elongation factor 2 OS=Magnaporthe oryzae (strain 70-15 / ATCC MYA-4617 / FGSC 8958) GN=MGG_01742 PE=4 SV=1	>tr|G4MVB0|G4MVB0_MAGO7 Elongation factor 2 OS=Magnaporthe oryzae (strain 70-15 / ATCC MYA-4617 / FGSC 8958) GN=MGG_01742 PE=4 SV=1;>tr|L7I6Y5|L7I6Y5_MAGOY Elongation factor 2 OS=Magnaporthe oryzae (strain Y34) GN=OOU_Y34scaffold00521g3 PE=4 SV=1;>tr|L7IWM	+	1	K	131.24	_SGTLTTDETAHNLK(ac)VMK_	X;X;X;X;X;X;X;X;X;X;X;X;X;X;X;Acetyl (K);X;X;X;X;X;X;X;X;X;X;X;X;X;X;X	SGTLTTDETAHNLK(1)VMK	SGTLTTDETAHNLK(38.89)VMK(-38.89)	14	2	944.478	1.097		25286000	20662000	21431000	2.24597e+07	8485500		12038000	10261750	2.18868	0.0126547	MGG_01742
>tr|G4MZ61|G4MZ61_MAGO7 U4/U6.U5 tri-snRNP-associated protein 2 OS=Magnaporthe oryzae (strain 70-15 / ATCC MYA-4617 / FGSC 8958) GN=MGG_08169 PE=4 SV=1;>tr|L7IM99|L7IM99_MAGOY U4/U6.U5 tri-snRNP-associated protein 2 OS=Magnaporthe oryzae (strain Y34) GN=OOU_Y34scaffold00094g91 PE=4 SV=1;>tr|L7IZU3|L7IZU3_MAGOP U4/U6.U5 tri-snRNP-associated protein 2 OS=Magnaporthe oryzae (strain P131) GN=OOW_P131…	206;206;206	PRYTRDEVARLDRPGKAPMARTLAGKEYAPG	>tr|G4MZ61|G4MZ61_MAGO7 U4/U6.U5 tri-snRNP-associated protein 2 OS=Magnaporthe oryzae (strain 70-15 / ATCC MYA-4617 / FGSC 8958) GN=MGG_08169 PE=4 SV=1	>tr|G4MZ61|G4MZ61_MAGO7 U4/U6.U5 tri-snRNP-associated protein 2 OS=Magnaporthe oryzae (strain 70-15 / ATCC MYA-4617 / FGSC 8958) GN=MGG_08169 PE=4 SV=1	>tr|G4MZ61|G4MZ61_MAGO7 U4/U6.U5 tri-snRNP-associated protein 2 OS=Magnaporthe oryzae (strain 70-15 / ATCC MYA-4617 / FGSC 8958) GN=MGG_08169 PE=4 SV=1;>tr|L7IM99|L7IM99_MAGOY U4/U6.U5 tri-snRNP-associated protein 2 OS=Magnaporthe oryzae (strain Y34) GN=OO	+	1	K	98.156	_LDRPGK(ac)APMAR_	X;X;X;X;X;X;X;X;X;X;X;X;X;X;X;Acetyl (K);X;X;X;X;X;X;X;X;X;X;X;X;X;X;X	LDRPGK(1)APMAR	LDRPGK(90.61)APMAR	6	3	418.564	-0.38352		19989000	23583000	27303000	23625000	9194900		11128000	10161450	2.32496	0.0174527	MGG_08169
>tr|G4ML82|G4ML82_MAGO7 ATP-citrate synthase subunit 1 OS=Magnaporthe oryzae (strain 70-15 / ATCC MYA-4617 / FGSC 8958) GN=MGG_06719 PE=4 SV=1;>tr|L7JMC4|L7JMC4_MAGOP ATP-citrate synthase subunit 1 OS=Magnaporthe oryzae (strain P131) GN=OOW_P131scaffold00177g8 PE=4 SV=1;>tr|L7I5K1|L7I5K1_MAGOY ATP-citrate synthase subunit 1 OS=Magnaporthe oryzae (strain Y34) GN=OOU_Y34scaffold00534g8 PE=4 SV=1	517;517;517	HDKGLSPREFVDLMRKQNKLIPGIGHRVKSR	>tr|G4ML82|G4ML82_MAGO7 ATP-citrate synthase subunit 1 OS=Magnaporthe oryzae (strain 70-15 / ATCC MYA-4617 / FGSC 8958) GN=MGG_06719 PE=4 SV=1	>tr|G4ML82|G4ML82_MAGO7 ATP-citrate synthase subunit 1 OS=Magnaporthe oryzae (strain 70-15 / ATCC MYA-4617 / FGSC 8958) GN=MGG_06719 PE=4 SV=1	>tr|G4ML82|G4ML82_MAGO7 ATP-citrate synthase subunit 1 OS=Magnaporthe oryzae (strain 70-15 / ATCC MYA-4617 / FGSC 8958) GN=MGG_06719 PE=4 SV=1;>tr|L7JMC4|L7JMC4_MAGOP ATP-citrate synthase subunit 1 OS=Magnaporthe oryzae (strain P131) GN=OOW_P131scaffold001	+	1	K	99.752	_K(ac)QNKLIPGIGHR_	X;X;Acetyl (K);X;X;X;X;X;X;X;X;X;X;X;X;Acetyl (K);X;X;Acetyl (K);X;X;X;X;X;X;X;X;X;X;X;X	K(0.973)QNK(0.027)LIPGIGHR	K(15.49)QNK(-15.49)LIPGIGHR	1	3	468.281	0.15808		210480000	345780000	310270000	2.88843e+08	117690000	166460000	148130000	1.44093e+08	2.00456	0.0279879	MGG_06719
>tr|L7HTU6|L7HTU6_MAGOY Autophagy-related protein 7 OS=Magnaporthe oryzae (strain Y34) GN=OOU_Y34scaffold00768g33 PE=4 SV=1;>tr|L7J4X2|L7J4X2_MAGOP Autophagy-related protein 7 OS=Magnaporthe oryzae (strain P131) GN=OOW_P131scaffold01066g20 PE=4 SV=1;>sp|Q52CS0|ATG7_MAGO7 Ubiquitin-like modifier-activating enzyme ATG7 OS=Magnaporthe oryzae (strain 70-15 / ATCC MYA-4617 / FGSC 8958) GN=ATG7 PE=3 SV…	338;338;334	SEMPKVTGWERHPSSKLQARVISLAEYMDPT	>tr|L7HTU6|L7HTU6_MAGOY Autophagy-related protein 7 OS=Magnaporthe oryzae (strain Y34) GN=OOU_Y34scaffold00768g33 PE=4 SV=1	>tr|L7HTU6|L7HTU6_MAGOY Autophagy-related protein 7 OS=Magnaporthe oryzae (strain Y34) GN=OOU_Y34scaffold00768g33 PE=4 SV=1	>tr|L7HTU6|L7HTU6_MAGOY Autophagy-related protein 7 OS=Magnaporthe oryzae (strain Y34) GN=OOU_Y34scaffold00768g33 PE=4 SV=1;>tr|L7J4X2|L7J4X2_MAGOP Autophagy-related protein 7 OS=Magnaporthe oryzae (strain P131) GN=OOW_P131scaffold01066g20 PE=4 SV=1;>sp|Q5	+	1	K	89.08	_HPSSK(ac)LQAR_	X;X;X;X;X;X;X;X;X;X;X;X;X;X;X;Acetyl (K);X;X;X;X;X;X;X;X;X;X;X;X;X;X;X	HPSSK(1)LQAR	HPSSK(89.08)LQAR	5	2	533.294	0.13392			74354000	60572000	67463000	20786000		27992000	24389000	2.76612	0.0310792	Atg7
>tr|G4MSC0|G4MSC0_MAGO7 60S ribosomal protein L6 OS=Magnaporthe oryzae (strain 70-15 / ATCC MYA-4617 / FGSC 8958) GN=MGG_04444 PE=3 SV=1;>tr|L7HX47|L7HX47_MAGOY 60S ribosomal protein L6 OS=Magnaporthe oryzae (strain Y34) GN=OOU_Y34scaffold00744g46 PE=3 SV=1;>tr|L7IUW5|L7IUW5_MAGOP 60S ribosomal protein L6 OS=Magnaporthe oryzae (strain P131) GN=OOW_P131scaffold01358g13 PE=3 SV=1	25;25;25	KQFGKASRTVPHHSQKASKWYPATDDNGPKA	>tr|G4MSC0|G4MSC0_MAGO7 60S ribosomal protein L6 OS=Magnaporthe oryzae (strain 70-15 / ATCC MYA-4617 / FGSC 8958) GN=MGG_04444 PE=3 SV=1	>tr|G4MSC0|G4MSC0_MAGO7 60S ribosomal protein L6 OS=Magnaporthe oryzae (strain 70-15 / ATCC MYA-4617 / FGSC 8958) GN=MGG_04444 PE=3 SV=1	>tr|G4MSC0|G4MSC0_MAGO7 60S ribosomal protein L6 OS=Magnaporthe oryzae (strain 70-15 / ATCC MYA-4617 / FGSC 8958) GN=MGG_04444 PE=3 SV=1;>tr|L7HX47|L7HX47_MAGOY 60S ribosomal protein L6 OS=Magnaporthe oryzae (strain Y34) GN=OOU_Y34scaffold00744g46 PE=3 SV=	+	1	K	114.02	_TVPHHSQK(ac)ASK_	X;X;X;X;Acetyl (K);X;X;X;X;X;X;X;X;X;X;Acetyl (K);X;X;Acetyl (K);X;X;X;X;X;X;X;X;X;X;X;X	TVPHHSQK(1)ASK	TVPHHSQK(91.96)ASK(-91.96)	8	3	421.226	-0.030636		47435000	35412000	32254000	38367000	13884000	15251000	27050000	1.87283e+07	2.04861	0.0344973	MGG_04444
>tr|L7IF18|L7IF18_MAGOY Fatty acid synthase subunit alpha reductase OS=Magnaporthe oryzae (strain Y34) GN=OOU_Y34scaffold00255g48 PE=3 SV=1;>tr|L7J9L1|L7J9L1_MAGOP Fatty acid synthase subunit alpha reductase OS=Magnaporthe oryzae (strain P131) GN=OOW_P131scaffold00606g1 PE=3 SV=1;>tr|G4NIU0|G4NIU0_MAGO7 Fatty acid synthase subunit alpha OS=Magnaporthe oryzae (strain 70-15 / ATCC MYA-4617 / FGSC 8…	946;946;946	IEDKIVNGANSENLYKKKFIDPRANIKFDFP	>tr|L7IF18|L7IF18_MAGOY Fatty acid synthase subunit alpha reductase OS=Magnaporthe oryzae (strain Y34) GN=OOU_Y34scaffold00255g48 PE=3 SV=1	>tr|L7IF18|L7IF18_MAGOY Fatty acid synthase subunit alpha reductase OS=Magnaporthe oryzae (strain Y34) GN=OOU_Y34scaffold00255g48 PE=3 SV=1	>tr|L7IF18|L7IF18_MAGOY Fatty acid synthase subunit alpha reductase OS=Magnaporthe oryzae (strain Y34) GN=OOU_Y34scaffold00255g48 PE=3 SV=1;>tr|L7J9L1|L7J9L1_MAGOP Fatty acid synthase subunit alpha reductase OS=Magnaporthe oryzae (strain P131) GN=OOW_P131s	+	1	K	99.531	_IVNGANSENLYK(ac)K_	X;X;X;X;X;X;X;X;X;X;X;X;X;X;X;Acetyl (K);X;X;X;X;X;X;X;X;X;X;X;X;X;X;X	IVNGANSENLYK(1)K	IVNGANSENLYK(99.53)K(-99.53)	12	2	746.394	0.92073		15636000	22425000	24855000	20972000	10129000		3540500	6834750	3.06844	0.046844	Fatty acid synthase subunit alpha reductase
>tr|G5EHG0|G5EHG0_MAGO7 Uncharacterized protein OS=Magnaporthe oryzae (strain 70-15 / ATCC MYA-4617 / FGSC 8958) GN=MGCH7_ch7g390 PE=4 SV=1;>tr|L7I014|L7I014_MAGOY Uncharacterized protein OS=Magnaporthe oryzae (strain Y34) GN=OOU_Y34scaffold00666g147 PE=4 SV=1;>tr|L7JM64|L7JM64_MAGOP Uncharacterized protein OS=Magnaporthe oryzae (strain P131) GN=OOW_P131scaffold00223g2 PE=4 SV=1	40;40;40	EQAIIFRKLNSDSWSKPLTLAQYMEAGELLS	>tr|G5EHG0|G5EHG0_MAGO7 Uncharacterized protein OS=Magnaporthe oryzae (strain 70-15 / ATCC MYA-4617 / FGSC 8958) GN=MGCH7_ch7g390 PE=4 SV=1	>tr|G5EHG0|G5EHG0_MAGO7 Uncharacterized protein OS=Magnaporthe oryzae (strain 70-15 / ATCC MYA-4617 / FGSC 8958) GN=MGCH7_ch7g390 PE=4 SV=1	>tr|G5EHG0|G5EHG0_MAGO7 Uncharacterized protein OS=Magnaporthe oryzae (strain 70-15 / ATCC MYA-4617 / FGSC 8958) GN=MGCH7_ch7g390 PE=4 SV=1;>tr|L7I014|L7I014_MAGOY Uncharacterized protein OS=Magnaporthe oryzae (strain Y34) GN=OOU_Y34scaffold00666g147 PE=4	+	1	K	68.934	_KLNSDSWSK(ac)PLTLAQYMEAGELLSHTELAR_	X;X;X;X;X;X;X;X;X;X;X;X;X;X;X;Acetyl (K);X;X;X;X;X;X;X;X;X;X;X;X;X;X;X	K(0.039)LNSDSWSK(0.961)PLTLAQYMEAGELLSHTELAR	K(-13.89)LNSDSWSK(13.89)PLTLAQYMEAGELLSHTELAR	9	4	858.438	-0.44682			4619300	4109300	4364300		14109000	15637000	14873000	0.293438	0.00582309	MGCH7_ch7g390
>tr|L7IKZ6|L7IKZ6_MAGOY Glyceraldehyde-3-phosphate dehydrogenase OS=Magnaporthe oryzae (strain Y34) GN=OOU_Y34scaffold00125g3 PE=3 SV=1;>tr|L7IWE7|L7IWE7_MAGOP Glyceraldehyde-3-phosphate dehydrogenase OS=Magnaporthe oryzae (strain P131) GN=OOW_P131scaffold01325g16 PE=3 SV=1;>tr|G4NCH2|G4NCH2_MAGO7 Glyceraldehyde-3-phosphate dehydrogenase OS=Magnaporthe oryzae (strain 70-15 / ATCC MYA-4617 / FGSC …	125;125;105	AEYVVESTGVFTTTDKASAHLKGGAKKVIIS	>tr|L7IKZ6|L7IKZ6_MAGOY Glyceraldehyde-3-phosphate dehydrogenase OS=Magnaporthe oryzae (strain Y34) GN=OOU_Y34scaffold00125g3 PE=3 SV=1	>tr|L7IKZ6|L7IKZ6_MAGOY Glyceraldehyde-3-phosphate dehydrogenase OS=Magnaporthe oryzae (strain Y34) GN=OOU_Y34scaffold00125g3 PE=3 SV=1	>tr|L7IKZ6|L7IKZ6_MAGOY Glyceraldehyde-3-phosphate dehydrogenase OS=Magnaporthe oryzae (strain Y34) GN=OOU_Y34scaffold00125g3 PE=3 SV=1;>tr|L7IWE7|L7IWE7_MAGOP Glyceraldehyde-3-phosphate dehydrogenase OS=Magnaporthe oryzae (strain P131) GN=OOW_P131scaffold		1	K	99.663	_FYTERDPANIPWSETGAEYVVESTGVFTTTDK(ac)ASAHLK_	X;X;X;X;X;X;X;X;X;X;X;X;X;X;X;Acetyl (K);X;X;X;X;X;Acetyl (K);X;X;X;X;X;X;X;X;X	FYTERDPANIPWSETGAEYVVESTGVFTTTDK(1)ASAHLK	FYTERDPANIPWSETGAEYVVESTGVFTTTDK(88.57)ASAHLK(-88.57)	32	4	1065.77	-0.99322		18329000		15309000	16819000	49464000		54978000	52221000	0.322073	0.00779207	Glyceraldehyde-3-phosphate dehydrogenase (GAPDH)
>tr|G4MQB8|G4MQB8_MAGO7 Uncharacterized protein OS=Magnaporthe oryzae (strain 70-15 / ATCC MYA-4617 / FGSC 8958) GN=MGG_10619 PE=4 SV=1;>tr|L7I880|L7I880_MAGOY Uncharacterized protein OS=Magnaporthe oryzae (strain Y34) GN=OOU_Y34scaffold00498g22 PE=4 SV=1;>tr|L7IR84|L7IR84_MAGOP Uncharacterized protein OS=Magnaporthe oryzae (strain P131) GN=OOW_P131scaffold01697g22 PE=4 SV=1	104;104;104	VQAKDAPSGDYWKDDKAKELSDYFWWEFTRR	>tr|G4MQB8|G4MQB8_MAGO7 Uncharacterized protein OS=Magnaporthe oryzae (strain 70-15 / ATCC MYA-4617 / FGSC 8958) GN=MGG_10619 PE=4 SV=1	>tr|G4MQB8|G4MQB8_MAGO7 Uncharacterized protein OS=Magnaporthe oryzae (strain 70-15 / ATCC MYA-4617 / FGSC 8958) GN=MGG_10619 PE=4 SV=1	>tr|G4MQB8|G4MQB8_MAGO7 Uncharacterized protein OS=Magnaporthe oryzae (strain 70-15 / ATCC MYA-4617 / FGSC 8958) GN=MGG_10619 PE=4 SV=1;>tr|L7I880|L7I880_MAGOY Uncharacterized protein OS=Magnaporthe oryzae (strain Y34) GN=OOU_Y34scaffold00498g22 PE=4 SV=1;	+	1	K	180.11	_DAPSGDYWKDDK(ac)AK_	X;X;X;X;X;X;X;X;X;X;X;X;X;X;X;Acetyl (K);X;X;X;X;X;X;X;X;X;X;X;X;X;X;X	DAPSGDYWKDDK(1)AK	DAPSGDYWK(-42.23)DDK(42.23)AK(-154.65)	12	2	819.376	-0.063988		17611000	10722000	16043000	14792000	27676000	26225000	35858000	2.99197e+07	0.494391	0.0143505	MGG_10619
>tr|G4MQB8|G4MQB8_MAGO7 Uncharacterized protein OS=Magnaporthe oryzae (strain 70-15 / ATCC MYA-4617 / FGSC 8958) GN=MGG_10619 PE=4 SV=1;>tr|L7I880|L7I880_MAGOY Uncharacterized protein OS=Magnaporthe oryzae (strain Y34) GN=OOU_Y34scaffold00498g22 PE=4 SV=1;>tr|L7IR84|L7IR84_MAGOP Uncharacterized protein OS=Magnaporthe oryzae (strain P131) GN=OOW_P131scaffold01697g22 PE=4 SV=1	101;101;101	PADVQAKDAPSGDYWKDDKAKELSDYFWWEF	>tr|G4MQB8|G4MQB8_MAGO7 Uncharacterized protein OS=Magnaporthe oryzae (strain 70-15 / ATCC MYA-4617 / FGSC 8958) GN=MGG_10619 PE=4 SV=1	>tr|G4MQB8|G4MQB8_MAGO7 Uncharacterized protein OS=Magnaporthe oryzae (strain 70-15 / ATCC MYA-4617 / FGSC 8958) GN=MGG_10619 PE=4 SV=1	>tr|G4MQB8|G4MQB8_MAGO7 Uncharacterized protein OS=Magnaporthe oryzae (strain 70-15 / ATCC MYA-4617 / FGSC 8958) GN=MGG_10619 PE=4 SV=1;>tr|L7I880|L7I880_MAGOY Uncharacterized protein OS=Magnaporthe oryzae (strain Y34) GN=OOU_Y34scaffold00498g22 PE=4 SV=1;	+	1	K	77.078	_DAPSGDYWK(ac)DDK_	X;X;X;X;X;X;X;X;X;X;X;X;X;X;X;Acetyl (K);X;X;X;X;X;X;X;X;X;X;X;X;X;X;X	DAPSGDYWK(1)DDK	DAPSGDYWK(57.8)DDK(-57.8)	9	2	719.81	1.2339		10059000	7949300	16433000	1.14804e+07	21148000	22496000	26426000	2.33567e+07	0.491527	0.0167244	MGG_10619
>tr|G4ML75|G4ML75_MAGO7 5-methyltetrahydropteroyltriglutamate-homocysteine S-methyltransferase OS=Magnaporthe oryzae (strain 70-15 / ATCC MYA-4617 / FGSC 8958) GN=MGG_06712 PE=3 SV=1;>tr|L7I6D4|L7I6D4_MAGOY Cobalamin-independent synthase OS=Magnaporthe oryzae (strain Y34) GN=OOU_Y34scaffold00534g1 PE=3 SV=1;>tr|L7JLU1|L7JLU1_MAGOP Cobalamin-independent synthase OS=Magnaporthe oryzae (strain P131)…	685;685;685	DVLSIENSKSDAKLLKVFVDSAYPRHIGPGV	>tr|G4ML75|G4ML75_MAGO7 5-methyltetrahydropteroyltriglutamate-homocysteine S-methyltransferase OS=Magnaporthe oryzae (strain 70-15 / ATCC MYA-4617 / FGSC 8958) GN=MGG_06712 PE=3 SV=1	>tr|G4ML75|G4ML75_MAGO7 5-methyltetrahydropteroyltriglutamate-homocysteine S-methyltransferase OS=Magnaporthe oryzae (strain 70-15 / ATCC MYA-4617 / FGSC 8958) GN=MGG_06712 PE=3 SV=1	>tr|G4ML75|G4ML75_MAGO7 5-methyltetrahydropteroyltriglutamate-homocysteine S-methyltransferase OS=Magnaporthe oryzae (strain 70-15 / ATCC MYA-4617 / FGSC 8958) GN=MGG_06712 PE=3 SV=1;>tr|L7I6D4|L7I6D4_MAGOY Cobalamin-independent synthase OS=Magnaporthe ory	+	1	K	78.324	_LLK(ac)VFVDSAYPR_	X;X;X;X;X;X;X;X;X;X;X;X;X;X;X;Acetyl (K);X;X;X;X;X;X;X;X;X;X;X;X;X;X;X	LLK(1)VFVDSAYPR	LLK(73.47)VFVDSAYPR	3	2	725.409	2.1662		3291800	3856000	2390900	3.17957e+06	6418500		8486400	7452450	0.426647	0.0203588	MGG_06712
>tr|G4NHF4|G4NHF4_MAGO7 Alpha,alpha-trehalose-phosphate synthase (UDP-forming) OS=Magnaporthe oryzae (strain 70-15 / ATCC MYA-4617 / FGSC 8958) GN=MGG_03860 PE=3 SV=1;>tr|L7IAU6|L7IAU6_MAGOY Alpha,alpha-trehalose-phosphate synthase (UDP-forming) OS=Magnaporthe oryzae (strain Y34) GN=OOU_Y34scaffold00487g17 PE=3 SV=1;>tr|L7IW45|L7IW45_MAGOP Alpha,alpha-trehalose-phosphate synthase (UDP-forming) OS…	257;257;257	RFVTVGAFPIGIDPEKFVEGLQKPKVQQRIA	>tr|G4NHF4|G4NHF4_MAGO7 Alpha,alpha-trehalose-phosphate synthase (UDP-forming) OS=Magnaporthe oryzae (strain 70-15 / ATCC MYA-4617 / FGSC 8958) GN=MGG_03860 PE=3 SV=1	>tr|G4NHF4|G4NHF4_MAGO7 Alpha,alpha-trehalose-phosphate synthase (UDP-forming) OS=Magnaporthe oryzae (strain 70-15 / ATCC MYA-4617 / FGSC 8958) GN=MGG_03860 PE=3 SV=1	>tr|G4NHF4|G4NHF4_MAGO7 Alpha,alpha-trehalose-phosphate synthase (UDP-forming) OS=Magnaporthe oryzae (strain 70-15 / ATCC MYA-4617 / FGSC 8958) GN=MGG_03860 PE=3 SV=1;>tr|L7IAU6|L7IAU6_MAGOY Alpha,alpha-trehalose-phosphate synthase (UDP-forming) OS=Magnapo	+	1	K	182.77	_FVTVGAFPIGIDPEK(ac)FVEGLQKPK_	X;X;X;X;X;X;X;X;X;X;X;X;X;X;X;Acetyl (K);X;X;X;X;X;X;X;X;X;X;X;X;X;X;X	FVTVGAFPIGIDPEK(1)FVEGLQKPK	FVTVGAFPIGIDPEK(35.06)FVEGLQK(-35.06)PK(-162.86)	15	3	886.823	0.5282		67001000		96346000	81673500	246220000	247550000	345880000	2.79883e+08	0.291813	0.0204132	MGG_03860
>tr|G4MKB4|G4MKB4_MAGO7 Juvenile hormone epoxide hydrolase 2 OS=Magnaporthe oryzae (strain 70-15 / ATCC MYA-4617 / FGSC 8958) GN=MGG_02509 PE=4 SV=1;>tr|L7JFJ5|L7JFJ5_MAGOP Juvenile hormone epoxide hydrolase 2 OS=Magnaporthe oryzae (strain P131) GN=OOW_P131scaffold00343g2 PE=4 SV=1	19;23	EVRPFKIAVPEGELTKLKCKLNAASFPPDTA	>tr|G4MKB4|G4MKB4_MAGO7 Juvenile hormone epoxide hydrolase 2 OS=Magnaporthe oryzae (strain 70-15 / ATCC MYA-4617 / FGSC 8958) GN=MGG_02509 PE=4 SV=1	>tr|G4MKB4|G4MKB4_MAGO7 Juvenile hormone epoxide hydrolase 2 OS=Magnaporthe oryzae (strain 70-15 / ATCC MYA-4617 / FGSC 8958) GN=MGG_02509 PE=4 SV=1	>tr|G4MKB4|G4MKB4_MAGO7 Juvenile hormone epoxide hydrolase 2 OS=Magnaporthe oryzae (strain 70-15 / ATCC MYA-4617 / FGSC 8958) GN=MGG_02509 PE=4 SV=1;>tr|L7JFJ5|L7JFJ5_MAGOP Juvenile hormone epoxide hydrolase 2 OS=Magnaporthe oryzae (strain P131) GN=OOW_P13	+	1	K	67.519	_IAVPEGELTK(ac)LK_	X;X;X;X;X;X;X;X;X;X;X;X;X;X;X;Acetyl (K);X;X;X;X;X;X;X;X;X;X;X;X;X;X;X	IAVPEGELTK(1)LK	IAVPEGELTK(67.52)LK(-67.52)	10	2	670.395	-0.86064			1984700	3695100	2839900	7356000		7434900	7395450	0.384006	0.0335493	MGG_02509
>tr|G4NAD9|G4NAD9_MAGO7 1,4-alpha-glucan-branching enzyme OS=Magnaporthe oryzae (strain 70-15 / ATCC MYA-4617 / FGSC 8958) GN=MGG_03186 PE=4 SV=1;>tr|L7IJK7|L7IJK7_MAGOY 1,4-alpha-glucan-branching enzyme OS=Magnaporthe oryzae (strain Y34) GN=OOU_Y34scaffold00155g9 PE=4 SV=1;>tr|L7IZ23|L7IZ23_MAGOP 1,4-alpha-glucan-branching enzyme OS=Magnaporthe oryzae (strain P131) GN=OOW_P131scaffold01199g39 PE…	648;648;648	VDVSGTYKVALTTDDKEFGGHGRIDSSTRFF	>tr|G4NAD9|G4NAD9_MAGO7 1,4-alpha-glucan-branching enzyme OS=Magnaporthe oryzae (strain 70-15 / ATCC MYA-4617 / FGSC 8958) GN=MGG_03186 PE=4 SV=1	>tr|G4NAD9|G4NAD9_MAGO7 1,4-alpha-glucan-branching enzyme OS=Magnaporthe oryzae (strain 70-15 / ATCC MYA-4617 / FGSC 8958) GN=MGG_03186 PE=4 SV=1	>tr|G4NAD9|G4NAD9_MAGO7 1,4-alpha-glucan-branching enzyme OS=Magnaporthe oryzae (strain 70-15 / ATCC MYA-4617 / FGSC 8958) GN=MGG_03186 PE=4 SV=1;>tr|L7IJK7|L7IJK7_MAGOY 1,4-alpha-glucan-branching enzyme OS=Magnaporthe oryzae (strain Y34) GN=OOU_Y34scaffol	+	1	K	113.72	_VALTTDDK(ac)EFGGHGR_	X;X;X;X;X;X;X;X;X;X;X;X;X;X;X;Acetyl (K);X;X;X;X;X;X;X;X;X;X;X;X;X;X;X	VALTTDDK(1)EFGGHGR	VALTTDDK(97.8)EFGGHGR	8	3	548.937	1.0458		19977000		18942000	19459500	10058000	9636800	11188000	1.02943e+07	1.89032	0.00100979
>tr|L7I8S9|L7I8S9_MAGOY Vacuolar ATP synthase catalytic subunit A OS=Magnaporthe oryzae (strain Y34) GN=OOU_Y34scaffold00492g4 PE=3 SV=1;>tr|L7JK26|L7JK26_MAGOP Vacuolar ATP synthase catalytic subunit A OS=Magnaporthe oryzae (strain P131) GN=OOW_P131scaffold00264g4 PE=3 SV=1;>tr|G4MYA0|G4MYA0_MAGO7 V-type proton ATPase catalytic subunit A OS=Magnaporthe oryzae (strain 70-15 / ATCC MYA-4617 / FGSC…	787;787;589	SLKFEVPTDGEEVICKKYEAIRNEMLEKFAS	>tr|L7I8S9|L7I8S9_MAGOY Vacuolar ATP synthase catalytic subunit A OS=Magnaporthe oryzae (strain Y34) GN=OOU_Y34scaffold00492g4 PE=3 SV=1	>tr|L7I8S9|L7I8S9_MAGOY Vacuolar ATP synthase catalytic subunit A OS=Magnaporthe oryzae (strain Y34) GN=OOU_Y34scaffold00492g4 PE=3 SV=1	>tr|L7I8S9|L7I8S9_MAGOY Vacuolar ATP synthase catalytic subunit A OS=Magnaporthe oryzae (strain Y34) GN=OOU_Y34scaffold00492g4 PE=3 SV=1;>tr|L7JK26|L7JK26_MAGOP Vacuolar ATP synthase catalytic subunit A OS=Magnaporthe oryzae (strain P131) GN=OOW_P131scaffo	+	1	K	77.776	_FEVPTDGEEVICK(ac)K_	X;X;X;X;X;X;X;X;X;X;X;X;X;X;X;Acetyl (K);X;X;X;X;X;X;X;X;X;X;X;X;X;X;X	FEVPTDGEEVICK(1)K	FEVPTDGEEVICK(58.07)K(-58.07)	13	2	846.911	-0.015825		7613600	7274400	7330900	7406300	9780900	9405000	10322000	9.83597e+06	0.752981	0.00105391
>tr|G4NIB2|G4NIB2_MAGO7 Uncharacterized protein OS=Magnaporthe oryzae (strain 70-15 / ATCC MYA-4617 / FGSC 8958) GN=MGG_10704 PE=4 SV=1;>tr|L7IK99|L7IK99_MAGOY Uncharacterized protein OS=Magnaporthe oryzae (strain Y34) GN=OOU_Y34scaffold00180g9 PE=4 SV=1;>tr|L7JB90|L7JB90_MAGOP Uncharacterized protein OS=Magnaporthe oryzae (strain P131) GN=OOW_P131scaffold00489g11 PE=4 SV=1	50;50;50	IFPQHLQQPGVDAQAKWRAWRKTCRLQDDPN	>tr|G4NIB2|G4NIB2_MAGO7 Uncharacterized protein OS=Magnaporthe oryzae (strain 70-15 / ATCC MYA-4617 / FGSC 8958) GN=MGG_10704 PE=4 SV=1	>tr|G4NIB2|G4NIB2_MAGO7 Uncharacterized protein OS=Magnaporthe oryzae (strain 70-15 / ATCC MYA-4617 / FGSC 8958) GN=MGG_10704 PE=4 SV=1	>tr|G4NIB2|G4NIB2_MAGO7 Uncharacterized protein OS=Magnaporthe oryzae (strain 70-15 / ATCC MYA-4617 / FGSC 8958) GN=MGG_10704 PE=4 SV=1;>tr|L7IK99|L7IK99_MAGOY Uncharacterized protein OS=Magnaporthe oryzae (strain Y34) GN=OOU_Y34scaffold00180g9 PE=4 SV=1;>	+	1	K	268.21	_RIFPQHLQQPGVDAQAK(ac)WR_	X;X;X;X;X;X;X;X;X;X;X;X;X;X;X;Acetyl (K);X;X;X;X;X;X;X;X;X;X;X;X;X;X;X	RIFPQHLQQPGVDAQAK(1)WR	RIFPQHLQQPGVDAQAK(175.69)WR	17	3	773.082	-0.17654		987930000	847570000	829510000	8.88337e+08	1385300000	1343700000	1308300000	1.34577e+09	0.660097	0.00112525
>tr|G4NLC8|G4NLC8_MAGO7 40S ribosomal protein S9 OS=Magnaporthe oryzae (strain 70-15 / ATCC MYA-4617 / FGSC 8958) GN=MGG_02952 PE=3 SV=1;>tr|L7I5L4|L7I5L4_MAGOY 40S ribosomal protein S9 OS=Magnaporthe oryzae (strain Y34) GN=OOU_Y34scaffold00575g2 PE=4 SV=1;>tr|L7JE22|L7JE22_MAGOP 40S ribosomal protein S9 OS=Magnaporthe oryzae (strain P131) GN=OOW_P131scaffold00388g7 PE=4 SV=1;>tr|Q2KFG1|Q2KFG1_MA…	118;107;107;107	LERRLQTCVYKLGLAKSIHHARVLIRQRHIR	>tr|G4NLC8|G4NLC8_MAGO7 40S ribosomal protein S9 OS=Magnaporthe oryzae (strain 70-15 / ATCC MYA-4617 / FGSC 8958) GN=MGG_02952 PE=3 SV=1	>tr|G4NLC8|G4NLC8_MAGO7 40S ribosomal protein S9 OS=Magnaporthe oryzae (strain 70-15 / ATCC MYA-4617 / FGSC 8958) GN=MGG_02952 PE=3 SV=1	>tr|G4NLC8|G4NLC8_MAGO7 40S ribosomal protein S9 OS=Magnaporthe oryzae (strain 70-15 / ATCC MYA-4617 / FGSC 8958) GN=MGG_02952 PE=3 SV=1;>tr|L7I5L4|L7I5L4_MAGOY 40S ribosomal protein S9 OS=Magnaporthe oryzae (strain Y34) GN=OOU_Y34scaffold00575g2 PE=4 SV=1	+	1	K	95.618	_LGLAK(ac)SIHHAR_	X;X;X;X;X;X;X;X;X;X;X;X;X;X;X;Acetyl (K);X;X;X;X;X;X;X;X;X;X;X;X;X;X;X	LGLAK(1)SIHHAR	LGLAK(78.55)SIHHAR	5	2	622.865	-0.069448		33385000	27785000	30934000	3.07013e+07	54679000		54196000	54437500	0.563974	0.00148548
>tr|D4NXC5|D4NXC5_MAGOR Eukaryotic translation initiation factor 5A OS=Magnaporthe oryzae PE=2 SV=1;>tr|G4N4U7|G4N4U7_MAGO7 Eukaryotic translation initiation factor 5A OS=Magnaporthe oryzae (strain 70-15 / ATCC MYA-4617 / FGSC 8958) GN=MGG_16739 PE=3 SV=1;>tr|L7I9L1|L7I9L1_MAGOY Eukaryotic translation initiation factor 5A OS=Magnaporthe oryzae (strain Y34) GN=OOU_Y34scaffold00464g25 PE=3 SV=1;>tr…	50;50;50;50	VIKGRPCKIVDMSTSKTGKHGHAKVHLVAID	>tr|D4NXC5|D4NXC5_MAGOR Eukaryotic translation initiation factor 5A OS=Magnaporthe oryzae PE=2 SV=1	>tr|D4NXC5|D4NXC5_MAGOR Eukaryotic translation initiation factor 5A OS=Magnaporthe oryzae PE=2 SV=1	>tr|D4NXC5|D4NXC5_MAGOR Eukaryotic translation initiation factor 5A OS=Magnaporthe oryzae PE=2 SV=1;>tr|G4N4U7|G4N4U7_MAGO7 Eukaryotic translation initiation factor 5A OS=Magnaporthe oryzae (strain 70-15 / ATCC MYA-4617 / FGSC 8958) GN=MGG_16739 PE=3 SV=1;	+	1	K	131.43	_IVDMSTSK(ac)TGK_	X;X;Acetyl (K);X;X;X;X;X;X;X;X;X;X;X;X;Acetyl (K);X;X;X;X;X;X;X;X;X;X;X;X;X;X;X	IVDMSTSK(1)TGK	IVDMSTSK(85.84)TGK(-85.84)	8	2	604.813	-1.0096		85054000	90752000	74327000	8.33777e+07	43558000	50746000	46558000	46954000	1.77573	0.00226146
>tr|G4ML82|G4ML82_MAGO7 ATP-citrate synthase subunit 1 OS=Magnaporthe oryzae (strain 70-15 / ATCC MYA-4617 / FGSC 8958) GN=MGG_06719 PE=4 SV=1;>tr|L7JMC4|L7JMC4_MAGOP ATP-citrate synthase subunit 1 OS=Magnaporthe oryzae (strain P131) GN=OOW_P131scaffold00177g8 PE=4 SV=1;>tr|L7I5K1|L7I5K1_MAGOY ATP-citrate synthase subunit 1 OS=Magnaporthe oryzae (strain Y34) GN=OOU_Y34scaffold00534g8 PE=4 SV=1	520;520;520	GLSPREFVDLMRKQNKLIPGIGHRVKSRNNP	>tr|G4ML82|G4ML82_MAGO7 ATP-citrate synthase subunit 1 OS=Magnaporthe oryzae (strain 70-15 / ATCC MYA-4617 / FGSC 8958) GN=MGG_06719 PE=4 SV=1	>tr|G4ML82|G4ML82_MAGO7 ATP-citrate synthase subunit 1 OS=Magnaporthe oryzae (strain 70-15 / ATCC MYA-4617 / FGSC 8958) GN=MGG_06719 PE=4 SV=1	>tr|G4ML82|G4ML82_MAGO7 ATP-citrate synthase subunit 1 OS=Magnaporthe oryzae (strain 70-15 / ATCC MYA-4617 / FGSC 8958) GN=MGG_06719 PE=4 SV=1;>tr|L7JMC4|L7JMC4_MAGOP ATP-citrate synthase subunit 1 OS=Magnaporthe oryzae (strain P131) GN=OOW_P131scaffold001	+	1	K	154.15	_QNK(ac)LIPGIGHR_	X;X;X;X;X;X;X;X;X;X;X;X;X;X;X;Acetyl (K);X;X;X;X;X;X;X;X;X;X;X;X;X;X;X	QNK(1)LIPGIGHR	QNK(113.93)LIPGIGHR	3	2	637.87	0.41669		138650000	155020000	147000000	146890000	99894000	102080000	80242000	94072000	1.56146	0.00326683
>tr|L7IKZ6|L7IKZ6_MAGOY Glyceraldehyde-3-phosphate dehydrogenase OS=Magnaporthe oryzae (strain Y34) GN=OOU_Y34scaffold00125g3 PE=3 SV=1;>tr|L7IWE7|L7IWE7_MAGOP Glyceraldehyde-3-phosphate dehydrogenase OS=Magnaporthe oryzae (strain P131) GN=OOW_P131scaffold01325g16 PE=3 SV=1;>tr|G4NCH2|G4NCH2_MAGO7 Glyceraldehyde-3-phosphate dehydrogenase OS=Magnaporthe oryzae (strain 70-15 / ATCC MYA-4617 / FGSC …	237;237;217	QNIIPSSTGAAKAVGKVIPALNGKLTGMSMR	>tr|L7IKZ6|L7IKZ6_MAGOY Glyceraldehyde-3-phosphate dehydrogenase OS=Magnaporthe oryzae (strain Y34) GN=OOU_Y34scaffold00125g3 PE=3 SV=1	>tr|L7IKZ6|L7IKZ6_MAGOY Glyceraldehyde-3-phosphate dehydrogenase OS=Magnaporthe oryzae (strain Y34) GN=OOU_Y34scaffold00125g3 PE=3 SV=1	>tr|L7IKZ6|L7IKZ6_MAGOY Glyceraldehyde-3-phosphate dehydrogenase OS=Magnaporthe oryzae (strain Y34) GN=OOU_Y34scaffold00125g3 PE=3 SV=1;>tr|L7IWE7|L7IWE7_MAGOP Glyceraldehyde-3-phosphate dehydrogenase OS=Magnaporthe oryzae (strain P131) GN=OOW_P131scaffold	+	1	K	110.86	_AVGK(ac)VIPALNGK_	X;X;X;X;X;X;X;X;X;X;X;X;X;X;X;Acetyl (K);X;X;X;X;X;X;X;Acetyl (K);X;X;X;X;X;X;X	AVGK(1)VIPALNGK	AVGK(67.38)VIPALNGK(-67.38)	4	2	604.872	-1.3656		11818000		12589000	12203500	8236100	7371500	6658700	7422100	1.64421	0.00531141
>tr|L7INF4|L7INF4_MAGOY Valyl-tRNA synthetase OS=Magnaporthe oryzae (strain Y34) GN=OOU_Y34scaffold00058g12 PE=3 SV=1;>tr|L7J0N1|L7J0N1_MAGOP Valyl-tRNA synthetase OS=Magnaporthe oryzae (strain P131) GN=OOW_P131scaffold01159g29 PE=3 SV=1;>tr|G4MKM5|G4MKM5_MAGO7 Valyl-tRNA synthetase OS=Magnaporthe oryzae (strain 70-15 / ATCC MYA-4617 / FGSC 8958) GN=MGG_04396 PE=3 SV=1	635;635;542	AVEDGSIKIRPQSSEKSFKHWMRNIQDWCIS	>tr|L7INF4|L7INF4_MAGOY Valyl-tRNA synthetase OS=Magnaporthe oryzae (strain Y34) GN=OOU_Y34scaffold00058g12 PE=3 SV=1	>tr|L7INF4|L7INF4_MAGOY Valyl-tRNA synthetase OS=Magnaporthe oryzae (strain Y34) GN=OOU_Y34scaffold00058g12 PE=3 SV=1	>tr|L7INF4|L7INF4_MAGOY Valyl-tRNA synthetase OS=Magnaporthe oryzae (strain Y34) GN=OOU_Y34scaffold00058g12 PE=3 SV=1;>tr|L7J0N1|L7J0N1_MAGOP Valyl-tRNA synthetase OS=Magnaporthe oryzae (strain P131) GN=OOW_P131scaffold01159g29 PE=3 SV=1;>tr|G4MKM5|G4MKM5_	+	1	K	126.76	_IRPQSSEK(ac)SFK_	X;X;X;X;X;X;X;X;X;X;X;X;X;X;X;Acetyl (K);X;X;X;X;X;X;X;X;X;X;X;X;X;X;X	IRPQSSEK(1)SFK	IRPQSSEK(103.88)SFK(-103.88)	8	2	674.865	-0.26589		31766000	29522000	30992000	30760000	21570000	13526000	14718000	1.66047e+07	1.85249	0.00546115
>tr|L7HUT5|L7HUT5_MAGOY Translationally controlled tumor protein OS=Magnaporthe oryzae (strain Y34) GN=OOU_Y34scaffold00748g14 PE=4 SV=1;>tr|D4NXD4|D4NXD4_MAGOR Translationally controlled tumor protein OS=Magnaporthe oryzae PE=2 SV=1;>tr|G4N8H7|G4N8H7_MAGO7 Translationally controlled tumor protein OS=Magnaporthe oryzae (strain 70-15 / ATCC MYA-4617 / FGSC 8958) GN=MGG_06249 PE=4 SV=1;>tr|L7JSG9|L…	129;122;122;122;122	DVKAWEKKAGDYVKNKLLPNFKDFEFYIGEE	>tr|L7HUT5|L7HUT5_MAGOY Translationally controlled tumor protein OS=Magnaporthe oryzae (strain Y34) GN=OOU_Y34scaffold00748g14 PE=4 SV=1	>tr|L7HUT5|L7HUT5_MAGOY Translationally controlled tumor protein OS=Magnaporthe oryzae (strain Y34) GN=OOU_Y34scaffold00748g14 PE=4 SV=1	>tr|L7HUT5|L7HUT5_MAGOY Translationally controlled tumor protein OS=Magnaporthe oryzae (strain Y34) GN=OOU_Y34scaffold00748g14 PE=4 SV=1;>tr|D4NXD4|D4NXD4_MAGOR Translationally controlled tumor protein OS=Magnaporthe oryzae PE=2 SV=1;>tr|G4N8H7|G4N8H7_MAGO	+	1	K	98.009	_NK(ac)LLPNFK_	X;X;Acetyl (K);X;X;X;X;X;X;X;X;X;X;X;X;Acetyl (K);X;X;X;X;X;X;X;X;X;X;X;X;X;X;X	NK(1)LLPNFK	NK(93.99)LLPNFK(-93.99)	2	2	508.3	-0.81427			10503000	10753000	10628000	8075500	8713900	8741400	8.51027e+06	1.24884	0.00561688
>tr|G4NJF8|G4NJF8_MAGO7 ATP synthase subunit D OS=Magnaporthe oryzae (strain 70-15 / ATCC MYA-4617 / FGSC 8958) GN=MGG_18003 PE=4 SV=1;>tr|Q2KGE3|Q2KGE3_MAGO7 Nascent polypeptide-associated complex subunit beta OS=Magnaporthe oryzae (strain 70-15 / ATCC MYA-4617 / FGSC 8958) GN=MGCH7_ch7g392 PE=3 SV=1;>tr|L7JKQ2|L7JKQ2_MAGOP Uncharacterized protein OS=Magnaporthe oryzae (strain P131) GN=OOW_P131s…	148;342;148;148	LTVDEVAAAEPSIDEKTAKLVSKGRWQVPGY	>tr|G4NJF8|G4NJF8_MAGO7 ATP synthase subunit D OS=Magnaporthe oryzae (strain 70-15 / ATCC MYA-4617 / FGSC 8958) GN=MGG_18003 PE=4 SV=1;>tr|Q2KGE3|Q2KGE3_MAGO7 Nascent polypeptide-associated complex subunit beta OS=Magnaporthe oryzae (strain 70-15 / ATCC MYA-4617 / FGSC 8958) GN=MGCH7_ch7g392 PE=3 SV=1	>tr|Q2KGE3|Q2KGE3_MAGO7 Nascent polypeptide-associated complex subunit beta OS=Magnaporthe oryzae (strain 70-15 / ATCC MYA-4617 / FGSC 8958) GN=MGCH7_ch7g392 PE=3 SV=1	>tr|G4NJF8|G4NJF8_MAGO7 ATP synthase subunit D OS=Magnaporthe oryzae (strain 70-15 / ATCC MYA-4617 / FGSC 8958) GN=MGG_18003 PE=4 SV=1;>tr|Q2KGE3|Q2KGE3_MAGO7 Nascent polypeptide-associated complex subunit beta OS=Magnaporthe oryzae (strain 70-15 / ATCC MY	+	1	K	118.61	_TLENIETARPFEDLTVDEVAAAEPSIDEK(ac)TAK_	X;X;X;X;X;X;X;X;X;X;X;X;X;X;X;Acetyl (K);X;X;X;X;X;X;X;X;X;X;X;X;X;X;X	TLENIETARPFEDLTVDEVAAAEPSIDEK(1)TAK	TLENIETARPFEDLTVDEVAAAEPSIDEK(118.61)TAK(-118.61)	29	3	1182.26	0.34884			9016200	9649400	9332800	16360000		17325000	16842500	0.554122	0.00585366
>tr|G4MUP6|G4MUP6_MAGO7 Bromodomain containing 1 OS=Magnaporthe oryzae (strain 70-15 / ATCC MYA-4617 / FGSC 8958) GN=MGG_10196 PE=4 SV=1;>tr|L7IPD3|L7IPD3_MAGOY NuA3 HAT complex component NTO1 OS=Magnaporthe oryzae (strain Y34) GN=OOU_Y34scaffold00087g10 PE=4 SV=1;>tr|L7JND2|L7JND2_MAGOP NuA3 HAT complex component NTO1 OS=Magnaporthe oryzae (strain P131) GN=OOW_P131scaffold00195g17 PE=4 SV=1	88;88;88	SAPRPRAAAGTPSTGKPRRSLAAGSTAVYPR	>tr|G4MUP6|G4MUP6_MAGO7 Bromodomain containing 1 OS=Magnaporthe oryzae (strain 70-15 / ATCC MYA-4617 / FGSC 8958) GN=MGG_10196 PE=4 SV=1	>tr|G4MUP6|G4MUP6_MAGO7 Bromodomain containing 1 OS=Magnaporthe oryzae (strain 70-15 / ATCC MYA-4617 / FGSC 8958) GN=MGG_10196 PE=4 SV=1	>tr|G4MUP6|G4MUP6_MAGO7 Bromodomain containing 1 OS=Magnaporthe oryzae (strain 70-15 / ATCC MYA-4617 / FGSC 8958) GN=MGG_10196 PE=4 SV=1;>tr|L7IPD3|L7IPD3_MAGOY NuA3 HAT complex component NTO1 OS=Magnaporthe oryzae (strain Y34) GN=OOU_Y34scaffold00087g10 P	+	1	K	165.66	_AAAGTPSTGK(ac)PR_	X;X;X;X;X;X;X;X;X;X;X;X;X;X;X;Acetyl (K);X;X;X;X;X;X;X;X;X;X;X;X;X;X;X	AAAGTPSTGK(1)PR	AAAGTPSTGK(165.66)PR	10	2	578.309	0.23236		72934000	70802000	86507000	7.67477e+07	116680000	120510000	103660000	1.13617e+08	0.675497	0.00649888
>tr|G4MLM8|G4MLM8_MAGO7 Heat shock protein 90 OS=Magnaporthe oryzae (strain 70-15 / ATCC MYA-4617 / FGSC 8958) GN=MGG_06759 PE=3 SV=1;>tr|L7I7P6|L7I7P6_MAGOY Heat shock protein 80 OS=Magnaporthe oryzae (strain Y34) GN=OOU_Y34scaffold00534g52 PE=3 SV=1;>tr|L7JM28|L7JM28_MAGOP Heat shock protein 80 OS=Magnaporthe oryzae (strain P131) GN=OOW_P131scaffold00177g52 PE=3 SV=1	69;69;69	KLDSGKDLRIDIIPDKANKTLTIKDTGIGMT	>tr|G4MLM8|G4MLM8_MAGO7 Heat shock protein 90 OS=Magnaporthe oryzae (strain 70-15 / ATCC MYA-4617 / FGSC 8958) GN=MGG_06759 PE=3 SV=1	>tr|G4MLM8|G4MLM8_MAGO7 Heat shock protein 90 OS=Magnaporthe oryzae (strain 70-15 / ATCC MYA-4617 / FGSC 8958) GN=MGG_06759 PE=3 SV=1	>tr|G4MLM8|G4MLM8_MAGO7 Heat shock protein 90 OS=Magnaporthe oryzae (strain 70-15 / ATCC MYA-4617 / FGSC 8958) GN=MGG_06759 PE=3 SV=1;>tr|L7I7P6|L7I7P6_MAGOY Heat shock protein 80 OS=Magnaporthe oryzae (strain Y34) GN=OOU_Y34scaffold00534g52 PE=3 SV=1;>tr|	+	1	K	68.786	_IDIIPDK(ac)ANK_	X;X;X;X;X;X;X;X;X;X;X;X;X;X;X;Acetyl (K);X;X;X;X;X;X;X;X;X;X;X;X;X;X;X	IDIIPDK(1)ANK	IDIIPDK(68.79)ANK(-68.79)	7	2	584.832	0.65733		21460000	21637000	23080000	22059000	11826000	16788000	14174000	1.42627e+07	1.54663	0.00687712
>tr|L7I8Q4|L7I8Q4_MAGOY Glycerophosphoryl diester phosphodiesterase family protein OS=Magnaporthe oryzae (strain Y34) GN=OOU_Y34scaffold00492g48 PE=4 SV=1;>tr|L7IS80|L7IS80_MAGOP Glycerophosphoryl diester phosphodiesterase family protein OS=Magnaporthe oryzae (strain P131) GN=OOW_P131scaffold01519g15 PE=4 SV=1;>tr|G4MXQ5|G4MXQ5_MAGO7 Glycerophosphoryl diester phosphodiesterase OS=Magnaporthe oryz…	254;254;214	YSNECAKVLTHKESIKLIDSLGLKFTPELKT	>tr|L7I8Q4|L7I8Q4_MAGOY Glycerophosphoryl diester phosphodiesterase family protein OS=Magnaporthe oryzae (strain Y34) GN=OOU_Y34scaffold00492g48 PE=4 SV=1	>tr|L7I8Q4|L7I8Q4_MAGOY Glycerophosphoryl diester phosphodiesterase family protein OS=Magnaporthe oryzae (strain Y34) GN=OOU_Y34scaffold00492g48 PE=4 SV=1	>tr|L7I8Q4|L7I8Q4_MAGOY Glycerophosphoryl diester phosphodiesterase family protein OS=Magnaporthe oryzae (strain Y34) GN=OOU_Y34scaffold00492g48 PE=4 SV=1;>tr|L7IS80|L7IS80_MAGOP Glycerophosphoryl diester phosphodiesterase family protein OS=Magnaporthe ory	+	1	K	123.95	_ESIK(ac)LIDSLGLK_	X;X;X;X;X;X;X;X;X;X;X;X;X;X;X;Acetyl (K);X;X;X;X;X;X;X;X;X;X;X;X;X;X;X	ESIK(1)LIDSLGLK	ESIK(62.89)LIDSLGLK(-62.89)	4	2	679.4	0.30698		13379000	16145000	14247000	1.45903e+07	21407000	23611000	19647000	21555000	0.676889	0.00777706
>tr|L7IHJ6|L7IHJ6_MAGOY Hydrophobin OS=Magnaporthe oryzae (strain Y34) GN=OOU_Y34scaffold00213g2 PE=4 SV=1;>tr|L7J2H5|L7J2H5_MAGOP Hydrophobin OS=Magnaporthe oryzae (strain P131) GN=OOW_P131scaffold01128g4 PE=4 SV=1;>sp|P52751|MPG1_MAGO7 Hydrophobin-like protein MPG1 OS=Magnaporthe oryzae (strain 70-15 / ATCC MYA-4617 / FGSC 8958) GN=MPG1 PE=3 SV=1;>tr|D4NXF2|D4NXF2_MAGOR MPG1 OS=Magnaporthe oryz…	48;48;48;48;48;48	QQKCGAEKVVSCCNSKELKNSKSGAEIPIDV	>tr|L7IHJ6|L7IHJ6_MAGOY Hydrophobin OS=Magnaporthe oryzae (strain Y34) GN=OOU_Y34scaffold00213g2 PE=4 SV=1	>tr|L7IHJ6|L7IHJ6_MAGOY Hydrophobin OS=Magnaporthe oryzae (strain Y34) GN=OOU_Y34scaffold00213g2 PE=4 SV=1	>tr|L7IHJ6|L7IHJ6_MAGOY Hydrophobin OS=Magnaporthe oryzae (strain Y34) GN=OOU_Y34scaffold00213g2 PE=4 SV=1;>tr|L7J2H5|L7J2H5_MAGOP Hydrophobin OS=Magnaporthe oryzae (strain P131) GN=OOW_P131scaffold01128g4 PE=4 SV=1;>sp|P52751|MPG1_MAGO7 Hydrophobin-like p	+	1	K	145.91	_VVSCCNSK(ac)ELK_	X;X;X;X;X;X;X;X;X;X;X;X;X;X;X;Acetyl (K);X;X;X;X;X;X;X;X;X;X;X;X;X;X;X	VVSCCNSK(1)ELK	VVSCCNSK(123.67)ELK(-123.67)	8	2	683.329	-0.79156		40550000	49834000	45650000	4.53447e+07	79635000	94358000	65672000	7.98883e+07	0.567601	0.0165697
>tr|G4N1F2|G4N1F2_MAGO7 3-ketoacyl-CoA thiolase OS=Magnaporthe oryzae (strain 70-15 / ATCC MYA-4617 / FGSC 8958) GN=MGG_09512 PE=3 SV=1;>tr|L7I4R0|L7I4R0_MAGOY 3-ketoacyl-CoA thiolase OS=Magnaporthe oryzae (strain Y34) GN=OOU_Y34scaffold00548g15 PE=3 SV=1;>tr|L7JGW7|L7JGW7_MAGOP 3-ketoacyl-CoA thiolase OS=Magnaporthe oryzae (strain P131) GN=OOW_P131scaffold00321g11 PE=3 SV=1	363;363;363	SQCLWCADELKIPHEKINPKGGAIAFGHPLG	>tr|G4N1F2|G4N1F2_MAGO7 3-ketoacyl-CoA thiolase OS=Magnaporthe oryzae (strain 70-15 / ATCC MYA-4617 / FGSC 8958) GN=MGG_09512 PE=3 SV=1	>tr|G4N1F2|G4N1F2_MAGO7 3-ketoacyl-CoA thiolase OS=Magnaporthe oryzae (strain 70-15 / ATCC MYA-4617 / FGSC 8958) GN=MGG_09512 PE=3 SV=1	>tr|G4N1F2|G4N1F2_MAGO7 3-ketoacyl-CoA thiolase OS=Magnaporthe oryzae (strain 70-15 / ATCC MYA-4617 / FGSC 8958) GN=MGG_09512 PE=3 SV=1;>tr|L7I4R0|L7I4R0_MAGOY 3-ketoacyl-CoA thiolase OS=Magnaporthe oryzae (strain Y34) GN=OOU_Y34scaffold00548g15 PE=3 SV=1;	+	1	K	75.197	_IPHEK(ac)INPK_	X;X;X;X;X;X;X;X;X;X;X;X;X;X;X;Acetyl (K);X;X;X;X;X;X;X;X;X;X;X;X;X;X;X	IPHEK(1)INPK	IPHEK(75.2)INPK(-75.2)	5	2	559.322	-1.0424			11652000	8908300	10280150	17158000	15282000	16426000	1.62887e+07	0.631123	0.0168392
>tr|A4R6R9|A4R6R9_MAGO7 60S ribosomal protein L13 OS=Magnaporthe oryzae (strain 70-15 / ATCC MYA-4617 / FGSC 8958) GN=MGG_13645 PE=3 SV=1;>tr|L7HWA1|L7HWA1_MAGOY 60S ribosomal protein L13 OS=Magnaporthe oryzae (strain Y34) GN=OOU_Y34scaffold00720g3 PE=3 SV=1;>tr|L7J8B3|L7J8B3_MAGOP 60S ribosomal protein L13 OS=Magnaporthe oryzae (strain P131) GN=OOW_P131scaffold00943g19 PE=3 SV=1	138;138;138	LVVMPKKGKKPEVADKTAHKISAVVPIVPPV	>tr|A4R6R9|A4R6R9_MAGO7 60S ribosomal protein L13 OS=Magnaporthe oryzae (strain 70-15 / ATCC MYA-4617 / FGSC 8958) GN=MGG_13645 PE=3 SV=1	>tr|A4R6R9|A4R6R9_MAGO7 60S ribosomal protein L13 OS=Magnaporthe oryzae (strain 70-15 / ATCC MYA-4617 / FGSC 8958) GN=MGG_13645 PE=3 SV=1	>tr|A4R6R9|A4R6R9_MAGO7 60S ribosomal protein L13 OS=Magnaporthe oryzae (strain 70-15 / ATCC MYA-4617 / FGSC 8958) GN=MGG_13645 PE=3 SV=1;>tr|L7HWA1|L7HWA1_MAGOY 60S ribosomal protein L13 OS=Magnaporthe oryzae (strain Y34) GN=OOU_Y34scaffold00720g3 PE=3 SV	+	1	K	233.28	_KPEVADK(ac)TAHK_	X;X;X;X;X;X;X;X;X;X;X;X;X;X;X;Acetyl (K);X;X;X;Acetyl (K);X;X;X;X;X;X;X;X;X;X;X	KPEVADK(1)TAHK	K(-89.11)PEVADK(89.11)TAHK(-144.92)	7	3	422.566	-0.22293		310960000	347250000	348730000	3.35647e+08	273840000	197490000	238080000	236470000	1.4194	0.0171972
>sp|A4QYM6|DRS1_MAGO7 ATP-dependent RNA helicase DRS1 OS=Magnaporthe oryzae (strain 70-15 / ATCC MYA-4617 / FGSC 8958) GN=DRS1 PE=3 SV=1;>tr|L7IGN0|L7IGN0_MAGOY ATP-dependent RNA helicase drs-1 OS=Magnaporthe oryzae (strain Y34) GN=OOU_Y34scaffold00257g17 PE=3 SV=1;>tr|L7J6D4|L7J6D4_MAGOP ATP-dependent RNA helicase drs-1 OS=Magnaporthe oryzae (strain P131) GN=OOW_P131scaffold00984g36 PE=3 SV=1	466;466;466	RVGLNKPVRLMVDSQKKTVVTLTQEFVRLRP	>sp|A4QYM6|DRS1_MAGO7 ATP-dependent RNA helicase DRS1 OS=Magnaporthe oryzae (strain 70-15 / ATCC MYA-4617 / FGSC 8958) GN=DRS1 PE=3 SV=1	>sp|A4QYM6|DRS1_MAGO7 ATP-dependent RNA helicase DRS1 OS=Magnaporthe oryzae (strain 70-15 / ATCC MYA-4617 / FGSC 8958) GN=DRS1 PE=3 SV=1	>sp|A4QYM6|DRS1_MAGO7 ATP-dependent RNA helicase DRS1 OS=Magnaporthe oryzae (strain 70-15 / ATCC MYA-4617 / FGSC 8958) GN=DRS1 PE=3 SV=1;>tr|L7IGN0|L7IGN0_MAGOY ATP-dependent RNA helicase drs-1 OS=Magnaporthe oryzae (strain Y34) GN=OOU_Y34scaffold00257g17	+	1	K	89.698	_LMVDSQK(ac)K_	X;X;X;X;X;X;X;X;X;X;X;X;X;X;X;Acetyl (K);X;X;X;X;X;X;X;X;X;X;X;X;X;X;X	LMVDSQK(1)K	LMVDSQK(58.23)K(-58.23)	7	2	495.768	-0.35742		17261000	15520000		16390500	10180000		10116000	10148000	1.61515	0.018921
>tr|G4N4N6|G4N4N6_MAGO7 S-(hydroxymethyl)glutathione dehydrogenase OS=Magnaporthe oryzae (strain 70-15 / ATCC MYA-4617 / FGSC 8958) GN=MGG_06011 PE=3 SV=1;>tr|L7I9U8|L7I9U8_MAGOY S-(hydroxymethyl)glutathione dehydrogenase OS=Magnaporthe oryzae (strain Y34) GN=OOU_Y34scaffold00464g17 PE=3 SV=1;>tr|L7JBT2|L7JBT2_MAGOP S-(hydroxymethyl)glutathione dehydrogenase OS=Magnaporthe oryzae (strain P131) GN…	355;355;355	LQGRLKVDEFITHRKKLVEINNAFETMKQGD	>tr|G4N4N6|G4N4N6_MAGO7 S-(hydroxymethyl)glutathione dehydrogenase OS=Magnaporthe oryzae (strain 70-15 / ATCC MYA-4617 / FGSC 8958) GN=MGG_06011 PE=3 SV=1	>tr|G4N4N6|G4N4N6_MAGO7 S-(hydroxymethyl)glutathione dehydrogenase OS=Magnaporthe oryzae (strain 70-15 / ATCC MYA-4617 / FGSC 8958) GN=MGG_06011 PE=3 SV=1	>tr|G4N4N6|G4N4N6_MAGO7 S-(hydroxymethyl)glutathione dehydrogenase OS=Magnaporthe oryzae (strain 70-15 / ATCC MYA-4617 / FGSC 8958) GN=MGG_06011 PE=3 SV=1;>tr|L7I9U8|L7I9U8_MAGOY S-(hydroxymethyl)glutathione dehydrogenase OS=Magnaporthe oryzae (strain Y34)	+	1	K	99.991	_KK(ac)LVEINNAFETMK_	X;X;X;X;X;X;X;X;X;X;X;X;X;X;X;Acetyl (K);X;X;X;X;X;X;X;X;X;X;X;X;X;X;X	K(0.11)K(0.89)LVEINNAFETMK	K(-9.08)K(9.08)LVEINNAFETMK(-90.71)	2	2	853.961	2.1739		16399000	21059000	18337000	1.85983e+07	13391000	9719700	12686000	1.19322e+07	1.55866	0.019252
>tr|L7IA43|L7IA43_MAGOY Eukaryotic translation initiation factor 3 subunit I OS=Magnaporthe oryzae (strain Y34) GN=TIF34 PE=3 SV=1;>tr|L7J1D1|L7J1D1_MAGOP Eukaryotic translation initiation factor 3 subunit I OS=Magnaporthe oryzae (strain P131) GN=TIF34 PE=3 SV=1;>sp|A4RDD7|EIF3I_MAGO7 Eukaryotic translation initiation factor 3 subunit I OS=Magnaporthe oryzae (strain 70-15 / ATCC MYA-4617 / FGSC 8…	123;123;114	VEFSPDGTRLLGVTEKRMGHLGTIVVLDVKL	>tr|L7IA43|L7IA43_MAGOY Eukaryotic translation initiation factor 3 subunit I OS=Magnaporthe oryzae (strain Y34) GN=TIF34 PE=3 SV=1	>tr|L7IA43|L7IA43_MAGOY Eukaryotic translation initiation factor 3 subunit I OS=Magnaporthe oryzae (strain Y34) GN=TIF34 PE=3 SV=1	>tr|L7IA43|L7IA43_MAGOY Eukaryotic translation initiation factor 3 subunit I OS=Magnaporthe oryzae (strain Y34) GN=TIF34 PE=3 SV=1;>tr|L7J1D1|L7J1D1_MAGOP Eukaryotic translation initiation factor 3 subunit I OS=Magnaporthe oryzae (strain P131) GN=TIF34 PE=	+	1	K	101.72	_LLGVTEK(ac)R_	X;X;X;X;X;X;X;X;X;X;X;X;X;X;X;Acetyl (K);X;X;X;X;X;X;X;X;X;X;X;X;X;X;X	LLGVTEK(1)R	LLGVTEK(87.64)R	7	2	479.29	-0.099829		22244000	22588000	16130000	2.03207e+07	9724200	10944000	13425000	11364400	1.7881	0.0192768
>tr|G4NDN8|G4NDN8_MAGO7 2,3-bisphosphoglycerate-independent phosphoglycerate mutase OS=Magnaporthe oryzae (strain 70-15 / ATCC MYA-4617 / FGSC 8958) GN=MGG_00901 PE=3 SV=1;>tr|L7IL20|L7IL20_MAGOY 2,3-bisphosphoglycerate-independent phosphoglycerate mutase OS=Magnaporthe oryzae (strain Y34) GN=OOU_Y34scaffold00126g88 PE=3 SV=1;>tr|L7JGE1|L7JGE1_MAGOP 2,3-bisphosphoglycerate-independent phosphoglyc…	299;287;287	DFPYPKIKLATMTRYKLDYPFDVAFEPQKMG	>tr|G4NDN8|G4NDN8_MAGO7 2,3-bisphosphoglycerate-independent phosphoglycerate mutase OS=Magnaporthe oryzae (strain 70-15 / ATCC MYA-4617 / FGSC 8958) GN=MGG_00901 PE=3 SV=1	>tr|G4NDN8|G4NDN8_MAGO7 2,3-bisphosphoglycerate-independent phosphoglycerate mutase OS=Magnaporthe oryzae (strain 70-15 / ATCC MYA-4617 / FGSC 8958) GN=MGG_00901 PE=3 SV=1	>tr|G4NDN8|G4NDN8_MAGO7 2,3-bisphosphoglycerate-independent phosphoglycerate mutase OS=Magnaporthe oryzae (strain 70-15 / ATCC MYA-4617 / FGSC 8958) GN=MGG_00901 PE=3 SV=1;>tr|L7IL20|L7IL20_MAGOY 2,3-bisphosphoglycerate-independent phosphoglycerate mutase	+	1	K	120.66	_YK(ac)LDYPFDVAFEPQK_	X;X;X;X;X;X;X;X;X;X;X;X;X;X;X;Acetyl (K);X;X;X;X;X;X;X;X;X;X;X;X;X;Oxidation (M);X	YK(1)LDYPFDVAFEPQK	YK(120.66)LDYPFDVAFEPQK(-120.66)	2	2	951.47	0.090223		6639200	8159000		7399100	14297000	12686000	11527000	1.28367e+07	0.576404	0.0192869
>tr|G5EHA8|G5EHA8_MAGO7 Alpha-amylase 1 OS=Magnaporthe oryzae (strain 70-15 / ATCC MYA-4617 / FGSC 8958) GN=MGCH7_ch7g65 PE=4 SV=1;>tr|L7IBK1|L7IBK1_MAGOY Alpha-amylase 1 OS=Magnaporthe oryzae (strain Y34) GN=OOU_Y34scaffold00412g17 PE=4 SV=1;>tr|L7JDZ3|L7JDZ3_MAGOP Alpha-amylase 1 OS=Magnaporthe oryzae (strain P131) GN=OOW_P131scaffold00390g4 PE=4 SV=1	464;464;464	KGFGSGDDIVEILTCKTAKADGSGVVTMPMS	>tr|G5EHA8|G5EHA8_MAGO7 Alpha-amylase 1 OS=Magnaporthe oryzae (strain 70-15 / ATCC MYA-4617 / FGSC 8958) GN=MGCH7_ch7g65 PE=4 SV=1	>tr|G5EHA8|G5EHA8_MAGO7 Alpha-amylase 1 OS=Magnaporthe oryzae (strain 70-15 / ATCC MYA-4617 / FGSC 8958) GN=MGCH7_ch7g65 PE=4 SV=1	>tr|G5EHA8|G5EHA8_MAGO7 Alpha-amylase 1 OS=Magnaporthe oryzae (strain 70-15 / ATCC MYA-4617 / FGSC 8958) GN=MGCH7_ch7g65 PE=4 SV=1;>tr|L7IBK1|L7IBK1_MAGOY Alpha-amylase 1 OS=Magnaporthe oryzae (strain Y34) GN=OOU_Y34scaffold00412g17 PE=4 SV=1;>tr|L7JDZ3|L7	+	1	K	118.53	_GFGSGDDIVEILTCK(ac)TAK_	X;X;X;X;X;X;X;X;X;X;X;X;X;X;X;Acetyl (K);X;X;X;X;X;X;X;X;X;X;X;X;X;X;X	GFGSGDDIVEILTCK(1)TAK	GFGSGDDIVEILTCK(118.53)TAK(-118.53)	15	2	976.985	1.0969			9474800	10641000	10057900	14583000	13611000	12826000	1.36733e+07	0.735585	0.019377
>tr|G4MP11|G4MP11_MAGO7 40S ribosomal protein S3 OS=Magnaporthe oryzae (strain 70-15 / ATCC MYA-4617 / FGSC 8958) GN=MGG_05673 PE=3 SV=1;>tr|L7I112|L7I112_MAGOY 40S ribosomal protein S3 OS=Magnaporthe oryzae (strain Y34) GN=OOU_Y34scaffold00624g5 PE=3 SV=1;>tr|L7J162|L7J162_MAGOP 40S ribosomal protein S3 OS=Magnaporthe oryzae (strain P131) GN=OOW_P131scaffold01194g18 PE=3 SV=1	112;112;112	NRGLSAVAQCESLRYKLLNGLAVRRACYGVL	>tr|G4MP11|G4MP11_MAGO7 40S ribosomal protein S3 OS=Magnaporthe oryzae (strain 70-15 / ATCC MYA-4617 / FGSC 8958) GN=MGG_05673 PE=3 SV=1	>tr|G4MP11|G4MP11_MAGO7 40S ribosomal protein S3 OS=Magnaporthe oryzae (strain 70-15 / ATCC MYA-4617 / FGSC 8958) GN=MGG_05673 PE=3 SV=1	>tr|G4MP11|G4MP11_MAGO7 40S ribosomal protein S3 OS=Magnaporthe oryzae (strain 70-15 / ATCC MYA-4617 / FGSC 8958) GN=MGG_05673 PE=3 SV=1;>tr|L7I112|L7I112_MAGOY 40S ribosomal protein S3 OS=Magnaporthe oryzae (strain Y34) GN=OOU_Y34scaffold00624g5 PE=3 SV=1	+	1	K	102.06	_YK(ac)LLNGLAVR_	X;X;X;X;X;X;X;X;X;X;X;X;X;X;X;Acetyl (K);X;X;X;X;X;X;X;X;X;X;X;X;X;X;X	YK(1)LLNGLAVR	YK(59.43)LLNGLAVR	2	2	594.859	0.024139		117510000	106240000	103450000	1.09067e+08	69630000	91883000	77353000	79622000	1.36981	0.0196173
>tr|L7II24|L7II24_MAGOY Hydrolase OS=Magnaporthe oryzae (strain Y34) GN=OOU_Y34scaffold00192g60 PE=4 SV=1;>tr|L7JDB2|L7JDB2_MAGOP Hydrolase OS=Magnaporthe oryzae (strain P131) GN=OOW_P131scaffold00455g62 PE=4 SV=1	40;40	ASGADKAANLSHARDKVIEASRAGAKIILLP	>tr|L7II24|L7II24_MAGOY Hydrolase OS=Magnaporthe oryzae (strain Y34) GN=OOU_Y34scaffold00192g60 PE=4 SV=1	>tr|L7II24|L7II24_MAGOY Hydrolase OS=Magnaporthe oryzae (strain Y34) GN=OOU_Y34scaffold00192g60 PE=4 SV=1	>tr|L7II24|L7II24_MAGOY Hydrolase OS=Magnaporthe oryzae (strain Y34) GN=OOU_Y34scaffold00192g60 PE=4 SV=1;>tr|L7JDB2|L7JDB2_MAGOP Hydrolase OS=Magnaporthe oryzae (strain P131) GN=OOW_P131scaffold00455g62 PE=4 SV=1	+	1	K	99.136	_DK(ac)VIEASR_	X;X;X;X;X;Acetyl (K);X;X;X;X;X;X;X;X;X;Acetyl (K);X;X;X;X;X;X;X;X;X;X;X;X;X;X;X	DK(1)VIEASR	DK(64.04)VIEASR	2	2	480.261	-0.95064			7461500	9090300	8275900	15318000		16822000	16070000	0.514991	0.0196333
>sp|A4RK52|MTNB_MAGO7 Methylthioribulose-1-phosphate dehydratase OS=Magnaporthe oryzae (strain 70-15 / ATCC MYA-4617 / FGSC 8958) GN=MDE1 PE=3 SV=2;>tr|L7IL49|L7IL49_MAGOY Methylthioribulose-1-phosphate dehydratase OS=Magnaporthe oryzae (strain Y34) GN=MDE1 PE=3 SV=1;>tr|L7IX51|L7IX51_MAGOP Methylthioribulose-1-phosphate dehydratase OS=Magnaporthe oryzae (strain P131) GN=MDE1 PE=3 SV=1	161;161;161	INNIEQIKGFGKGFEKSGNLGYHDTLRIPVI	>sp|A4RK52|MTNB_MAGO7 Methylthioribulose-1-phosphate dehydratase OS=Magnaporthe oryzae (strain 70-15 / ATCC MYA-4617 / FGSC 8958) GN=MDE1 PE=3 SV=2	>sp|A4RK52|MTNB_MAGO7 Methylthioribulose-1-phosphate dehydratase OS=Magnaporthe oryzae (strain 70-15 / ATCC MYA-4617 / FGSC 8958) GN=MDE1 PE=3 SV=2	>sp|A4RK52|MTNB_MAGO7 Methylthioribulose-1-phosphate dehydratase OS=Magnaporthe oryzae (strain 70-15 / ATCC MYA-4617 / FGSC 8958) GN=MDE1 PE=3 SV=2;>tr|L7IL49|L7IL49_MAGOY Methylthioribulose-1-phosphate dehydratase OS=Magnaporthe oryzae (strain Y34) GN=MDE	+	1	K	105.46	_GFEK(ac)SGNLGYHDTLR_	X;X;X;X;X;X;X;X;X;X;X;X;X;X;X;Acetyl (K);X;X;X;X;X;X;X;X;X;X;X;X;X;X;X	GFEK(1)SGNLGYHDTLR	GFEK(79.77)SGNLGYHDTLR	4	2	868.424	-3.7636		3785500	3968700		3877100	5048900		4794900	4921900	0.787724	0.0217323
>tr|G4N4N6|G4N4N6_MAGO7 S-(hydroxymethyl)glutathione dehydrogenase OS=Magnaporthe oryzae (strain 70-15 / ATCC MYA-4617 / FGSC 8958) GN=MGG_06011 PE=3 SV=1;>tr|L7I9U8|L7I9U8_MAGOY S-(hydroxymethyl)glutathione dehydrogenase OS=Magnaporthe oryzae (strain Y34) GN=OOU_Y34scaffold00464g17 PE=3 SV=1;>tr|L7JBT2|L7JBT2_MAGOP S-(hydroxymethyl)glutathione dehydrogenase OS=Magnaporthe oryzae (strain P131) GN…	354;354;354	YLQGRLKVDEFITHRKKLVEINNAFETMKQG	>tr|G4N4N6|G4N4N6_MAGO7 S-(hydroxymethyl)glutathione dehydrogenase OS=Magnaporthe oryzae (strain 70-15 / ATCC MYA-4617 / FGSC 8958) GN=MGG_06011 PE=3 SV=1	>tr|G4N4N6|G4N4N6_MAGO7 S-(hydroxymethyl)glutathione dehydrogenase OS=Magnaporthe oryzae (strain 70-15 / ATCC MYA-4617 / FGSC 8958) GN=MGG_06011 PE=3 SV=1	>tr|G4N4N6|G4N4N6_MAGO7 S-(hydroxymethyl)glutathione dehydrogenase OS=Magnaporthe oryzae (strain 70-15 / ATCC MYA-4617 / FGSC 8958) GN=MGG_06011 PE=3 SV=1;>tr|L7I9U8|L7I9U8_MAGOY S-(hydroxymethyl)glutathione dehydrogenase OS=Magnaporthe oryzae (strain Y34)	+	1	K	99.991	_K(ac)KLVEINNAFETMK_	X;X;X;X;X;X;X;X;X;X;X;X;X;X;X;Acetyl (K);X;X;X;X;X;X;X;X;X;X;X;X;Acetyl (K);X;X	K(0.5)K(0.5)LVEINNAFETMK	K(0)K(0)LVEINNAFETMK(-78.51)	1	3	569.643	0.379			21059000	18337000	19698000	13391000	9719700	12686000	1.19322e+07	1.65082	0.0219762
>tr|G5EHA8|G5EHA8_MAGO7 Alpha-amylase 1 OS=Magnaporthe oryzae (strain 70-15 / ATCC MYA-4617 / FGSC 8958) GN=MGCH7_ch7g65 PE=4 SV=1;>tr|L7IBK1|L7IBK1_MAGOY Alpha-amylase 1 OS=Magnaporthe oryzae (strain Y34) GN=OOU_Y34scaffold00412g17 PE=4 SV=1;>tr|L7JDZ3|L7JDZ3_MAGOP Alpha-amylase 1 OS=Magnaporthe oryzae (strain P131) GN=OOW_P131scaffold00390g4 PE=4 SV=1	164;164;164	IPPKVDYSKFNPFNDKKYFHPYCNVTQWDSP	>tr|G5EHA8|G5EHA8_MAGO7 Alpha-amylase 1 OS=Magnaporthe oryzae (strain 70-15 / ATCC MYA-4617 / FGSC 8958) GN=MGCH7_ch7g65 PE=4 SV=1	>tr|G5EHA8|G5EHA8_MAGO7 Alpha-amylase 1 OS=Magnaporthe oryzae (strain 70-15 / ATCC MYA-4617 / FGSC 8958) GN=MGCH7_ch7g65 PE=4 SV=1	>tr|G5EHA8|G5EHA8_MAGO7 Alpha-amylase 1 OS=Magnaporthe oryzae (strain 70-15 / ATCC MYA-4617 / FGSC 8958) GN=MGCH7_ch7g65 PE=4 SV=1;>tr|L7IBK1|L7IBK1_MAGOY Alpha-amylase 1 OS=Magnaporthe oryzae (strain Y34) GN=OOU_Y34scaffold00412g17 PE=4 SV=1;>tr|L7JDZ3|L7	+	1	K	93.143	_FNPFNDK(ac)K_	X;X;X;X;X;X;X;X;X;X;X;X;X;X;X;Acetyl (K);X;X;X;X;X;X;X;X;X;X;X;X;X;X;X	FNPFNDK(1)K	FNPFNDK(75.82)K(-75.82)	7	2	526.264	-1.3301		50978000	47125000	41744000	4.66157e+07	31942000	26978000	37412000	3.21107e+07	1.45172	0.0227934
>tr|G4ML82|G4ML82_MAGO7 ATP-citrate synthase subunit 1 OS=Magnaporthe oryzae (strain 70-15 / ATCC MYA-4617 / FGSC 8958) GN=MGG_06719 PE=4 SV=1;>tr|L7JMC4|L7JMC4_MAGOP ATP-citrate synthase subunit 1 OS=Magnaporthe oryzae (strain P131) GN=OOW_P131scaffold00177g8 PE=4 SV=1;>tr|L7I5K1|L7I5K1_MAGOY ATP-citrate synthase subunit 1 OS=Magnaporthe oryzae (strain Y34) GN=OOU_Y34scaffold00534g8 PE=4 SV=1	504;504;504	GALDGAAEEFTKAHDKGLSPREFVDLMRKQN	>tr|G4ML82|G4ML82_MAGO7 ATP-citrate synthase subunit 1 OS=Magnaporthe oryzae (strain 70-15 / ATCC MYA-4617 / FGSC 8958) GN=MGG_06719 PE=4 SV=1	>tr|G4ML82|G4ML82_MAGO7 ATP-citrate synthase subunit 1 OS=Magnaporthe oryzae (strain 70-15 / ATCC MYA-4617 / FGSC 8958) GN=MGG_06719 PE=4 SV=1	>tr|G4ML82|G4ML82_MAGO7 ATP-citrate synthase subunit 1 OS=Magnaporthe oryzae (strain 70-15 / ATCC MYA-4617 / FGSC 8958) GN=MGG_06719 PE=4 SV=1;>tr|L7JMC4|L7JMC4_MAGOP ATP-citrate synthase subunit 1 OS=Magnaporthe oryzae (strain P131) GN=OOW_P131scaffold001	+	1	K	164.97	_AHDK(ac)GLSPR_	X;X;X;X;X;X;X;X;X;X;X;X;X;X;X;Acetyl (K);X;X;X;X;X;X;X;X;X;X;X;X;Acetyl (K);X;X	AHDK(1)GLSPR	AHDK(70.55)GLSPR	4	3	341.517	0.20717		253270000	260440000	285500000	2.66403e+08	211050000	207380000	146070000	1.88167e+08	1.41578	0.028096
>tr|G4N4N6|G4N4N6_MAGO7 S-(hydroxymethyl)glutathione dehydrogenase OS=Magnaporthe oryzae (strain 70-15 / ATCC MYA-4617 / FGSC 8958) GN=MGG_06011 PE=3 SV=1;>tr|L7I9U8|L7I9U8_MAGOY S-(hydroxymethyl)glutathione dehydrogenase OS=Magnaporthe oryzae (strain Y34) GN=OOU_Y34scaffold00464g17 PE=3 SV=1;>tr|L7JBT2|L7JBT2_MAGOP S-(hydroxymethyl)glutathione dehydrogenase OS=Magnaporthe oryzae (strain P131) GN…	236;236;236	IIVVDVNPAKEEWARKFGATDFVNPTKLPEG	>tr|G4N4N6|G4N4N6_MAGO7 S-(hydroxymethyl)glutathione dehydrogenase OS=Magnaporthe oryzae (strain 70-15 / ATCC MYA-4617 / FGSC 8958) GN=MGG_06011 PE=3 SV=1	>tr|G4N4N6|G4N4N6_MAGO7 S-(hydroxymethyl)glutathione dehydrogenase OS=Magnaporthe oryzae (strain 70-15 / ATCC MYA-4617 / FGSC 8958) GN=MGG_06011 PE=3 SV=1	>tr|G4N4N6|G4N4N6_MAGO7 S-(hydroxymethyl)glutathione dehydrogenase OS=Magnaporthe oryzae (strain 70-15 / ATCC MYA-4617 / FGSC 8958) GN=MGG_06011 PE=3 SV=1;>tr|L7I9U8|L7I9U8_MAGOY S-(hydroxymethyl)glutathione dehydrogenase OS=Magnaporthe oryzae (strain Y34)	+	1	K	195.97	_K(ac)FGATDFVNPTKLPEGK_	X;X;X;X;X;X;X;X;X;X;X;X;X;X;X;Acetyl (K);X;X;X;X;X;X;X;X;X;X;X;X;X;X;X	K(1)FGATDFVNPTKLPEGK	K(103.15)FGATDFVNPTK(-103.15)LPEGK(-117.2)	1	3	631.004	0.55283		49227000	57249000	55086000	53854000		25952000	38132000	32042000	1.68073	0.028551
>tr|G4NJB0|G4NJB0_MAGO7 Woronin body major protein OS=Magnaporthe oryzae (strain 70-15 / ATCC MYA-4617 / FGSC 8958) GN=MGG_02696 PE=4 SV=1;>tr|L7HZD1|L7HZD1_MAGOY Woronin body major protein OS=Magnaporthe oryzae (strain Y34) GN=OOU_Y34scaffold00666g96 PE=4 SV=1;>tr|L7JEJ0|L7JEJ0_MAGOP Woronin body major protein OS=Magnaporthe oryzae (strain P131) GN=OOW_P131scaffold00372g11 PE=4 SV=1;>tr|Q2KGA0|Q…	345;396;397;378	PSPSVVVQTMCGPVFKQYRVLDMQAGHIVAM	>tr|G4NJB0|G4NJB0_MAGO7 Woronin body major protein OS=Magnaporthe oryzae (strain 70-15 / ATCC MYA-4617 / FGSC 8958) GN=MGG_02696 PE=4 SV=1;>tr|L7HZD1|L7HZD1_MAGOY Woronin body major protein OS=Magnaporthe oryzae (strain Y34) GN=OOU_Y34scaffold00666g96 PE=4 SV=1	>tr|L7HZD1|L7HZD1_MAGOY Woronin body major protein OS=Magnaporthe oryzae (strain Y34) GN=OOU_Y34scaffold00666g96 PE=4 SV=1	>tr|G4NJB0|G4NJB0_MAGO7 Woronin body major protein OS=Magnaporthe oryzae (strain 70-15 / ATCC MYA-4617 / FGSC 8958) GN=MGG_02696 PE=4 SV=1;>tr|L7HZD1|L7HZD1_MAGOY Woronin body major protein OS=Magnaporthe oryzae (strain Y34) GN=OOU_Y34scaffold00666g96 PE=4		1	K	121.35	_EESSSISTPSPSVVVQTM(ox)CGPVFK(ac)QYR_	X;X;X;X;X;X;X;X;X;Oxidation (M);X;X;X;X;X;Acetyl (K);X;X;X;X;X;X;Oxidation (M);X;X;X;X;X;X;X;Oxidation (M)	EESSSISTPSPSVVVQTMCGPVFK(1)QYR	EESSSISTPSPSVVVQTMCGPVFK(55.06)QYR	24	3	1020.15	-0.056585		149750000	201650000	137010000	1.62803e+08	289230000	219650000	299030000	2.69303e+08	0.604535	0.0287664
>tr|D4NXH7|D4NXH7_MAGOR Probable ribosomal protein L26 OS=Magnaporthe oryzae PE=2 SV=1;>tr|G4NH22|G4NH22_MAGO7 60S ribosomal protein L26 OS=Magnaporthe oryzae (strain 70-15 / ATCC MYA-4617 / FGSC 8958) GN=MGG_03965 PE=4 SV=1;>tr|L7I784|L7I784_MAGOY 60S ribosomal protein L26 OS=Magnaporthe oryzae (strain Y34) GN=OOU_Y34scaffold00514g11 PE=4 SV=1;>tr|L7IYS9|L7IYS9_MAGOP 60S ribosomal protein L26 OS…	109;109;148;148	ASVPLGIHPSNVVITKLKLDKDREDILARIK	>tr|D4NXH7|D4NXH7_MAGOR Probable ribosomal protein L26 OS=Magnaporthe oryzae PE=2 SV=1	>tr|D4NXH7|D4NXH7_MAGOR Probable ribosomal protein L26 OS=Magnaporthe oryzae PE=2 SV=1	>tr|D4NXH7|D4NXH7_MAGOR Probable ribosomal protein L26 OS=Magnaporthe oryzae PE=2 SV=1;>tr|G4NH22|G4NH22_MAGO7 60S ribosomal protein L26 OS=Magnaporthe oryzae (strain 70-15 / ATCC MYA-4617 / FGSC 8958) GN=MGG_03965 PE=4 SV=1;>tr|L7I784|L7I784_MAGOY 60S rib	+	1	K	119.02	_TTGASVPLGIHPSNVVITK(ac)LK_	X;X;X;X;X;X;X;X;X;X;X;X;X;X;X;Acetyl (K);X;Acetyl (K);X;X;X;X;X;X;X;X;X;X;X;X;X	TTGASVPLGIHPSNVVITK(1)LK	TTGASVPLGIHPSNVVITK(76.3)LK(-76.3)	19	3	725.423	-0.32396		14854000	22955000	26676000	21495000	38774000	36711000	30485000	3.53233e+07	0.608521	0.0321299
>tr|L7ILD2|L7ILD2_MAGOY Uncharacterized protein OS=Magnaporthe oryzae (strain Y34) GN=OOU_Y34scaffold00103g7 PE=4 SV=1;>tr|L7J1U2|L7J1U2_MAGOP Uncharacterized protein OS=Magnaporthe oryzae (strain P131) GN=OOW_P131scaffold01099g8 PE=4 SV=1;>tr|G4MYJ6|G4MYJ6_MAGO7 Uncharacterized protein OS=Magnaporthe oryzae (strain 70-15 / ATCC MYA-4617 / FGSC 8958) GN=MGG_01305 PE=4 SV=1	89;89;89	TVDPKDKFEEDCKNSKQCAPAKHHYDECVER	>tr|L7ILD2|L7ILD2_MAGOY Uncharacterized protein OS=Magnaporthe oryzae (strain Y34) GN=OOU_Y34scaffold00103g7 PE=4 SV=1	>tr|L7ILD2|L7ILD2_MAGOY Uncharacterized protein OS=Magnaporthe oryzae (strain Y34) GN=OOU_Y34scaffold00103g7 PE=4 SV=1	>tr|L7ILD2|L7ILD2_MAGOY Uncharacterized protein OS=Magnaporthe oryzae (strain Y34) GN=OOU_Y34scaffold00103g7 PE=4 SV=1;>tr|L7J1U2|L7J1U2_MAGOP Uncharacterized protein OS=Magnaporthe oryzae (strain P131) GN=OOW_P131scaffold01099g8 PE=4 SV=1;>tr|G4MYJ6|G4MYJ	+	1	K	146.88	_NSK(ac)QCAPAK_	X;X;X;X;X;X;X;X;X;X;X;X;X;X;X;Acetyl (K);X;X;X;X;X;X;X;X;X;X;X;X;X;X;X	NSK(1)QCAPAK	NSK(113.1)QCAPAK(-113.1)	3	2	523.258	-1.9905		27997000	18640000	23766000	2.34677e+07	12027000	13687000	16234000	1.39827e+07	1.67834	0.0330692
>tr|L7IP35|L7IP35_MAGOY Integral membrane protein OS=Magnaporthe oryzae (strain Y34) GN=OOU_Y34scaffold00033g5 PE=4 SV=1;>tr|L7JP88|L7JP88_MAGOP Integral membrane protein OS=Magnaporthe oryzae (strain P131) GN=OOW_P131scaffold00095g53 PE=4 SV=1;>tr|G4N5Q6|G4N5Q6_MAGO7 Integral membrane protein OS=Magnaporthe oryzae (strain 70-15 / ATCC MYA-4617 / FGSC 8958) GN=MGG_05292 PE=4 SV=1	86;86;42	KLSEARDAPLPGTSGKHPVSAAVGTVLTGGK	>tr|L7IP35|L7IP35_MAGOY Integral membrane protein OS=Magnaporthe oryzae (strain Y34) GN=OOU_Y34scaffold00033g5 PE=4 SV=1	>tr|L7IP35|L7IP35_MAGOY Integral membrane protein OS=Magnaporthe oryzae (strain Y34) GN=OOU_Y34scaffold00033g5 PE=4 SV=1	>tr|L7IP35|L7IP35_MAGOY Integral membrane protein OS=Magnaporthe oryzae (strain Y34) GN=OOU_Y34scaffold00033g5 PE=4 SV=1;>tr|L7JP88|L7JP88_MAGOP Integral membrane protein OS=Magnaporthe oryzae (strain P131) GN=OOW_P131scaffold00095g53 PE=4 SV=1;>tr|G4N5Q6|	+	1	K	66.793	_DAPLPGTSGK(ac)HPVSAAVGTVLTGGK_	Acetyl (K);X;X;X;X;X;X;X;X;X;X;X;X;X;X;Acetyl (K);X;X;X;X;X;X;X;X;X;X;X;X;X;X;X	DAPLPGTSGK(1)HPVSAAVGTVLTGGK	DAPLPGTSGK(66.79)HPVSAAVGTVLTGGK(-66.79)	10	3	787.092	1.6627		37994000	28915000	30752000	3.25537e+07	24737000	13950000	19367000	1.93513e+07	1.68224	0.0339523
>tr|G4MTI8|G4MTI8_MAGO7 Minor allergen Alt a 7 OS=Magnaporthe oryzae (strain 70-15 / ATCC MYA-4617 / FGSC 8958) GN=MGG_01569 PE=4 SV=1;>tr|L7I937|L7I937_MAGOY Uncharacterized protein OS=Magnaporthe oryzae (strain Y34) GN=OOU_Y34scaffold00497g19 PE=4 SV=1;>tr|L7ISK3|L7ISK3_MAGOP Uncharacterized protein OS=Magnaporthe oryzae (strain P131) GN=OOW_P131scaffold01457g26 PE=4 SV=1	201;201;201	ELARIQGEEFYNHVSKATN____________	>tr|G4MTI8|G4MTI8_MAGO7 Minor allergen Alt a 7 OS=Magnaporthe oryzae (strain 70-15 / ATCC MYA-4617 / FGSC 8958) GN=MGG_01569 PE=4 SV=1	>tr|G4MTI8|G4MTI8_MAGO7 Minor allergen Alt a 7 OS=Magnaporthe oryzae (strain 70-15 / ATCC MYA-4617 / FGSC 8958) GN=MGG_01569 PE=4 SV=1	>tr|G4MTI8|G4MTI8_MAGO7 Minor allergen Alt a 7 OS=Magnaporthe oryzae (strain 70-15 / ATCC MYA-4617 / FGSC 8958) GN=MGG_01569 PE=4 SV=1;>tr|L7I937|L7I937_MAGOY Uncharacterized protein OS=Magnaporthe oryzae (strain Y34) GN=OOU_Y34scaffold00497g19 PE=4 SV=1;>	+	1	K	61.265	_IQGEEFYNHVSK(ac)ATN_	X;X;X;X;X;X;X;X;X;X;X;X;X;X;X;Acetyl (K);X;X;X;X;X;X;X;X;X;X;X;X;X;X;X	IQGEEFYNHVSK(1)ATN	IQGEEFYNHVSK(61.26)ATN	12	2	889.921	-0.21171		23739000	10100000	16061000	1.66333e+07	28127000	31787000	28379000	29431000	0.565164	0.0360105
>tr|G4N4B9|G4N4B9_MAGO7 Glutamyl-tRNA synthetase OS=Magnaporthe oryzae (strain 70-15 / ATCC MYA-4617 / FGSC 8958) GN=MGG_05956 PE=3 SV=1;>tr|L7IC84|L7IC84_MAGOY Glutamyl-tRNA synthetase OS=Magnaporthe oryzae (strain Y34) GN=OOU_Y34scaffold00325g8 PE=3 SV=1;>tr|L7IVT3|L7IVT3_MAGOP Glutamyl-tRNA synthetase OS=Magnaporthe oryzae (strain P131) GN=OOW_P131scaffold01322g43 PE=3 SV=1	559;559;559	IPAELWDFDYLITKDKLEEDDDLEKFLTPVT	>tr|G4N4B9|G4N4B9_MAGO7 Glutamyl-tRNA synthetase OS=Magnaporthe oryzae (strain 70-15 / ATCC MYA-4617 / FGSC 8958) GN=MGG_05956 PE=3 SV=1	>tr|G4N4B9|G4N4B9_MAGO7 Glutamyl-tRNA synthetase OS=Magnaporthe oryzae (strain 70-15 / ATCC MYA-4617 / FGSC 8958) GN=MGG_05956 PE=3 SV=1	>tr|G4N4B9|G4N4B9_MAGO7 Glutamyl-tRNA synthetase OS=Magnaporthe oryzae (strain 70-15 / ATCC MYA-4617 / FGSC 8958) GN=MGG_05956 PE=3 SV=1;>tr|L7IC84|L7IC84_MAGOY Glutamyl-tRNA synthetase OS=Magnaporthe oryzae (strain Y34) GN=OOU_Y34scaffold00325g8 PE=3 SV=1	+	1	K	94.191	_DK(ac)LEEDDDLEK_	X;X;X;X;X;X;X;X;X;X;X;X;X;X;X;Acetyl (K);X;X;X;X;X;X;X;X;X;X;X;X;X;X;X	DK(1)LEEDDDLEK	DK(94.19)LEEDDDLEK(-94.19)	2	2	695.815	0.21527		19354000	16456000	13614000	1.64747e+07	20759000	22586000	24645000	2.26633e+07	0.72693	0.0364978
>tr|G4N014|G4N014_MAGO7 Uncharacterized protein (Fragment) OS=Magnaporthe oryzae (strain 70-15 / ATCC MYA-4617 / FGSC 8958) GN=MGG_06177 PE=4 SV=1;>tr|L7IHW3|L7IHW3_MAGOY Uncharacterized protein OS=Magnaporthe oryzae (strain Y34) GN=OOU_Y34scaffold00192g39 PE=4 SV=1;>tr|L7JCI2|L7JCI2_MAGOP Uncharacterized protein OS=Magnaporthe oryzae (strain P131) GN=OOW_P131scaffold00455g41 PE=4 SV=1	76;17;17	APAQSEAFQKAIVDSKKLLKKPSNEELLELY	>tr|G4N014|G4N014_MAGO7 Uncharacterized protein (Fragment) OS=Magnaporthe oryzae (strain 70-15 / ATCC MYA-4617 / FGSC 8958) GN=MGG_06177 PE=4 SV=1	>tr|G4N014|G4N014_MAGO7 Uncharacterized protein (Fragment) OS=Magnaporthe oryzae (strain 70-15 / ATCC MYA-4617 / FGSC 8958) GN=MGG_06177 PE=4 SV=1	>tr|G4N014|G4N014_MAGO7 Uncharacterized protein (Fragment) OS=Magnaporthe oryzae (strain 70-15 / ATCC MYA-4617 / FGSC 8958) GN=MGG_06177 PE=4 SV=1;>tr|L7IHW3|L7IHW3_MAGOY Uncharacterized protein OS=Magnaporthe oryzae (strain Y34) GN=OOU_Y34scaffold00192g39	+	1	K	111.65	_AIVDSK(ac)K_	X;X;X;X;X;X;X;X;X;X;X;X;X;X;X;Acetyl (K);X;X;X;X;X;X;X;X;X;X;X;X;X;X;X	AIVDSK(1)K	AIVDSK(89.3)K(-89.3)	6	2	401.737	-0.25909		859580000	706470000	904950000	8.23667e+08	689180000	544430000	566090000	599900000	1.37301	0.040725
>tr|G4N716|G4N716_MAGO7 Elongation factor 1-alpha OS=Magnaporthe oryzae (strain 70-15 / ATCC MYA-4617 / FGSC 8958) GN=MGG_03641 PE=3 SV=1;>tr|L7IN78|L7IN78_MAGOY Elongation factor 1-alpha OS=Magnaporthe oryzae (strain Y34) GN=OOU_Y34scaffold00108g10 PE=3 SV=1;>tr|L7JCY9|L7JCY9_MAGOP Elongation factor 1-alpha OS=Magnaporthe oryzae (strain P131) GN=OOW_P131scaffold00429g15 PE=3 SV=1	171;171;171	MDTAKWAQSRYDEIVKETSNFLKKIGFNPDS	>tr|G4N716|G4N716_MAGO7 Elongation factor 1-alpha OS=Magnaporthe oryzae (strain 70-15 / ATCC MYA-4617 / FGSC 8958) GN=MGG_03641 PE=3 SV=1	>tr|G4N716|G4N716_MAGO7 Elongation factor 1-alpha OS=Magnaporthe oryzae (strain 70-15 / ATCC MYA-4617 / FGSC 8958) GN=MGG_03641 PE=3 SV=1	>tr|G4N716|G4N716_MAGO7 Elongation factor 1-alpha OS=Magnaporthe oryzae (strain 70-15 / ATCC MYA-4617 / FGSC 8958) GN=MGG_03641 PE=3 SV=1;>tr|L7IN78|L7IN78_MAGOY Elongation factor 1-alpha OS=Magnaporthe oryzae (strain Y34) GN=OOU_Y34scaffold00108g10 PE=3 S	+	1	K	175.74	_YDEIVK(ac)ETSNFLK_	Oxidation (M);X;X;X;X;X;X;X;X;X;X;X;X;X;X;Acetyl (K);X;X;X;X;X;X;Acetyl (K);X;X;X;X;X;X;X;X	YDEIVK(1)ETSNFLK	YDEIVK(175.74)ETSNFLK(-175.74)	6	2	814.414	-1.2154		55139000	57059000	52732000	5.49767e+07	34519000	43496000	48555000	42190000	1.30307	0.0407372
>tr|G4N561|G4N561_MAGO7 Hsp10-like protein OS=Magnaporthe oryzae (strain 70-15 / ATCC MYA-4617 / FGSC 8958) GN=MGG_13221 PE=3 SV=1;>tr|L7IAN0|L7IAN0_MAGOY 10 kDa heat shock protein, mitochondrial OS=Magnaporthe oryzae (strain Y34) GN=OOU_Y34scaffold00464g83 PE=3 SV=1;>tr|L7JKE6|L7JKE6_MAGOP 10 kDa heat shock protein, mitochondrial OS=Magnaporthe oryzae (strain P131) GN=OOW_P131scaffold00270g5 PE=…	61;61;61	AKVLAVGPGGLDKDGKRTPMGVAIGDRVLIP	>tr|G4N561|G4N561_MAGO7 Hsp10-like protein OS=Magnaporthe oryzae (strain 70-15 / ATCC MYA-4617 / FGSC 8958) GN=MGG_13221 PE=3 SV=1	>tr|G4N561|G4N561_MAGO7 Hsp10-like protein OS=Magnaporthe oryzae (strain 70-15 / ATCC MYA-4617 / FGSC 8958) GN=MGG_13221 PE=3 SV=1	>tr|G4N561|G4N561_MAGO7 Hsp10-like protein OS=Magnaporthe oryzae (strain 70-15 / ATCC MYA-4617 / FGSC 8958) GN=MGG_13221 PE=3 SV=1;>tr|L7IAN0|L7IAN0_MAGOY 10 kDa heat shock protein, mitochondrial OS=Magnaporthe oryzae (strain Y34) GN=OOU_Y34scaffold00464g8	+	1	K	82.908	_VLAVGPGGLDKDGK(ac)R_	X;X;X;X;X;X;X;X;X;X;X;X;X;X;X;Acetyl (K);X;X;X;Oxidation (M);X;X;X;X;X;X;X;X;X;X;X	VLAVGPGGLDK(0.053)DGK(0.947)R	VLAVGPGGLDK(-12.54)DGK(12.54)R	14	3	508.623	-1.0829		16017000	14104000	20081000	16734000	9878200	5192700	11794000	8.95497e+06	1.86868	0.0419386
>tr|G4MND5|G4MND5_MAGO7 D-3-phosphoglycerate dehydrogenase 2 OS=Magnaporthe oryzae (strain 70-15 / ATCC MYA-4617 / FGSC 8958) GN=MGG_11794 PE=3 SV=1;>tr|L7IK14|L7IK14_MAGOY D-3-phosphoglycerate dehydrogenase 1 OS=Magnaporthe oryzae (strain Y34) GN=OOU_Y34scaffold00140g11 PE=3 SV=1;>tr|L7JG36|L7JG36_MAGOP D-3-phosphoglycerate dehydrogenase 1 OS=Magnaporthe oryzae (strain P131) GN=OOW_P131scaffold0…	90;90;90	GQDILREQGYQVEAHKTSLPEDQLIEKIRSV	>tr|G4MND5|G4MND5_MAGO7 D-3-phosphoglycerate dehydrogenase 2 OS=Magnaporthe oryzae (strain 70-15 / ATCC MYA-4617 / FGSC 8958) GN=MGG_11794 PE=3 SV=1	>tr|G4MND5|G4MND5_MAGO7 D-3-phosphoglycerate dehydrogenase 2 OS=Magnaporthe oryzae (strain 70-15 / ATCC MYA-4617 / FGSC 8958) GN=MGG_11794 PE=3 SV=1	>tr|G4MND5|G4MND5_MAGO7 D-3-phosphoglycerate dehydrogenase 2 OS=Magnaporthe oryzae (strain 70-15 / ATCC MYA-4617 / FGSC 8958) GN=MGG_11794 PE=3 SV=1;>tr|L7IK14|L7IK14_MAGOY D-3-phosphoglycerate dehydrogenase 1 OS=Magnaporthe oryzae (strain Y34) GN=OOU_Y34s	+	1	K	80.303	_EQGYQVEAHK(ac)TSLPEDQLIEK_	X;X;X;X;X;X;X;X;X;X;X;X;X;X;X;Acetyl (K);X;X;X;X;X;X;X;X;X;X;X;X;X;X;X	EQGYQVEAHK(1)TSLPEDQLIEK	EQGYQVEAHK(80.3)TSLPEDQLIEK(-80.3)	10	3	828.747	-0.36525			12245000	11264000	11754500	25500000	19731000	18440000	2.12237e+07	0.553839	0.0440244
>sp|A4QVR2|H2AZ_MAGO7 Histone H2A.Z OS=Magnaporthe oryzae (strain 70-15 / ATCC MYA-4617 / FGSC 8958) GN=HTZ1 PE=3 SV=1;>tr|L7IPA4|L7IPA4_MAGOY Histone H2A OS=Magnaporthe oryzae (strain Y34) GN=OOU_Y34scaffold00062g13 PE=3 SV=1;>tr|L7JGN1|L7JGN1_MAGOP Histone H2A OS=Magnaporthe oryzae (strain P131) GN=OOW_P131scaffold00365g4 PE=3 SV=1	47;47;47	RAGLQFPCGRVKRFLKQNTQNKMRVGAKAAV	>sp|A4QVR2|H2AZ_MAGO7 Histone H2A.Z OS=Magnaporthe oryzae (strain 70-15 / ATCC MYA-4617 / FGSC 8958) GN=HTZ1 PE=3 SV=1	>sp|A4QVR2|H2AZ_MAGO7 Histone H2A.Z OS=Magnaporthe oryzae (strain 70-15 / ATCC MYA-4617 / FGSC 8958) GN=HTZ1 PE=3 SV=1	>sp|A4QVR2|H2AZ_MAGO7 Histone H2A.Z OS=Magnaporthe oryzae (strain 70-15 / ATCC MYA-4617 / FGSC 8958) GN=HTZ1 PE=3 SV=1;>tr|L7IPA4|L7IPA4_MAGOY Histone H2A OS=Magnaporthe oryzae (strain Y34) GN=OOU_Y34scaffold00062g13 PE=3 SV=1;>tr|L7JGN1|L7JGN1_MAGOP Histo	+	1	K	128.27	_FLK(ac)QNTQNK_	X;X;X;X;X;X;X;X;X;X;X;X;X;X;X;Acetyl (K);X;X;X;X;X;X;X;X;X;X;X;X;X;X;X	FLK(1)QNTQNK	FLK(128.27)QNTQNK(-128.27)	3	2	581.814	0.45193		9634400	10580000	10134000	1.01161e+07	11589000		11197000	11393000	0.887925	0.0442042
>tr|L7HTF4|L7HTF4_MAGOY Fructose-bisphosphate aldolase OS=Magnaporthe oryzae (strain Y34) GN=OOU_Y34scaffold00782g1 PE=4 SV=1;>tr|L7JRU2|L7JRU2_MAGOP Fructose-bisphosphate aldolase OS=Magnaporthe oryzae (strain P131) GN=OOW_P131scaffold00057g1 PE=4 SV=1;>tr|G4NDL4|G4NDL4_MAGO7 Fructose-bisphosphate aldolase 1 OS=Magnaporthe oryzae (strain 70-15 / ATCC MYA-4617 / FGSC 8958) GN=MGG_00223 PE=4 SV=1	345;345;327	LNSQVGNPDGADKPNKKYYDPRVWVREGEKT	>tr|L7HTF4|L7HTF4_MAGOY Fructose-bisphosphate aldolase OS=Magnaporthe oryzae (strain Y34) GN=OOU_Y34scaffold00782g1 PE=4 SV=1	>tr|L7HTF4|L7HTF4_MAGOY Fructose-bisphosphate aldolase OS=Magnaporthe oryzae (strain Y34) GN=OOU_Y34scaffold00782g1 PE=4 SV=1	>tr|L7HTF4|L7HTF4_MAGOY Fructose-bisphosphate aldolase OS=Magnaporthe oryzae (strain Y34) GN=OOU_Y34scaffold00782g1 PE=4 SV=1;>tr|L7JRU2|L7JRU2_MAGOP Fructose-bisphosphate aldolase OS=Magnaporthe oryzae (strain P131) GN=OOW_P131scaffold00057g1 PE=4 SV=1;>t	+	1	K	119.23	_IEYLNSQVGNPDGADKPNK(ac)K_	X;X;X;X;X;X;X;X;X;X;X;X;X;X;X;Acetyl (K);X;X;X;X;X;X;X;X;X;X;X;X;X;X;X	IEYLNSQVGNPDGADK(0.001)PNK(0.999)K	IEYLNSQVGNPDGADK(-30.68)PNK(30.68)K(-119.23)	19	2	1115.06	0.033033		256230000	204010000	195780000	2.18673e+08	352500000	263550000	375510000	330520000	0.661604	0.0456808
>tr|G4MSU7|G4MSU7_MAGO7 Phosphoacetylglucosamine mutase OS=Magnaporthe oryzae (strain 70-15 / ATCC MYA-4617 / FGSC 8958) GN=MGG_11383 PE=4 SV=1;>tr|L7I1H4|L7I1H4_MAGOY Phosphoacetylglucosamine mutase OS=Magnaporthe oryzae (strain Y34) GN=OOU_Y34scaffold00619g48 PE=4 SV=1;>tr|L7IW06|L7IW06_MAGOP Phosphoacetylglucosamine mutase OS=Magnaporthe oryzae (strain P131) GN=OOW_P131scaffold01358g86 PE=4 SV…	470;470;470	RDWAMTYTDLPNRLVKVEVNDKDAFRTTDAE	>tr|G4MSU7|G4MSU7_MAGO7 Phosphoacetylglucosamine mutase OS=Magnaporthe oryzae (strain 70-15 / ATCC MYA-4617 / FGSC 8958) GN=MGG_11383 PE=4 SV=1	>tr|G4MSU7|G4MSU7_MAGO7 Phosphoacetylglucosamine mutase OS=Magnaporthe oryzae (strain 70-15 / ATCC MYA-4617 / FGSC 8958) GN=MGG_11383 PE=4 SV=1	>tr|G4MSU7|G4MSU7_MAGO7 Phosphoacetylglucosamine mutase OS=Magnaporthe oryzae (strain 70-15 / ATCC MYA-4617 / FGSC 8958) GN=MGG_11383 PE=4 SV=1;>tr|L7I1H4|L7I1H4_MAGOY Phosphoacetylglucosamine mutase OS=Magnaporthe oryzae (strain Y34) GN=OOU_Y34scaffold006	+	1	K	141.13	_LVK(ac)VEVNDKDAFR_	X;X;X;X;X;X;X;X;X;X;X;X;X;X;X;Acetyl (K);X;X;X;X;X;Acetyl (K);X;X;X;X;X;X;X;X;X	LVK(1)VEVNDKDAFR	LVK(94.11)VEVNDK(-94.11)DAFR	3	2	787.93	1.1422		26598000	29672000	24624000	2.69647e+07	40777000	30637000	42148000	37854000	0.712333	0.0497814
>sp|A4QQN1|M2DH_MAGO7 Mannitol 2-dehydrogenase OS=Magnaporthe oryzae (strain 70-15 / ATCC MYA-4617 / FGSC 8958) GN=MGCH7_ch7g1113 PE=3 SV=1;>tr|L7IJT6|L7IJT6_MAGOY Mannitol 2-dehydrogenase OS=Magnaporthe oryzae (strain Y34) GN=OOU_Y34scaffold00167g2 PE=4 SV=1;>tr|L7IQT2|L7IQT2_MAGOP Mannitol 2-dehydrogenase OS=Magnaporthe oryzae (strain P131) GN=OOW_P131scaffold01657g2 PE=4 SV=1	303;303;303	GVQVVKDVKDVEQFEKHKLRLLNASHSAMGY	>sp|A4QQN1|M2DH_MAGO7 Mannitol 2-dehydrogenase OS=Magnaporthe oryzae (strain 70-15 / ATCC MYA-4617 / FGSC 8958) GN=MGCH7_ch7g1113 PE=3 SV=1	>sp|A4QQN1|M2DH_MAGO7 Mannitol 2-dehydrogenase OS=Magnaporthe oryzae (strain 70-15 / ATCC MYA-4617 / FGSC 8958) GN=MGCH7_ch7g1113 PE=3 SV=1	>sp|A4QQN1|M2DH_MAGO7 Mannitol 2-dehydrogenase OS=Magnaporthe oryzae (strain 70-15 / ATCC MYA-4617 / FGSC 8958) GN=MGCH7_ch7g1113 PE=3 SV=1;>tr|L7IJT6|L7IJT6_MAGOY Mannitol 2-dehydrogenase OS=Magnaporthe oryzae (strain Y34) GN=OOU_Y34scaffold00167g2 PE=4 S	+	1	K	106.2	_DVEQFEK(ac)HK_	X;X;X;X;X;Acetyl (K);X;X;X;X;X;X;X;X;X;Acetyl (K);X;X;X;X;X;X;X;X;X;X;X;X;X;X;X	DVEQFEK(1)HK	DVEQFEK(101.65)HK(-101.65)	7	2	601.296	0.12312		15227000		14033000	14630000	11928000		12146000	12037000	1.21542	0.0506498
>tr|L7IF18|L7IF18_MAGOY Fatty acid synthase subunit alpha reductase OS=Magnaporthe oryzae (strain Y34) GN=OOU_Y34scaffold00255g48 PE=3 SV=1;>tr|L7J9L1|L7J9L1_MAGOP Fatty acid synthase subunit alpha reductase OS=Magnaporthe oryzae (strain P131) GN=OOW_P131scaffold00606g1 PE=3 SV=1;>tr|G4NIU0|G4NIU0_MAGO7 Fatty acid synthase subunit alpha OS=Magnaporthe oryzae (strain 70-15 / ATCC MYA-4617 / FGSC 8…	1403;1403;1403	APGQGVLTTAKEHAGKLPSPLLDINYRRRQI	>tr|L7IF18|L7IF18_MAGOY Fatty acid synthase subunit alpha reductase OS=Magnaporthe oryzae (strain Y34) GN=OOU_Y34scaffold00255g48 PE=3 SV=1	>tr|L7IF18|L7IF18_MAGOY Fatty acid synthase subunit alpha reductase OS=Magnaporthe oryzae (strain Y34) GN=OOU_Y34scaffold00255g48 PE=3 SV=1	>tr|L7IF18|L7IF18_MAGOY Fatty acid synthase subunit alpha reductase OS=Magnaporthe oryzae (strain Y34) GN=OOU_Y34scaffold00255g48 PE=3 SV=1;>tr|L7J9L1|L7J9L1_MAGOP Fatty acid synthase subunit alpha reductase OS=Magnaporthe oryzae (strain P131) GN=OOW_P131s	+	1	K	83.106	_EHAGK(ac)LPSPLLDINYR_	X;X;X;X;X;X;X;X;X;X;X;X;X;X;X;Acetyl (K);X;X;X;X;X;X;X;X;X;X;X;X;X;X;X	EHAGK(1)LPSPLLDINYR	EHAGK(68.48)LPSPLLDINYR	5	3	622.335	0.37543		7615200	8317400	10383000	8.77187e+06	6613700	4980900	6543500	6.04603e+06	1.45085	0.0507515
>tr|G4N700|G4N700_MAGO7 40S ribosomal protein S12 OS=Magnaporthe oryzae (strain 70-15 / ATCC MYA-4617 / FGSC 8958) GN=MGG_06480 PE=3 SV=1;>tr|L7IFB4|L7IFB4_MAGOY 40S ribosomal protein S12 OS=Magnaporthe oryzae (strain Y34) GN=OOU_Y34scaffold00247g53 PE=3 SV=1;>tr|L7IV14|L7IV14_MAGOP 40S ribosomal protein S12 OS=Magnaporthe oryzae (strain P131) GN=OOW_P131scaffold01381g20 PE=3 SV=1	88;88;88	EEAYKKLVIALCSEHKIPLIKVPDGKQLGEW	>tr|G4N700|G4N700_MAGO7 40S ribosomal protein S12 OS=Magnaporthe oryzae (strain 70-15 / ATCC MYA-4617 / FGSC 8958) GN=MGG_06480 PE=3 SV=1	>tr|G4N700|G4N700_MAGO7 40S ribosomal protein S12 OS=Magnaporthe oryzae (strain 70-15 / ATCC MYA-4617 / FGSC 8958) GN=MGG_06480 PE=3 SV=1	>tr|G4N700|G4N700_MAGO7 40S ribosomal protein S12 OS=Magnaporthe oryzae (strain 70-15 / ATCC MYA-4617 / FGSC 8958) GN=MGG_06480 PE=3 SV=1;>tr|L7IFB4|L7IFB4_MAGOY 40S ribosomal protein S12 OS=Magnaporthe oryzae (strain Y34) GN=OOU_Y34scaffold00247g53 PE=3 S	+	1	K	129.93	_LVIALCSEHK(ac)IPLIK_	X;X;X;X;X;X;X;X;X;X;X;X;X;X;X;Acetyl (K);X;X;X;X;X;X;X;X;X;X;X;X;X;X;X	LVIALCSEHK(1)IPLIK	LVIALCSEHK(102.73)IPLIK(-102.73)	10	2	888.526	-0.27632		7550400	69828000	40507000	3.92951e+07	95768000	79893000	131220000	1.02294e+08	0.38414	0.0553935
>tr|G4N028|G4N028_MAGO7 Uncharacterized protein OS=Magnaporthe oryzae (strain 70-15 / ATCC MYA-4617 / FGSC 8958) GN=MGG_06189 PE=4 SV=1;>tr|L7IIZ6|L7IIZ6_MAGOY Uncharacterized protein OS=Magnaporthe oryzae (strain Y34) GN=OOU_Y34scaffold00192g52 PE=4 SV=1;>tr|L7JC85|L7JC85_MAGOP Uncharacterized protein OS=Magnaporthe oryzae (strain P131) GN=OOW_P131scaffold00455g54 PE=4 SV=1	87;87;87	MVDNKKIVSLSSTSLKKITGKMTLERDELLS	>tr|G4N028|G4N028_MAGO7 Uncharacterized protein OS=Magnaporthe oryzae (strain 70-15 / ATCC MYA-4617 / FGSC 8958) GN=MGG_06189 PE=4 SV=1	>tr|G4N028|G4N028_MAGO7 Uncharacterized protein OS=Magnaporthe oryzae (strain 70-15 / ATCC MYA-4617 / FGSC 8958) GN=MGG_06189 PE=4 SV=1	>tr|G4N028|G4N028_MAGO7 Uncharacterized protein OS=Magnaporthe oryzae (strain 70-15 / ATCC MYA-4617 / FGSC 8958) GN=MGG_06189 PE=4 SV=1;>tr|L7IIZ6|L7IIZ6_MAGOY Uncharacterized protein OS=Magnaporthe oryzae (strain Y34) GN=OOU_Y34scaffold00192g52 PE=4 SV=1;	+	1	K	108.37	_IVSLSSTSLK(ac)K_	X;X;X;X;X;X;X;X;X;X;X;X;X;X;X;Acetyl (K);X;X;X;X;X;X;X;X;X;X;X;X;X;X;X	IVSLSSTSLK(1)K	IVSLSSTSLK(52.55)K(-52.55)	10	2	602.861	0.0016957		33075000	32300000	33672000	3.30157e+07	31289000	23883000	23955000	2.63757e+07	1.25175	0.0559158
>tr|L7I2M0|L7I2M0_MAGOY Alpha-1,4 glucan phosphorylase OS=Magnaporthe oryzae (strain Y34) GN=OOU_Y34scaffold00641g56 PE=3 SV=1;>tr|L7JJE8|L7JJE8_MAGOP Alpha-1,4 glucan phosphorylase OS=Magnaporthe oryzae (strain P131) GN=OOW_P131scaffold00254g11 PE=3 SV=1;>tr|G4MW66|G4MW66_MAGO7 Alpha-1,4 glucan phosphorylase OS=Magnaporthe oryzae (strain 70-15 / ATCC MYA-4617 / FGSC 8958) GN=MGG_01819 PE=3 SV=1	905;905;795	AHTYGKTHAIDPELLKVFDAIQAGKFGEPQN	>tr|L7I2M0|L7I2M0_MAGOY Alpha-1,4 glucan phosphorylase OS=Magnaporthe oryzae (strain Y34) GN=OOU_Y34scaffold00641g56 PE=3 SV=1	>tr|L7I2M0|L7I2M0_MAGOY Alpha-1,4 glucan phosphorylase OS=Magnaporthe oryzae (strain Y34) GN=OOU_Y34scaffold00641g56 PE=3 SV=1	>tr|L7I2M0|L7I2M0_MAGOY Alpha-1,4 glucan phosphorylase OS=Magnaporthe oryzae (strain Y34) GN=OOU_Y34scaffold00641g56 PE=3 SV=1;>tr|L7JJE8|L7JJE8_MAGOP Alpha-1,4 glucan phosphorylase OS=Magnaporthe oryzae (strain P131) GN=OOW_P131scaffold00254g11 PE=3 SV=1;	+	1	K	147.92	_THAIDPELLK(ac)VFDAIQAGK_	X;X;X;X;X;X;X;X;X;X;X;X;X;X;X;Acetyl (K);X;X;X;X;X;X;X;X;Acetyl (K);X;X;X;X;X;X	THAIDPELLK(1)VFDAIQAGK	THAIDPELLK(147.92)VFDAIQAGK(-147.92)	10	3	703.384	-0.74659		4686400	6766400	5983000	5.81193e+06	21502000	9419700	14800000	1.52406e+07	0.381346	0.0564984
>tr|L7HTQ2|L7HTQ2_MAGOY Uncharacterized protein OS=Magnaporthe oryzae (strain Y34) GN=OOU_Y34scaffold00771g9 PE=4 SV=1;>tr|L7IVQ0|L7IVQ0_MAGOP Uncharacterized protein OS=Magnaporthe oryzae (strain P131) GN=OOW_P131scaffold01321g9 PE=4 SV=1;>tr|G4MM74|G4MM74_MAGO7 Uncharacterized protein OS=Magnaporthe oryzae (strain 70-15 / ATCC MYA-4617 / FGSC 8958) GN=MGG_05500 PE=4 SV=1	579;579;571	PPATLSMEKLRISLVKHVVKELEALLRIVKS	>tr|L7HTQ2|L7HTQ2_MAGOY Uncharacterized protein OS=Magnaporthe oryzae (strain Y34) GN=OOU_Y34scaffold00771g9 PE=4 SV=1	>tr|L7HTQ2|L7HTQ2_MAGOY Uncharacterized protein OS=Magnaporthe oryzae (strain Y34) GN=OOU_Y34scaffold00771g9 PE=4 SV=1	>tr|L7HTQ2|L7HTQ2_MAGOY Uncharacterized protein OS=Magnaporthe oryzae (strain Y34) GN=OOU_Y34scaffold00771g9 PE=4 SV=1;>tr|L7IVQ0|L7IVQ0_MAGOP Uncharacterized protein OS=Magnaporthe oryzae (strain P131) GN=OOW_P131scaffold01321g9 PE=4 SV=1;>tr|G4MM74|G4MM7	+	1	K	81.099	_ISLVK(ac)HVVK_	X;X;X;X;X;X;X;X;X;X;X;X;X;X;X;Acetyl (K);X;X;X;X;X;X;X;X;X;X;X;X;X;X;X	ISLVK(1)HVVK	ISLVK(77.14)HVVK(-77.14)	5	2	532.845	-0.46932		9831500	6983200		8407350		14148000	13977000	14062500	0.597856	0.0581517
>tr|L7I538|L7I538_MAGOY Histone acetyltransferase GCN5 OS=Magnaporthe oryzae (strain Y34) GN=OOU_Y34scaffold00542g11 PE=4 SV=1;>tr|L7J0A9|L7J0A9_MAGOP Histone acetyltransferase GCN5 OS=Magnaporthe oryzae (strain P131) GN=OOW_P131scaffold01168g24 PE=4 SV=1;>tr|G4N6S1|G4N6S1_MAGO7 Histone acetyltransferase GCN5 OS=Magnaporthe oryzae (strain 70-15 / ATCC MYA-4617 / FGSC 8958) GN=MGG_03677 PE=4 SV=1	85;85;26	GKRKATEDPASPVSAKRPKHESPDSPEKKKP	>tr|L7I538|L7I538_MAGOY Histone acetyltransferase GCN5 OS=Magnaporthe oryzae (strain Y34) GN=OOU_Y34scaffold00542g11 PE=4 SV=1	>tr|L7I538|L7I538_MAGOY Histone acetyltransferase GCN5 OS=Magnaporthe oryzae (strain Y34) GN=OOU_Y34scaffold00542g11 PE=4 SV=1	>tr|L7I538|L7I538_MAGOY Histone acetyltransferase GCN5 OS=Magnaporthe oryzae (strain Y34) GN=OOU_Y34scaffold00542g11 PE=4 SV=1;>tr|L7J0A9|L7J0A9_MAGOP Histone acetyltransferase GCN5 OS=Magnaporthe oryzae (strain P131) GN=OOW_P131scaffold01168g24 PE=4 SV=1;	+	1	K	127.83	_KATEDPASPVSAK(ac)RPK_	X;X;X;X;X;X;X;X;X;X;X;X;X;X;X;Acetyl (K);X;X;X;X;X;X;X;X;X;X;X;X;X;X;X	KATEDPASPVSAK(1)RPK	K(-123.74)ATEDPASPVSAK(123.74)RPK(-127.83)	13	3	575.316	0.21372		80377000	130040000	69779000	9.33987e+07	50803000	46255000	22152000	3.97367e+07	2.35044	0.0596736	MGG_03677
>tr|G4MSU7|G4MSU7_MAGO7 Phosphoacetylglucosamine mutase OS=Magnaporthe oryzae (strain 70-15 / ATCC MYA-4617 / FGSC 8958) GN=MGG_11383 PE=4 SV=1;>tr|L7I1H4|L7I1H4_MAGOY Phosphoacetylglucosamine mutase OS=Magnaporthe oryzae (strain Y34) GN=OOU_Y34scaffold00619g48 PE=4 SV=1;>tr|L7IW06|L7IW06_MAGOP Phosphoacetylglucosamine mutase OS=Magnaporthe oryzae (strain P131) GN=OOW_P131scaffold01358g86 PE=4 SV…	231;231;231	DCANGVGGPKLSEFLKHLRKLEQEQGLEKLI	>tr|G4MSU7|G4MSU7_MAGO7 Phosphoacetylglucosamine mutase OS=Magnaporthe oryzae (strain 70-15 / ATCC MYA-4617 / FGSC 8958) GN=MGG_11383 PE=4 SV=1	>tr|G4MSU7|G4MSU7_MAGO7 Phosphoacetylglucosamine mutase OS=Magnaporthe oryzae (strain 70-15 / ATCC MYA-4617 / FGSC 8958) GN=MGG_11383 PE=4 SV=1	>tr|G4MSU7|G4MSU7_MAGO7 Phosphoacetylglucosamine mutase OS=Magnaporthe oryzae (strain 70-15 / ATCC MYA-4617 / FGSC 8958) GN=MGG_11383 PE=4 SV=1;>tr|L7I1H4|L7I1H4_MAGOY Phosphoacetylglucosamine mutase OS=Magnaporthe oryzae (strain Y34) GN=OOU_Y34scaffold006	+	1	K	86.67	_LSEFLK(ac)HLR_	X;X;X;X;X;X;X;X;X;X;X;X;X;X;X;Acetyl (K);X;X;X;X;X;X;X;X;X;X;X;X;Acetyl (K);X;X	LSEFLK(1)HLR	LSEFLK(76.22)HLR	6	3	395.564	-0.13938			8994900	7464400	8229650	17171000		13761000	15466000	0.532112	0.0606897
>tr|L7I3A1|L7I3A1_MAGOY Uncharacterized protein OS=Magnaporthe oryzae (strain Y34) GN=OOU_Y34scaffold00594g15 PE=4 SV=1;>tr|G4MXJ0|G4MXJ0_MAGO7 Uncharacterized protein OS=Magnaporthe oryzae (strain 70-15 / ATCC MYA-4617 / FGSC 8958) GN=MGG_11259 PE=4 SV=1;>tr|L7J2Z0|L7J2Z0_MAGOP Uncharacterized protein OS=Magnaporthe oryzae (strain P131) GN=OOW_P131scaffold01065g10 PE=4 SV=1	84;84;84	EAATETAAAETEEAKKEEKEVTPIEEGYLES	>tr|L7I3A1|L7I3A1_MAGOY Uncharacterized protein OS=Magnaporthe oryzae (strain Y34) GN=OOU_Y34scaffold00594g15 PE=4 SV=1	>tr|L7I3A1|L7I3A1_MAGOY Uncharacterized protein OS=Magnaporthe oryzae (strain Y34) GN=OOU_Y34scaffold00594g15 PE=4 SV=1	>tr|L7I3A1|L7I3A1_MAGOY Uncharacterized protein OS=Magnaporthe oryzae (strain Y34) GN=OOU_Y34scaffold00594g15 PE=4 SV=1;>tr|G4MXJ0|G4MXJ0_MAGO7 Uncharacterized protein OS=Magnaporthe oryzae (strain 70-15 / ATCC MYA-4617 / FGSC 8958) GN=MGG_11259 PE=4 SV=1;	+	1	K	180.88	_K(ac)EEKEVTPIEEGYLESK_	X;X;X;X;X;X;X;X;X;X;X;X;X;X;X;Acetyl (K);X;X;X;X;X;X;X;X;X;X;X;X;X;X;X	K(1)EEKEVTPIEEGYLESK	K(37.42)EEK(-37.42)EVTPIEEGYLESK(-180.88)	1	2	1025.52	0.51886		98401000	110260000	82134000	9.69317e+07	69600000	77938000	76808000	74782000	1.29619	0.0608487
>tr|L7HTF4|L7HTF4_MAGOY Fructose-bisphosphate aldolase OS=Magnaporthe oryzae (strain Y34) GN=OOU_Y34scaffold00782g1 PE=4 SV=1;>tr|L7JRU2|L7JRU2_MAGOP Fructose-bisphosphate aldolase OS=Magnaporthe oryzae (strain P131) GN=OOW_P131scaffold00057g1 PE=4 SV=1;>tr|G4NDL4|G4NDL4_MAGO7 Fructose-bisphosphate aldolase 1 OS=Magnaporthe oryzae (strain 70-15 / ATCC MYA-4617 / FGSC 8958) GN=MGG_00223 PE=4 SV=1	326;326;308	LQWAYLSGIRDYVTSKIEYLNSQVGNPDGAD	>tr|L7HTF4|L7HTF4_MAGOY Fructose-bisphosphate aldolase OS=Magnaporthe oryzae (strain Y34) GN=OOU_Y34scaffold00782g1 PE=4 SV=1	>tr|L7HTF4|L7HTF4_MAGOY Fructose-bisphosphate aldolase OS=Magnaporthe oryzae (strain Y34) GN=OOU_Y34scaffold00782g1 PE=4 SV=1	>tr|L7HTF4|L7HTF4_MAGOY Fructose-bisphosphate aldolase OS=Magnaporthe oryzae (strain Y34) GN=OOU_Y34scaffold00782g1 PE=4 SV=1;>tr|L7JRU2|L7JRU2_MAGOP Fructose-bisphosphate aldolase OS=Magnaporthe oryzae (strain P131) GN=OOW_P131scaffold00057g1 PE=4 SV=1;>t	+	1	K	148.17	_DYVTSK(ac)IEYLNSQVGNPDGADKPNKK_	X;X;X;X;X;X;X;X;X;X;X;X;X;X;X;Acetyl (K);X;X;X;X;X;X;X;X;X;X;X;X;X;X;X	DYVTSK(1)IEYLNSQVGNPDGADKPNKK	DYVTSK(87.3)IEYLNSQVGNPDGADK(-87.3)PNK(-93.98)K(-124.86)	6	3	974.821	0.10455		19370000	21732000		20551000	33013000		41448000	37230500	0.551994	0.0625497
>tr|G4NCV3|G4NCV3_MAGO7 C-1-tetrahydrofolate synthase OS=Magnaporthe oryzae (strain 70-15 / ATCC MYA-4617 / FGSC 8958) GN=MGG_01014 PE=3 SV=1;>tr|L7IAC0|L7IAC0_MAGOY C-1-tetrahydrofolate synthase OS=Magnaporthe oryzae (strain Y34) GN=OOU_Y34scaffold00462g64 PE=3 SV=1;>tr|L7J1G4|L7J1G4_MAGOP C-1-tetrahydrofolate synthase OS=Magnaporthe oryzae (strain P131) GN=OOW_P131scaffold01132g22 PE=3 SV=1	682;670;670	DRHLRGITIGTAPTEKGQTRESGFDISVASE	>tr|G4NCV3|G4NCV3_MAGO7 C-1-tetrahydrofolate synthase OS=Magnaporthe oryzae (strain 70-15 / ATCC MYA-4617 / FGSC 8958) GN=MGG_01014 PE=3 SV=1	>tr|G4NCV3|G4NCV3_MAGO7 C-1-tetrahydrofolate synthase OS=Magnaporthe oryzae (strain 70-15 / ATCC MYA-4617 / FGSC 8958) GN=MGG_01014 PE=3 SV=1	>tr|G4NCV3|G4NCV3_MAGO7 C-1-tetrahydrofolate synthase OS=Magnaporthe oryzae (strain 70-15 / ATCC MYA-4617 / FGSC 8958) GN=MGG_01014 PE=3 SV=1;>tr|L7IAC0|L7IAC0_MAGOY C-1-tetrahydrofolate synthase OS=Magnaporthe oryzae (strain Y34) GN=OOU_Y34scaffold00462g6	+	1	K	80.706	_GITIGTAPTEK(ac)GQTR_	X;X;X;X;X;X;X;X;X;X;X;X;X;X;X;Acetyl (K);X;X;X;X;X;X;X;X;X;X;X;X;X;X;X	GITIGTAPTEK(1)GQTR	GITIGTAPTEK(73.83)GQTR	11	2	786.423	-0.060501		44871000	57468000	53025000	51788000	39642000		31708000	35675000	1.45166	0.063811
>sp|L7HZV6|H2A_MAGOY Histone H2A OS=Magnaporthe oryzae (strain Y34) GN=HTA1 PE=2 SV=1;>sp|P0CT12|H2A_MAGO7 Histone H2A OS=Magnaporthe oryzae (strain 70-15 / ATCC MYA-4617 / FGSC 8958) GN=HTA1 PE=3 SV=1;>tr|L7IUS0|L7IUS0_MAGOP Histone H2A OS=Magnaporthe oryzae (strain P131) GN=OOW_P131scaffold01337g48 PE=3 SV=1	10;10;10	______MTGGGKSGGKASGSKNAQSRSSKAG	>sp|L7HZV6|H2A_MAGOY Histone H2A OS=Magnaporthe oryzae (strain Y34) GN=HTA1 PE=2 SV=1	>sp|L7HZV6|H2A_MAGOY Histone H2A OS=Magnaporthe oryzae (strain Y34) GN=HTA1 PE=2 SV=1	>sp|L7HZV6|H2A_MAGOY Histone H2A OS=Magnaporthe oryzae (strain Y34) GN=HTA1 PE=2 SV=1;>sp|P0CT12|H2A_MAGO7 Histone H2A OS=Magnaporthe oryzae (strain 70-15 / ATCC MYA-4617 / FGSC 8958) GN=HTA1 PE=3 SV=1;>tr|L7IUS0|L7IUS0_MAGOP Histone H2A OS=Magnaporthe ory	+	2	K	140.27	_(ac)TGGGK(ac)SGGK(ac)ASGSK_	X;X;X;X;X;X;X;X;X;X;X;Acetyl (K);X;X;X;Acetyl (K);X;X;X;X;Acetyl (K);X;X;X;X;X;X;X;Acetyl (K);X;X	TGGGK(1)SGGK(1)ASGSK	TGGGK(76.57)SGGK(76.57)ASGSK(-76.57)	9	2	652.826	0.067562		465320000	550330000	878530000	6.31393e+08	239820000	239910000	401450000	2.93727e+08	2.14959	0.0693556
>sp|L7HZV6|H2A_MAGOY Histone H2A OS=Magnaporthe oryzae (strain Y34) GN=HTA1 PE=2 SV=1;>sp|P0CT12|H2A_MAGO7 Histone H2A OS=Magnaporthe oryzae (strain 70-15 / ATCC MYA-4617 / FGSC 8958) GN=HTA1 PE=3 SV=1;>tr|L7IUS0|L7IUS0_MAGOP Histone H2A OS=Magnaporthe oryzae (strain P131) GN=OOW_P131scaffold01337g48 PE=3 SV=1	6;6;6	__________MTGGGKSGGKASGSKNAQSRS	>sp|L7HZV6|H2A_MAGOY Histone H2A OS=Magnaporthe oryzae (strain Y34) GN=HTA1 PE=2 SV=1	>sp|L7HZV6|H2A_MAGOY Histone H2A OS=Magnaporthe oryzae (strain Y34) GN=HTA1 PE=2 SV=1	>sp|L7HZV6|H2A_MAGOY Histone H2A OS=Magnaporthe oryzae (strain Y34) GN=HTA1 PE=2 SV=1;>sp|P0CT12|H2A_MAGO7 Histone H2A OS=Magnaporthe oryzae (strain 70-15 / ATCC MYA-4617 / FGSC 8958) GN=HTA1 PE=3 SV=1;>tr|L7IUS0|L7IUS0_MAGOP Histone H2A OS=Magnaporthe ory	+	2	K	140.27	_(ac)TGGGK(ac)SGGK(ac)ASGSK_	X;X;X;X;X;X;X;X;X;X;X;X;X;X;X;Acetyl (K);X;X;X;Acetyl (K);X;X;X;X;Acetyl (K);X;X;X;X;X;X	TGGGK(1)SGGK(1)ASGSK	TGGGK(76.57)SGGK(76.57)ASGSK(-76.57)	5	2	652.826	0.067562		465320000	550330000	878530000	6.31393e+08	239820000	239910000	401450000	2.93727e+08	2.14959	0.0693556
>tr|D4NXH9|D4NXH9_MAGOR Rpl11ap OS=Magnaporthe oryzae PE=2 SV=1;>tr|G4N0M8|G4N0M8_MAGO7 60S ribosomal protein L11 OS=Magnaporthe oryzae (strain 70-15 / ATCC MYA-4617 / FGSC 8958) GN=MGG_07753 PE=3 SV=1;>tr|L7IM72|L7IM72_MAGOY 60S ribosomal protein L11 OS=Magnaporthe oryzae (strain Y34) GN=OOU_Y34scaffold00090g18 PE=3 SV=1;>tr|L7IXC3|L7IXC3_MAGOP 60S ribosomal protein L11 OS=Magnaporthe oryzae (st…	154;154;154;154	VSRRRRCKSRVGTSHKINRLETMKWFKSRFD	>tr|D4NXH9|D4NXH9_MAGOR Rpl11ap OS=Magnaporthe oryzae PE=2 SV=1	>tr|D4NXH9|D4NXH9_MAGOR Rpl11ap OS=Magnaporthe oryzae PE=2 SV=1	>tr|D4NXH9|D4NXH9_MAGOR Rpl11ap OS=Magnaporthe oryzae PE=2 SV=1;>tr|G4N0M8|G4N0M8_MAGO7 60S ribosomal protein L11 OS=Magnaporthe oryzae (strain 70-15 / ATCC MYA-4617 / FGSC 8958) GN=MGG_07753 PE=3 SV=1;>tr|L7IM72|L7IM72_MAGOY 60S ribosomal protein L11 OS=M	+	1	K	102.61	_VGTSHK(ac)INR_	X;X;X;X;X;X;X;X;X;X;X;X;X;X;X;Acetyl (K);X;X;X;X;X;X;X;X;X;X;X;X;X;X;X	VGTSHK(1)INR	VGTSHK(89.25)INR	6	3	351.865	0.43746		28417000	31874000	28296000	29529000	25644000		24992000	25318000	1.16632	0.0710044
>sp|Q52B93|PACC_MAGO7 pH-response transcription factor pacC/RIM101 OS=Magnaporthe oryzae (strain 70-15 / ATCC MYA-4617 / FGSC 8958) GN=RIM101 PE=3 SV=2;>tr|G0Z5I9|G0Z5I9_MAGOR PacC OS=Magnaporthe oryzae PE=2 SV=1;>tr|L7IMI0|L7IMI0_MAGOY pH-response transcription factor pacC/RIM101 OS=Magnaporthe oryzae (strain Y34) GN=OOU_Y34scaffold00087g46 PE=4 SV=1;>tr|L7JG11|L7JG11_MAGOP pH-response transcrip…	168;168;168;168	PNANLGPGAYRGHASKAPSSYYDHNGHVRTN	>sp|Q52B93|PACC_MAGO7 pH-response transcription factor pacC/RIM101 OS=Magnaporthe oryzae (strain 70-15 / ATCC MYA-4617 / FGSC 8958) GN=RIM101 PE=3 SV=2	>sp|Q52B93|PACC_MAGO7 pH-response transcription factor pacC/RIM101 OS=Magnaporthe oryzae (strain 70-15 / ATCC MYA-4617 / FGSC 8958) GN=RIM101 PE=3 SV=2	>sp|Q52B93|PACC_MAGO7 pH-response transcription factor pacC/RIM101 OS=Magnaporthe oryzae (strain 70-15 / ATCC MYA-4617 / FGSC 8958) GN=RIM101 PE=3 SV=2;>tr|G0Z5I9|G0Z5I9_MAGOR PacC OS=Magnaporthe oryzae PE=2 SV=1;>tr|L7IMI0|L7IMI0_MAGOY pH-response transcr	+	1	K	229.02	_GHASK(ac)APSSYYDHNGHVR_	X;X;X;X;X;X;X;X;X;X;X;X;X;X;X;Acetyl (K);X;X;X;X;X;X;X;X;X;X;X;X;X;X;X	GHASK(1)APSSYYDHNGHVR	GHASK(37.85)APSSYYDHNGHVR	5	3	675.649	-0.30411		25951000	82443000	60617000	56337000	139900000	131330000	79797000	117009000	0.481476	0.071895
>tr|G4N4Z8|G4N4Z8_MAGO7 Uncharacterized protein OS=Magnaporthe oryzae (strain 70-15 / ATCC MYA-4617 / FGSC 8958) GN=MGG_05177 PE=4 SV=1;>tr|L7I718|L7I718_MAGOY Uncharacterized protein OS=Magnaporthe oryzae (strain Y34) GN=OOU_Y34scaffold00516g64 PE=4 SV=1;>tr|L7J7I9|L7J7I9_MAGOP Uncharacterized protein OS=Magnaporthe oryzae (strain P131) GN=OOW_P131scaffold00982g68 PE=4 SV=1	295;295;295	VEARLGDLDLKDQTTKLDYWRDMELELQEQG	>tr|G4N4Z8|G4N4Z8_MAGO7 Uncharacterized protein OS=Magnaporthe oryzae (strain 70-15 / ATCC MYA-4617 / FGSC 8958) GN=MGG_05177 PE=4 SV=1	>tr|G4N4Z8|G4N4Z8_MAGO7 Uncharacterized protein OS=Magnaporthe oryzae (strain 70-15 / ATCC MYA-4617 / FGSC 8958) GN=MGG_05177 PE=4 SV=1	>tr|G4N4Z8|G4N4Z8_MAGO7 Uncharacterized protein OS=Magnaporthe oryzae (strain 70-15 / ATCC MYA-4617 / FGSC 8958) GN=MGG_05177 PE=4 SV=1;>tr|L7I718|L7I718_MAGOY Uncharacterized protein OS=Magnaporthe oryzae (strain Y34) GN=OOU_Y34scaffold00516g64 PE=4 SV=1;	+	1	K	94.66	_DQTTK(ac)LDYWR_	X;X;X;X;X;X;X;X;X;X;X;X;X;X;X;Acetyl (K);X;X;X;X;X;X;X;X;X;X;X;X;X;X;X	DQTTK(1)LDYWR	DQTTK(94.66)LDYWR	5	2	684.333	-0.093851			9615000	10488000	10051500	23191000	16647000	15558000	1.84653e+07	0.544344	0.0726094
>tr|L7JLQ6|L7JLQ6_MAGOP NADH-ubiquinone oxidoreductase 51 kDa subunit OS=Magnaporthe oryzae (strain P131) GN=OOW_P131scaffold00218g2 PE=4 SV=1;>tr|L7II08|L7II08_MAGOY NADH-ubiquinone oxidoreductase 51 kDa subunit OS=Magnaporthe oryzae (strain Y34) GN=OOU_Y34scaffold00226g2 PE=4 SV=1;>tr|G4NB24|G4NB24_MAGO7 Uncharacterized protein OS=Magnaporthe oryzae (strain 70-15 / ATCC MYA-4617 / FGSC 8958) GN…	318;318;318	TVEEEMSIPMRELIEKHCGGVRGGWDNLLAV	>tr|L7JLQ6|L7JLQ6_MAGOP NADH-ubiquinone oxidoreductase 51 kDa subunit OS=Magnaporthe oryzae (strain P131) GN=OOW_P131scaffold00218g2 PE=4 SV=1	>tr|L7JLQ6|L7JLQ6_MAGOP NADH-ubiquinone oxidoreductase 51 kDa subunit OS=Magnaporthe oryzae (strain P131) GN=OOW_P131scaffold00218g2 PE=4 SV=1	>tr|L7JLQ6|L7JLQ6_MAGOP NADH-ubiquinone oxidoreductase 51 kDa subunit OS=Magnaporthe oryzae (strain P131) GN=OOW_P131scaffold00218g2 PE=4 SV=1;>tr|L7II08|L7II08_MAGOY NADH-ubiquinone oxidoreductase 51 kDa subunit OS=Magnaporthe oryzae (strain Y34) GN=OOU_Y	+	1	K	97.813	_ELIEK(ac)HCGGVR_	X;X;X;X;X;X;X;X;X;X;X;X;X;X;X;Acetyl (K);X;X;X;X;X;X;X;X;X;X;X;X;X;X;X	ELIEK(1)HCGGVR	ELIEK(97.81)HCGGVR	5	2	670.343	-2.7178			6370600	6069000	6219800	15615000	11368000		13491500	0.461016	0.076058
>tr|L7IWV8|L7IWV8_MAGOP Choline monooxygenase OS=Magnaporthe oryzae (strain P131) GN=OOW_P131scaffold01316g11 PE=4 SV=1;>tr|G4MVI0|G4MVI0_MAGO7 Choline monooxygenase OS=Magnaporthe oryzae (strain 70-15 / ATCC MYA-4617 / FGSC 8958) GN=MGG_12423 PE=4 SV=1;>tr|L7IQR3|L7IQR3_MAGOY Choline monooxygenase OS=Magnaporthe oryzae (strain Y34) GN=OOU_Y34scaffold00034g7 PE=4 SV=1	132;132;132	CKYHGWSYGLKGNLAKAPGYQEIPGFDRAQN	>tr|L7IWV8|L7IWV8_MAGOP Choline monooxygenase OS=Magnaporthe oryzae (strain P131) GN=OOW_P131scaffold01316g11 PE=4 SV=1	>tr|L7IWV8|L7IWV8_MAGOP Choline monooxygenase OS=Magnaporthe oryzae (strain P131) GN=OOW_P131scaffold01316g11 PE=4 SV=1	>tr|L7IWV8|L7IWV8_MAGOP Choline monooxygenase OS=Magnaporthe oryzae (strain P131) GN=OOW_P131scaffold01316g11 PE=4 SV=1;>tr|G4MVI0|G4MVI0_MAGO7 Choline monooxygenase OS=Magnaporthe oryzae (strain 70-15 / ATCC MYA-4617 / FGSC 8958) GN=MGG_12423 PE=4 SV=1;>t	+	1	K	113.47	_GNLAK(ac)APGYQEIPGFDR_	X;X;X;X;X;X;X;X;X;X;X;X;X;X;X;Acetyl (K);X;X;X;X;X;X;X;X;X;X;X;X;X;X;X	GNLAK(1)APGYQEIPGFDR	GNLAK(98.51)APGYQEIPGFDR	5	2	937.973	0.73865		18468000	24410000	29463000	2.41137e+07	16800000	15731000	17214000	1.65817e+07	1.45424	0.0786979
>tr|G4NCY1|G4NCY1_MAGO7 Glucosamine-fructose-6-phosphate aminotransferase OS=Magnaporthe oryzae (strain 70-15 / ATCC MYA-4617 / FGSC 8958) GN=MGG_11597 PE=4 SV=1;>tr|L7I418|L7I418_MAGOY Glucosamine-fructose-6-phosphate aminotransferase OS=Magnaporthe oryzae (strain Y34) GN=OOU_Y34scaffold00608g34 PE=4 SV=1;>tr|L7JME2|L7JME2_MAGOP Glucosamine-fructose-6-phosphate aminotransferase OS=Magnaporthe or…	157;157;157	ECIAKLAKYLYDHNPKLGFTDLAKAVINELE	>tr|G4NCY1|G4NCY1_MAGO7 Glucosamine-fructose-6-phosphate aminotransferase OS=Magnaporthe oryzae (strain 70-15 / ATCC MYA-4617 / FGSC 8958) GN=MGG_11597 PE=4 SV=1	>tr|G4NCY1|G4NCY1_MAGO7 Glucosamine-fructose-6-phosphate aminotransferase OS=Magnaporthe oryzae (strain 70-15 / ATCC MYA-4617 / FGSC 8958) GN=MGG_11597 PE=4 SV=1	>tr|G4NCY1|G4NCY1_MAGO7 Glucosamine-fructose-6-phosphate aminotransferase OS=Magnaporthe oryzae (strain 70-15 / ATCC MYA-4617 / FGSC 8958) GN=MGG_11597 PE=4 SV=1;>tr|L7I418|L7I418_MAGOY Glucosamine-fructose-6-phosphate aminotransferase OS=Magnaporthe oryza	+	1	K	106.36	_YLYDHNPK(ac)LGFTDLAK_	X;X;X;X;Acetyl (K);X;X;X;X;X;X;X;X;X;X;Acetyl (K);X;X;X;X;X;X;X;X;X;X;X;X;X;X;X	YLYDHNPK(1)LGFTDLAK	YLYDHNPK(83.11)LGFTDLAK(-83.11)	8	2	968.994	1.0834		9294700	10672000		9983350	44417000	20536000	35056000	3.33363e+07	0.299474	0.0804088
>tr|L7IL40|L7IL40_MAGOY C2 domain-containing protein OS=Magnaporthe oryzae (strain Y34) GN=OOU_Y34scaffold00162g1 PE=4 SV=1;>tr|L7JQS2|L7JQS2_MAGOP C2 domain-containing protein OS=Magnaporthe oryzae (strain P131) GN=OOW_P131scaffold00005g18 PE=4 SV=1;>tr|G4MTX9|G4MTX9_MAGO7 Inorganic pyrophosphatase OS=Magnaporthe oryzae (strain 70-15 / ATCC MYA-4617 / FGSC 8958) GN=MGG_15739 PE=4 SV=1	1762;1762;76	EISKDELLNPIKQDIKKGKLRYVRNCFPHKG	>tr|L7IL40|L7IL40_MAGOY C2 domain-containing protein OS=Magnaporthe oryzae (strain Y34) GN=OOU_Y34scaffold00162g1 PE=4 SV=1	>tr|L7IL40|L7IL40_MAGOY C2 domain-containing protein OS=Magnaporthe oryzae (strain Y34) GN=OOU_Y34scaffold00162g1 PE=4 SV=1	>tr|L7IL40|L7IL40_MAGOY C2 domain-containing protein OS=Magnaporthe oryzae (strain Y34) GN=OOU_Y34scaffold00162g1 PE=4 SV=1;>tr|L7JQS2|L7JQS2_MAGOP C2 domain-containing protein OS=Magnaporthe oryzae (strain P131) GN=OOW_P131scaffold00005g18 PE=4 SV=1;>tr|G	+	1	K	232.54	_LEISKDELLNPIKQDIK(ac)K_	X;X;X;X;X;X;X;X;X;X;X;X;X;X;X;Acetyl (K);X;X;X;X;X;X;X;X;X;X;X;X;X;X;X	LEISKDELLNPIKQDIK(1)K	LEISK(-165.87)DELLNPIK(-65.97)QDIK(65.97)K(-232.54)	17	3	722.751	-0.034043		84910000	108160000	63745000	85605000	124040000	110180000	116440000	1.16887e+08	0.732376	0.0804356
>tr|G4ND56|G4ND56_MAGO7 Mitochondrial outer membrane protein porin OS=Magnaporthe oryzae (strain 70-15 / ATCC MYA-4617 / FGSC 8958) GN=MGG_00968 PE=4 SV=1;>tr|L7I9Z0|L7I9Z0_MAGOY Outer mitochondrial membrane protein porin OS=Magnaporthe oryzae (strain Y34) GN=OOU_Y34scaffold00462g13 PE=4 SV=1;>tr|L7JP39|L7JP39_MAGOP Outer mitochondrial membrane protein porin OS=Magnaporthe oryzae (strain P131) GN…	224;293;293	WNSKIGNSVGLEVATKYRIDPLSFVKGKIND	>tr|G4ND56|G4ND56_MAGO7 Mitochondrial outer membrane protein porin OS=Magnaporthe oryzae (strain 70-15 / ATCC MYA-4617 / FGSC 8958) GN=MGG_00968 PE=4 SV=1;>tr|L7I9Z0|L7I9Z0_MAGOY Outer mitochondrial membrane protein porin OS=Magnaporthe oryzae (strain Y34) GN=OOU_Y34scaffold00462g13 PE=4 SV=1	>tr|G4ND56|G4ND56_MAGO7 Mitochondrial outer membrane protein porin OS=Magnaporthe oryzae (strain 70-15 / ATCC MYA-4617 / FGSC 8958) GN=MGG_00968 PE=4 SV=1	>tr|G4ND56|G4ND56_MAGO7 Mitochondrial outer membrane protein porin OS=Magnaporthe oryzae (strain 70-15 / ATCC MYA-4617 / FGSC 8958) GN=MGG_00968 PE=4 SV=1;>tr|L7I9Z0|L7I9Z0_MAGOY Outer mitochondrial membrane protein porin OS=Magnaporthe oryzae (strain Y34)	+	1	K	116.96	_IGNSVGLEVATK(ac)YR_	X;X;X;X;X;X;X;X;X;X;X;X;X;X;X;Acetyl (K);X;X;X;X;X;X;X;X;X;X;X;X;X;X;X	IGNSVGLEVATK(1)YR	IGNSVGLEVATK(98.94)YR	12	2	774.923	0.37081		25356000	28647000	23706000	25903000	52404000	74317000	33648000	5.34563e+07	0.484564	0.0805268
>tr|G4N8I5|G4N8I5_MAGO7 Ribosome biogenesis protein Kri1 OS=Magnaporthe oryzae (strain 70-15 / ATCC MYA-4617 / FGSC 8958) GN=MGG_06242 PE=4 SV=1;>tr|L7HUN7|L7HUN7_MAGOY Ribosome biogenesis protein Kri1 OS=Magnaporthe oryzae (strain Y34) GN=OOU_Y34scaffold00748g7 PE=4 SV=1;>tr|L7JQJ5|L7JQJ5_MAGOP Ribosome biogenesis protein Kri1 OS=Magnaporthe oryzae (strain P131) GN=OOW_P131scaffold00027g13 PE=4 …	338;338;338	SNEVLQSYSRTLVAAKTVRREETKGRKRQRE	>tr|G4N8I5|G4N8I5_MAGO7 Ribosome biogenesis protein Kri1 OS=Magnaporthe oryzae (strain 70-15 / ATCC MYA-4617 / FGSC 8958) GN=MGG_06242 PE=4 SV=1	>tr|G4N8I5|G4N8I5_MAGO7 Ribosome biogenesis protein Kri1 OS=Magnaporthe oryzae (strain 70-15 / ATCC MYA-4617 / FGSC 8958) GN=MGG_06242 PE=4 SV=1	>tr|G4N8I5|G4N8I5_MAGO7 Ribosome biogenesis protein Kri1 OS=Magnaporthe oryzae (strain 70-15 / ATCC MYA-4617 / FGSC 8958) GN=MGG_06242 PE=4 SV=1;>tr|L7HUN7|L7HUN7_MAGOY Ribosome biogenesis protein Kri1 OS=Magnaporthe oryzae (strain Y34) GN=OOU_Y34scaffold0	+	1	K	105.2	_TLVAAK(ac)TVR_	X;X;X;X;X;X;X;X;X;X;X;X;X;X;X;Acetyl (K);X;X;X;X;X;X;X;X;X;X;X;X;X;X;X	TLVAAK(1)TVR	TLVAAK(87.15)TVR	6	2	500.811	0.24412		56890000	65229000	56667000	5.95953e+07	50690000	47124000	27605000	4.18063e+07	1.42551	0.0822333
>tr|G4MV25|G4MV25_MAGO7 1,3-beta-glucanosyltransferase OS=Magnaporthe oryzae (strain 70-15 / ATCC MYA-4617 / FGSC 8958) GN=MGG_07331 PE=3 SV=1;>tr|L7IC68|L7IC68_MAGOY 1,3-beta-glucanosyltransferase OS=Magnaporthe oryzae (strain Y34) GN=OOU_Y34scaffold00461g35 PE=3 SV=1;>tr|L7J0G6|L7J0G6_MAGOP 1,3-beta-glucanosyltransferase OS=Magnaporthe oryzae (strain P131) GN=OOW_P131scaffold01162g1 PE=3 SV=1	67;67;67	WQPGASAGNKDPLADKKICMRDLEKFKKLGV	>tr|G4MV25|G4MV25_MAGO7 1,3-beta-glucanosyltransferase OS=Magnaporthe oryzae (strain 70-15 / ATCC MYA-4617 / FGSC 8958) GN=MGG_07331 PE=3 SV=1	>tr|G4MV25|G4MV25_MAGO7 1,3-beta-glucanosyltransferase OS=Magnaporthe oryzae (strain 70-15 / ATCC MYA-4617 / FGSC 8958) GN=MGG_07331 PE=3 SV=1	>tr|G4MV25|G4MV25_MAGO7 1,3-beta-glucanosyltransferase OS=Magnaporthe oryzae (strain 70-15 / ATCC MYA-4617 / FGSC 8958) GN=MGG_07331 PE=3 SV=1;>tr|L7IC68|L7IC68_MAGOY 1,3-beta-glucanosyltransferase OS=Magnaporthe oryzae (strain Y34) GN=OOU_Y34scaffold00461	+	1	K	80.156	_GIAWQPGASAGNKDPLADK(ac)K_	X;X;X;X;X;X;X;X;X;X;X;X;X;X;X;Acetyl (K);X;X;X;X;X;X;X;X;X;X;X;X;X;X;X	GIAWQPGASAGNKDPLADK(1)K	GIAWQPGASAGNK(-37.52)DPLADK(37.52)K(-80.16)	19	3	689.36	0.2066			25908000	19485000	22696500	12698000		10160000	11429000	1.98587	0.0824704
>tr|G4MSC0|G4MSC0_MAGO7 60S ribosomal protein L6 OS=Magnaporthe oryzae (strain 70-15 / ATCC MYA-4617 / FGSC 8958) GN=MGG_04444 PE=3 SV=1;>tr|L7HX47|L7HX47_MAGOY 60S ribosomal protein L6 OS=Magnaporthe oryzae (strain Y34) GN=OOU_Y34scaffold00744g46 PE=3 SV=1;>tr|L7IUW5|L7IUW5_MAGOP 60S ribosomal protein L6 OS=Magnaporthe oryzae (strain P131) GN=OOW_P131scaffold01358g13 PE=3 SV=1	28;28;28	GKASRTVPHHSQKASKWYPATDDNGPKAVRK	>tr|G4MSC0|G4MSC0_MAGO7 60S ribosomal protein L6 OS=Magnaporthe oryzae (strain 70-15 / ATCC MYA-4617 / FGSC 8958) GN=MGG_04444 PE=3 SV=1	>tr|G4MSC0|G4MSC0_MAGO7 60S ribosomal protein L6 OS=Magnaporthe oryzae (strain 70-15 / ATCC MYA-4617 / FGSC 8958) GN=MGG_04444 PE=3 SV=1	>tr|G4MSC0|G4MSC0_MAGO7 60S ribosomal protein L6 OS=Magnaporthe oryzae (strain 70-15 / ATCC MYA-4617 / FGSC 8958) GN=MGG_04444 PE=3 SV=1;>tr|L7HX47|L7HX47_MAGOY 60S ribosomal protein L6 OS=Magnaporthe oryzae (strain Y34) GN=OOU_Y34scaffold00744g46 PE=3 SV=	+	1	K	136.51	_ASK(ac)WYPATDDNGPK_	X;Acetyl (K);X;X;X;X;X;X;X;X;X;X;X;X;X;Acetyl (K);X;X;X;X;X;X;X;X;X;X;X;X;X;X;X	ASK(1)WYPATDDNGPK	ASK(122.78)WYPATDDNGPK(-122.78)	3	2	796.373	0.084564		1256000000	1453200000	1768400000	1.49253e+09	979510000	1288800000	844890000	1.03773e+09	1.43826	0.084104
>tr|G4MR70|G4MR70_MAGO7 ATP synthase subunit gamma OS=Magnaporthe oryzae (strain 70-15 / ATCC MYA-4617 / FGSC 8958) GN=MGG_09916 PE=3 SV=1;>tr|L7IJW6|L7IJW6_MAGOY ATP synthase subunit gamma OS=Magnaporthe oryzae (strain Y34) GN=OOU_Y34scaffold00145g17 PE=3 SV=1;>tr|L7IZS5|L7IZS5_MAGOP ATP synthase subunit gamma OS=Magnaporthe oryzae (strain P131) GN=OOW_P131scaffold01201g9 PE=3 SV=1	60;60;60	NIEKITKTMKIVASTKLNRAQRAMTDSRSYG	>tr|G4MR70|G4MR70_MAGO7 ATP synthase subunit gamma OS=Magnaporthe oryzae (strain 70-15 / ATCC MYA-4617 / FGSC 8958) GN=MGG_09916 PE=3 SV=1	>tr|G4MR70|G4MR70_MAGO7 ATP synthase subunit gamma OS=Magnaporthe oryzae (strain 70-15 / ATCC MYA-4617 / FGSC 8958) GN=MGG_09916 PE=3 SV=1	>tr|G4MR70|G4MR70_MAGO7 ATP synthase subunit gamma OS=Magnaporthe oryzae (strain 70-15 / ATCC MYA-4617 / FGSC 8958) GN=MGG_09916 PE=3 SV=1;>tr|L7IJW6|L7IJW6_MAGOY ATP synthase subunit gamma OS=Magnaporthe oryzae (strain Y34) GN=OOU_Y34scaffold00145g17 PE=3	+	1	K	134.77	_IVASTK(ac)LNR_	X;X;X;X;X;X;X;X;X;X;X;X;X;X;X;Acetyl (K);X;X;X;X;X;X;X;X;X;X;X;X;X;X;X	IVASTK(1)LNR	IVASTK(134.77)LNR	6	2	522.314	0.061934		14546000	15030000	13057000	14211000	34758000	21068000	19812000	2.52127e+07	0.563645	0.0846895
>tr|L7I5Z1|L7I5Z1_MAGOY 40S ribosomal protein S25 OS=Magnaporthe oryzae (strain Y34) GN=OOU_Y34scaffold00533g18 PE=4 SV=1;>tr|L7JHM6|L7JHM6_MAGOP 40S ribosomal protein S25 OS=Magnaporthe oryzae (strain P131) GN=OOW_P131scaffold00343g47 PE=4 SV=1;>tr|G4MKR2|G4MKR2_MAGO7 40S ribosomal protein S25 OS=Magnaporthe oryzae (strain 70-15 / ATCC MYA-4617 / FGSC 8958) GN=MGG_06657 PE=4 SV=1	29;29;29	KGKVKDKAQHAVLLDKTTSDKLYKDVQSYRL	>tr|L7I5Z1|L7I5Z1_MAGOY 40S ribosomal protein S25 OS=Magnaporthe oryzae (strain Y34) GN=OOU_Y34scaffold00533g18 PE=4 SV=1	>tr|L7I5Z1|L7I5Z1_MAGOY 40S ribosomal protein S25 OS=Magnaporthe oryzae (strain Y34) GN=OOU_Y34scaffold00533g18 PE=4 SV=1	>tr|L7I5Z1|L7I5Z1_MAGOY 40S ribosomal protein S25 OS=Magnaporthe oryzae (strain Y34) GN=OOU_Y34scaffold00533g18 PE=4 SV=1;>tr|L7JHM6|L7JHM6_MAGOP 40S ribosomal protein S25 OS=Magnaporthe oryzae (strain P131) GN=OOW_P131scaffold00343g47 PE=4 SV=1;>tr|G4MKR2	+	1	K	93.754	_AQHAVLLDK(ac)TTSDK_	X;X;X;X;X;X;X;X;X;X;X;X;X;X;X;Acetyl (K);X;X;X;X;Acetyl (K);X;X;Acetyl (K);X;X;X;X;X;X;X	AQHAVLLDK(1)TTSDK	AQHAVLLDK(50.08)TTSDK(-50.08)	9	2	784.918	0.14505			12486000	18811000	15648500	5915400		5209500	5562450	2.81324	0.0867784
>tr|G4MUN3|G4MUN3_MAGO7 60S ribosomal protein L23a OS=Magnaporthe oryzae (strain 70-15 / ATCC MYA-4617 / FGSC 8958) GN=MGG_10185 PE=3 SV=1;>tr|L7IMF9|L7IMF9_MAGOY 60S ribosomal protein L23a OS=Magnaporthe oryzae (strain Y34) GN=OOU_Y34scaffold00087g21 PE=3 SV=1;>tr|L7JMI5|L7JMI5_MAGOP 60S ribosomal protein L23a OS=Magnaporthe oryzae (strain P131) GN=OOW_P131scaffold00195g6 PE=3 SV=1	36;36;36	AQAASKAALKGVHAHKRVKARYTTSFHRPKT	>tr|G4MUN3|G4MUN3_MAGO7 60S ribosomal protein L23a OS=Magnaporthe oryzae (strain 70-15 / ATCC MYA-4617 / FGSC 8958) GN=MGG_10185 PE=3 SV=1	>tr|G4MUN3|G4MUN3_MAGO7 60S ribosomal protein L23a OS=Magnaporthe oryzae (strain 70-15 / ATCC MYA-4617 / FGSC 8958) GN=MGG_10185 PE=3 SV=1	>tr|G4MUN3|G4MUN3_MAGO7 60S ribosomal protein L23a OS=Magnaporthe oryzae (strain 70-15 / ATCC MYA-4617 / FGSC 8958) GN=MGG_10185 PE=3 SV=1;>tr|L7IMF9|L7IMF9_MAGOY 60S ribosomal protein L23a OS=Magnaporthe oryzae (strain Y34) GN=OOU_Y34scaffold00087g21 PE=3		1	K	193.83	_GVHAHK(ac)R_	X;X;X;X;X;Acetyl (K);X;X;X;X;X;X;X;X;X;Acetyl (K);X;X;X;X;X;X;X;X;X;X;X;X;X;X;X	GVHAHK(1)R	GVHAHK(132.94)R	6	2	423.738	-0.18115		21450000	102310000	122220000	8.19933e+07	237680000	174220000	129780000	180560000	0.454106	0.0882464
>sp|A4QVP2|IF4A_MAGO7 ATP-dependent RNA helicase eIF4A OS=Magnaporthe oryzae (strain 70-15 / ATCC MYA-4617 / FGSC 8958) GN=TIF1 PE=3 SV=1;>tr|L7INI3|L7INI3_MAGOY ATP-dependent RNA helicase eIF4A OS=Magnaporthe oryzae (strain Y34) GN=OOU_Y34scaffold00058g8 PE=3 SV=1;>tr|L7J1K6|L7J1K6_MAGOP ATP-dependent RNA helicase eIF4A OS=Magnaporthe oryzae (strain P131) GN=OOW_P131scaffold01159g25 PE=3 SV=1	162;162;162	GTPGRVHDMIQRRFLKTDGMKMFVLDEADEM	>sp|A4QVP2|IF4A_MAGO7 ATP-dependent RNA helicase eIF4A OS=Magnaporthe oryzae (strain 70-15 / ATCC MYA-4617 / FGSC 8958) GN=TIF1 PE=3 SV=1	>sp|A4QVP2|IF4A_MAGO7 ATP-dependent RNA helicase eIF4A OS=Magnaporthe oryzae (strain 70-15 / ATCC MYA-4617 / FGSC 8958) GN=TIF1 PE=3 SV=1	>sp|A4QVP2|IF4A_MAGO7 ATP-dependent RNA helicase eIF4A OS=Magnaporthe oryzae (strain 70-15 / ATCC MYA-4617 / FGSC 8958) GN=TIF1 PE=3 SV=1;>tr|L7INI3|L7INI3_MAGOY ATP-dependent RNA helicase eIF4A OS=Magnaporthe oryzae (strain Y34) GN=OOU_Y34scaffold00058g8	+	1	K	93.162	_FLK(ac)TDGMK_	X;X;X;X;X;X;X;X;X;X;X;X;X;X;X;Acetyl (K);X;X;X;X;X;Oxidation (M);X;X;X;X;X;X;X;X;Oxidation (M)	FLK(1)TDGMK	FLK(76.22)TDGMK(-76.22)	3	2	491.257	-0.62041		14017000	10756000	8253100	11008700	7015100	6096100	8056200	7055800	1.56023	0.0883026
>tr|G4NLV8|G4NLV8_MAGO7 Glucosamine 6-phosphate acetyltransferase OS=Magnaporthe oryzae (strain 70-15 / ATCC MYA-4617 / FGSC 8958) GN=MGG_02834 PE=4 SV=1	126	HSLASVGHIEDIAVAKDQQGKKLGLRIIQAL	>tr|G4NLV8|G4NLV8_MAGO7 Glucosamine 6-phosphate acetyltransferase OS=Magnaporthe oryzae (strain 70-15 / ATCC MYA-4617 / FGSC 8958) GN=MGG_02834 PE=4 SV=1	>tr|G4NLV8|G4NLV8_MAGO7 Glucosamine 6-phosphate acetyltransferase OS=Magnaporthe oryzae (strain 70-15 / ATCC MYA-4617 / FGSC 8958) GN=MGG_02834 PE=4 SV=1	>tr|G4NLV8|G4NLV8_MAGO7 Glucosamine 6-phosphate acetyltransferase OS=Magnaporthe oryzae (strain 70-15 / ATCC MYA-4617 / FGSC 8958) GN=MGG_02834 PE=4 SV=1	+	1	K	188.39	_KIIHSLASVGHIEDIAVAK(ac)DQQGK_	X;X;X;X;X;X;X;X;X;X;X;X;X;X;X;Acetyl (K);X;X;X;X;X;X;X;X;X;X;X;X;X;X;X	KIIHSLASVGHIEDIAVAK(1)DQQGK	K(-91.54)IIHSLASVGHIEDIAVAK(91.54)DQQGK(-104.41)	19	3	867.145	0.4062		84257000	45346000	70285000	6.66293e+07	165570000	87541000	117020000	123377000	0.540047	0.0895122
>tr|G4MS00|G4MS00_MAGO7 Uncharacterized protein OS=Magnaporthe oryzae (strain 70-15 / ATCC MYA-4617 / FGSC 8958) GN=MGG_02485 PE=4 SV=1;>tr|L7HW28|L7HW28_MAGOY Uncharacterized protein OS=Magnaporthe oryzae (strain Y34) GN=OOU_Y34scaffold00725g41 PE=4 SV=1;>tr|L7JBQ1|L7JBQ1_MAGOP Uncharacterized protein OS=Magnaporthe oryzae (strain P131) GN=OOW_P131scaffold00546g35 PE=4 SV=1	437;437;437	WARVKGSIDTRSTSSKRPATPTSPHADAKRP	>tr|G4MS00|G4MS00_MAGO7 Uncharacterized protein OS=Magnaporthe oryzae (strain 70-15 / ATCC MYA-4617 / FGSC 8958) GN=MGG_02485 PE=4 SV=1	>tr|G4MS00|G4MS00_MAGO7 Uncharacterized protein OS=Magnaporthe oryzae (strain 70-15 / ATCC MYA-4617 / FGSC 8958) GN=MGG_02485 PE=4 SV=1	>tr|G4MS00|G4MS00_MAGO7 Uncharacterized protein OS=Magnaporthe oryzae (strain 70-15 / ATCC MYA-4617 / FGSC 8958) GN=MGG_02485 PE=4 SV=1;>tr|L7HW28|L7HW28_MAGOY Uncharacterized protein OS=Magnaporthe oryzae (strain Y34) GN=OOU_Y34scaffold00725g41 PE=4 SV=1;	+	1	K	141.07	_STSSK(ac)RPATPTSPHADAK_	X;X;X;X;X;X;X;X;X;X;X;X;X;X;X;Acetyl (K);X;X;X;X;X;X;X;X;X;X;X;X;X;X;X	STSSK(1)RPATPTSPHADAK	STSSK(47.09)RPATPTSPHADAK(-47.09)	5	2	940.977	-2.1045		14882000	17768000	8547800	13732600	32848000	45383000	18288000	32173000	0.426836	0.0901405
>tr|G4NLV8|G4NLV8_MAGO7 Glucosamine 6-phosphate acetyltransferase OS=Magnaporthe oryzae (strain 70-15 / ATCC MYA-4617 / FGSC 8958) GN=MGG_02834 PE=4 SV=1;>tr|L7IHR4|L7IHR4_MAGOY Glucosamine 6-phosphate N-acetyltransferase OS=Magnaporthe oryzae (strain Y34) GN=OOU_Y34scaffold00233g23 PE=4 SV=1;>tr|L7JQJ2|L7JQJ2_MAGOP Glucosamine 6-phosphate N-acetyltransferase OS=Magnaporthe oryzae (strain P131) G…	147;144;144;144	KLGLRIIQALDYISEKVGCYKSILDCSEKNE	>tr|G4NLV8|G4NLV8_MAGO7 Glucosamine 6-phosphate acetyltransferase OS=Magnaporthe oryzae (strain 70-15 / ATCC MYA-4617 / FGSC 8958) GN=MGG_02834 PE=4 SV=1	>tr|G4NLV8|G4NLV8_MAGO7 Glucosamine 6-phosphate acetyltransferase OS=Magnaporthe oryzae (strain 70-15 / ATCC MYA-4617 / FGSC 8958) GN=MGG_02834 PE=4 SV=1	>tr|G4NLV8|G4NLV8_MAGO7 Glucosamine 6-phosphate acetyltransferase OS=Magnaporthe oryzae (strain 70-15 / ATCC MYA-4617 / FGSC 8958) GN=MGG_02834 PE=4 SV=1;>tr|L7IHR4|L7IHR4_MAGOY Glucosamine 6-phosphate N-acetyltransferase OS=Magnaporthe oryzae (strain Y34)	+	1	K	109.35	_IIQALDYISEK(ac)VGCYK_	X;X;X;X;X;X;X;X;X;X;X;X;X;X;X;Acetyl (K);X;X;X;X;X;X;X;X;X;X;X;X;Acetyl (K);X;X	IIQALDYISEK(1)VGCYK	IIQALDYISEK(107.34)VGCYK(-107.34)	11	2	971.503	0.74891		7969400	13176000	7593100	9579500	15664000	12158000	19760000	1.58607e+07	0.603978	0.091531
>tr|G4NAE0|G4NAE0_MAGO7 ATP synthase subunit beta OS=Magnaporthe oryzae (strain 70-15 / ATCC MYA-4617 / FGSC 8958) GN=MGG_03185 PE=3 SV=1;>tr|L7IKD3|L7IKD3_MAGOY ATP synthase subunit beta OS=Magnaporthe oryzae (strain Y34) GN=OOU_Y34scaffold00155g10 PE=3 SV=1;>tr|L7IYY8|L7IYY8_MAGOP ATP synthase subunit beta OS=Magnaporthe oryzae (strain P131) GN=OOW_P131scaffold01199g38 PE=3 SV=1	63;63;63	HQVIGAVVDVKFDTAKLPPILNALETTNNNQ	>tr|G4NAE0|G4NAE0_MAGO7 ATP synthase subunit beta OS=Magnaporthe oryzae (strain 70-15 / ATCC MYA-4617 / FGSC 8958) GN=MGG_03185 PE=3 SV=1	>tr|G4NAE0|G4NAE0_MAGO7 ATP synthase subunit beta OS=Magnaporthe oryzae (strain 70-15 / ATCC MYA-4617 / FGSC 8958) GN=MGG_03185 PE=3 SV=1	>tr|G4NAE0|G4NAE0_MAGO7 ATP synthase subunit beta OS=Magnaporthe oryzae (strain 70-15 / ATCC MYA-4617 / FGSC 8958) GN=MGG_03185 PE=3 SV=1;>tr|L7IKD3|L7IKD3_MAGOY ATP synthase subunit beta OS=Magnaporthe oryzae (strain Y34) GN=OOU_Y34scaffold00155g10 PE=3 S	+	1	K	135.81	_FDTAK(ac)LPPILNALETTNNNQK_	X;X;X;X;X;X;X;X;X;X;X;X;X;X;X;Acetyl (K);X;X;X;X;X;X;X;X;X;X;X;X;X;X;X	FDTAK(1)LPPILNALETTNNNQK	FDTAK(88.4)LPPILNALETTNNNQK(-88.4)	5	2	1192.63	-0.65486		8875900	18884000	6523700	1.14279e+07	30261000	15819000	25800000	23960000	0.476956	0.0931345
>tr|G4MKR0|G4MKR0_MAGO7 ADP,ATP carrier protein OS=Magnaporthe oryzae (strain 70-15 / ATCC MYA-4617 / FGSC 8958) GN=MGG_16149 PE=3 SV=1;>tr|L7I7V3|L7I7V3_MAGOY ADP,ATP carrier protein OS=Magnaporthe oryzae (strain Y34) GN=OOU_Y34scaffold00533g16 PE=3 SV=1;>tr|L7JG25|L7JG25_MAGOP ADP,ATP carrier protein OS=Magnaporthe oryzae (strain P131) GN=OOW_P131scaffold00343g45 PE=3 SV=1	40;40;40	SAAVSKTAAAPIERVKLLVQNQEEMIRAGRL	>tr|G4MKR0|G4MKR0_MAGO7 ADP,ATP carrier protein OS=Magnaporthe oryzae (strain 70-15 / ATCC MYA-4617 / FGSC 8958) GN=MGG_16149 PE=3 SV=1	>tr|G4MKR0|G4MKR0_MAGO7 ADP,ATP carrier protein OS=Magnaporthe oryzae (strain 70-15 / ATCC MYA-4617 / FGSC 8958) GN=MGG_16149 PE=3 SV=1	>tr|G4MKR0|G4MKR0_MAGO7 ADP,ATP carrier protein OS=Magnaporthe oryzae (strain 70-15 / ATCC MYA-4617 / FGSC 8958) GN=MGG_16149 PE=3 SV=1;>tr|L7I7V3|L7I7V3_MAGOY ADP,ATP carrier protein OS=Magnaporthe oryzae (strain Y34) GN=OOU_Y34scaffold00533g16 PE=3 SV=1;	+	1	K	139.89	_VK(ac)LLVQNQEEM(ox)IR_	X;X;X;X;X;X;X;X;X;X;X;X;X;X;X;Acetyl (K);X;X;X;X;X;X;X;X;Oxidation (M);X;X;X;X;X;X	VK(1)LLVQNQEEMIR	VK(69.6)LLVQNQEEMIR	2	2	829.451	-1.2863		15468000	17567000	11570000	1.48683e+07	9056600	7201100	12682000	9.64657e+06	1.54131	0.0935321
>sp|L7IM20|RS29_MAGOY 40S ribosomal protein S29 OS=Magnaporthe oryzae (strain Y34) GN=RPS29 PE=3 SV=1;>sp|P0CT15|RS29_MAGO7 40S ribosomal protein S29 OS=Magnaporthe oryzae (strain 70-15 / ATCC MYA-4617 / FGSC 8958) GN=RPS29 PE=3 SV=1;>tr|L7J010|L7J010_MAGOP Uncharacterized protein OS=Magnaporthe oryzae (strain P131) GN=OOW_P131scaffold01180g11 PE=4 SV=1	54;54;54	CRQCFREKAADIGFVKHR_____________	>sp|L7IM20|RS29_MAGOY 40S ribosomal protein S29 OS=Magnaporthe oryzae (strain Y34) GN=RPS29 PE=3 SV=1	>sp|L7IM20|RS29_MAGOY 40S ribosomal protein S29 OS=Magnaporthe oryzae (strain Y34) GN=RPS29 PE=3 SV=1	>sp|L7IM20|RS29_MAGOY 40S ribosomal protein S29 OS=Magnaporthe oryzae (strain Y34) GN=RPS29 PE=3 SV=1;>sp|P0CT15|RS29_MAGO7 40S ribosomal protein S29 OS=Magnaporthe oryzae (strain 70-15 / ATCC MYA-4617 / FGSC 8958) GN=RPS29 PE=3 SV=1;>tr|L7J010|L7J010_MAGO	+	1	K	132.78	_AADIGFVK(ac)HR_	X;X;X;X;X;X;X;X;X;X;X;X;X;X;X;Acetyl (K);X;X;X;X;X;X;X;X;X;X;X;X;X;X;X	AADIGFVK(1)HR	AADIGFVK(93.6)HR	8	3	385.88	-0.77596		111510000	63107000	70018000	81545000	62789000	32215000	21513000	38839000	2.09956	0.0940331
>tr|G4MYL3|G4MYL3_MAGO7 Uncharacterized protein OS=Magnaporthe oryzae (strain 70-15 / ATCC MYA-4617 / FGSC 8958) GN=MGG_15671 PE=4 SV=1;>tr|L7I1S6|L7I1S6_MAGOY UDP-N-acetylglucosamine pyrophosphorylase OS=Magnaporthe oryzae (strain Y34) GN=OOU_Y34scaffold00657g18 PE=4 SV=1;>tr|L7JN00|L7JN00_MAGOP UDP-N-acetylglucosamine pyrophosphorylase OS=Magnaporthe oryzae (strain P131) GN=OOW_P131scaffold0017…	433;433;433	FACMEVRREDEFSPLKNARGTGEDDPDTSKH	>tr|G4MYL3|G4MYL3_MAGO7 Uncharacterized protein OS=Magnaporthe oryzae (strain 70-15 / ATCC MYA-4617 / FGSC 8958) GN=MGG_15671 PE=4 SV=1	>tr|G4MYL3|G4MYL3_MAGO7 Uncharacterized protein OS=Magnaporthe oryzae (strain 70-15 / ATCC MYA-4617 / FGSC 8958) GN=MGG_15671 PE=4 SV=1	>tr|G4MYL3|G4MYL3_MAGO7 Uncharacterized protein OS=Magnaporthe oryzae (strain 70-15 / ATCC MYA-4617 / FGSC 8958) GN=MGG_15671 PE=4 SV=1;>tr|L7I1S6|L7I1S6_MAGOY UDP-N-acetylglucosamine pyrophosphorylase OS=Magnaporthe oryzae (strain Y34) GN=OOU_Y34scaffold0	+	1	K	80.469	_REDEFSPLK(ac)NAR_	X;X;X;X;X;X;X;X;X;X;X;X;X;X;X;Acetyl (K);X;X;X;X;X;X;X;X;X;X;X;X;X;X;X	REDEFSPLK(1)NAR	REDEFSPLK(71.56)NAR	9	3	501.923	0.40417		15976000	26303000	28047000	23442000	46182000	26892000	49043000	4.07057e+07	0.57589	0.094492
>tr|G4NGZ4|G4NGZ4_MAGO7 Actin OS=Magnaporthe oryzae (strain 70-15 / ATCC MYA-4617 / FGSC 8958) GN=MGG_03982 PE=3 SV=1;>tr|L7I788|L7I788_MAGOY Actin OS=Magnaporthe oryzae (strain Y34) GN=OOU_Y34scaffold00514g30 PE=3 SV=1;>tr|L7JLM6|L7JLM6_MAGOP Actin OS=Magnaporthe oryzae (strain P131) GN=OOW_P131scaffold00188g7 PE=3 SV=1;CON__P60712	61;61;61;61	GMGQKDSYVGDEAQSKRGILTLKYPIEHGIV;GMGQKDSYVGDEAQSKRGILTLRYPIEHGVV	>tr|G4NGZ4|G4NGZ4_MAGO7 Actin OS=Magnaporthe oryzae (strain 70-15 / ATCC MYA-4617 / FGSC 8958) GN=MGG_03982 PE=3 SV=1;CON__P60712	>tr|G4NGZ4|G4NGZ4_MAGO7 Actin OS=Magnaporthe oryzae (strain 70-15 / ATCC MYA-4617 / FGSC 8958) GN=MGG_03982 PE=3 SV=1	>tr|G4NGZ4|G4NGZ4_MAGO7 Actin OS=Magnaporthe oryzae (strain 70-15 / ATCC MYA-4617 / FGSC 8958) GN=MGG_03982 PE=3 SV=1;>tr|L7I788|L7I788_MAGOY Actin OS=Magnaporthe oryzae (strain Y34) GN=OOU_Y34scaffold00514g30 PE=3 SV=1;>tr|L7JLM6|L7JLM6_MAGOP Actin OS=Mag	+	1	K	158.04	_DSYVGDEAQSK(ac)R_	X;Oxidation (M);X;X;X;X;X;X;X;X;X;X;X;X;X;Acetyl (K);X;X;X;X;X;X;X;X;X;X;X;X;X;X;X	DSYVGDEAQSK(1)R	DSYVGDEAQSK(158.04)R	11	2	698.821	0.83014	+	38475000	45271000	45319000	4.30217e+07	40789000	32329000	32045000	3.50543e+07	1.22729	0.0950852
>tr|G4MN52|G4MN52_MAGO7 Uncharacterized protein OS=Magnaporthe oryzae (strain 70-15 / ATCC MYA-4617 / FGSC 8958) GN=MGG_05597 PE=4 SV=1;>tr|L7I379|L7I379_MAGOY Uncharacterized protein OS=Magnaporthe oryzae (strain Y34) GN=OOU_Y34scaffold00624g98 PE=4 SV=1;>tr|L7JEH7|L7JEH7_MAGOP Uncharacterized protein OS=Magnaporthe oryzae (strain P131) GN=OOW_P131scaffold00440g4 PE=4 SV=1	211;211;211	KGVHIGISGENTKVVKFYEKVGFRVQEGGER	>tr|G4MN52|G4MN52_MAGO7 Uncharacterized protein OS=Magnaporthe oryzae (strain 70-15 / ATCC MYA-4617 / FGSC 8958) GN=MGG_05597 PE=4 SV=1	>tr|G4MN52|G4MN52_MAGO7 Uncharacterized protein OS=Magnaporthe oryzae (strain 70-15 / ATCC MYA-4617 / FGSC 8958) GN=MGG_05597 PE=4 SV=1	>tr|G4MN52|G4MN52_MAGO7 Uncharacterized protein OS=Magnaporthe oryzae (strain 70-15 / ATCC MYA-4617 / FGSC 8958) GN=MGG_05597 PE=4 SV=1;>tr|L7I379|L7I379_MAGOY Uncharacterized protein OS=Magnaporthe oryzae (strain Y34) GN=OOU_Y34scaffold00624g98 PE=4 SV=1;	+	1	K	110.81	_VVK(ac)FYEK_	X;X;X;X;X;X;X;X;X;X;X;X;X;X;X;Acetyl (K);X;X;X;Acetyl (K);X;X;X;X;X;X;X;X;X;X;X	VVK(1)FYEK	VVK(110.81)FYEK(-110.81)	3	2	477.768	-0.71304			133570000	164630000	149100000	241820000	177570000	225690000	2.15027e+08	0.693402	0.0958935
>tr|G4MSV3|G4MSV3_MAGO7 Translation initiation factor RLI1 OS=Magnaporthe oryzae (strain 70-15 / ATCC MYA-4617 / FGSC 8958) GN=MGG_11382 PE=3 SV=1;>tr|L7I1N3|L7I1N3_MAGOY Uncharacterized protein OS=Magnaporthe oryzae (strain Y34) GN=OOU_Y34scaffold00619g54 PE=4 SV=1;>tr|L7IU43|L7IU43_MAGOP Uncharacterized protein OS=Magnaporthe oryzae (strain P131) GN=OOW_P131scaffold01358g92 PE=4 SV=1	126;126;126	TNGIGKSTALKILSGKLKPNLGKFDNPPDWE	>tr|G4MSV3|G4MSV3_MAGO7 Translation initiation factor RLI1 OS=Magnaporthe oryzae (strain 70-15 / ATCC MYA-4617 / FGSC 8958) GN=MGG_11382 PE=3 SV=1	>tr|G4MSV3|G4MSV3_MAGO7 Translation initiation factor RLI1 OS=Magnaporthe oryzae (strain 70-15 / ATCC MYA-4617 / FGSC 8958) GN=MGG_11382 PE=3 SV=1	>tr|G4MSV3|G4MSV3_MAGO7 Translation initiation factor RLI1 OS=Magnaporthe oryzae (strain 70-15 / ATCC MYA-4617 / FGSC 8958) GN=MGG_11382 PE=3 SV=1;>tr|L7I1N3|L7I1N3_MAGOY Uncharacterized protein OS=Magnaporthe oryzae (strain Y34) GN=OOU_Y34scaffold00619g54	+	1	K	119.39	_ILSGK(ac)LKPNLGK_	X;X;X;X;X;X;X;X;X;X;X;X;X;X;X;Acetyl (K);X;X;X;X;X;X;X;X;X;X;X;X;X;X;X	ILSGK(0.998)LK(0.002)PNLGK	ILSGK(26.04)LK(-26.04)PNLGK(-119.39)	5	3	437.278	-0.14836		15947000	21540000	17403000	1.82967e+07	16558000	9638800	11353000	12516600	1.46179	0.0964603
>tr|L7HQP2|L7HQP2_MAGOY Phosphoglucomutase OS=Magnaporthe oryzae (strain Y34) GN=OOU_Y34scaffold01005g62 PE=3 SV=1;>tr|G4MS90|G4MS90_MAGO7 Phosphoglucomutase OS=Magnaporthe oryzae (strain 70-15 / ATCC MYA-4617 / FGSC 8958) GN=MGG_04495 PE=3 SV=1;>tr|L7J246|L7J246_MAGOP Phosphoglucomutase OS=Magnaporthe oryzae (strain P131) GN=OOW_P131scaffold01138g17 PE=4 SV=1	201;201;408	YTAMLKDIFDFDLIKKFFASNSDFKVLFDGL	>tr|L7HQP2|L7HQP2_MAGOY Phosphoglucomutase OS=Magnaporthe oryzae (strain Y34) GN=OOU_Y34scaffold01005g62 PE=3 SV=1	>tr|L7HQP2|L7HQP2_MAGOY Phosphoglucomutase OS=Magnaporthe oryzae (strain Y34) GN=OOU_Y34scaffold01005g62 PE=3 SV=1	>tr|L7HQP2|L7HQP2_MAGOY Phosphoglucomutase OS=Magnaporthe oryzae (strain Y34) GN=OOU_Y34scaffold01005g62 PE=3 SV=1;>tr|G4MS90|G4MS90_MAGO7 Phosphoglucomutase OS=Magnaporthe oryzae (strain 70-15 / ATCC MYA-4617 / FGSC 8958) GN=MGG_04495 PE=3 SV=1;>tr|L7J246	+	1	K	128.51	_K(ac)FFASNSDFK_	X;X;X;X;X;X;X;X;X;X;X;X;X;X;X;Acetyl (K);X;X;X;X;X;X;X;X;X;X;X;X;X;X;X	K(1)FFASNSDFK	K(104.82)FFASNSDFK(-104.82)	1	2	616.801	-0.56215		15193000	14098000	27746000	1.90123e+07	8254100	6105100	12147000	8835400	2.15184	0.0974015
>tr|G4MZT1|G4MZT1_MAGO7 Arginyl-tRNA synthetase OS=Magnaporthe oryzae (strain 70-15 / ATCC MYA-4617 / FGSC 8958) GN=MGG_09080 PE=3 SV=1;>tr|L7HVH9|L7HVH9_MAGOY Arginyl-tRNA synthetase OS=Magnaporthe oryzae (strain Y34) GN=OOU_Y34scaffold00734g9 PE=3 SV=1;>tr|L7JDG4|L7JDG4_MAGOP Arginyl-tRNA synthetase OS=Magnaporthe oryzae (strain P131) GN=OOW_P131scaffold00449g11 PE=3 SV=1	522;449;449	NFGMVLGMSTRKGTVKFLDDILRDVGDKMHE	>tr|G4MZT1|G4MZT1_MAGO7 Arginyl-tRNA synthetase OS=Magnaporthe oryzae (strain 70-15 / ATCC MYA-4617 / FGSC 8958) GN=MGG_09080 PE=3 SV=1	>tr|G4MZT1|G4MZT1_MAGO7 Arginyl-tRNA synthetase OS=Magnaporthe oryzae (strain 70-15 / ATCC MYA-4617 / FGSC 8958) GN=MGG_09080 PE=3 SV=1	>tr|G4MZT1|G4MZT1_MAGO7 Arginyl-tRNA synthetase OS=Magnaporthe oryzae (strain 70-15 / ATCC MYA-4617 / FGSC 8958) GN=MGG_09080 PE=3 SV=1;>tr|L7HVH9|L7HVH9_MAGOY Arginyl-tRNA synthetase OS=Magnaporthe oryzae (strain Y34) GN=OOU_Y34scaffold00734g9 PE=3 SV=1;>	+	1	K	104.94	_KGTVK(ac)FLDDILR_	X;X;X;X;X;X;X;X;X;X;X;X;X;X;X;Acetyl (K);X;X;X;X;X;X;X;X;X;X;X;X;X;X;X	KGTVK(1)FLDDILR	K(-38.6)GTVK(38.6)FLDDILR	5	2	723.919	-1.2652		2972300	8966200		5969250	21601000	11672000	15531000	16268000	0.366932	0.0986464
>tr|G4MR82|G4MR82_MAGO7 Glucose-6-phosphate 1-dehydrogenase OS=Magnaporthe oryzae (strain 70-15 / ATCC MYA-4617 / FGSC 8958) GN=MGG_09926 PE=3 SV=1;>tr|L7IJV6|L7IJV6_MAGOY Glucose-6-phosphate 1-dehydrogenase OS=Magnaporthe oryzae (strain Y34) GN=OOU_Y34scaffold00145g7 PE=3 SV=1;>tr|L7JCG5|L7JCG5_MAGOP Glucose-6-phosphate 1-dehydrogenase OS=Magnaporthe oryzae (strain P131) GN=OOW_P131scaffold00481…	30;30;30	DNTVIVVLGASGDLAKKKTYPALFGLYRNQF	>tr|G4MR82|G4MR82_MAGO7 Glucose-6-phosphate 1-dehydrogenase OS=Magnaporthe oryzae (strain 70-15 / ATCC MYA-4617 / FGSC 8958) GN=MGG_09926 PE=3 SV=1	>tr|G4MR82|G4MR82_MAGO7 Glucose-6-phosphate 1-dehydrogenase OS=Magnaporthe oryzae (strain 70-15 / ATCC MYA-4617 / FGSC 8958) GN=MGG_09926 PE=3 SV=1	>tr|G4MR82|G4MR82_MAGO7 Glucose-6-phosphate 1-dehydrogenase OS=Magnaporthe oryzae (strain 70-15 / ATCC MYA-4617 / FGSC 8958) GN=MGG_09926 PE=3 SV=1;>tr|L7IJV6|L7IJV6_MAGOY Glucose-6-phosphate 1-dehydrogenase OS=Magnaporthe oryzae (strain Y34) GN=OOU_Y34sca	+	1	K	126	_DNTVIVVLGASGDLAK(ac)K_	X;X;X;X;X;X;X;X;X;X;X;X;X;X;X;Acetyl (K);X;X;X;X;X;X;X;X;X;X;X;X;X;X;X	DNTVIVVLGASGDLAK(1)K	DNTVIVVLGASGDLAK(63.44)K(-63.44)	16	2	871.488	-0.43924			2664300	2106300	2385300	5493800	10303000	14039000	9.94527e+06	0.239843	0.0991583
>tr|G4MLM8|G4MLM8_MAGO7 Heat shock protein 90 OS=Magnaporthe oryzae (strain 70-15 / ATCC MYA-4617 / FGSC 8958) GN=MGG_06759 PE=3 SV=1;>tr|L7I7P6|L7I7P6_MAGOY Heat shock protein 80 OS=Magnaporthe oryzae (strain Y34) GN=OOU_Y34scaffold00534g52 PE=3 SV=1;>tr|L7JM28|L7JM28_MAGOP Heat shock protein 80 OS=Magnaporthe oryzae (strain P131) GN=OOW_P131scaffold00177g52 PE=3 SV=1	538;538;538	LEETEEEKAIREKEEKEYEDLAKALKNVLGD	>tr|G4MLM8|G4MLM8_MAGO7 Heat shock protein 90 OS=Magnaporthe oryzae (strain 70-15 / ATCC MYA-4617 / FGSC 8958) GN=MGG_06759 PE=3 SV=1	>tr|G4MLM8|G4MLM8_MAGO7 Heat shock protein 90 OS=Magnaporthe oryzae (strain 70-15 / ATCC MYA-4617 / FGSC 8958) GN=MGG_06759 PE=3 SV=1	>tr|G4MLM8|G4MLM8_MAGO7 Heat shock protein 90 OS=Magnaporthe oryzae (strain 70-15 / ATCC MYA-4617 / FGSC 8958) GN=MGG_06759 PE=3 SV=1;>tr|L7I7P6|L7I7P6_MAGOY Heat shock protein 80 OS=Magnaporthe oryzae (strain Y34) GN=OOU_Y34scaffold00534g52 PE=3 SV=1;>tr|	+	1	K	206.18	_EKEEK(ac)EYEDLAK_	X;X;X;X;X;X;X;X;X;X;X;X;X;X;X;Acetyl (K);X;X;X;X;X;X;X;X;X;X;X;X;X;X;X	EKEEK(1)EYEDLAK	EK(-39.8)EEK(39.8)EYEDLAK(-206.18)	5	2	776.872	0.23223			17239000	12197000	14718000	9475700	9610100	4259900	7781900	1.89131	0.100187
>tr|G4MRY4|G4MRY4_MAGO7 Transketolase OS=Magnaporthe oryzae (strain 70-15 / ATCC MYA-4617 / FGSC 8958) GN=MGG_02471 PE=3 SV=1;>tr|L7HW12|L7HW12_MAGOY Transketolase OS=Magnaporthe oryzae (strain Y34) GN=OOU_Y34scaffold00725g26 PE=3 SV=1;>tr|L7JDL7|L7JDL7_MAGOP Transketolase OS=Magnaporthe oryzae (strain P131) GN=OOW_P131scaffold00400g13 PE=3 SV=1	233;233;233	VKDGDNDLEGIEAAIKKCQQVKDKPSLIQLR	>tr|G4MRY4|G4MRY4_MAGO7 Transketolase OS=Magnaporthe oryzae (strain 70-15 / ATCC MYA-4617 / FGSC 8958) GN=MGG_02471 PE=3 SV=1	>tr|G4MRY4|G4MRY4_MAGO7 Transketolase OS=Magnaporthe oryzae (strain 70-15 / ATCC MYA-4617 / FGSC 8958) GN=MGG_02471 PE=3 SV=1	>tr|G4MRY4|G4MRY4_MAGO7 Transketolase OS=Magnaporthe oryzae (strain 70-15 / ATCC MYA-4617 / FGSC 8958) GN=MGG_02471 PE=3 SV=1;>tr|L7HW12|L7HW12_MAGOY Transketolase OS=Magnaporthe oryzae (strain Y34) GN=OOU_Y34scaffold00725g26 PE=3 SV=1;>tr|L7JDL7|L7JDL7_MA	+	1	K	86.497	_DGDNDLEGIEAAIK(ac)K_	X;X;X;X;X;X;X;X;X;X;X;X;X;X;X;Acetyl (K);X;X;X;X;X;X;X;Acetyl (K);X;X;X;X;X;X;X	DGDNDLEGIEAAIK(1)K	DGDNDLEGIEAAIK(66.39)K(-66.39)	14	2	815.402	-0.38035		11515000	9575600	9504400	1.01983e+07	17543000	10827000	19457000	1.59423e+07	0.639701	0.100348
>tr|G4MVB0|G4MVB0_MAGO7 Elongation factor 2 OS=Magnaporthe oryzae (strain 70-15 / ATCC MYA-4617 / FGSC 8958) GN=MGG_01742 PE=4 SV=1;>tr|L7I6Y5|L7I6Y5_MAGOY Elongation factor 2 OS=Magnaporthe oryzae (strain Y34) GN=OOU_Y34scaffold00521g3 PE=4 SV=1;>tr|L7IWM0|L7IWM0_MAGOP Elongation factor 2 OS=Magnaporthe oryzae (strain P131) GN=OOW_P131scaffold01324g1 PE=4 SV=1	430;430;430	QGPNYTPGKKEDLFIKAVQRTVLMMGGKVEP	>tr|G4MVB0|G4MVB0_MAGO7 Elongation factor 2 OS=Magnaporthe oryzae (strain 70-15 / ATCC MYA-4617 / FGSC 8958) GN=MGG_01742 PE=4 SV=1	>tr|G4MVB0|G4MVB0_MAGO7 Elongation factor 2 OS=Magnaporthe oryzae (strain 70-15 / ATCC MYA-4617 / FGSC 8958) GN=MGG_01742 PE=4 SV=1	>tr|G4MVB0|G4MVB0_MAGO7 Elongation factor 2 OS=Magnaporthe oryzae (strain 70-15 / ATCC MYA-4617 / FGSC 8958) GN=MGG_01742 PE=4 SV=1;>tr|L7I6Y5|L7I6Y5_MAGOY Elongation factor 2 OS=Magnaporthe oryzae (strain Y34) GN=OOU_Y34scaffold00521g3 PE=4 SV=1;>tr|L7IWM	+	1	K	140.11	_EDLFIK(ac)AVQR_	X;X;X;X;X;X;X;X;X;X;X;X;X;X;X;Acetyl (K);X;X;X;X;X;X;X;Oxidation (M);Oxidation (M);X;X;X;X;X;X	EDLFIK(1)AVQR	EDLFIK(128.6)AVQR	6	2	630.851	0.1236		10555000	9981400	10404000	1.03135e+07	8632900	9697500	6377200	8.23587e+06	1.25226	0.104756
>tr|G4NHW8|G4NHW8_MAGO7 Uncharacterized protein OS=Magnaporthe oryzae (strain 70-15 / ATCC MYA-4617 / FGSC 8958) GN=MGG_09412 PE=4 SV=1;>tr|L7IC31|L7IC31_MAGOY Uncharacterized protein OS=Magnaporthe oryzae (strain Y34) GN=OOU_Y34scaffold00432g6 PE=4 SV=1;>tr|L7JDX1|L7JDX1_MAGOP Uncharacterized protein OS=Magnaporthe oryzae (strain P131) GN=OOW_P131scaffold00434g4 PE=4 SV=1	207;128;128	NGTLCIEKLQLPDGFKPKDGDRASIQVVTTD	>tr|G4NHW8|G4NHW8_MAGO7 Uncharacterized protein OS=Magnaporthe oryzae (strain 70-15 / ATCC MYA-4617 / FGSC 8958) GN=MGG_09412 PE=4 SV=1	>tr|G4NHW8|G4NHW8_MAGO7 Uncharacterized protein OS=Magnaporthe oryzae (strain 70-15 / ATCC MYA-4617 / FGSC 8958) GN=MGG_09412 PE=4 SV=1	>tr|G4NHW8|G4NHW8_MAGO7 Uncharacterized protein OS=Magnaporthe oryzae (strain 70-15 / ATCC MYA-4617 / FGSC 8958) GN=MGG_09412 PE=4 SV=1;>tr|L7IC31|L7IC31_MAGOY Uncharacterized protein OS=Magnaporthe oryzae (strain Y34) GN=OOU_Y34scaffold00432g6 PE=4 SV=1;>	+	1	K	119.16	_LQLPDGFK(ac)PK_	X;X;X;X;X;X;X;X;X;X;X;X;X;X;X;Acetyl (K);X;X;X;X;X;X;X;X;X;X;X;X;X;X;X	LQLPDGFK(1)PK	LQLPDGFK(54.58)PK(-54.58)	8	2	592.837	0.76007		101140000	105470000	90167000	9.89257e+07	224560000	117870000	152940000	1.65123e+08	0.599102	0.105226
>tr|G4N9V2|G4N9V2_MAGO7 40S ribosomal protein S8 OS=Magnaporthe oryzae (strain 70-15 / ATCC MYA-4617 / FGSC 8958) GN=MGG_03251 PE=3 SV=1;>tr|L7HUA4|L7HUA4_MAGOY 40S ribosomal protein S8 OS=Magnaporthe oryzae (strain Y34) GN=OOU_Y34scaffold00765g71 PE=3 SV=1;>tr|L7IVZ6|L7IVZ6_MAGOP 40S ribosomal protein S8 OS=Magnaporthe oryzae (strain P131) GN=OOW_P131scaffold01311g28 PE=3 SV=1	37;37;37	RQKRAWEAGRQPASTKIGAKRIHTVRVRGGN	>tr|G4N9V2|G4N9V2_MAGO7 40S ribosomal protein S8 OS=Magnaporthe oryzae (strain 70-15 / ATCC MYA-4617 / FGSC 8958) GN=MGG_03251 PE=3 SV=1	>tr|G4N9V2|G4N9V2_MAGO7 40S ribosomal protein S8 OS=Magnaporthe oryzae (strain 70-15 / ATCC MYA-4617 / FGSC 8958) GN=MGG_03251 PE=3 SV=1	>tr|G4N9V2|G4N9V2_MAGO7 40S ribosomal protein S8 OS=Magnaporthe oryzae (strain 70-15 / ATCC MYA-4617 / FGSC 8958) GN=MGG_03251 PE=3 SV=1;>tr|L7HUA4|L7HUA4_MAGOY 40S ribosomal protein S8 OS=Magnaporthe oryzae (strain Y34) GN=OOU_Y34scaffold00765g71 PE=3 SV=	+	1	K	138.57	_RAWEAGRQPASTK(ac)IGAK_	X;X;X;X;X;X;X;X;X;X;X;X;X;X;X;Acetyl (K);X;X;X;X;X;X;X;X;X;X;X;X;X;X;X	RAWEAGRQPASTK(1)IGAK	RAWEAGRQPASTK(44.39)IGAK(-44.39)	13	3	623.674	-0.056162		79521000	201090000	148060000	1.4289e+08	257040000	225590000	193850000	2.25493e+08	0.633679	0.10554
>tr|L7IKZ6|L7IKZ6_MAGOY Glyceraldehyde-3-phosphate dehydrogenase OS=Magnaporthe oryzae (strain Y34) GN=OOU_Y34scaffold00125g3 PE=3 SV=1;>tr|L7IWE7|L7IWE7_MAGOP Glyceraldehyde-3-phosphate dehydrogenase OS=Magnaporthe oryzae (strain P131) GN=OOW_P131scaffold01325g16 PE=3 SV=1;>tr|G4NCH2|G4NCH2_MAGO7 Glyceraldehyde-3-phosphate dehydrogenase OS=Magnaporthe oryzae (strain 70-15 / ATCC MYA-4617 / FGSC …	233;233;213	RGAAQNIIPSSTGAAKAVGKVIPALNGKLTG	>tr|L7IKZ6|L7IKZ6_MAGOY Glyceraldehyde-3-phosphate dehydrogenase OS=Magnaporthe oryzae (strain Y34) GN=OOU_Y34scaffold00125g3 PE=3 SV=1	>tr|L7IKZ6|L7IKZ6_MAGOY Glyceraldehyde-3-phosphate dehydrogenase OS=Magnaporthe oryzae (strain Y34) GN=OOU_Y34scaffold00125g3 PE=3 SV=1	>tr|L7IKZ6|L7IKZ6_MAGOY Glyceraldehyde-3-phosphate dehydrogenase OS=Magnaporthe oryzae (strain Y34) GN=OOU_Y34scaffold00125g3 PE=3 SV=1;>tr|L7IWE7|L7IWE7_MAGOP Glyceraldehyde-3-phosphate dehydrogenase OS=Magnaporthe oryzae (strain P131) GN=OOW_P131scaffold	+	1	K	142.39	_GAAQNIIPSSTGAAK(ac)AVGK_	X;X;X;X;X;X;X;X;X;X;X;X;X;X;X;Acetyl (K);X;X;X;Acetyl (K);X;X;X;X;X;X;X;Acetyl (K);X;X;X	GAAQNIIPSSTGAAK(1)AVGK	GAAQNIIPSSTGAAK(47.62)AVGK(-47.62)	15	3	594.995	0.15716		231090000	160400000	154640000	1.82043e+08	143680000	103530000	129500000	125570000	1.44974	0.106902
>tr|G4MY97|G4MY97_MAGO7 Cell wall biogenesis protein phosphatase Ssd1 OS=Magnaporthe oryzae (strain 70-15 / ATCC MYA-4617 / FGSC 8958) GN=MGG_08084 PE=4 SV=1;>tr|L7I8L4|L7I8L4_MAGOY Uncharacterized protein OS=Magnaporthe oryzae (strain Y34) GN=OOU_Y34scaffold00492g8 PE=4 SV=1;>tr|L7JJE0|L7JJE0_MAGOP Uncharacterized protein OS=Magnaporthe oryzae (strain P131) GN=OOW_P131scaffold00264g8 PE=4 SV=1	667;667;667	EKHMDYADRIFVACIKRWPITSLHPFGTLVE	>tr|G4MY97|G4MY97_MAGO7 Cell wall biogenesis protein phosphatase Ssd1 OS=Magnaporthe oryzae (strain 70-15 / ATCC MYA-4617 / FGSC 8958) GN=MGG_08084 PE=4 SV=1	>tr|G4MY97|G4MY97_MAGO7 Cell wall biogenesis protein phosphatase Ssd1 OS=Magnaporthe oryzae (strain 70-15 / ATCC MYA-4617 / FGSC 8958) GN=MGG_08084 PE=4 SV=1	>tr|G4MY97|G4MY97_MAGO7 Cell wall biogenesis protein phosphatase Ssd1 OS=Magnaporthe oryzae (strain 70-15 / ATCC MYA-4617 / FGSC 8958) GN=MGG_08084 PE=4 SV=1;>tr|L7I8L4|L7I8L4_MAGOY Uncharacterized protein OS=Magnaporthe oryzae (strain Y34) GN=OOU_Y34scaff	+	1	K	140.98	_IFVACIK(ac)R_	X;Acetyl (K);X;X;X;X;X;X;X;X;X;X;X;X;X;Acetyl (K);X;X;X;X;X;X;X;X;X;X;X;X;X;X;X	IFVACIK(1)R	IFVACIK(92.47)R	7	2	524.802	0.10297		110050000	149750000	151640000	1.37147e+08	272950000	161880000	195080000	209970000	0.653173	0.110237
>tr|G4ML82|G4ML82_MAGO7 ATP-citrate synthase subunit 1 OS=Magnaporthe oryzae (strain 70-15 / ATCC MYA-4617 / FGSC 8958) GN=MGG_06719 PE=4 SV=1;>tr|L7JMC4|L7JMC4_MAGOP ATP-citrate synthase subunit 1 OS=Magnaporthe oryzae (strain P131) GN=OOW_P131scaffold00177g8 PE=4 SV=1;>tr|L7I5K1|L7I5K1_MAGOY ATP-citrate synthase subunit 1 OS=Magnaporthe oryzae (strain Y34) GN=OOU_Y34scaffold00534g8 PE=4 SV=1	114;114;114	ETLLPVYQEVQKAVAKHPDVDTVVNFASSRS	>tr|G4ML82|G4ML82_MAGO7 ATP-citrate synthase subunit 1 OS=Magnaporthe oryzae (strain 70-15 / ATCC MYA-4617 / FGSC 8958) GN=MGG_06719 PE=4 SV=1	>tr|G4ML82|G4ML82_MAGO7 ATP-citrate synthase subunit 1 OS=Magnaporthe oryzae (strain 70-15 / ATCC MYA-4617 / FGSC 8958) GN=MGG_06719 PE=4 SV=1	>tr|G4ML82|G4ML82_MAGO7 ATP-citrate synthase subunit 1 OS=Magnaporthe oryzae (strain 70-15 / ATCC MYA-4617 / FGSC 8958) GN=MGG_06719 PE=4 SV=1;>tr|L7JMC4|L7JMC4_MAGOP ATP-citrate synthase subunit 1 OS=Magnaporthe oryzae (strain P131) GN=OOW_P131scaffold001	+	1	K	113.53	_AVAK(ac)HPDVDTVVNFASSR_	X;X;X;X;X;X;X;X;X;X;X;X;X;X;X;Acetyl (K);X;X;X;X;X;X;X;X;X;X;X;X;X;X;X	AVAK(1)HPDVDTVVNFASSR	AVAK(56.82)HPDVDTVVNFASSR	4	3	652.338	-1.0946		25720000	34419000	40790000	33643000	93757000	37291000	117260000	8.27693e+07	0.406467	0.111444
>tr|G4N818|G4N818_MAGO7 Acyl carrier protein OS=Magnaporthe oryzae (strain 70-15 / ATCC MYA-4617 / FGSC 8958) GN=MGG_03484 PE=3 SV=1;>tr|L7IAU9|L7IAU9_MAGOY Acyl carrier protein OS=Magnaporthe oryzae (strain Y34) GN=OOU_Y34scaffold00448g49 PE=3 SV=1;>tr|L7JGA2|L7JGA2_MAGOP Acyl carrier protein OS=Magnaporthe oryzae (strain P131) GN=OOW_P131scaffold00333g15 PE=3 SV=1	78;78;78	LDKPQVEGRIISLLQKFDKVNDPSKIQPSSH	>tr|G4N818|G4N818_MAGO7 Acyl carrier protein OS=Magnaporthe oryzae (strain 70-15 / ATCC MYA-4617 / FGSC 8958) GN=MGG_03484 PE=3 SV=1	>tr|G4N818|G4N818_MAGO7 Acyl carrier protein OS=Magnaporthe oryzae (strain 70-15 / ATCC MYA-4617 / FGSC 8958) GN=MGG_03484 PE=3 SV=1	>tr|G4N818|G4N818_MAGO7 Acyl carrier protein OS=Magnaporthe oryzae (strain 70-15 / ATCC MYA-4617 / FGSC 8958) GN=MGG_03484 PE=3 SV=1;>tr|L7IAU9|L7IAU9_MAGOY Acyl carrier protein OS=Magnaporthe oryzae (strain Y34) GN=OOU_Y34scaffold00448g49 PE=3 SV=1;>tr|L7	+	1	K	237.59	_IISLLQK(ac)FDK_	X;X;X;X;X;X;X;X;X;X;X;X;X;X;X;Acetyl (K);X;X;Acetyl (K);X;X;X;X;X;X;X;X;X;X;X;X	IISLLQK(1)FDK	IISLLQK(77.64)FDK(-77.64)	7	2	623.874	-0.1676		104010000	87174000	74692000	8.86253e+07	74093000	50156000	71998000	6.54157e+07	1.3548	0.112227
>tr|G4ND56|G4ND56_MAGO7 Mitochondrial outer membrane protein porin OS=Magnaporthe oryzae (strain 70-15 / ATCC MYA-4617 / FGSC 8958) GN=MGG_00968 PE=4 SV=1;>tr|L7I9Z0|L7I9Z0_MAGOY Outer mitochondrial membrane protein porin OS=Magnaporthe oryzae (strain Y34) GN=OOU_Y34scaffold00462g13 PE=4 SV=1;>tr|L7JP39|L7JP39_MAGOP Outer mitochondrial membrane protein porin OS=Magnaporthe oryzae (strain P131) GN…	118;187;187	LPATSATAAKLNLHFKQSNVHGRAFFDLLKG	>tr|G4ND56|G4ND56_MAGO7 Mitochondrial outer membrane protein porin OS=Magnaporthe oryzae (strain 70-15 / ATCC MYA-4617 / FGSC 8958) GN=MGG_00968 PE=4 SV=1;>tr|L7I9Z0|L7I9Z0_MAGOY Outer mitochondrial membrane protein porin OS=Magnaporthe oryzae (strain Y34) GN=OOU_Y34scaffold00462g13 PE=4 SV=1	>tr|G4ND56|G4ND56_MAGO7 Mitochondrial outer membrane protein porin OS=Magnaporthe oryzae (strain 70-15 / ATCC MYA-4617 / FGSC 8958) GN=MGG_00968 PE=4 SV=1	>tr|G4ND56|G4ND56_MAGO7 Mitochondrial outer membrane protein porin OS=Magnaporthe oryzae (strain 70-15 / ATCC MYA-4617 / FGSC 8958) GN=MGG_00968 PE=4 SV=1;>tr|L7I9Z0|L7I9Z0_MAGOY Outer mitochondrial membrane protein porin OS=Magnaporthe oryzae (strain Y34)	+	1	K	158.86	_LNLHFK(ac)QSNVHGR_	X;X;X;X;X;X;X;X;X;X;X;X;X;X;X;Acetyl (K);X;X;X;X;X;X;X;X;X;X;X;X;X;X;X	LNLHFK(1)QSNVHGR	LNLHFK(83.88)QSNVHGR	6	3	531.287	0.2425		338490000	277420000	327540000	3.14483e+08	457180000	327070000	418570000	400940000	0.784365	0.114208
>tr|G4N6D6|G4N6D6_MAGO7 Uncharacterized protein OS=Magnaporthe oryzae (strain 70-15 / ATCC MYA-4617 / FGSC 8958) GN=MGG_12797 PE=3 SV=1;>tr|L7INN7|L7INN7_MAGOY Uncharacterized protein OS=Magnaporthe oryzae (strain Y34) GN=OOU_Y34scaffold00037g5 PE=3 SV=1;>tr|L7J7Q3|L7J7Q3_MAGOP Uncharacterized protein OS=Magnaporthe oryzae (strain P131) GN=OOW_P131scaffold00753g6 PE=3 SV=1	137;137;137	KKAAAPKEKEKDAAEKPAAPKKAAPKKPAAP	>tr|G4N6D6|G4N6D6_MAGO7 Uncharacterized protein OS=Magnaporthe oryzae (strain 70-15 / ATCC MYA-4617 / FGSC 8958) GN=MGG_12797 PE=3 SV=1	>tr|G4N6D6|G4N6D6_MAGO7 Uncharacterized protein OS=Magnaporthe oryzae (strain 70-15 / ATCC MYA-4617 / FGSC 8958) GN=MGG_12797 PE=3 SV=1	>tr|G4N6D6|G4N6D6_MAGO7 Uncharacterized protein OS=Magnaporthe oryzae (strain 70-15 / ATCC MYA-4617 / FGSC 8958) GN=MGG_12797 PE=3 SV=1;>tr|L7INN7|L7INN7_MAGOY Uncharacterized protein OS=Magnaporthe oryzae (strain Y34) GN=OOU_Y34scaffold00037g5 PE=3 SV=1;>	+	1	K	166.48	_EKDAAEK(ac)PAAPK_	X;X;X;X;X;X;X;X;X;X;X;X;X;X;X;Acetyl (K);X;X;X;X;X;X;X;X;X;X;X;X;X;X;X	EKDAAEK(1)PAAPK	EK(-94.19)DAAEK(94.19)PAAPK(-166.48)	7	2	648.843	0.11233		164360000	243830000	63694000	1.57295e+08	51541000	57192000	49856000	52863000	2.97552	0.115873
>tr|G4N9W9|G4N9W9_MAGO7 40S ribosomal protein S6 OS=Magnaporthe oryzae (strain 70-15 / ATCC MYA-4617 / FGSC 8958) GN=MGG_03236 PE=3 SV=1;>tr|L7HW16|L7HW16_MAGOY 40S ribosomal protein S6 OS=Magnaporthe oryzae (strain Y34) GN=OOU_Y34scaffold00765g53 PE=3 SV=1;>tr|L7IWY9|L7IWY9_MAGOP 40S ribosomal protein S6 OS=Magnaporthe oryzae (strain P131) GN=OOW_P131scaffold01311g10 PE=3 SV=1;>tr|D4NXH4|D4NXH4_…	169;169;169;170	RKYVIRREVQPKGEGKKPYTKAPKIQRLVTP	>tr|G4N9W9|G4N9W9_MAGO7 40S ribosomal protein S6 OS=Magnaporthe oryzae (strain 70-15 / ATCC MYA-4617 / FGSC 8958) GN=MGG_03236 PE=3 SV=1	>tr|G4N9W9|G4N9W9_MAGO7 40S ribosomal protein S6 OS=Magnaporthe oryzae (strain 70-15 / ATCC MYA-4617 / FGSC 8958) GN=MGG_03236 PE=3 SV=1	>tr|G4N9W9|G4N9W9_MAGO7 40S ribosomal protein S6 OS=Magnaporthe oryzae (strain 70-15 / ATCC MYA-4617 / FGSC 8958) GN=MGG_03236 PE=3 SV=1;>tr|L7HW16|L7HW16_MAGOY 40S ribosomal protein S6 OS=Magnaporthe oryzae (strain Y34) GN=OOU_Y34scaffold00765g53 PE=3 SV=	+	1	K	115.7	_GEGK(ac)KPYTK_	X;X;X;X;X;X;X;X;X;X;X;X;X;X;X;Acetyl (K);X;X;X;X;X;X;X;X;X;X;X;X;X;X;X	GEGK(0.999)K(0.001)PYTK	GEGK(31.82)K(-31.82)PYTK(-115.7)	4	2	525.285	-0.92627		4928000		6682500	5805250	8407400		7987200	8197300	0.708191	0.117638
>sp|A4R5S9|KATG1_MAGO7 Catalase-peroxidase 1 OS=Magnaporthe oryzae (strain 70-15 / ATCC MYA-4617 / FGSC 8958) GN=katG1 PE=1 SV=1;>tr|L7IF93|L7IF93_MAGOY Peroxidase/catalase 2 OS=Magnaporthe oryzae (strain Y34) GN=OOU_Y34scaffold00290g9 PE=3 SV=1;>tr|L7JNA5|L7JNA5_MAGOP Peroxidase/catalase 2 OS=Magnaporthe oryzae (strain P131) GN=OOW_P131scaffold00197g15 PE=3 SV=1	60;60;60	FDYAEAFKSLDYEGLKKDLRALMTDSQEYWP	>sp|A4R5S9|KATG1_MAGO7 Catalase-peroxidase 1 OS=Magnaporthe oryzae (strain 70-15 / ATCC MYA-4617 / FGSC 8958) GN=katG1 PE=1 SV=1	>sp|A4R5S9|KATG1_MAGO7 Catalase-peroxidase 1 OS=Magnaporthe oryzae (strain 70-15 / ATCC MYA-4617 / FGSC 8958) GN=katG1 PE=1 SV=1	>sp|A4R5S9|KATG1_MAGO7 Catalase-peroxidase 1 OS=Magnaporthe oryzae (strain 70-15 / ATCC MYA-4617 / FGSC 8958) GN=katG1 PE=1 SV=1;>tr|L7IF93|L7IF93_MAGOY Peroxidase/catalase 2 OS=Magnaporthe oryzae (strain Y34) GN=OOU_Y34scaffold00290g9 PE=3 SV=1;>tr|L7JNA5	+	1	K	101.11	_SLDYEGLK(ac)K_	X;X;X;X;X;X;X;X;X;X;X;X;X;X;X;Acetyl (K);X;X;X;X;X;X;X;X;X;X;X;X;X;X;X	SLDYEGLK(1)K	SLDYEGLK(94.69)K(-94.69)	8	2	547.79	0.32984		13522000	9731800	9281700	1.08452e+07	16988000		13816000	15402000	0.70414	0.118497
>tr|G4N701|G4N701_MAGO7 40S ribosomal protein S22 OS=Magnaporthe oryzae (strain 70-15 / ATCC MYA-4617 / FGSC 8958) GN=MGG_06479 PE=3 SV=1;>tr|L7IF76|L7IF76_MAGOY 40S ribosomal protein S22 OS=Magnaporthe oryzae (strain Y34) GN=OOU_Y34scaffold00247g52 PE=3 SV=1;>tr|L7IT48|L7IT48_MAGOP 40S ribosomal protein S22 OS=Magnaporthe oryzae (strain P131) GN=OOW_P131scaffold01381g21 PE=3 SV=1	92;92;92	PRYNVRLADLEKWVVKLLPARQFGYVILTTS	>tr|G4N701|G4N701_MAGO7 40S ribosomal protein S22 OS=Magnaporthe oryzae (strain 70-15 / ATCC MYA-4617 / FGSC 8958) GN=MGG_06479 PE=3 SV=1	>tr|G4N701|G4N701_MAGO7 40S ribosomal protein S22 OS=Magnaporthe oryzae (strain 70-15 / ATCC MYA-4617 / FGSC 8958) GN=MGG_06479 PE=3 SV=1	>tr|G4N701|G4N701_MAGO7 40S ribosomal protein S22 OS=Magnaporthe oryzae (strain 70-15 / ATCC MYA-4617 / FGSC 8958) GN=MGG_06479 PE=3 SV=1;>tr|L7IF76|L7IF76_MAGOY 40S ribosomal protein S22 OS=Magnaporthe oryzae (strain Y34) GN=OOU_Y34scaffold00247g52 PE=3 S	+	1	K	114.89	_WVVK(ac)LLPAR_	X;X;X;X;X;X;X;X;X;X;X;X;X;X;X;Acetyl (K);X;X;X;X;X;X;X;X;X;X;X;X;X;X;X	WVVK(1)LLPAR	WVVK(67.56)LLPAR	4	2	562.353	-0.12033		32902000	26277000	30209000	29796000	27925000	20043000	23705000	23891000	1.24716	0.118677
>tr|G4MUW4|G4MUW4_MAGO7 Uncharacterized protein OS=Magnaporthe oryzae (strain 70-15 / ATCC MYA-4617 / FGSC 8958) GN=MGG_01706 PE=4 SV=1	60	TPPINAASSDEADFIKKFLDDNSGKGKSEGK	>tr|G4MUW4|G4MUW4_MAGO7 Uncharacterized protein OS=Magnaporthe oryzae (strain 70-15 / ATCC MYA-4617 / FGSC 8958) GN=MGG_01706 PE=4 SV=1	>tr|G4MUW4|G4MUW4_MAGO7 Uncharacterized protein OS=Magnaporthe oryzae (strain 70-15 / ATCC MYA-4617 / FGSC 8958) GN=MGG_01706 PE=4 SV=1	>tr|G4MUW4|G4MUW4_MAGO7 Uncharacterized protein OS=Magnaporthe oryzae (strain 70-15 / ATCC MYA-4617 / FGSC 8958) GN=MGG_01706 PE=4 SV=1	+	1	K	83.213	_AGTTPPINAASSDEADFIK(ac)K_	X;X;X;X;X;X;X;X;X;X;X;X;X;X;X;Acetyl (K);X;X;X;X;X;X;X;X;X;X;X;X;X;X;X	AGTTPPINAASSDEADFIK(1)K	AGTTPPINAASSDEADFIK(83.21)K(-83.21)	19	2	1038.02	0.68814		10569000	11666000	14327000	1.21873e+07	14764000	13703000	15256000	1.45743e+07	0.836219	0.118935
>tr|G4N184|G4N184_MAGO7 Cell division control protein 12 OS=Magnaporthe oryzae (strain 70-15 / ATCC MYA-4617 / FGSC 8958) GN=MGG_07466 PE=3 SV=1;>tr|L7I4H5|L7I4H5_MAGOY Cell division control protein 12 OS=Magnaporthe oryzae (strain Y34) GN=OOU_Y34scaffold00552g74 PE=3 SV=1;>tr|L7JCM1|L7JCM1_MAGOP Cell division control protein 12 OS=Magnaporthe oryzae (strain P131) GN=OOW_P131scaffold00472g7 PE=3 …	63;63;63	INTLFSTTIKNYADHKRRHQKQIDKTVEIEI	>tr|G4N184|G4N184_MAGO7 Cell division control protein 12 OS=Magnaporthe oryzae (strain 70-15 / ATCC MYA-4617 / FGSC 8958) GN=MGG_07466 PE=3 SV=1	>tr|G4N184|G4N184_MAGO7 Cell division control protein 12 OS=Magnaporthe oryzae (strain 70-15 / ATCC MYA-4617 / FGSC 8958) GN=MGG_07466 PE=3 SV=1	>tr|G4N184|G4N184_MAGO7 Cell division control protein 12 OS=Magnaporthe oryzae (strain 70-15 / ATCC MYA-4617 / FGSC 8958) GN=MGG_07466 PE=3 SV=1;>tr|L7I4H5|L7I4H5_MAGOY Cell division control protein 12 OS=Magnaporthe oryzae (strain Y34) GN=OOU_Y34scaffold0	+	1	K	139.31	_NYADHK(ac)R_	X;X;X;X;X;X;X;X;X;X;X;X;X;X;X;Acetyl (K);X;X;X;X;X;X;X;X;X;X;X;X;X;X;X	NYADHK(1)R	NYADHK(105.04)R	6	2	473.23	0.2774		46114000	50957000	41046000	46039000	40328000	9550500	31511000	2.71298e+07	1.69699	0.119862
>tr|G5EH27|G5EH27_MAGO7 3-oxoacyl-[acyl-carrier-protein] reductase OS=Magnaporthe oryzae (strain 70-15 / ATCC MYA-4617 / FGSC 8958) GN=MGCH7_ch7g333 PE=3 SV=1;>tr|L7HZF1|L7HZF1_MAGOY 3-oxoacyl-[acyl-carrier-protein] reductase OS=Magnaporthe oryzae (strain Y34) GN=OOU_Y34scaffold00666g205 PE=3 SV=1;>tr|L7J5A4|L7J5A4_MAGOP 3-oxoacyl-[acyl-carrier-protein] reductase OS=Magnaporthe oryzae (strain P13…	64;64;64	DKVKSLVPGAQVETVKCDVSKEAEVKAMIEH	>tr|G5EH27|G5EH27_MAGO7 3-oxoacyl-[acyl-carrier-protein] reductase OS=Magnaporthe oryzae (strain 70-15 / ATCC MYA-4617 / FGSC 8958) GN=MGCH7_ch7g333 PE=3 SV=1	>tr|G5EH27|G5EH27_MAGO7 3-oxoacyl-[acyl-carrier-protein] reductase OS=Magnaporthe oryzae (strain 70-15 / ATCC MYA-4617 / FGSC 8958) GN=MGCH7_ch7g333 PE=3 SV=1	>tr|G5EH27|G5EH27_MAGO7 3-oxoacyl-[acyl-carrier-protein] reductase OS=Magnaporthe oryzae (strain 70-15 / ATCC MYA-4617 / FGSC 8958) GN=MGCH7_ch7g333 PE=3 SV=1;>tr|L7HZF1|L7HZF1_MAGOY 3-oxoacyl-[acyl-carrier-protein] reductase OS=Magnaporthe oryzae (strain	+	1	K	139.67	_SLVPGAQVETVK(ac)CDVSK_	X;X;X;X;X;X;X;X;X;X;X;X;X;X;X;Acetyl (K);X;X;X;X;X;X;X;X;X;X;X;X;X;X;X	SLVPGAQVETVK(1)CDVSK	SLVPGAQVETVK(74.79)CDVSK(-74.79)	12	2	929.983	0.96115		16671000	14691000	15276000	15546000	30893000	15553000	28277000	2.49077e+07	0.624145	0.121429
>sp|A4QZL9|EIF3B_MAGO7 Eukaryotic translation initiation factor 3 subunit B OS=Magnaporthe oryzae (strain 70-15 / ATCC MYA-4617 / FGSC 8958) GN=PRT1 PE=3 SV=1;>tr|L7HTW5|L7HTW5_MAGOY Eukaryotic translation initiation factor 3 subunit B OS=Magnaporthe oryzae (strain Y34) GN=PRT1 PE=3 SV=1;>tr|L7J0J0|L7J0J0_MAGOP Eukaryotic translation initiation factor 3 subunit B OS=Magnaporthe oryzae (strain P13…	117;117;117	EAAAAVRQLDRVPLDKKHTLRVNKLMDVDRF	>sp|A4QZL9|EIF3B_MAGO7 Eukaryotic translation initiation factor 3 subunit B OS=Magnaporthe oryzae (strain 70-15 / ATCC MYA-4617 / FGSC 8958) GN=PRT1 PE=3 SV=1	>sp|A4QZL9|EIF3B_MAGO7 Eukaryotic translation initiation factor 3 subunit B OS=Magnaporthe oryzae (strain 70-15 / ATCC MYA-4617 / FGSC 8958) GN=PRT1 PE=3 SV=1	>sp|A4QZL9|EIF3B_MAGO7 Eukaryotic translation initiation factor 3 subunit B OS=Magnaporthe oryzae (strain 70-15 / ATCC MYA-4617 / FGSC 8958) GN=PRT1 PE=3 SV=1;>tr|L7HTW5|L7HTW5_MAGOY Eukaryotic translation initiation factor 3 subunit B OS=Magnaporthe oryza	+	1	K	193.3	_QLDRVPLDK(ac)K_	X;X;X;X;X;X;X;X;X;X;X;X;X;X;X;Acetyl (K);X;X;X;X;X;X;X;X;X;X;X;X;X;X;X	QLDRVPLDK(1)K	QLDRVPLDK(140.09)K(-140.09)	9	2	627.364	0.56582		33180000	34229000	20552000	2.93203e+07	19997000	23336000	15906000	1.97463e+07	1.48485	0.121947
>tr|G4MTZ2|G4MTZ2_MAGO7 Uncharacterized protein OS=Magnaporthe oryzae (strain 70-15 / ATCC MYA-4617 / FGSC 8958) GN=MGG_01609 PE=4 SV=1;>tr|L7IJ22|L7IJ22_MAGOY Uncharacterized protein OS=Magnaporthe oryzae (strain Y34) GN=OOU_Y34scaffold00162g12 PE=4 SV=1;>tr|L7IZ38|L7IZ38_MAGOP Uncharacterized protein OS=Magnaporthe oryzae (strain P131) GN=OOW_P131scaffold01287g72 PE=4 SV=1	96;96;96	KQYGNGTEADNARFIKCSDDCINKNYWNPSS	>tr|G4MTZ2|G4MTZ2_MAGO7 Uncharacterized protein OS=Magnaporthe oryzae (strain 70-15 / ATCC MYA-4617 / FGSC 8958) GN=MGG_01609 PE=4 SV=1	>tr|G4MTZ2|G4MTZ2_MAGO7 Uncharacterized protein OS=Magnaporthe oryzae (strain 70-15 / ATCC MYA-4617 / FGSC 8958) GN=MGG_01609 PE=4 SV=1	>tr|G4MTZ2|G4MTZ2_MAGO7 Uncharacterized protein OS=Magnaporthe oryzae (strain 70-15 / ATCC MYA-4617 / FGSC 8958) GN=MGG_01609 PE=4 SV=1;>tr|L7IJ22|L7IJ22_MAGOY Uncharacterized protein OS=Magnaporthe oryzae (strain Y34) GN=OOU_Y34scaffold00162g12 PE=4 SV=1;	+	1	K	85.288	_FIK(ac)CSDDCINK_	X;X;X;X;X;X;X;X;X;X;X;X;X;X;X;Acetyl (K);X;X;X;X;X;X;X;X;X;X;X;X;X;X;X	FIK(1)CSDDCINK	FIK(85.29)CSDDCINK(-85.29)	3	2	721.326	0.044285		11690000	8549800	9955500	10065100	16223000	10358000	16435000	1.43387e+07	0.701955	0.122582
>tr|G4MRY4|G4MRY4_MAGO7 Transketolase OS=Magnaporthe oryzae (strain 70-15 / ATCC MYA-4617 / FGSC 8958) GN=MGG_02471 PE=3 SV=1;>tr|L7HW12|L7HW12_MAGOY Transketolase OS=Magnaporthe oryzae (strain Y34) GN=OOU_Y34scaffold00725g26 PE=3 SV=1;>tr|L7JDL7|L7JDL7_MAGOP Transketolase OS=Magnaporthe oryzae (strain P131) GN=OOW_P131scaffold00400g13 PE=3 SV=1	660;660;660	KDVYKKFEFTPEGIAKRAAATVDFWKDVPNV	>tr|G4MRY4|G4MRY4_MAGO7 Transketolase OS=Magnaporthe oryzae (strain 70-15 / ATCC MYA-4617 / FGSC 8958) GN=MGG_02471 PE=3 SV=1	>tr|G4MRY4|G4MRY4_MAGO7 Transketolase OS=Magnaporthe oryzae (strain 70-15 / ATCC MYA-4617 / FGSC 8958) GN=MGG_02471 PE=3 SV=1	>tr|G4MRY4|G4MRY4_MAGO7 Transketolase OS=Magnaporthe oryzae (strain 70-15 / ATCC MYA-4617 / FGSC 8958) GN=MGG_02471 PE=3 SV=1;>tr|L7HW12|L7HW12_MAGOY Transketolase OS=Magnaporthe oryzae (strain Y34) GN=OOU_Y34scaffold00725g26 PE=3 SV=1;>tr|L7JDL7|L7JDL7_MA	+	1	K	115.14	_KFEFTPEGIAK(ac)R_	Acetyl (K);X;X;X;X;X;X;X;X;X;X;X;X;X;X;Acetyl (K);X;X;X;X;X;X;X;X;X;X;X;X;X;X;X	KFEFTPEGIAK(1)R	K(-86.4)FEFTPEGIAK(86.4)R	11	3	488.933	0.094327		16852000	10858000	15957000	1.45557e+07	12014000	9170200	10587000	10590400	1.37442	0.123751
>tr|D4NXG1|D4NXG1_MAGOR 40S ribosomal protein S7 OS=Magnaporthe oryzae PE=2 SV=1;>tr|G4NDL6|G4NDL6_MAGO7 40S ribosomal protein S7 OS=Magnaporthe oryzae (strain 70-15 / ATCC MYA-4617 / FGSC 8958) GN=MGG_00221 PE=4 SV=1;>tr|L7HU82|L7HU82_MAGOY 40S ribosomal protein S7 OS=Magnaporthe oryzae (strain Y34) GN=OOU_Y34scaffold00782g3 PE=4 SV=1;>tr|L7JPX7|L7JPX7_MAGOP 40S ribosomal protein S7 OS=Magnaport…	61;61;61;61	PLQFVSAREIEVGHGKKAIVIFVPVPSLQGF	>tr|D4NXG1|D4NXG1_MAGOR 40S ribosomal protein S7 OS=Magnaporthe oryzae PE=2 SV=1	>tr|D4NXG1|D4NXG1_MAGOR 40S ribosomal protein S7 OS=Magnaporthe oryzae PE=2 SV=1	>tr|D4NXG1|D4NXG1_MAGOR 40S ribosomal protein S7 OS=Magnaporthe oryzae PE=2 SV=1;>tr|G4NDL6|G4NDL6_MAGO7 40S ribosomal protein S7 OS=Magnaporthe oryzae (strain 70-15 / ATCC MYA-4617 / FGSC 8958) GN=MGG_00221 PE=4 SV=1;>tr|L7HU82|L7HU82_MAGOY 40S ribosomal	+	1	K	120.31	_EIEVGHGK(ac)K_	X;X;X;X;X;X;X;X;X;X;X;X;X;X;X;Acetyl (K);X;X;X;X;X;X;X;X;X;X;X;X;X;X;X	EIEVGHGK(1)K	EIEVGHGK(90.64)K(-90.64)	8	2	519.783	-0.50294		96099000	60416000	84593000	8.03693e+07	69976000	35662000	51254000	5.22973e+07	1.53678	0.124096
>tr|D4NXB6|D4NXB6_MAGOR Ribosomal protein OS=Magnaporthe oryzae PE=2 SV=1;>tr|G4MTC2|G4MTC2_MAGO7 Ribosomal protein OS=Magnaporthe oryzae (strain 70-15 / ATCC MYA-4617 / FGSC 8958) GN=MGG_04696 PE=3 SV=1;>tr|L7IHY8|L7IHY8_MAGOY Ribosomal protein OS=Magnaporthe oryzae (strain Y34) GN=OOU_Y34scaffold00194g98 PE=3 SV=1;>tr|L7JDN0|L7JDN0_MAGOP Ribosomal protein OS=Magnaporthe oryzae (strain P131) GN=…	91;91;91;91	RAKHGGIDSMSADDLKKLNKNKKLIKKLARK	>tr|D4NXB6|D4NXB6_MAGOR Ribosomal protein OS=Magnaporthe oryzae PE=2 SV=1	>tr|D4NXB6|D4NXB6_MAGOR Ribosomal protein OS=Magnaporthe oryzae PE=2 SV=1	>tr|D4NXB6|D4NXB6_MAGOR Ribosomal protein OS=Magnaporthe oryzae PE=2 SV=1;>tr|G4MTC2|G4MTC2_MAGO7 Ribosomal protein OS=Magnaporthe oryzae (strain 70-15 / ATCC MYA-4617 / FGSC 8958) GN=MGG_04696 PE=3 SV=1;>tr|L7IHY8|L7IHY8_MAGOY Ribosomal protein OS=Magnapo	+	1	K	150.05	_HGGIDSMSADDLK(ac)K_	X;X;X;X;X;X;X;X;X;X;X;X;X;X;X;Acetyl (K);X;X;X;X;X;X;X;X;X;X;X;X;X;X;X	HGGIDSMSADDLK(1)K	HGGIDSMSADDLK(106.42)K(-106.42)	13	2	758.359	1.6001			19407000	34672000	27039500	13943000	17110000	8820700	1.32912e+07	2.03439	0.124268
>tr|G4MWF3|G4MWF3_MAGO7 Proteasome subunit alpha type OS=Magnaporthe oryzae (strain 70-15 / ATCC MYA-4617 / FGSC 8958) GN=MGG_08343 PE=3 SV=1;>tr|L7IKQ6|L7IKQ6_MAGOY Proteasome subunit alpha type OS=Magnaporthe oryzae (strain Y34) GN=OOU_Y34scaffold00148g14 PE=3 SV=1;>tr|L7JQH3|L7JQH3_MAGOP Proteasome subunit alpha type OS=Magnaporthe oryzae (strain P131) GN=OOW_P131scaffold00029g14 PE=3 SV=1	176;176;176	ATSVGANNASAQSLLKQDYKEDCSLKEACGM	>tr|G4MWF3|G4MWF3_MAGO7 Proteasome subunit alpha type OS=Magnaporthe oryzae (strain 70-15 / ATCC MYA-4617 / FGSC 8958) GN=MGG_08343 PE=3 SV=1	>tr|G4MWF3|G4MWF3_MAGO7 Proteasome subunit alpha type OS=Magnaporthe oryzae (strain 70-15 / ATCC MYA-4617 / FGSC 8958) GN=MGG_08343 PE=3 SV=1	>tr|G4MWF3|G4MWF3_MAGO7 Proteasome subunit alpha type OS=Magnaporthe oryzae (strain 70-15 / ATCC MYA-4617 / FGSC 8958) GN=MGG_08343 PE=3 SV=1;>tr|L7IKQ6|L7IKQ6_MAGOY Proteasome subunit alpha type OS=Magnaporthe oryzae (strain Y34) GN=OOU_Y34scaffold00148g1	+	1	K	203.66	_ATSVGANNASAQSLLK(ac)QDYK_	X;X;X;X;X;X;X;X;X;X;X;X;X;X;X;Acetyl (K);X;X;X;Acetyl (K);X;X;X;X;X;X;X;X;X;X;X	ATSVGANNASAQSLLK(1)QDYK	ATSVGANNASAQSLLK(45.84)QDYK(-45.84)	16	3	703.359	0.96553		224570000	247390000	252880000	2.41613e+08	427800000	290320000	283500000	3.33873e+08	0.723668	0.12578
>tr|G4NDN8|G4NDN8_MAGO7 2,3-bisphosphoglycerate-independent phosphoglycerate mutase OS=Magnaporthe oryzae (strain 70-15 / ATCC MYA-4617 / FGSC 8958) GN=MGG_00901 PE=3 SV=1;>tr|L7IL20|L7IL20_MAGOY 2,3-bisphosphoglycerate-independent phosphoglycerate mutase OS=Magnaporthe oryzae (strain Y34) GN=OOU_Y34scaffold00126g88 PE=3 SV=1;>tr|L7JGE1|L7JGE1_MAGOP 2,3-bisphosphoglycerate-independent phosphoglyc…	240;228;228	TVKERYEKGENDEFLKPIVVGGDEGRIKDGD	>tr|G4NDN8|G4NDN8_MAGO7 2,3-bisphosphoglycerate-independent phosphoglycerate mutase OS=Magnaporthe oryzae (strain 70-15 / ATCC MYA-4617 / FGSC 8958) GN=MGG_00901 PE=3 SV=1	>tr|G4NDN8|G4NDN8_MAGO7 2,3-bisphosphoglycerate-independent phosphoglycerate mutase OS=Magnaporthe oryzae (strain 70-15 / ATCC MYA-4617 / FGSC 8958) GN=MGG_00901 PE=3 SV=1	>tr|G4NDN8|G4NDN8_MAGO7 2,3-bisphosphoglycerate-independent phosphoglycerate mutase OS=Magnaporthe oryzae (strain 70-15 / ATCC MYA-4617 / FGSC 8958) GN=MGG_00901 PE=3 SV=1;>tr|L7IL20|L7IL20_MAGOY 2,3-bisphosphoglycerate-independent phosphoglycerate mutase	+	1	K	97.095	_GENDEFLK(ac)PIVVGGDEGR_	X;X;X;X;X;X;X;X;X;X;X;X;X;X;X;Acetyl (K);X;X;X;X;X;X;X;X;X;X;X;X;X;X;X	GENDEFLK(1)PIVVGGDEGR	GENDEFLK(58.49)PIVVGGDEGR	8	2	986.984	-2.189		10276000	24368000	13857000	16167000	44403000	19222000	33485000	32370000	0.499444	0.126908
>tr|D4NXB5|D4NXB5_MAGOR 60S ribosomal protein L17 OS=Magnaporthe oryzae PE=2 SV=1;>tr|G4MPE2|G4MPE2_MAGO7 60S ribosomal protein L17 OS=Magnaporthe oryzae (strain 70-15 / ATCC MYA-4617 / FGSC 8958) GN=MGG_09194 PE=3 SV=1;>tr|L7IDV3|L7IDV3_MAGOY 60S ribosomal protein L17 OS=Magnaporthe oryzae (strain Y34) GN=OOU_Y34scaffold00283g98 PE=3 SV=1;>tr|L7JJR4|L7JJR4_MAGOP 60S ribosomal protein L17 OS=Magn…	80;80;80;80	GSTGRCAQGKQFGVSKARWPTKSAEFLLGLL	>tr|D4NXB5|D4NXB5_MAGOR 60S ribosomal protein L17 OS=Magnaporthe oryzae PE=2 SV=1	>tr|D4NXB5|D4NXB5_MAGOR 60S ribosomal protein L17 OS=Magnaporthe oryzae PE=2 SV=1	>tr|D4NXB5|D4NXB5_MAGOR 60S ribosomal protein L17 OS=Magnaporthe oryzae PE=2 SV=1;>tr|G4MPE2|G4MPE2_MAGO7 60S ribosomal protein L17 OS=Magnaporthe oryzae (strain 70-15 / ATCC MYA-4617 / FGSC 8958) GN=MGG_09194 PE=3 SV=1;>tr|L7IDV3|L7IDV3_MAGOY 60S ribosoma	+	1	K	124.74	_QFGVSK(ac)AR_	X;X;X;X;X;X;X;X;X;X;X;X;X;X;X;Acetyl (K);X;X;X;X;X;X;X;X;X;X;X;X;X;X;X	QFGVSK(1)AR	QFGVSK(90.6)AR	6	2	467.759	-0.49858		103260000	114070000	136900000	1.18077e+08	261920000	149940000	157250000	1.89703e+08	0.622428	0.128773
>tr|L7IFF6|L7IFF6_MAGOY Proteasome component PRE6 OS=Magnaporthe oryzae (strain Y34) GN=OOU_Y34scaffold00247g44 PE=3 SV=1;>tr|L7IU63|L7IU63_MAGOP Proteasome component PRE6 OS=Magnaporthe oryzae (strain P131) GN=OOW_P131scaffold01381g29 PE=3 SV=1;>tr|G4N763|G4N763_MAGO7 Proteasome subunit alpha type OS=Magnaporthe oryzae (strain 70-15 / ATCC MYA-4617 / FGSC 8958) GN=MGG_06472 PE=3 SV=1	284;284;195	YKEDMDREQTIRLAIKSLLEVVQTGAKNIEI	>tr|L7IFF6|L7IFF6_MAGOY Proteasome component PRE6 OS=Magnaporthe oryzae (strain Y34) GN=OOU_Y34scaffold00247g44 PE=3 SV=1	>tr|L7IFF6|L7IFF6_MAGOY Proteasome component PRE6 OS=Magnaporthe oryzae (strain Y34) GN=OOU_Y34scaffold00247g44 PE=3 SV=1	>tr|L7IFF6|L7IFF6_MAGOY Proteasome component PRE6 OS=Magnaporthe oryzae (strain Y34) GN=OOU_Y34scaffold00247g44 PE=3 SV=1;>tr|L7IU63|L7IU63_MAGOP Proteasome component PRE6 OS=Magnaporthe oryzae (strain P131) GN=OOW_P131scaffold01381g29 PE=3 SV=1;>tr|G4N763	+	1	K	79.771	_LAIK(ac)SLLEVVQTGAK_	X;Acetyl (K);X;X;X;X;X;X;X;X;X;X;X;X;X;Acetyl (K);X;X;X;X;X;X;X;X;X;X;X;X;X;X;X	LAIK(1)SLLEVVQTGAK	LAIK(79.77)SLLEVVQTGAK(-79.77)	4	2	806.488	0.42175			2800200	1894400	2347300	4065000		3419800	3742400	0.627218	0.128859
>tr|G4MN52|G4MN52_MAGO7 Uncharacterized protein OS=Magnaporthe oryzae (strain 70-15 / ATCC MYA-4617 / FGSC 8958) GN=MGG_05597 PE=4 SV=1;>tr|L7I379|L7I379_MAGOY Uncharacterized protein OS=Magnaporthe oryzae (strain Y34) GN=OOU_Y34scaffold00624g98 PE=4 SV=1;>tr|L7JEH7|L7JEH7_MAGOP Uncharacterized protein OS=Magnaporthe oryzae (strain P131) GN=OOW_P131scaffold00440g4 PE=4 SV=1	215;215;215	IGISGENTKVVKFYEKVGFRVQEGGEREGGV	>tr|G4MN52|G4MN52_MAGO7 Uncharacterized protein OS=Magnaporthe oryzae (strain 70-15 / ATCC MYA-4617 / FGSC 8958) GN=MGG_05597 PE=4 SV=1	>tr|G4MN52|G4MN52_MAGO7 Uncharacterized protein OS=Magnaporthe oryzae (strain 70-15 / ATCC MYA-4617 / FGSC 8958) GN=MGG_05597 PE=4 SV=1	>tr|G4MN52|G4MN52_MAGO7 Uncharacterized protein OS=Magnaporthe oryzae (strain 70-15 / ATCC MYA-4617 / FGSC 8958) GN=MGG_05597 PE=4 SV=1;>tr|L7I379|L7I379_MAGOY Uncharacterized protein OS=Magnaporthe oryzae (strain Y34) GN=OOU_Y34scaffold00624g98 PE=4 SV=1;	+	1	K	102.51	_FYEK(ac)VGFR_	X;X;X;X;X;X;X;X;Acetyl (K);X;X;X;X;X;X;Acetyl (K);X;X;X;X;X;X;X;X;X;X;X;X;X;X;X	FYEK(1)VGFR	FYEK(88.92)VGFR	4	2	544.282	0.28052		27117000	26688000	33075000	28960000	53890000	34232000	36226000	4.14493e+07	0.698684	0.13045
>tr|G4MRA6|G4MRA6_MAGO7 Glucan 1,3-beta-glucosidase OS=Magnaporthe oryzae (strain 70-15 / ATCC MYA-4617 / FGSC 8958) GN=MGG_04689 PE=3 SV=1;>tr|L7I8C3|L7I8C3_MAGOY Glucan 1,3-beta-glucosidase OS=Magnaporthe oryzae (strain Y34) GN=OOU_Y34scaffold00500g52 PE=3 SV=1;>tr|L7IYI2|L7IYI2_MAGOP Glucan 1,3-beta-glucosidase OS=Magnaporthe oryzae (strain P131) GN=OOW_P131scaffold01211g29 PE=3 SV=1	161;161;161	VGAQPDQLVAFIGDFKKAFKDTPLGKTPVGH	>tr|G4MRA6|G4MRA6_MAGO7 Glucan 1,3-beta-glucosidase OS=Magnaporthe oryzae (strain 70-15 / ATCC MYA-4617 / FGSC 8958) GN=MGG_04689 PE=3 SV=1	>tr|G4MRA6|G4MRA6_MAGO7 Glucan 1,3-beta-glucosidase OS=Magnaporthe oryzae (strain 70-15 / ATCC MYA-4617 / FGSC 8958) GN=MGG_04689 PE=3 SV=1	>tr|G4MRA6|G4MRA6_MAGO7 Glucan 1,3-beta-glucosidase OS=Magnaporthe oryzae (strain 70-15 / ATCC MYA-4617 / FGSC 8958) GN=MGG_04689 PE=3 SV=1;>tr|L7I8C3|L7I8C3_MAGOY Glucan 1,3-beta-glucosidase OS=Magnaporthe oryzae (strain Y34) GN=OOU_Y34scaffold00500g52 PE	+	1	K	81.51	_AGVGAQPDQLVAFIGDFK(ac)K_	X;X;X;X;X;X;X;X;X;X;X;X;X;X;X;Acetyl (K);X;X;X;Acetyl (K);X;X;X;X;X;X;X;X;X;X;X	AGVGAQPDQLVAFIGDFK(1)K	AGVGAQPDQLVAFIGDFK(61.65)K(-61.65)	18	2	1002.03	-0.36424			6460200	3025300	4742750	8915100		9089900	9002500	0.526826	0.131567
>tr|D4NXD9|D4NXD9_MAGOR Poly-ubiquitin OS=Magnaporthe oryzae PE=2 SV=1;>tr|G4N2G1|G4N2G1_MAGO7 Ubiquitin-40S ribosomal protein S27a OS=Magnaporthe oryzae (strain 70-15 / ATCC MYA-4617 / FGSC 8958) GN=MGG_07928 PE=4 SV=1;>tr|L7HXM0|L7HXM0_MAGOY Ubiquitin OS=Magnaporthe oryzae (strain Y34) GN=OOU_Y34scaffold00692g17 PE=4 SV=1;>tr|L7JJ55|L7JJ55_MAGOP Ubiquitin OS=Magnaporthe oryzae (strain P131) GN=…	99;99;99;99	VYTTPKKIKHKRKKTKLAVLKYYKVDGDGKI	>tr|D4NXD9|D4NXD9_MAGOR Poly-ubiquitin OS=Magnaporthe oryzae PE=2 SV=1	>tr|D4NXD9|D4NXD9_MAGOR Poly-ubiquitin OS=Magnaporthe oryzae PE=2 SV=1	>tr|D4NXD9|D4NXD9_MAGOR Poly-ubiquitin OS=Magnaporthe oryzae PE=2 SV=1;>tr|G4N2G1|G4N2G1_MAGO7 Ubiquitin-40S ribosomal protein S27a OS=Magnaporthe oryzae (strain 70-15 / ATCC MYA-4617 / FGSC 8958) GN=MGG_07928 PE=4 SV=1;>tr|L7HXM0|L7HXM0_MAGOY Ubiquitin OS	+	1	K	117.4	_TK(ac)LAVLK_	X;X;X;X;X;X;X;X;X;X;X;X;X;X;X;Acetyl (K);X;X;X;X;X;X;X;Acetyl (K);X;X;X;X;X;X;X	TK(1)LAVLK	TK(87.7)LAVLK(-87.7)	2	2	407.773	-0.085126		44671000	41716000	50373000	4.55867e+07	43806000	28011000	35376000	35731000	1.27583	0.132195
>tr|G4N3A3|G4N3A3_MAGO7 Peptidase OS=Magnaporthe oryzae (strain 70-15 / ATCC MYA-4617 / FGSC 8958) GN=MGG_10942 PE=4 SV=1	590	FIVVQMDGMGTANRDKAFHDVAWKNLADSGF	>tr|G4N3A3|G4N3A3_MAGO7 Peptidase OS=Magnaporthe oryzae (strain 70-15 / ATCC MYA-4617 / FGSC 8958) GN=MGG_10942 PE=4 SV=1	>tr|G4N3A3|G4N3A3_MAGO7 Peptidase OS=Magnaporthe oryzae (strain 70-15 / ATCC MYA-4617 / FGSC 8958) GN=MGG_10942 PE=4 SV=1	>tr|G4N3A3|G4N3A3_MAGO7 Peptidase OS=Magnaporthe oryzae (strain 70-15 / ATCC MYA-4617 / FGSC 8958) GN=MGG_10942 PE=4 SV=1	+	1	K	111.94	_DK(ac)AFHDVAWK_	X;X;X;X;X;X;X;X;X;X;X;X;X;X;X;Acetyl (K);X;X;X;X;X;X;X;X;X;X;X;X;X;X;X	DK(1)AFHDVAWK	DK(101.39)AFHDVAWK(-101.39)	2	2	629.814	-0.11822		14259000	4486600	6212400	8.31933e+06	15892000		16755000	16323500	0.509654	0.132524
>tr|G4MRG5|G4MRG5_MAGO7 Vesicular-fusion protein SEC18 OS=Magnaporthe oryzae (strain 70-15 / ATCC MYA-4617 / FGSC 8958) GN=MGG_02418 PE=3 SV=1;>tr|L7ILM1|L7ILM1_MAGOY Vesicular-fusion protein SEC18 OS=Magnaporthe oryzae (strain Y34) GN=OOU_Y34scaffold00151g10 PE=3 SV=1;>tr|L7JN22|L7JN22_MAGOP Vesicular-fusion protein SEC18 OS=Magnaporthe oryzae (strain P131) GN=OOW_P131scaffold00135g10 PE=3 SV=1	193;193;193	YLGAIDVEVGFASKAKFAEEAYDQDELQRMM	>tr|G4MRG5|G4MRG5_MAGO7 Vesicular-fusion protein SEC18 OS=Magnaporthe oryzae (strain 70-15 / ATCC MYA-4617 / FGSC 8958) GN=MGG_02418 PE=3 SV=1	>tr|G4MRG5|G4MRG5_MAGO7 Vesicular-fusion protein SEC18 OS=Magnaporthe oryzae (strain 70-15 / ATCC MYA-4617 / FGSC 8958) GN=MGG_02418 PE=3 SV=1	>tr|G4MRG5|G4MRG5_MAGO7 Vesicular-fusion protein SEC18 OS=Magnaporthe oryzae (strain 70-15 / ATCC MYA-4617 / FGSC 8958) GN=MGG_02418 PE=3 SV=1;>tr|L7ILM1|L7ILM1_MAGOY Vesicular-fusion protein SEC18 OS=Magnaporthe oryzae (strain Y34) GN=OOU_Y34scaffold00151	+	1	K	166.9	_AK(ac)FAEEAYDQDELQR_	X;X;X;X;X;X;X;X;X;X;X;X;X;X;X;Acetyl (K);X;X;X;X;X;X;X;X;X;X;X;X;X;X;X	AK(1)FAEEAYDQDELQR	AK(164.09)FAEEAYDQDELQR	2	2	927.929	0.042222		24182000	46154000	43397000	37911000	28834000	21308000	22613000	2.42517e+07	1.56323	0.13426
>tr|G4NBY3|G4NBY3_MAGO7 Proteasome subunit alpha type OS=Magnaporthe oryzae (strain 70-15 / ATCC MYA-4617 / FGSC 8958) GN=MGG_01153 PE=3 SV=1;>tr|L7IE38|L7IE38_MAGOY Proteasome subunit alpha type OS=Magnaporthe oryzae (strain Y34) GN=OOU_Y34scaffold00359g9 PE=3 SV=1;>tr|L7JDA8|L7JDA8_MAGOP Proteasome subunit alpha type OS=Magnaporthe oryzae (strain P131) GN=OOW_P131scaffold00483g4 PE=3 SV=1	102;102;102	AFAQRAQGEAAEFRYKYGYEMPCDALAKRLA	>tr|G4NBY3|G4NBY3_MAGO7 Proteasome subunit alpha type OS=Magnaporthe oryzae (strain 70-15 / ATCC MYA-4617 / FGSC 8958) GN=MGG_01153 PE=3 SV=1	>tr|G4NBY3|G4NBY3_MAGO7 Proteasome subunit alpha type OS=Magnaporthe oryzae (strain 70-15 / ATCC MYA-4617 / FGSC 8958) GN=MGG_01153 PE=3 SV=1	>tr|G4NBY3|G4NBY3_MAGO7 Proteasome subunit alpha type OS=Magnaporthe oryzae (strain 70-15 / ATCC MYA-4617 / FGSC 8958) GN=MGG_01153 PE=3 SV=1;>tr|L7IE38|L7IE38_MAGOY Proteasome subunit alpha type OS=Magnaporthe oryzae (strain Y34) GN=OOU_Y34scaffold00359g9	+	1	K	127.18	_YK(ac)YGYEMPCDALAKR_	X;X;X;X;X;X;X;X;X;X;X;X;X;X;X;Acetyl (K);X;X;X;X;Oxidation (M);X;X;X;X;X;X;Acetyl (K);X;X;X	YK(1)YGYEMPCDALAKR	YK(75.68)YGYEMPCDALAK(-75.68)R	2	2	953.945	0.40542		196260000	259980000	267390000	241210000	439760000	271430000	320440000	3.43877e+08	0.701443	0.134543
>tr|G4N745|G4N745_MAGO7 Acetyl-CoA acetyltransferase OS=Magnaporthe oryzae (strain 70-15 / ATCC MYA-4617 / FGSC 8958) GN=MGG_13499 PE=3 SV=1;>tr|L7I081|L7I081_MAGOY Acetyl-CoA acetyltransferase OS=Magnaporthe oryzae (strain Y34) GN=OOU_Y34scaffold00654g21 PE=3 SV=1;>tr|L7IXP2|L7IXP2_MAGOP Acetyl-CoA acetyltransferase OS=Magnaporthe oryzae (strain P131) GN=OOW_P131scaffold01320g21 PE=3 SV=1	374;370;370	GCSGARIVTTLTTVLKEKKGKIGCAGICNGG	>tr|G4N745|G4N745_MAGO7 Acetyl-CoA acetyltransferase OS=Magnaporthe oryzae (strain 70-15 / ATCC MYA-4617 / FGSC 8958) GN=MGG_13499 PE=3 SV=1	>tr|G4N745|G4N745_MAGO7 Acetyl-CoA acetyltransferase OS=Magnaporthe oryzae (strain 70-15 / ATCC MYA-4617 / FGSC 8958) GN=MGG_13499 PE=3 SV=1	>tr|G4N745|G4N745_MAGO7 Acetyl-CoA acetyltransferase OS=Magnaporthe oryzae (strain 70-15 / ATCC MYA-4617 / FGSC 8958) GN=MGG_13499 PE=3 SV=1;>tr|L7I081|L7I081_MAGOY Acetyl-CoA acetyltransferase OS=Magnaporthe oryzae (strain Y34) GN=OOU_Y34scaffold00654g21	+	1	K	123.64	_IVTTLTTVLK(ac)EK_	X;X;X;X;X;X;X;X;X;X;X;X;X;X;X;Acetyl (K);X;X;X;X;X;X;X;X;X;X;X;X;X;X;X	IVTTLTTVLK(1)EK	IVTTLTTVLK(79.63)EK(-79.63)	10	2	694.424	-0.29935			21335000	17333000	19334000	22584000	36454000	36379000	3.18057e+07	0.607879	0.13504
>tr|L7IHJ6|L7IHJ6_MAGOY Hydrophobin OS=Magnaporthe oryzae (strain Y34) GN=OOU_Y34scaffold00213g2 PE=4 SV=1;>tr|L7J2H5|L7J2H5_MAGOP Hydrophobin OS=Magnaporthe oryzae (strain P131) GN=OOW_P131scaffold01128g4 PE=4 SV=1;>sp|P52751|MPG1_MAGO7 Hydrophobin-like protein MPG1 OS=Magnaporthe oryzae (strain 70-15 / ATCC MYA-4617 / FGSC 8958) GN=MPG1 PE=3 SV=1;>tr|D4NXF2|D4NXF2_MAGOR MPG1 OS=Magnaporthe oryz…	40;40;40;40;40;40	EGPSVSMAQQKCGAEKVVSCCNSKELKNSKS	>tr|L7IHJ6|L7IHJ6_MAGOY Hydrophobin OS=Magnaporthe oryzae (strain Y34) GN=OOU_Y34scaffold00213g2 PE=4 SV=1	>tr|L7IHJ6|L7IHJ6_MAGOY Hydrophobin OS=Magnaporthe oryzae (strain Y34) GN=OOU_Y34scaffold00213g2 PE=4 SV=1	>tr|L7IHJ6|L7IHJ6_MAGOY Hydrophobin OS=Magnaporthe oryzae (strain Y34) GN=OOU_Y34scaffold00213g2 PE=4 SV=1;>tr|L7J2H5|L7J2H5_MAGOP Hydrophobin OS=Magnaporthe oryzae (strain P131) GN=OOW_P131scaffold01128g4 PE=4 SV=1;>sp|P52751|MPG1_MAGO7 Hydrophobin-like p	+	1	K	151.44	_CGAEK(ac)VVSCCNSK_	X;X;X;X;X;X;X;X;X;X;X;X;X;X;X;Acetyl (K);X;X;X;X;X;X;X;Acetyl (K);X;X;X;X;X;X;X	CGAEK(1)VVSCCNSK	CGAEK(116.19)VVSCCNSK(-116.19)	5	2	770.831	-0.39051		25330000	36010000	40405000	33915000	161370000	60880000	65095000	9.57817e+07	0.354087	0.135156
>tr|G4N5C4|G4N5C4_MAGO7 Uncharacterized protein OS=Magnaporthe oryzae (strain 70-15 / ATCC MYA-4617 / FGSC 8958) GN=MGG_05234 PE=4 SV=1;>tr|L7I6G1|L7I6G1_MAGOY Uncharacterized protein OS=Magnaporthe oryzae (strain Y34) GN=OOU_Y34scaffold00526g26 PE=4 SV=1;>tr|L7JMC6|L7JMC6_MAGOP Uncharacterized protein OS=Magnaporthe oryzae (strain P131) GN=OOW_P131scaffold00159g16 PE=4 SV=1	40;40;40	TQTPFLLAAAEGRLSKELLGRWLANDKLYIQ	>tr|G4N5C4|G4N5C4_MAGO7 Uncharacterized protein OS=Magnaporthe oryzae (strain 70-15 / ATCC MYA-4617 / FGSC 8958) GN=MGG_05234 PE=4 SV=1	>tr|G4N5C4|G4N5C4_MAGO7 Uncharacterized protein OS=Magnaporthe oryzae (strain 70-15 / ATCC MYA-4617 / FGSC 8958) GN=MGG_05234 PE=4 SV=1	>tr|G4N5C4|G4N5C4_MAGO7 Uncharacterized protein OS=Magnaporthe oryzae (strain 70-15 / ATCC MYA-4617 / FGSC 8958) GN=MGG_05234 PE=4 SV=1;>tr|L7I6G1|L7I6G1_MAGOY Uncharacterized protein OS=Magnaporthe oryzae (strain Y34) GN=OOU_Y34scaffold00526g26 PE=4 SV=1;	+	1	K	106.04	_LSK(ac)ELLGR_	X;X;X;X;X;X;X;X;X;X;X;X;X;X;X;Acetyl (K);X;X;X;X;X;X;X;X;X;X;X;X;X;X;X	LSK(1)ELLGR	LSK(106.04)ELLGR	3	1	957.573	-0.41457			13409000	17613000	15511000	18828000	29456000	23996000	2.40933e+07	0.643788	0.13736
>tr|G4NJH5|G4NJH5_MAGO7 Uncharacterized protein OS=Magnaporthe oryzae (strain 70-15 / ATCC MYA-4617 / FGSC 8958) GN=MGG_02651 PE=4 SV=1;>tr|L7HZ92|L7HZ92_MAGOY Uncharacterized protein OS=Magnaporthe oryzae (strain Y34) GN=OOU_Y34scaffold00666g159 PE=4 SV=1;>tr|L7JLA1|L7JLA1_MAGOP Uncharacterized protein OS=Magnaporthe oryzae (strain P131) GN=OOW_P131scaffold00198g12 PE=4 SV=1;>tr|Q2KGF7|Q2KGF7_MA…	79;32;32;32	PEDQQKLLAAYEQLAKTQSKDGKPYILSLCA	>tr|G4NJH5|G4NJH5_MAGO7 Uncharacterized protein OS=Magnaporthe oryzae (strain 70-15 / ATCC MYA-4617 / FGSC 8958) GN=MGG_02651 PE=4 SV=1	>tr|G4NJH5|G4NJH5_MAGO7 Uncharacterized protein OS=Magnaporthe oryzae (strain 70-15 / ATCC MYA-4617 / FGSC 8958) GN=MGG_02651 PE=4 SV=1	>tr|G4NJH5|G4NJH5_MAGO7 Uncharacterized protein OS=Magnaporthe oryzae (strain 70-15 / ATCC MYA-4617 / FGSC 8958) GN=MGG_02651 PE=4 SV=1;>tr|L7HZ92|L7HZ92_MAGOY Uncharacterized protein OS=Magnaporthe oryzae (strain Y34) GN=OOU_Y34scaffold00666g159 PE=4 SV=1	+	1	K	135.37	_LLAAYEQLAK(ac)TQSK_	X;X;X;X;X;X;X;X;X;X;X;X;X;X;X;Acetyl (K);X;X;X;X;X;X;X;X;X;X;X;X;X;X;X	LLAAYEQLAK(1)TQSK	LLAAYEQLAK(135.37)TQSK(-135.37)	10	2	803.446	0.20943		5959700	4850900	9050500	6.62037e+06	16953000	8260500	10584000	11932500	0.554818	0.139512
>tr|G4MNH0|G4MNH0_MAGO7 Ribosomal protein L38e OS=Magnaporthe oryzae (strain 70-15 / ATCC MYA-4617 / FGSC 8958) GN=MGG_06952 PE=3 SV=1;>tr|L7HY27|L7HY27_MAGOY Uncharacterized protein OS=Magnaporthe oryzae (strain Y34) GN=OOU_Y34scaffold00684g14 PE=3 SV=1;>tr|L7JN60|L7JN60_MAGOP Uncharacterized protein OS=Magnaporthe oryzae (strain P131) GN=OOW_P131scaffold00199g2 PE=3 SV=1	10;10;10	______MPREVADIKKFIEICRRKDASSARI	>tr|G4MNH0|G4MNH0_MAGO7 Ribosomal protein L38e OS=Magnaporthe oryzae (strain 70-15 / ATCC MYA-4617 / FGSC 8958) GN=MGG_06952 PE=3 SV=1	>tr|G4MNH0|G4MNH0_MAGO7 Ribosomal protein L38e OS=Magnaporthe oryzae (strain 70-15 / ATCC MYA-4617 / FGSC 8958) GN=MGG_06952 PE=3 SV=1	>tr|G4MNH0|G4MNH0_MAGO7 Ribosomal protein L38e OS=Magnaporthe oryzae (strain 70-15 / ATCC MYA-4617 / FGSC 8958) GN=MGG_06952 PE=3 SV=1;>tr|L7HY27|L7HY27_MAGOY Uncharacterized protein OS=Magnaporthe oryzae (strain Y34) GN=OOU_Y34scaffold00684g14 PE=3 SV=1;>	+	1	K	162.31	_K(ac)FIEICR_	X;X;X;X;X;X;X;X;X;X;X;X;X;X;X;Acetyl (K);X;X;X;X;X;X;X;X;X;X;X;X;X;X;X	K(1)FIEICR	K(154.01)FIEICR	1	2	504.271	-1.4519		35287000	38758000	21435000	3.18267e+07	14899000	15315000	27913000	1.93757e+07	1.64261	0.141048
>sp|L7I1W3|H2B_MAGOY Histone H2B OS=Magnaporthe oryzae (strain Y34) GN=HTB1 PE=2 SV=1;>sp|P0CT13|H2B_MAGO7 Histone H2B OS=Magnaporthe oryzae (strain 70-15 / ATCC MYA-4617 / FGSC 8958) GN=HTB1 PE=3 SV=1;>tr|L7IUS7|L7IUS7_MAGOP Histone H2B OS=Magnaporthe oryzae (strain P131) GN=OOW_P131scaffold01337g49 PE=3 SV=1	90;90;90	SFVNDIFERVATEASKLAAYNKKSTISSREI	>sp|L7I1W3|H2B_MAGOY Histone H2B OS=Magnaporthe oryzae (strain Y34) GN=HTB1 PE=2 SV=1	>sp|L7I1W3|H2B_MAGOY Histone H2B OS=Magnaporthe oryzae (strain Y34) GN=HTB1 PE=2 SV=1	>sp|L7I1W3|H2B_MAGOY Histone H2B OS=Magnaporthe oryzae (strain Y34) GN=HTB1 PE=2 SV=1;>sp|P0CT13|H2B_MAGO7 Histone H2B OS=Magnaporthe oryzae (strain 70-15 / ATCC MYA-4617 / FGSC 8958) GN=HTB1 PE=3 SV=1;>tr|L7IUS7|L7IUS7_MAGOP Histone H2B OS=Magnaporthe ory	+	1	K	114.7	_VATEASK(ac)LAAYNK_	X;X;X;X;X;X;X;X;X;X;X;X;X;X;X;Acetyl (K);X;X;X;X;X;X;X;X;X;X;X;X;X;X;X	VATEASK(1)LAAYNK	VATEASK(75.89)LAAYNK(-75.89)	7	2	704.378	0.010015			15729000	9024700	12376850	47158000	19862000	32043000	33021000	0.374818	0.143833
>tr|G4MZF7|G4MZF7_MAGO7 Endoribonuclease L-PSP OS=Magnaporthe oryzae (strain 70-15 / ATCC MYA-4617 / FGSC 8958) GN=MGG_04426 PE=4 SV=1;>tr|L7HVA9|L7HVA9_MAGOY Uncharacterized protein OS=Magnaporthe oryzae (strain Y34) GN=OOU_Y34scaffold00744g24 PE=4 SV=1;>tr|L7J0G3|L7J0G3_MAGOP Uncharacterized protein OS=Magnaporthe oryzae (strain P131) GN=OOW_P131scaffold01166g24 PE=4 SV=1	100;65;65	QQKTEACIKNLAAVLKEAGSSIEKVVKVNIF	>tr|G4MZF7|G4MZF7_MAGO7 Endoribonuclease L-PSP OS=Magnaporthe oryzae (strain 70-15 / ATCC MYA-4617 / FGSC 8958) GN=MGG_04426 PE=4 SV=1	>tr|G4MZF7|G4MZF7_MAGO7 Endoribonuclease L-PSP OS=Magnaporthe oryzae (strain 70-15 / ATCC MYA-4617 / FGSC 8958) GN=MGG_04426 PE=4 SV=1	>tr|G4MZF7|G4MZF7_MAGO7 Endoribonuclease L-PSP OS=Magnaporthe oryzae (strain 70-15 / ATCC MYA-4617 / FGSC 8958) GN=MGG_04426 PE=4 SV=1;>tr|L7HVA9|L7HVA9_MAGOY Uncharacterized protein OS=Magnaporthe oryzae (strain Y34) GN=OOU_Y34scaffold00744g24 PE=4 SV=1;>	+	1	K	98.694	_NLAAVLK(ac)EAGSSIEK_	X;X;X;X;X;X;X;X;X;X;X;X;X;X;X;Acetyl (K);X;X;X;X;X;X;X;X;X;X;X;X;X;X;X	NLAAVLK(1)EAGSSIEK	NLAAVLK(87.93)EAGSSIEK(-87.93)	7	2	786.436	0.94299		2375900	4556700		3466300		5830700	7438000	6634350	0.522478	0.144276
>tr|G4NAD7|G4NAD7_MAGO7 Cytochrome c oxidase polypeptide 5 OS=Magnaporthe oryzae (strain 70-15 / ATCC MYA-4617 / FGSC 8958) GN=MGG_03188 PE=4 SV=1;>tr|L7IJC1|L7IJC1_MAGOY Cytochrome c oxidase polypeptide V OS=Magnaporthe oryzae (strain Y34) GN=OOU_Y34scaffold00155g7 PE=4 SV=1;>tr|L7J0V4|L7J0V4_MAGOP Cytochrome c oxidase polypeptide V OS=Magnaporthe oryzae (strain P131) GN=OOW_P131scaffold01199g41…	71;71;71	RERMKENWNELTLHEKKAAYWVSFGPHGPRA	>tr|G4NAD7|G4NAD7_MAGO7 Cytochrome c oxidase polypeptide 5 OS=Magnaporthe oryzae (strain 70-15 / ATCC MYA-4617 / FGSC 8958) GN=MGG_03188 PE=4 SV=1	>tr|G4NAD7|G4NAD7_MAGO7 Cytochrome c oxidase polypeptide 5 OS=Magnaporthe oryzae (strain 70-15 / ATCC MYA-4617 / FGSC 8958) GN=MGG_03188 PE=4 SV=1	>tr|G4NAD7|G4NAD7_MAGO7 Cytochrome c oxidase polypeptide 5 OS=Magnaporthe oryzae (strain 70-15 / ATCC MYA-4617 / FGSC 8958) GN=MGG_03188 PE=4 SV=1;>tr|L7IJC1|L7IJC1_MAGOY Cytochrome c oxidase polypeptide V OS=Magnaporthe oryzae (strain Y34) GN=OOU_Y34scaff	+	1	K	100.45	_MKENWNELTLHEK(ac)K_	X;X;X;X;X;X;X;X;X;X;X;X;X;X;X;Acetyl (K);X;X;X;X;X;X;X;X;X;X;X;X;X;X;X	MKENWNELTLHEK(1)K	MK(-79.28)ENWNELTLHEK(79.28)K(-79.81)	13	3	614.645	-0.79587		12427000	13191000	14001000	1.32063e+07	12013000		7621100	9817050	1.34524	0.146376
>tr|L7IP35|L7IP35_MAGOY Integral membrane protein OS=Magnaporthe oryzae (strain Y34) GN=OOU_Y34scaffold00033g5 PE=4 SV=1;>tr|L7JP88|L7JP88_MAGOP Integral membrane protein OS=Magnaporthe oryzae (strain P131) GN=OOW_P131scaffold00095g53 PE=4 SV=1;>tr|G4N5Q6|G4N5Q6_MAGO7 Integral membrane protein OS=Magnaporthe oryzae (strain 70-15 / ATCC MYA-4617 / FGSC 8958) GN=MGG_05292 PE=4 SV=1	71;71;27	TGTSTAAKVAEQVSSKLSEARDAPLPGTSGK	>tr|L7IP35|L7IP35_MAGOY Integral membrane protein OS=Magnaporthe oryzae (strain Y34) GN=OOU_Y34scaffold00033g5 PE=4 SV=1	>tr|L7IP35|L7IP35_MAGOY Integral membrane protein OS=Magnaporthe oryzae (strain Y34) GN=OOU_Y34scaffold00033g5 PE=4 SV=1	>tr|L7IP35|L7IP35_MAGOY Integral membrane protein OS=Magnaporthe oryzae (strain Y34) GN=OOU_Y34scaffold00033g5 PE=4 SV=1;>tr|L7JP88|L7JP88_MAGOP Integral membrane protein OS=Magnaporthe oryzae (strain P131) GN=OOW_P131scaffold00095g53 PE=4 SV=1;>tr|G4N5Q6|	+	1	K	131.35	_VAEQVSSK(ac)LSEAR_	X;X;X;X;X;X;X;X;X;X;X;X;X;X;X;Acetyl (K);X;X;X;X;X;X;X;X;X;X;X;X;X;X;Acetyl (K)	VAEQVSSK(1)LSEAR	VAEQVSSK(105.19)LSEAR	8	2	723.383	0.096676		25105000	32906000	24335000	2.74487e+07	17993000	24980000	21160000	2.13777e+07	1.28399	0.148914
>tr|G5EI15|G5EI15_MAGO7 Transaldolase OS=Magnaporthe oryzae (strain 70-15 / ATCC MYA-4617 / FGSC 8958) GN=MGCH7_ch7g347 PE=3 SV=1;>tr|L7HZD7|L7HZD7_MAGOY Transaldolase OS=Magnaporthe oryzae (strain Y34) GN=OOU_Y34scaffold00666g190 PE=3 SV=1;>tr|L7J589|L7J589_MAGOP Transaldolase OS=Magnaporthe oryzae (strain P131) GN=OOW_P131scaffold01027g23 PE=3 SV=1	112;112;112	EVDARFSFDTKASVDKALHIIKLYEAEGISK	>tr|G5EI15|G5EI15_MAGO7 Transaldolase OS=Magnaporthe oryzae (strain 70-15 / ATCC MYA-4617 / FGSC 8958) GN=MGCH7_ch7g347 PE=3 SV=1	>tr|G5EI15|G5EI15_MAGO7 Transaldolase OS=Magnaporthe oryzae (strain 70-15 / ATCC MYA-4617 / FGSC 8958) GN=MGCH7_ch7g347 PE=3 SV=1	>tr|G5EI15|G5EI15_MAGO7 Transaldolase OS=Magnaporthe oryzae (strain 70-15 / ATCC MYA-4617 / FGSC 8958) GN=MGCH7_ch7g347 PE=3 SV=1;>tr|L7HZD7|L7HZD7_MAGOY Transaldolase OS=Magnaporthe oryzae (strain Y34) GN=OOU_Y34scaffold00666g190 PE=3 SV=1;>tr|L7J589|L7J5	+	1	K	105.17	_ASVDK(ac)ALHIIK_	X;X;X;X;X;X;X;X;X;X;X;X;X;X;X;Acetyl (K);X;X;X;X;X;X;X;X;X;X;X;X;X;X;X	ASVDK(1)ALHIIK	ASVDK(70.73)ALHIIK(-70.73)	5	2	618.869	0.32624		86864000	34271000	70545000	6.38933e+07	43920000	31793000	30114000	3.52757e+07	1.81126	0.150883
>tr|G4NFQ1|G4NFQ1_MAGO7 Peptide hydrolase OS=Magnaporthe oryzae (strain 70-15 / ATCC MYA-4617 / FGSC 8958) GN=MGG_08758 PE=3 SV=1;>tr|L7HPK3|L7HPK3_MAGOY Peptide hydrolase OS=Magnaporthe oryzae (strain Y34) GN=OOU_Y34scaffold01075g7 PE=3 SV=1;>tr|L7ISZ4|L7ISZ4_MAGOP Peptide hydrolase OS=Magnaporthe oryzae (strain P131) GN=OOW_P131scaffold01623g7 PE=3 SV=1	78;78;78	ASSDYVMERAQTRFYKQMDTYKQYFNHTFEQ	>tr|G4NFQ1|G4NFQ1_MAGO7 Peptide hydrolase OS=Magnaporthe oryzae (strain 70-15 / ATCC MYA-4617 / FGSC 8958) GN=MGG_08758 PE=3 SV=1	>tr|G4NFQ1|G4NFQ1_MAGO7 Peptide hydrolase OS=Magnaporthe oryzae (strain 70-15 / ATCC MYA-4617 / FGSC 8958) GN=MGG_08758 PE=3 SV=1	>tr|G4NFQ1|G4NFQ1_MAGO7 Peptide hydrolase OS=Magnaporthe oryzae (strain 70-15 / ATCC MYA-4617 / FGSC 8958) GN=MGG_08758 PE=3 SV=1;>tr|L7HPK3|L7HPK3_MAGOY Peptide hydrolase OS=Magnaporthe oryzae (strain Y34) GN=OOU_Y34scaffold01075g7 PE=3 SV=1;>tr|L7ISZ4|L7	+	1	K	98.048	_FYK(ac)QMDTYK_	X;X;X;X;X;X;Oxidation (M);X;X;X;X;X;X;X;X;Acetyl (K);X;X;X;X;X;X;X;X;X;X;X;X;X;X;X	FYK(1)QMDTYK	FYK(95.64)QMDTYK(-95.64)	3	2	633.297	-0.13257		8221000	8479200	9053700	8.58463e+06	8696100	6399600	6274800	7123500	1.20511	0.151136
>tr|G4N2J5|G4N2J5_MAGO7 Uncharacterized protein OS=Magnaporthe oryzae (strain 70-15 / ATCC MYA-4617 / FGSC 8958) GN=MGG_07594 PE=4 SV=1;>tr|L7HR37|L7HR37_MAGOY Ubiquinone/menaquinone biosynthesis methyltransferase OS=Magnaporthe oryzae (strain Y34) GN=OOU_Y34scaffold01054g1 PE=4 SV=1;>tr|L7ITR4|L7ITR4_MAGOP Ubiquinone/menaquinone biosynthesis methyltransferase OS=Magnaporthe oryzae (strain P131) …	206;206;206	AAGFGSRSFAINPIFKSTKNGDEMISWLESS	>tr|G4N2J5|G4N2J5_MAGO7 Uncharacterized protein OS=Magnaporthe oryzae (strain 70-15 / ATCC MYA-4617 / FGSC 8958) GN=MGG_07594 PE=4 SV=1	>tr|G4N2J5|G4N2J5_MAGO7 Uncharacterized protein OS=Magnaporthe oryzae (strain 70-15 / ATCC MYA-4617 / FGSC 8958) GN=MGG_07594 PE=4 SV=1	>tr|G4N2J5|G4N2J5_MAGO7 Uncharacterized protein OS=Magnaporthe oryzae (strain 70-15 / ATCC MYA-4617 / FGSC 8958) GN=MGG_07594 PE=4 SV=1;>tr|L7HR37|L7HR37_MAGOY Ubiquinone/menaquinone biosynthesis methyltransferase OS=Magnaporthe oryzae (strain Y34) GN=OOU_	+	1	K	88.087	_SFAINPIFK(ac)STK_	X;X;X;X;X;X;X;X;X;X;X;X;X;X;X;Acetyl (K);X;X;X;X;X;X;X;X;X;X;X;X;X;X;X	SFAINPIFK(1)STK	SFAINPIFK(88.09)STK(-88.09)	9	2	697.888	0.040609		28988000	25789000	25588000	2.67883e+07	47692000	28390000	34932000	3.70047e+07	0.723918	0.151529
>tr|G4N065|G4N065_MAGO7 Carboxypeptidase A OS=Magnaporthe oryzae (strain 70-15 / ATCC MYA-4617 / FGSC 8958) GN=MGG_07704 PE=4 SV=1;>tr|L7IGL2|L7IGL2_MAGOY Carboxypeptidase A OS=Magnaporthe oryzae (strain Y34) GN=OOU_Y34scaffold00257g2 PE=4 SV=1;>tr|L7JLH8|L7JLH8_MAGOP Carboxypeptidase A OS=Magnaporthe oryzae (strain P131) GN=OOW_P131scaffold00193g7 PE=4 SV=1	342;342;342	EYTPAGEDSVNQGAAKRMGNAMSAANGRTYT	>tr|G4N065|G4N065_MAGO7 Carboxypeptidase A OS=Magnaporthe oryzae (strain 70-15 / ATCC MYA-4617 / FGSC 8958) GN=MGG_07704 PE=4 SV=1	>tr|G4N065|G4N065_MAGO7 Carboxypeptidase A OS=Magnaporthe oryzae (strain 70-15 / ATCC MYA-4617 / FGSC 8958) GN=MGG_07704 PE=4 SV=1	>tr|G4N065|G4N065_MAGO7 Carboxypeptidase A OS=Magnaporthe oryzae (strain 70-15 / ATCC MYA-4617 / FGSC 8958) GN=MGG_07704 PE=4 SV=1;>tr|L7IGL2|L7IGL2_MAGOY Carboxypeptidase A OS=Magnaporthe oryzae (strain Y34) GN=OOU_Y34scaffold00257g2 PE=4 SV=1;>tr|L7JLH8|		1	K	116.82	_GYGEYTPAGEDSVNQGAAK(ac)R_	X;X;X;X;X;X;X;X;X;X;X;X;X;X;X;Acetyl (K);X;X;X;X;X;X;X;X;X;X;X;X;X;X;X	GYGEYTPAGEDSVNQGAAK(1)R	GYGEYTPAGEDSVNQGAAK(76.77)R	19	2	1056.49	-0.18528		7490100	4207500		5848800	10492000		9196500	9844250	0.594134	0.151832
>tr|G4N9W9|G4N9W9_MAGO7 40S ribosomal protein S6 OS=Magnaporthe oryzae (strain 70-15 / ATCC MYA-4617 / FGSC 8958) GN=MGG_03236 PE=3 SV=1;>tr|L7HW16|L7HW16_MAGOY 40S ribosomal protein S6 OS=Magnaporthe oryzae (strain Y34) GN=OOU_Y34scaffold00765g53 PE=3 SV=1;>tr|L7IWY9|L7IWY9_MAGOP 40S ribosomal protein S6 OS=Magnaporthe oryzae (strain P131) GN=OOW_P131scaffold01311g10 PE=3 SV=1;>tr|D4NXH4|D4NXH4_…	217;217;217;218	EKVKDAANEYAQILAKRVAEAKATKADARKR	>tr|G4N9W9|G4N9W9_MAGO7 40S ribosomal protein S6 OS=Magnaporthe oryzae (strain 70-15 / ATCC MYA-4617 / FGSC 8958) GN=MGG_03236 PE=3 SV=1	>tr|G4N9W9|G4N9W9_MAGO7 40S ribosomal protein S6 OS=Magnaporthe oryzae (strain 70-15 / ATCC MYA-4617 / FGSC 8958) GN=MGG_03236 PE=3 SV=1	>tr|G4N9W9|G4N9W9_MAGO7 40S ribosomal protein S6 OS=Magnaporthe oryzae (strain 70-15 / ATCC MYA-4617 / FGSC 8958) GN=MGG_03236 PE=3 SV=1;>tr|L7HW16|L7HW16_MAGOY 40S ribosomal protein S6 OS=Magnaporthe oryzae (strain Y34) GN=OOU_Y34scaffold00765g53 PE=3 SV=	+	1	K	88.087	_DAANEYAQILAK(ac)R_	X;X;X;X;X;X;X;X;X;X;X;X;X;X;X;Acetyl (K);X;X;X;X;X;X;X;X;X;X;X;X;X;X;X	DAANEYAQILAK(1)R	DAANEYAQILAK(78.76)R	12	2	752.891	0.20423		3016500	3704200	4240800	3.65383e+06	7061900	4839400	4113000	5338100	0.684482	0.152631
>tr|G4MS79|G4MS79_MAGO7 26S proteasome non-ATPase regulatory subunit 4 OS=Magnaporthe oryzae (strain 70-15 / ATCC MYA-4617 / FGSC 8958) GN=MGG_04506 PE=4 SV=1;>tr|L7HPZ1|L7HPZ1_MAGOY 26S proteasome non-ATPase regulatory subunit 4 OS=Magnaporthe oryzae (strain Y34) GN=OOU_Y34scaffold01005g51 PE=4 SV=1;>tr|L7J258|L7J258_MAGOP 26S proteasome non-ATPase regulatory subunit 4 OS=Magnaporthe oryzae (str…	133;133;133	SPVSDEQKALVQLAGKLKKNNVTVDFVLFGD	>tr|G4MS79|G4MS79_MAGO7 26S proteasome non-ATPase regulatory subunit 4 OS=Magnaporthe oryzae (strain 70-15 / ATCC MYA-4617 / FGSC 8958) GN=MGG_04506 PE=4 SV=1	>tr|G4MS79|G4MS79_MAGO7 26S proteasome non-ATPase regulatory subunit 4 OS=Magnaporthe oryzae (strain 70-15 / ATCC MYA-4617 / FGSC 8958) GN=MGG_04506 PE=4 SV=1	>tr|G4MS79|G4MS79_MAGO7 26S proteasome non-ATPase regulatory subunit 4 OS=Magnaporthe oryzae (strain 70-15 / ATCC MYA-4617 / FGSC 8958) GN=MGG_04506 PE=4 SV=1;>tr|L7HPZ1|L7HPZ1_MAGOY 26S proteasome non-ATPase regulatory subunit 4 OS=Magnaporthe oryzae (str	+	1	K	110.14	_ALVQLAGK(ac)LK_	X;X;X;X;X;X;X;X;X;X;X;X;X;X;X;Acetyl (K);X;X;X;X;X;X;X;X;X;X;X;X;X;X;X	ALVQLAGK(1)LK	ALVQLAGK(110.14)LK(-110.14)	8	2	541.85	0.37088		63373000	70050000	60740000	64721000	90672000	70199000	71305000	77392000	0.836275	0.153329
>tr|L7HTF4|L7HTF4_MAGOY Fructose-bisphosphate aldolase OS=Magnaporthe oryzae (strain Y34) GN=OOU_Y34scaffold00782g1 PE=4 SV=1;>tr|L7JRU2|L7JRU2_MAGOP Fructose-bisphosphate aldolase OS=Magnaporthe oryzae (strain P131) GN=OOW_P131scaffold00057g1 PE=4 SV=1;>tr|G4NDL4|G4NDL4_MAGO7 Fructose-bisphosphate aldolase 1 OS=Magnaporthe oryzae (strain 70-15 / ATCC MYA-4617 / FGSC 8958) GN=MGG_00223 PE=4 SV=1	270;270;252	LHPELLDKHQKYVIEKLGCEEKKPIFFVFHG	>tr|L7HTF4|L7HTF4_MAGOY Fructose-bisphosphate aldolase OS=Magnaporthe oryzae (strain Y34) GN=OOU_Y34scaffold00782g1 PE=4 SV=1	>tr|L7HTF4|L7HTF4_MAGOY Fructose-bisphosphate aldolase OS=Magnaporthe oryzae (strain Y34) GN=OOU_Y34scaffold00782g1 PE=4 SV=1	>tr|L7HTF4|L7HTF4_MAGOY Fructose-bisphosphate aldolase OS=Magnaporthe oryzae (strain Y34) GN=OOU_Y34scaffold00782g1 PE=4 SV=1;>tr|L7JRU2|L7JRU2_MAGOP Fructose-bisphosphate aldolase OS=Magnaporthe oryzae (strain P131) GN=OOW_P131scaffold00057g1 PE=4 SV=1;>t	+	1	K	140.14	_YVIEK(ac)LGCEEK_	X;X;X;X;X;X;X;Acetyl (K);X;X;X;X;X;X;X;Acetyl (K);X;X;X;X;X;X;X;X;X;X;X;X;X;X;X	YVIEK(1)LGCEEK	YVIEK(140.14)LGCEEK(-140.14)	5	2	705.353	-0.31314		125720000	125480000	170720000	140640000	222720000	147730000	189940000	1.86797e+08	0.752904	0.155391
>tr|G4MSB1|G4MSB1_MAGO7 Bifunctional purine biosynthesis protein ADE17 OS=Magnaporthe oryzae (strain 70-15 / ATCC MYA-4617 / FGSC 8958) GN=MGG_04435 PE=3 SV=1;>tr|L7HV62|L7HV62_MAGOY Bifunctional purine biosynthesis protein ADE17 OS=Magnaporthe oryzae (strain Y34) GN=OOU_Y34scaffold00744g37 PE=3 SV=1;>tr|L7IVN7|L7IVN7_MAGOP Bifunctional purine biosynthesis protein ADE17 OS=Magnaporthe oryzae (str…	40;40;40	LIKNNVRILASGGTSKMIRESGFPVEDISAI	>tr|G4MSB1|G4MSB1_MAGO7 Bifunctional purine biosynthesis protein ADE17 OS=Magnaporthe oryzae (strain 70-15 / ATCC MYA-4617 / FGSC 8958) GN=MGG_04435 PE=3 SV=1	>tr|G4MSB1|G4MSB1_MAGO7 Bifunctional purine biosynthesis protein ADE17 OS=Magnaporthe oryzae (strain 70-15 / ATCC MYA-4617 / FGSC 8958) GN=MGG_04435 PE=3 SV=1	>tr|G4MSB1|G4MSB1_MAGO7 Bifunctional purine biosynthesis protein ADE17 OS=Magnaporthe oryzae (strain 70-15 / ATCC MYA-4617 / FGSC 8958) GN=MGG_04435 PE=3 SV=1;>tr|L7HV62|L7HV62_MAGOY Bifunctional purine biosynthesis protein ADE17 OS=Magnaporthe oryzae (str	+	1	K	118.48	_ILASGGTSK(ac)MIR_	X;X;X;X;X;X;X;X;X;X;X;X;X;X;X;Acetyl (K);X;X;X;X;X;X;X;X;X;X;X;X;X;X;X	ILASGGTSK(1)MIR	ILASGGTSK(94.19)MIR	9	2	638.358	0.51741		5527700	6880100		6203900	11392000		8378900	9885450	0.627579	0.155565
>tr|G4NG12|G4NG12_MAGO7 Glutamine synthetase OS=Magnaporthe oryzae (strain 70-15 / ATCC MYA-4617 / FGSC 8958) GN=MGG_14279 PE=3 SV=1;>tr|L7HXU4|L7HXU4_MAGOY Glutamine synthetase OS=Magnaporthe oryzae (strain Y34) GN=OOU_Y34scaffold00706g25 PE=3 SV=1;>tr|L7JJ38|L7JJ38_MAGOP Glutamine synthetase OS=Magnaporthe oryzae (strain P131) GN=OOW_P131scaffold00280g7 PE=3 SV=1	17;17;17	ATANVTYVENLQKYLKLDQRGAVIAEYVWID	>tr|G4NG12|G4NG12_MAGO7 Glutamine synthetase OS=Magnaporthe oryzae (strain 70-15 / ATCC MYA-4617 / FGSC 8958) GN=MGG_14279 PE=3 SV=1	>tr|G4NG12|G4NG12_MAGO7 Glutamine synthetase OS=Magnaporthe oryzae (strain 70-15 / ATCC MYA-4617 / FGSC 8958) GN=MGG_14279 PE=3 SV=1	>tr|G4NG12|G4NG12_MAGO7 Glutamine synthetase OS=Magnaporthe oryzae (strain 70-15 / ATCC MYA-4617 / FGSC 8958) GN=MGG_14279 PE=3 SV=1;>tr|L7HXU4|L7HXU4_MAGOY Glutamine synthetase OS=Magnaporthe oryzae (strain Y34) GN=OOU_Y34scaffold00706g25 PE=3 SV=1;>tr|L7	+	1	K	108.09	_YLK(ac)LDQR_	X;X;X;X;X;X;X;X;X;X;X;X;X;X;X;Acetyl (K);X;X;X;X;X;X;X;X;X;X;X;X;X;X;X	YLK(1)LDQR	YLK(108.09)LDQR	3	2	489.274	-0.1902		78911000	57326000	41723000	59320000	43660000	34475000	41593000	3.99093e+07	1.48637	0.156238
>sp|A4RC23|NACB_MAGO7 Nascent polypeptide-associated complex subunit beta OS=Magnaporthe oryzae (strain 70-15 / ATCC MYA-4617 / FGSC 8958) GN=EGD1 PE=3 SV=2;>tr|L7HYY9|L7HYY9_MAGOY Nascent polypeptide-associated complex subunit beta OS=Magnaporthe oryzae (strain Y34) GN=OOU_Y34scaffold00666g74 PE=3 SV=1;>tr|L7J8T4|L7J8T4_MAGOP Nascent polypeptide-associated complex subunit beta OS=Magnaporthe ory…	65;46;46	PARSGGDDKKLQQTLKKLNVQPIQAIEEVNM	>sp|A4RC23|NACB_MAGO7 Nascent polypeptide-associated complex subunit beta OS=Magnaporthe oryzae (strain 70-15 / ATCC MYA-4617 / FGSC 8958) GN=EGD1 PE=3 SV=2	>sp|A4RC23|NACB_MAGO7 Nascent polypeptide-associated complex subunit beta OS=Magnaporthe oryzae (strain 70-15 / ATCC MYA-4617 / FGSC 8958) GN=EGD1 PE=3 SV=2	>sp|A4RC23|NACB_MAGO7 Nascent polypeptide-associated complex subunit beta OS=Magnaporthe oryzae (strain 70-15 / ATCC MYA-4617 / FGSC 8958) GN=EGD1 PE=3 SV=2;>tr|L7HYY9|L7HYY9_MAGOY Nascent polypeptide-associated complex subunit beta OS=Magnaporthe oryzae (	+	1	K	114.6	_LQQTLK(ac)K_	X;X;X;X;X;X;X;X;X;X;X;X;X;X;X;Acetyl (K);X;X;X;X;X;X;X;X;X;X;X;X;X;X;X	LQQTLK(1)K	LQQTLK(114.6)K(-114.6)	6	2	450.779	0.73529			24337000	26309000	25323000	43938000	29839000	33357000	3.57113e+07	0.709103	0.156336
>tr|G4N449|G4N449_MAGO7 Phosphoglycerate kinase OS=Magnaporthe oryzae (strain 70-15 / ATCC MYA-4617 / FGSC 8958) GN=MGG_05063 PE=3 SV=1;>tr|L7IIL5|L7IIL5_MAGOY Phosphoglycerate kinase OS=Magnaporthe oryzae (strain Y34) GN=OOU_Y34scaffold00174g78 PE=3 SV=1;>tr|L7JJ64|L7JJ64_MAGOP Phosphoglycerate kinase OS=Magnaporthe oryzae (strain P131) GN=OOW_P131scaffold00266g14 PE=3 SV=1	277;227;227	KRPFLAILGGAKVSDKIQLIDNLLDKVNTLI	>tr|G4N449|G4N449_MAGO7 Phosphoglycerate kinase OS=Magnaporthe oryzae (strain 70-15 / ATCC MYA-4617 / FGSC 8958) GN=MGG_05063 PE=3 SV=1	>tr|G4N449|G4N449_MAGO7 Phosphoglycerate kinase OS=Magnaporthe oryzae (strain 70-15 / ATCC MYA-4617 / FGSC 8958) GN=MGG_05063 PE=3 SV=1	>tr|G4N449|G4N449_MAGO7 Phosphoglycerate kinase OS=Magnaporthe oryzae (strain 70-15 / ATCC MYA-4617 / FGSC 8958) GN=MGG_05063 PE=3 SV=1;>tr|L7IIL5|L7IIL5_MAGOY Phosphoglycerate kinase OS=Magnaporthe oryzae (strain Y34) GN=OOU_Y34scaffold00174g78 PE=3 SV=1;	+	1	K	88.73	_VSDK(ac)IQLIDNLLDK_	X;X;X;X;X;X;X;X;X;X;X;X;X;X;X;Acetyl (K);X;X;X;X;X;X;X;X;X;X;X;X;X;X;X	VSDK(1)IQLIDNLLDK	VSDK(88.73)IQLIDNLLDK(-88.73)	4	2	828.464	-0.6559		40858000	16324000	17019000	2.47337e+07	7951700	11220000	12367000	10512900	2.3527	0.156821
>tr|G4MKK4|G4MKK4_MAGO7 Chaperone dnaJ 2 OS=Magnaporthe oryzae (strain 70-15 / ATCC MYA-4617 / FGSC 8958) GN=MGG_04462 PE=3 SV=1;>tr|L7HQ45|L7HQ45_MAGOY Chaperone protein dnaJ 2 OS=Magnaporthe oryzae (strain Y34) GN=OOU_Y34scaffold01005g101 PE=3 SV=1;>tr|L7J2E2|L7J2E2_MAGOP Chaperone protein dnaJ 2 OS=Magnaporthe oryzae (strain P131) GN=OOW_P131scaffold01159g11 PE=3 SV=1	23;23;23	YETLGVAPDATEQQLKKAYKVNALKFHPDKN	>tr|G4MKK4|G4MKK4_MAGO7 Chaperone dnaJ 2 OS=Magnaporthe oryzae (strain 70-15 / ATCC MYA-4617 / FGSC 8958) GN=MGG_04462 PE=3 SV=1	>tr|G4MKK4|G4MKK4_MAGO7 Chaperone dnaJ 2 OS=Magnaporthe oryzae (strain 70-15 / ATCC MYA-4617 / FGSC 8958) GN=MGG_04462 PE=3 SV=1	>tr|G4MKK4|G4MKK4_MAGO7 Chaperone dnaJ 2 OS=Magnaporthe oryzae (strain 70-15 / ATCC MYA-4617 / FGSC 8958) GN=MGG_04462 PE=3 SV=1;>tr|L7HQ45|L7HQ45_MAGOY Chaperone protein dnaJ 2 OS=Magnaporthe oryzae (strain Y34) GN=OOU_Y34scaffold01005g101 PE=3 SV=1;>tr|L	+	1	K	112.3	_LYETLGVAPDATEQQLK(ac)K_	X;X;X;X;X;X;X;X;X;X;X;X;X;X;X;Acetyl (K);X;X;X;Acetyl (K);X;X;X;X;X;X;X;X;X;X;X	LYETLGVAPDATEQQLK(1)K	LYETLGVAPDATEQQLK(74.79)K(-74.79)	17	2	1023.54	0.24305		8727000	12172000		10449500	17397000		14057000	15727000	0.664431	0.158838
>tr|G4MMD8|G4MMD8_MAGO7 Isocitrate dehydrogenase [NAD] subunit, mitochondrial OS=Magnaporthe oryzae (strain 70-15 / ATCC MYA-4617 / FGSC 8958) GN=MGG_01995 PE=3 SV=1;>tr|L7I3Y0|L7I3Y0_MAGOY Isocitrate dehydrogenase [NAD] subunit, mitochondrial OS=Magnaporthe oryzae (strain Y34) GN=OOU_Y34scaffold00565g9 PE=3 SV=1;>tr|L7J0L1|L7J0L1_MAGOP Isocitrate dehydrogenase [NAD] subunit, mitochondrial OS=Mag…	226;226;226	NNRKKVTCIHKANIMKLADGLFRSTFHQTAK	>tr|G4MMD8|G4MMD8_MAGO7 Isocitrate dehydrogenase [NAD] subunit, mitochondrial OS=Magnaporthe oryzae (strain 70-15 / ATCC MYA-4617 / FGSC 8958) GN=MGG_01995 PE=3 SV=1	>tr|G4MMD8|G4MMD8_MAGO7 Isocitrate dehydrogenase [NAD] subunit, mitochondrial OS=Magnaporthe oryzae (strain 70-15 / ATCC MYA-4617 / FGSC 8958) GN=MGG_01995 PE=3 SV=1	>tr|G4MMD8|G4MMD8_MAGO7 Isocitrate dehydrogenase [NAD] subunit, mitochondrial OS=Magnaporthe oryzae (strain 70-15 / ATCC MYA-4617 / FGSC 8958) GN=MGG_01995 PE=3 SV=1;>tr|L7I3Y0|L7I3Y0_MAGOY Isocitrate dehydrogenase [NAD] subunit, mitochondrial OS=Magnaport	+	1	K	195.85	_ANIMK(ac)LADGLFR_	X;X;X;X;X;X;X;X;X;X;X;X;X;X;X;Acetyl (K);X;X;X;X;X;X;X;X;X;X;X;X;X;X;X	ANIMK(1)LADGLFR	ANIMK(168.85)LADGLFR	5	2	695.879	2.0734		21731000	33076000	21452000	2.54197e+07	45645000	29198000	33684000	3.61757e+07	0.702673	0.159098
>tr|G4N4N6|G4N4N6_MAGO7 S-(hydroxymethyl)glutathione dehydrogenase OS=Magnaporthe oryzae (strain 70-15 / ATCC MYA-4617 / FGSC 8958) GN=MGG_06011 PE=3 SV=1;>tr|L7I9U8|L7I9U8_MAGOY S-(hydroxymethyl)glutathione dehydrogenase OS=Magnaporthe oryzae (strain Y34) GN=OOU_Y34scaffold00464g17 PE=3 SV=1;>tr|L7JBT2|L7JBT2_MAGOP S-(hydroxymethyl)glutathione dehydrogenase OS=Magnaporthe oryzae (strain P131) GN…	115;115;115	KECKFCKSGKTNLCGKIRATQGKGLMPDGTS	>tr|G4N4N6|G4N4N6_MAGO7 S-(hydroxymethyl)glutathione dehydrogenase OS=Magnaporthe oryzae (strain 70-15 / ATCC MYA-4617 / FGSC 8958) GN=MGG_06011 PE=3 SV=1	>tr|G4N4N6|G4N4N6_MAGO7 S-(hydroxymethyl)glutathione dehydrogenase OS=Magnaporthe oryzae (strain 70-15 / ATCC MYA-4617 / FGSC 8958) GN=MGG_06011 PE=3 SV=1	>tr|G4N4N6|G4N4N6_MAGO7 S-(hydroxymethyl)glutathione dehydrogenase OS=Magnaporthe oryzae (strain 70-15 / ATCC MYA-4617 / FGSC 8958) GN=MGG_06011 PE=3 SV=1;>tr|L7I9U8|L7I9U8_MAGOY S-(hydroxymethyl)glutathione dehydrogenase OS=Magnaporthe oryzae (strain Y34)	+	1	K	98.933	_TNLCGK(ac)IR_	X;X;X;X;X;X;X;X;X;X;X;X;X;X;X;Acetyl (K);X;X;X;X;X;X;X;X;X;X;X;X;X;X;X	TNLCGK(1)IR	TNLCGK(91.78)IR	6	2	502.271	-0.12993			51417000	54177000	52797000	48644000	32654000	42855000	4.13843e+07	1.27577	0.159131
>tr|G4MQ03|G4MQ03_MAGO7 Enolase OS=Magnaporthe oryzae (strain 70-15 / ATCC MYA-4617 / FGSC 8958) GN=MGG_10607 PE=3 SV=1;>tr|L7HNX5|L7HNX5_MAGOY Enolase OS=Magnaporthe oryzae (strain Y34) GN=OOU_Y34scaffold01082g4 PE=3 SV=1;>tr|L7JPA8|L7JPA8_MAGOP Enolase OS=Magnaporthe oryzae (strain P131) GN=OOW_P131scaffold00089g2 PE=3 SV=1	347;334;334	IKKAIDQKAANALLLKVNQIGTLTESIQAAK	>tr|G4MQ03|G4MQ03_MAGO7 Enolase OS=Magnaporthe oryzae (strain 70-15 / ATCC MYA-4617 / FGSC 8958) GN=MGG_10607 PE=3 SV=1	>tr|G4MQ03|G4MQ03_MAGO7 Enolase OS=Magnaporthe oryzae (strain 70-15 / ATCC MYA-4617 / FGSC 8958) GN=MGG_10607 PE=3 SV=1	>tr|G4MQ03|G4MQ03_MAGO7 Enolase OS=Magnaporthe oryzae (strain 70-15 / ATCC MYA-4617 / FGSC 8958) GN=MGG_10607 PE=3 SV=1;>tr|L7HNX5|L7HNX5_MAGOY Enolase OS=Magnaporthe oryzae (strain Y34) GN=OOU_Y34scaffold01082g4 PE=3 SV=1;>tr|L7JPA8|L7JPA8_MAGOP Enolase O	+	1	K	330.68	_AANALLLK(ac)VNQIGTLTESIQAAK_	X;X;X;X;X;X;X;X;X;X;X;X;X;X;X;Acetyl (K);X;X;X;X;X;X;X;X;X;X;X;X;X;X;X	AANALLLK(1)VNQIGTLTESIQAAK	AANALLLK(252.55)VNQIGTLTESIQAAK(-252.55)	8	3	803.795	-0.43748		2448700000	1353500000	172810000	1.325e+09	2270900000	2601800000	2527200000	2.46663e+09	0.537171	0.16104
>tr|L7I2M0|L7I2M0_MAGOY Alpha-1,4 glucan phosphorylase OS=Magnaporthe oryzae (strain Y34) GN=OOU_Y34scaffold00641g56 PE=3 SV=1;>tr|L7JJE8|L7JJE8_MAGOP Alpha-1,4 glucan phosphorylase OS=Magnaporthe oryzae (strain P131) GN=OOW_P131scaffold00254g11 PE=3 SV=1;>tr|G4MW66|G4MW66_MAGO7 Alpha-1,4 glucan phosphorylase OS=Magnaporthe oryzae (strain 70-15 / ATCC MYA-4617 / FGSC 8958) GN=MGG_01819 PE=3 SV=1	187;187;77	QRAAWSKHQAKPFQDKEEFENEVVRHIETTL	>tr|L7I2M0|L7I2M0_MAGOY Alpha-1,4 glucan phosphorylase OS=Magnaporthe oryzae (strain Y34) GN=OOU_Y34scaffold00641g56 PE=3 SV=1	>tr|L7I2M0|L7I2M0_MAGOY Alpha-1,4 glucan phosphorylase OS=Magnaporthe oryzae (strain Y34) GN=OOU_Y34scaffold00641g56 PE=3 SV=1	>tr|L7I2M0|L7I2M0_MAGOY Alpha-1,4 glucan phosphorylase OS=Magnaporthe oryzae (strain Y34) GN=OOU_Y34scaffold00641g56 PE=3 SV=1;>tr|L7JJE8|L7JJE8_MAGOP Alpha-1,4 glucan phosphorylase OS=Magnaporthe oryzae (strain P131) GN=OOW_P131scaffold00254g11 PE=3 SV=1;	+	1	K	145.88	_HQAKPFQDK(ac)EEFENEVVR_	X;X;X;X;X;X;X;X;X;X;X;X;X;X;X;Acetyl (K);X;X;X;X;X;X;X;X;X;X;X;X;X;X;X	HQAKPFQDK(1)EEFENEVVR	HQAK(-52.5)PFQDK(52.5)EEFENEVVR	9	3	758.038	-0.26342			11648000	21374000	16511000	49148000	21957000	38584000	36563000	0.451577	0.161482
>tr|G4N745|G4N745_MAGO7 Acetyl-CoA acetyltransferase OS=Magnaporthe oryzae (strain 70-15 / ATCC MYA-4617 / FGSC 8958) GN=MGG_13499 PE=3 SV=1;>tr|L7I081|L7I081_MAGOY Acetyl-CoA acetyltransferase OS=Magnaporthe oryzae (strain Y34) GN=OOU_Y34scaffold00654g21 PE=3 SV=1;>tr|L7IXP2|L7IXP2_MAGOP Acetyl-CoA acetyltransferase OS=Magnaporthe oryzae (strain P131) GN=OOW_P131scaffold01320g21 PE=3 SV=1	138;134;134	MSNTPHYLATSRSGTKYGDQTLIDGIQKDGL	>tr|G4N745|G4N745_MAGO7 Acetyl-CoA acetyltransferase OS=Magnaporthe oryzae (strain 70-15 / ATCC MYA-4617 / FGSC 8958) GN=MGG_13499 PE=3 SV=1	>tr|G4N745|G4N745_MAGO7 Acetyl-CoA acetyltransferase OS=Magnaporthe oryzae (strain 70-15 / ATCC MYA-4617 / FGSC 8958) GN=MGG_13499 PE=3 SV=1	>tr|G4N745|G4N745_MAGO7 Acetyl-CoA acetyltransferase OS=Magnaporthe oryzae (strain 70-15 / ATCC MYA-4617 / FGSC 8958) GN=MGG_13499 PE=3 SV=1;>tr|L7I081|L7I081_MAGOY Acetyl-CoA acetyltransferase OS=Magnaporthe oryzae (strain Y34) GN=OOU_Y34scaffold00654g21	+	1	K	113.59	_SGTK(ac)YGDQTLIDGIQK_	X;X;X;X;X;X;X;X;X;X;X;X;X;X;X;Acetyl (K);X;X;X;X;X;X;X;X;X;X;X;Acetyl (K);X;X;X	SGTK(1)YGDQTLIDGIQK	SGTK(89.48)YGDQTLIDGIQK(-89.48)	4	2	883.452	-3.4911		313300000	414100000	358090000	361830000	540410000	425720000	392650000	4.52927e+08	0.798871	0.163396
>tr|G4N2E5|G4N2E5_MAGO7 Uncharacterized protein OS=Magnaporthe oryzae (strain 70-15 / ATCC MYA-4617 / FGSC 8958) GN=MGG_07915 PE=4 SV=1;>tr|L7HXM3|L7HXM3_MAGOY Uncharacterized protein OS=Magnaporthe oryzae (strain Y34) GN=OOU_Y34scaffold00692g31 PE=4 SV=1;>tr|L7JIH4|L7JIH4_MAGOP Uncharacterized protein OS=Magnaporthe oryzae (strain P131) GN=OOW_P131scaffold00279g22 PE=4 SV=1	140;140;140	EVVADLLRGIRTHAEKLLKSLHEGDILRGSL	>tr|G4N2E5|G4N2E5_MAGO7 Uncharacterized protein OS=Magnaporthe oryzae (strain 70-15 / ATCC MYA-4617 / FGSC 8958) GN=MGG_07915 PE=4 SV=1	>tr|G4N2E5|G4N2E5_MAGO7 Uncharacterized protein OS=Magnaporthe oryzae (strain 70-15 / ATCC MYA-4617 / FGSC 8958) GN=MGG_07915 PE=4 SV=1	>tr|G4N2E5|G4N2E5_MAGO7 Uncharacterized protein OS=Magnaporthe oryzae (strain 70-15 / ATCC MYA-4617 / FGSC 8958) GN=MGG_07915 PE=4 SV=1;>tr|L7HXM3|L7HXM3_MAGOY Uncharacterized protein OS=Magnaporthe oryzae (strain Y34) GN=OOU_Y34scaffold00692g31 PE=4 SV=1;	+	1	K	120.33	_THAEK(ac)LLK_	X;X;X;X;X;X;X;X;X;X;X;X;X;X;X;Acetyl (K);X;X;X;X;X;X;X;X;X;X;X;X;X;X;X	THAEK(1)LLK	THAEK(106.18)LLK(-106.18)	5	2	491.29	1.3797		24286000	19820000	11966000	1.86907e+07	11846000	4576700	15285000	1.05692e+07	1.7684	0.165128
>tr|G4N716|G4N716_MAGO7 Elongation factor 1-alpha OS=Magnaporthe oryzae (strain 70-15 / ATCC MYA-4617 / FGSC 8958) GN=MGG_03641 PE=3 SV=1;>tr|L7IN78|L7IN78_MAGOY Elongation factor 1-alpha OS=Magnaporthe oryzae (strain Y34) GN=OOU_Y34scaffold00108g10 PE=3 SV=1;>tr|L7JCY9|L7JCY9_MAGOP Elongation factor 1-alpha OS=Magnaporthe oryzae (strain P131) GN=OOW_P131scaffold00429g15 PE=3 SV=1	455;455;455	DMRQTVAVGVIKSVDKSQGTQGKVTKSAAKA	>tr|G4N716|G4N716_MAGO7 Elongation factor 1-alpha OS=Magnaporthe oryzae (strain 70-15 / ATCC MYA-4617 / FGSC 8958) GN=MGG_03641 PE=3 SV=1	>tr|G4N716|G4N716_MAGO7 Elongation factor 1-alpha OS=Magnaporthe oryzae (strain 70-15 / ATCC MYA-4617 / FGSC 8958) GN=MGG_03641 PE=3 SV=1	>tr|G4N716|G4N716_MAGO7 Elongation factor 1-alpha OS=Magnaporthe oryzae (strain 70-15 / ATCC MYA-4617 / FGSC 8958) GN=MGG_03641 PE=3 SV=1;>tr|L7IN78|L7IN78_MAGOY Elongation factor 1-alpha OS=Magnaporthe oryzae (strain Y34) GN=OOU_Y34scaffold00108g10 PE=3 S	+	1	K	160.52	_SVDK(ac)SQGTQGK_	X;X;X;X;X;X;X;X;X;X;X;X;X;X;X;Acetyl (K);X;X;X;X;X;X;X;X;X;X;X;X;X;X;X	SVDK(1)SQGTQGK	SVDK(145.14)SQGTQGK(-145.14)	4	2	588.796	0.95844		33065000	27093000	46386000	3.55147e+07	19456000	22542000	30826000	2.42747e+07	1.46303	0.165576
>tr|G5EI58|G5EI58_MAGO7 CK1/CK1/CK1-D protein kinase OS=Magnaporthe oryzae (strain 70-15 / ATCC MYA-4617 / FGSC 8958) GN=MGCH7_ch7g585 PE=3 SV=1;>tr|L7ID36|L7ID36_MAGOY Casein kinase I OS=Magnaporthe oryzae (strain Y34) GN=OOU_Y34scaffold00301g60 PE=3 SV=1;>tr|L7IU27|L7IU27_MAGOP Casein kinase I OS=Magnaporthe oryzae (strain P131) GN=OOW_P131scaffold01387g1 PE=3 SV=1	143;143;143	IHRDIKPDNFLMGIGKRGNQVNVIDFGLAKK	>tr|G5EI58|G5EI58_MAGO7 CK1/CK1/CK1-D protein kinase OS=Magnaporthe oryzae (strain 70-15 / ATCC MYA-4617 / FGSC 8958) GN=MGCH7_ch7g585 PE=3 SV=1	>tr|G5EI58|G5EI58_MAGO7 CK1/CK1/CK1-D protein kinase OS=Magnaporthe oryzae (strain 70-15 / ATCC MYA-4617 / FGSC 8958) GN=MGCH7_ch7g585 PE=3 SV=1	>tr|G5EI58|G5EI58_MAGO7 CK1/CK1/CK1-D protein kinase OS=Magnaporthe oryzae (strain 70-15 / ATCC MYA-4617 / FGSC 8958) GN=MGCH7_ch7g585 PE=3 SV=1;>tr|L7ID36|L7ID36_MAGOY Casein kinase I OS=Magnaporthe oryzae (strain Y34) GN=OOU_Y34scaffold00301g60 PE=3 SV=1	+	1	K	89.507	_DIKPDNFLMGIGK(ac)R_	X;X;X;X;X;X;X;X;X;X;X;X;X;X;X;Acetyl (K);X;X;X;X;X;X;X;X;X;X;X;X;X;Acetyl (K);X	DIKPDNFLMGIGK(1)R	DIK(-73.24)PDNFLMGIGK(73.24)R	13	3	549.296	0.091516		23524000	15357000	18176000	19019000	10760000	8833500	18349000	12647500	1.50378	0.165809
>sp|L7I1W3|H2B_MAGOY Histone H2B OS=Magnaporthe oryzae (strain Y34) GN=HTB1 PE=2 SV=1;>sp|P0CT13|H2B_MAGO7 Histone H2B OS=Magnaporthe oryzae (strain 70-15 / ATCC MYA-4617 / FGSC 8958) GN=HTB1 PE=3 SV=1;>tr|L7IUS7|L7IUS7_MAGOP Histone H2B OS=Magnaporthe oryzae (strain P131) GN=OOW_P131scaffold01337g49 PE=3 SV=1	127;127;127	ILPGELAKHAVSEGTKAVTKYSSSTK_____	>sp|L7I1W3|H2B_MAGOY Histone H2B OS=Magnaporthe oryzae (strain Y34) GN=HTB1 PE=2 SV=1	>sp|L7I1W3|H2B_MAGOY Histone H2B OS=Magnaporthe oryzae (strain Y34) GN=HTB1 PE=2 SV=1	>sp|L7I1W3|H2B_MAGOY Histone H2B OS=Magnaporthe oryzae (strain Y34) GN=HTB1 PE=2 SV=1;>sp|P0CT13|H2B_MAGO7 Histone H2B OS=Magnaporthe oryzae (strain 70-15 / ATCC MYA-4617 / FGSC 8958) GN=HTB1 PE=3 SV=1;>tr|L7IUS7|L7IUS7_MAGOP Histone H2B OS=Magnaporthe ory	+	1	K	208.51	_HAVSEGTK(ac)AVTK_	X;X;X;X;X;X;X;X;X;X;X;X;X;X;X;Acetyl (K);X;X;X;Acetyl (K);X;X;X;X;X;X;X;X;X;X;X	HAVSEGTK(1)AVTK	HAVSEGTK(208.51)AVTK(-208.51)	8	2	635.344	0.12269		35502000	21626000	32681000	2.99363e+07	39696000	33694000	40464000	3.79513e+07	0.788808	0.166415
>tr|G4MTI8|G4MTI8_MAGO7 Minor allergen Alt a 7 OS=Magnaporthe oryzae (strain 70-15 / ATCC MYA-4617 / FGSC 8958) GN=MGG_01569 PE=4 SV=1;>tr|L7I937|L7I937_MAGOY Uncharacterized protein OS=Magnaporthe oryzae (strain Y34) GN=OOU_Y34scaffold00497g19 PE=4 SV=1;>tr|L7ISK3|L7ISK3_MAGOP Uncharacterized protein OS=Magnaporthe oryzae (strain P131) GN=OOW_P131scaffold01457g26 PE=4 SV=1	183;183;183	AGTFAGGDGSRQPSEKELELARIQGEEFYNH	>tr|G4MTI8|G4MTI8_MAGO7 Minor allergen Alt a 7 OS=Magnaporthe oryzae (strain 70-15 / ATCC MYA-4617 / FGSC 8958) GN=MGG_01569 PE=4 SV=1	>tr|G4MTI8|G4MTI8_MAGO7 Minor allergen Alt a 7 OS=Magnaporthe oryzae (strain 70-15 / ATCC MYA-4617 / FGSC 8958) GN=MGG_01569 PE=4 SV=1	>tr|G4MTI8|G4MTI8_MAGO7 Minor allergen Alt a 7 OS=Magnaporthe oryzae (strain 70-15 / ATCC MYA-4617 / FGSC 8958) GN=MGG_01569 PE=4 SV=1;>tr|L7I937|L7I937_MAGOY Uncharacterized protein OS=Magnaporthe oryzae (strain Y34) GN=OOU_Y34scaffold00497g19 PE=4 SV=1;>	+	1	K	99.215	_QPSEK(ac)ELELAR_	X;X;X;X;X;X;X;X;X;X;X;X;X;X;X;Acetyl (K);X;X;X;X;X;X;X;X;X;X;X;X;X;X;X	QPSEK(1)ELELAR	QPSEK(95.4)ELELAR	5	2	671.354	0.44309			21025000	22995000	22010000	39541000	23835000	38098000	3.38247e+07	0.650709	0.167281
>tr|L7IA01|L7IA01_MAGOY Heat shock protein Hsp88 OS=Magnaporthe oryzae (strain Y34) GN=OOU_Y34scaffold00464g77 PE=3 SV=1;>tr|L7JIG2|L7JIG2_MAGOP Heat shock protein Hsp88 OS=Magnaporthe oryzae (strain P131) GN=OOW_P131scaffold00270g11 PE=3 SV=1;>tr|G4N554|G4N554_MAGO7 Hsp88-like protein OS=Magnaporthe oryzae (strain 70-15 / ATCC MYA-4617 / FGSC 8958) GN=MGG_06065 PE=3 SV=1	271;271;271	FSNPRATSRVFAAAEKLKKILSANQQAPLNI	>tr|L7IA01|L7IA01_MAGOY Heat shock protein Hsp88 OS=Magnaporthe oryzae (strain Y34) GN=OOU_Y34scaffold00464g77 PE=3 SV=1	>tr|L7IA01|L7IA01_MAGOY Heat shock protein Hsp88 OS=Magnaporthe oryzae (strain Y34) GN=OOU_Y34scaffold00464g77 PE=3 SV=1	>tr|L7IA01|L7IA01_MAGOY Heat shock protein Hsp88 OS=Magnaporthe oryzae (strain Y34) GN=OOU_Y34scaffold00464g77 PE=3 SV=1;>tr|L7JIG2|L7JIG2_MAGOP Heat shock protein Hsp88 OS=Magnaporthe oryzae (strain P131) GN=OOW_P131scaffold00270g11 PE=3 SV=1;>tr|G4N554|G	+	1	K	91.095	_VFAAAEK(ac)LK_	X;X;X;X;X;X;X;X;X;X;X;X;X;X;X;Acetyl (K);X;X;X;X;X;X;X;X;X;X;X;X;X;X;X	VFAAAEK(1)LK	VFAAAEK(86.62)LK(-86.62)	7	2	509.8	0.76015		46030000	27819000	8783600	27544200	50295000	41544000	46269000	46036000	0.598319	0.16944
>tr|G4NBF2|G4NBF2_MAGO7 Uncharacterized protein OS=Magnaporthe oryzae (strain 70-15 / ATCC MYA-4617 / FGSC 8958) GN=MGG_00556 PE=4 SV=1;>tr|L7I6X1|L7I6X1_MAGOY Uncharacterized protein OS=Magnaporthe oryzae (strain Y34) GN=OOU_Y34scaffold00522g60 PE=4 SV=1;>tr|L7IR57|L7IR57_MAGOP Uncharacterized protein OS=Magnaporthe oryzae (strain P131) GN=OOW_P131scaffold01708g23 PE=4 SV=1	92;92;92	TAGSKVKAAVNKVEAKVKGKTAPKDKV____	>tr|G4NBF2|G4NBF2_MAGO7 Uncharacterized protein OS=Magnaporthe oryzae (strain 70-15 / ATCC MYA-4617 / FGSC 8958) GN=MGG_00556 PE=4 SV=1	>tr|G4NBF2|G4NBF2_MAGO7 Uncharacterized protein OS=Magnaporthe oryzae (strain 70-15 / ATCC MYA-4617 / FGSC 8958) GN=MGG_00556 PE=4 SV=1	>tr|G4NBF2|G4NBF2_MAGO7 Uncharacterized protein OS=Magnaporthe oryzae (strain 70-15 / ATCC MYA-4617 / FGSC 8958) GN=MGG_00556 PE=4 SV=1;>tr|L7I6X1|L7I6X1_MAGOY Uncharacterized protein OS=Magnaporthe oryzae (strain Y34) GN=OOU_Y34scaffold00522g60 PE=4 SV=1;	+	1	K	218.62	_AAVNKVEAK(ac)VK_	X;X;X;X;Acetyl (K);X;X;X;X;X;X;X;X;X;X;Acetyl (K);X;X;X;X;X;X;X;X;X;X;X;X;X;X;X	AAVNKVEAK(1)VK	AAVNK(-123.16)VEAK(123.16)VK(-216.03)	9	2	599.861	0.49948		59488000	131670000	86579000	92579000	211930000	208260000	87624000	1.69271e+08	0.546927	0.170392
>tr|G4NCJ2|G4NCJ2_MAGO7 40S ribosomal protein S23 OS=Magnaporthe oryzae (strain 70-15 / ATCC MYA-4617 / FGSC 8958) GN=MGG_01066 PE=3 SV=1;>tr|L7IAD8|L7IAD8_MAGOY 40S ribosomal protein S23 OS=Magnaporthe oryzae (strain Y34) GN=OOU_Y34scaffold00496g48 PE=3 SV=1;>tr|L7IXA3|L7IXA3_MAGOP 40S ribosomal protein S23 OS=Magnaporthe oryzae (strain P131) GN=OOW_P131scaffold01325g37 PE=3 SV=1	56;56;56	SPFGGSSHAKGIVLEKVGVEAKQPNSAIRKC	>tr|G4NCJ2|G4NCJ2_MAGO7 40S ribosomal protein S23 OS=Magnaporthe oryzae (strain 70-15 / ATCC MYA-4617 / FGSC 8958) GN=MGG_01066 PE=3 SV=1	>tr|G4NCJ2|G4NCJ2_MAGO7 40S ribosomal protein S23 OS=Magnaporthe oryzae (strain 70-15 / ATCC MYA-4617 / FGSC 8958) GN=MGG_01066 PE=3 SV=1	>tr|G4NCJ2|G4NCJ2_MAGO7 40S ribosomal protein S23 OS=Magnaporthe oryzae (strain 70-15 / ATCC MYA-4617 / FGSC 8958) GN=MGG_01066 PE=3 SV=1;>tr|L7IAD8|L7IAD8_MAGOY 40S ribosomal protein S23 OS=Magnaporthe oryzae (strain Y34) GN=OOU_Y34scaffold00496g48 PE=3 S	+	1	K	93.011	_GIVLEK(ac)VGVEAK_	X;X;X;X;X;X;X;X;X;X;X;X;X;X;X;Acetyl (K);X;X;X;X;X;X;X;X;X;X;X;X;X;X;X	GIVLEK(1)VGVEAK	GIVLEK(73.47)VGVEAK(-73.47)	6	2	642.382	-0.27456		9864700	7010500	8630300	8.50183e+06	13877000	8440200	12225000	1.15141e+07	0.738387	0.171221
>tr|G4NJB0|G4NJB0_MAGO7 Woronin body major protein OS=Magnaporthe oryzae (strain 70-15 / ATCC MYA-4617 / FGSC 8958) GN=MGG_02696 PE=4 SV=1;>tr|L7HZD1|L7HZD1_MAGOY Woronin body major protein OS=Magnaporthe oryzae (strain Y34) GN=OOU_Y34scaffold00666g96 PE=4 SV=1;>tr|L7JEJ0|L7JEJ0_MAGOP Woronin body major protein OS=Magnaporthe oryzae (strain P131) GN=OOW_P131scaffold00372g11 PE=4 SV=1;>tr|Q2KGA0|Q…	318;369;370;351	AATGQHRYLGVDLFTKELREESSSISTPSPS	>tr|G4NJB0|G4NJB0_MAGO7 Woronin body major protein OS=Magnaporthe oryzae (strain 70-15 / ATCC MYA-4617 / FGSC 8958) GN=MGG_02696 PE=4 SV=1;>tr|L7HZD1|L7HZD1_MAGOY Woronin body major protein OS=Magnaporthe oryzae (strain Y34) GN=OOU_Y34scaffold00666g96 PE=4 SV=1	>tr|L7HZD1|L7HZD1_MAGOY Woronin body major protein OS=Magnaporthe oryzae (strain Y34) GN=OOU_Y34scaffold00666g96 PE=4 SV=1	>tr|G4NJB0|G4NJB0_MAGO7 Woronin body major protein OS=Magnaporthe oryzae (strain 70-15 / ATCC MYA-4617 / FGSC 8958) GN=MGG_02696 PE=4 SV=1;>tr|L7HZD1|L7HZD1_MAGOY Woronin body major protein OS=Magnaporthe oryzae (strain Y34) GN=OOU_Y34scaffold00666g96 PE=4	+	1	K	113.24	_YLGVDLFTK(ac)ELR_	X;X;X;X;X;X;X;X;X;X;X;X;X;X;X;Acetyl (K);X;X;X;X;X;X;X;X;X;X;X;X;X;X;X	YLGVDLFTK(1)ELR	YLGVDLFTK(113.24)ELR	9	2	748.411	2.8978		14098000	9127400	10930000	1.13851e+07	39504000	16631000	16704000	2.42797e+07	0.468916	0.171465
>tr|G4N8F6|G4N8F6_MAGO7 60S ribosomal protein L2 OS=Magnaporthe oryzae (strain 70-15 / ATCC MYA-4617 / FGSC 8958) GN=MGG_06269 PE=4 SV=1;>tr|L7HWM6|L7HWM6_MAGOY 60S ribosomal protein L2 OS=Magnaporthe oryzae (strain Y34) GN=OOU_Y34scaffold00748g36 PE=4 SV=1;>tr|L7IZM9|L7IZM9_MAGOP 60S ribosomal protein L2 OS=Magnaporthe oryzae (strain P131) GN=OOW_P131scaffold01189g8 PE=4 SV=1	161;161;161	TRIKLPSGAKKVVSSKARGMIGLVAGGGRTD	>tr|G4N8F6|G4N8F6_MAGO7 60S ribosomal protein L2 OS=Magnaporthe oryzae (strain 70-15 / ATCC MYA-4617 / FGSC 8958) GN=MGG_06269 PE=4 SV=1	>tr|G4N8F6|G4N8F6_MAGO7 60S ribosomal protein L2 OS=Magnaporthe oryzae (strain 70-15 / ATCC MYA-4617 / FGSC 8958) GN=MGG_06269 PE=4 SV=1	>tr|G4N8F6|G4N8F6_MAGO7 60S ribosomal protein L2 OS=Magnaporthe oryzae (strain 70-15 / ATCC MYA-4617 / FGSC 8958) GN=MGG_06269 PE=4 SV=1;>tr|L7HWM6|L7HWM6_MAGOY 60S ribosomal protein L2 OS=Magnaporthe oryzae (strain Y34) GN=OOU_Y34scaffold00748g36 PE=4 SV=	+	1	K	174.16	_VVSSK(ac)AR_	X;X;X;X;X;X;X;X;X;Acetyl (K);X;X;X;X;X;Acetyl (K);X;X;X;X;X;X;X;X;X;X;X;X;X;X;X	VVSSK(1)AR	VVSSK(95.54)AR	5	2	394.735	-0.611		80058000	259750000	283810000	2.07873e+08	411250000	254730000	350940000	3.38973e+08	0.613242	0.17151
>tr|L7IAP6|L7IAP6_MAGOY tRNA (Cytosine-5-)-methyltransferase NCL1 OS=Magnaporthe oryzae (strain Y34) GN=OOU_Y34scaffold00464g98 PE=4 SV=1;>tr|L7JBH1|L7JBH1_MAGOP tRNA (Cytosine-5-)-methyltransferase NCL1 OS=Magnaporthe oryzae (strain P131) GN=OOW_P131scaffold00550g7 PE=4 SV=1;>tr|G4N577|G4N577_MAGO7 tRNA (Cytosine-5-)-methyltransferase NCL1 OS=Magnaporthe oryzae (strain 70-15 / ATCC MYA-4617 / FG…	767;767;514	KRPREDEDIEGQAASKKPKTEASEQPAASED	>tr|L7IAP6|L7IAP6_MAGOY tRNA (Cytosine-5-)-methyltransferase NCL1 OS=Magnaporthe oryzae (strain Y34) GN=OOU_Y34scaffold00464g98 PE=4 SV=1	>tr|L7IAP6|L7IAP6_MAGOY tRNA (Cytosine-5-)-methyltransferase NCL1 OS=Magnaporthe oryzae (strain Y34) GN=OOU_Y34scaffold00464g98 PE=4 SV=1	>tr|L7IAP6|L7IAP6_MAGOY tRNA (Cytosine-5-)-methyltransferase NCL1 OS=Magnaporthe oryzae (strain Y34) GN=OOU_Y34scaffold00464g98 PE=4 SV=1;>tr|L7JBH1|L7JBH1_MAGOP tRNA (Cytosine-5-)-methyltransferase NCL1 OS=Magnaporthe oryzae (strain P131) GN=OOW_P131scaff	+	1	K	170.74	_EDEDIEGQAASK(ac)KPK_	X;X;X;X;X;X;X;X;X;X;X;X;X;X;X;Acetyl (K);X;X;X;X;X;X;X;X;X;X;X;X;X;X;X	EDEDIEGQAASK(0.876)K(0.124)PK	EDEDIEGQAASK(8.5)K(-8.5)PK(-114.64)	12	2	843.913	0.40612		29520000	16117000	13445000	19694000	14657000	10392000	6673100	1.0574e+07	1.86249	0.171523
>tr|G4MLE5|G4MLE5_MAGO7 Microtubule-associated protein RP/EB family member 1 OS=Magnaporthe oryzae (strain 70-15 / ATCC MYA-4617 / FGSC 8958) GN=MGG_05427 PE=4 SV=1;>tr|L7HX49|L7HX49_MAGOY Microtubule integrity protein mal3 OS=Magnaporthe oryzae (strain Y34) GN=OOU_Y34scaffold00702g3 PE=4 SV=1	76;67	NFKVLQNTFTKHQVDKPIPVAGLVKCKMQDN	>tr|G4MLE5|G4MLE5_MAGO7 Microtubule-associated protein RP/EB family member 1 OS=Magnaporthe oryzae (strain 70-15 / ATCC MYA-4617 / FGSC 8958) GN=MGG_05427 PE=4 SV=1	>tr|G4MLE5|G4MLE5_MAGO7 Microtubule-associated protein RP/EB family member 1 OS=Magnaporthe oryzae (strain 70-15 / ATCC MYA-4617 / FGSC 8958) GN=MGG_05427 PE=4 SV=1	>tr|G4MLE5|G4MLE5_MAGO7 Microtubule-associated protein RP/EB family member 1 OS=Magnaporthe oryzae (strain 70-15 / ATCC MYA-4617 / FGSC 8958) GN=MGG_05427 PE=4 SV=1;>tr|L7HX49|L7HX49_MAGOY Microtubule integrity protein mal3 OS=Magnaporthe oryzae (strain Y3	+	1	K	144.12	_HQVDK(ac)PIPVAGLVK_	X;X;X;X;X;X;X;X;X;X;X;X;X;X;X;Acetyl (K);X;X;X;X;X;X;X;X;X;X;X;X;X;X;X	HQVDK(1)PIPVAGLVK	HQVDK(134.88)PIPVAGLVK(-134.88)	5	2	771.954	0.19699		23842000	27708000	38715000	3.00883e+07	22813000	9222000	25246000	1.90937e+07	1.57583	0.175446
>tr|G4N4I8|G4N4I8_MAGO7 Uncharacterized protein OS=Magnaporthe oryzae (strain 70-15 / ATCC MYA-4617 / FGSC 8958) GN=MGG_05969 PE=4 SV=1;>tr|L7HQA7|L7HQA7_MAGOY Uncharacterized protein OS=Magnaporthe oryzae (strain Y34) GN=OOU_Y34scaffold00995g12 PE=4 SV=1;>tr|L7IVJ7|L7IVJ7_MAGOP Uncharacterized protein OS=Magnaporthe oryzae (strain P131) GN=OOW_P131scaffold01322g26 PE=4 SV=1	290;283;283	WVPPRCLIAHYPDDPKSRFRDELDLEADDGK	>tr|G4N4I8|G4N4I8_MAGO7 Uncharacterized protein OS=Magnaporthe oryzae (strain 70-15 / ATCC MYA-4617 / FGSC 8958) GN=MGG_05969 PE=4 SV=1	>tr|G4N4I8|G4N4I8_MAGO7 Uncharacterized protein OS=Magnaporthe oryzae (strain 70-15 / ATCC MYA-4617 / FGSC 8958) GN=MGG_05969 PE=4 SV=1	>tr|G4N4I8|G4N4I8_MAGO7 Uncharacterized protein OS=Magnaporthe oryzae (strain 70-15 / ATCC MYA-4617 / FGSC 8958) GN=MGG_05969 PE=4 SV=1;>tr|L7HQA7|L7HQA7_MAGOY Uncharacterized protein OS=Magnaporthe oryzae (strain Y34) GN=OOU_Y34scaffold00995g12 PE=4 SV=1;	+	1	K	128.21	_CLIAHYPDDPK(ac)SR_	X;X;X;X;X;X;X;X;X;X;X;X;X;X;X;Acetyl (K);X;X;X;X;X;X;X;X;X;X;X;X;X;X;X	CLIAHYPDDPK(1)SR	CLIAHYPDDPK(77.91)SR	11	3	538.596	-0.16377		1026800000	449880000	630550000	702410000	548150000	197720000	385540000	3.77137e+08	1.86248	0.176092
>tr|G4MZT1|G4MZT1_MAGO7 Arginyl-tRNA synthetase OS=Magnaporthe oryzae (strain 70-15 / ATCC MYA-4617 / FGSC 8958) GN=MGG_09080 PE=3 SV=1;>tr|L7HVH9|L7HVH9_MAGOY Arginyl-tRNA synthetase OS=Magnaporthe oryzae (strain Y34) GN=OOU_Y34scaffold00734g9 PE=3 SV=1;>tr|L7JDG4|L7JDG4_MAGOP Arginyl-tRNA synthetase OS=Magnaporthe oryzae (strain P131) GN=OOW_P131scaffold00449g11 PE=3 SV=1	323;250;250	LFQLYVKINSEMSEEKEQIESKKKAGEDVTQ	>tr|G4MZT1|G4MZT1_MAGO7 Arginyl-tRNA synthetase OS=Magnaporthe oryzae (strain 70-15 / ATCC MYA-4617 / FGSC 8958) GN=MGG_09080 PE=3 SV=1	>tr|G4MZT1|G4MZT1_MAGO7 Arginyl-tRNA synthetase OS=Magnaporthe oryzae (strain 70-15 / ATCC MYA-4617 / FGSC 8958) GN=MGG_09080 PE=3 SV=1	>tr|G4MZT1|G4MZT1_MAGO7 Arginyl-tRNA synthetase OS=Magnaporthe oryzae (strain 70-15 / ATCC MYA-4617 / FGSC 8958) GN=MGG_09080 PE=3 SV=1;>tr|L7HVH9|L7HVH9_MAGOY Arginyl-tRNA synthetase OS=Magnaporthe oryzae (strain Y34) GN=OOU_Y34scaffold00734g9 PE=3 SV=1;>	+	1	K	133.66	_INSEMSEEK(ac)EQIESK_	X;X;X;X;X;X;X;X;X;X;X;X;X;X;X;Acetyl (K);X;X;X;X;X;X;X;X;X;X;X;X;X;X;X	INSEMSEEK(1)EQIESK	INSEMSEEK(102.38)EQIESK(-102.38)	9	2	911.922	-1.2457			6173900	5612400	5893150	17708000	8134800	11156000	1.23329e+07	0.477838	0.176185
>tr|L7I1S5|L7I1S5_MAGOY Ubiquitin carboxyl-terminal hydrolase 15 OS=Magnaporthe oryzae (strain Y34) GN=OOU_Y34scaffold00624g12 PE=3 SV=1;>tr|L7IZA3|L7IZA3_MAGOP Ubiquitin carboxyl-terminal hydrolase 15 OS=Magnaporthe oryzae (strain P131) GN=OOW_P131scaffold01194g10 PE=3 SV=1;>tr|G4MP03|G4MP03_MAGO7 A-factor-processing enzyme OS=Magnaporthe oryzae (strain 70-15 / ATCC MYA-4617 / FGSC 8958) GN=MGG_…	230;230;219	KKNLQSDVWRFHQLVKSLSNPKHPYCHFSTG	>tr|L7I1S5|L7I1S5_MAGOY Ubiquitin carboxyl-terminal hydrolase 15 OS=Magnaporthe oryzae (strain Y34) GN=OOU_Y34scaffold00624g12 PE=3 SV=1	>tr|L7I1S5|L7I1S5_MAGOY Ubiquitin carboxyl-terminal hydrolase 15 OS=Magnaporthe oryzae (strain Y34) GN=OOU_Y34scaffold00624g12 PE=3 SV=1	>tr|L7I1S5|L7I1S5_MAGOY Ubiquitin carboxyl-terminal hydrolase 15 OS=Magnaporthe oryzae (strain Y34) GN=OOU_Y34scaffold00624g12 PE=3 SV=1;>tr|L7IZA3|L7IZA3_MAGOP Ubiquitin carboxyl-terminal hydrolase 15 OS=Magnaporthe oryzae (strain P131) GN=OOW_P131scaffol	+	1	K	182.07	_FHQLVK(ac)SLSNPK_	X;X;X;X;X;X;X;X;X;X;X;X;X;X;X;Acetyl (K);X;X;X;X;X;X;X;X;X;X;X;X;X;X;X	FHQLVK(1)SLSNPK	FHQLVK(182.07)SLSNPK(-182.07)	6	2	720.404	0.49041		8643100	16136000	10328000	1.17024e+07	36804000	17100000	15924000	23276000	0.502765	0.180473
>tr|G5EGY9|G5EGY9_MAGO7 Sterol 24-C-methyltransferase OS=Magnaporthe oryzae (strain 70-15 / ATCC MYA-4617 / FGSC 8958) GN=MGCH7_ch7g116 PE=3 SV=1;>tr|L7INB3|L7INB3_MAGOY Sterol 24-C-methyltransferase OS=Magnaporthe oryzae (strain Y34) GN=OOU_Y34scaffold00066g7 PE=3 SV=1;>tr|L7J8R7|L7J8R7_MAGOP Sterol 24-C-methyltransferase OS=Magnaporthe oryzae (strain P131) GN=OOW_P131scaffold00689g5 PE=3 SV=1	176;176;176	NDYQIDRATHYAKQEKLDSQLQFVKGDFMQM	>tr|G5EGY9|G5EGY9_MAGO7 Sterol 24-C-methyltransferase OS=Magnaporthe oryzae (strain 70-15 / ATCC MYA-4617 / FGSC 8958) GN=MGCH7_ch7g116 PE=3 SV=1	>tr|G5EGY9|G5EGY9_MAGO7 Sterol 24-C-methyltransferase OS=Magnaporthe oryzae (strain 70-15 / ATCC MYA-4617 / FGSC 8958) GN=MGCH7_ch7g116 PE=3 SV=1	>tr|G5EGY9|G5EGY9_MAGO7 Sterol 24-C-methyltransferase OS=Magnaporthe oryzae (strain 70-15 / ATCC MYA-4617 / FGSC 8958) GN=MGCH7_ch7g116 PE=3 SV=1;>tr|L7INB3|L7INB3_MAGOY Sterol 24-C-methyltransferase OS=Magnaporthe oryzae (strain Y34) GN=OOU_Y34scaffold000	+	1	K	90.614	_QEK(ac)LDSQLQFVK_	X;X;X;X;X;X;X;X;X;X;X;X;X;X;X;Acetyl (K);X;X;X;X;X;X;X;X;X;X;X;X;X;X;X	QEK(1)LDSQLQFVK	QEK(52.13)LDSQLQFVK(-52.13)	3	2	752.904	0.011408		9698500	12675000	9128700	1.05007e+07	8781000		6424000	7602500	1.38122	0.180923
>tr|G4N745|G4N745_MAGO7 Acetyl-CoA acetyltransferase OS=Magnaporthe oryzae (strain 70-15 / ATCC MYA-4617 / FGSC 8958) GN=MGG_13499 PE=3 SV=1;>tr|L7I081|L7I081_MAGOY Acetyl-CoA acetyltransferase OS=Magnaporthe oryzae (strain Y34) GN=OOU_Y34scaffold00654g21 PE=3 SV=1;>tr|L7IXP2|L7IXP2_MAGOP Acetyl-CoA acetyltransferase OS=Magnaporthe oryzae (strain P131) GN=OOW_P131scaffold01320g21 PE=3 SV=1	234;230;230	VTVDRDEEVKNLNIEKLKSARPAFQTTGGTV	>tr|G4N745|G4N745_MAGO7 Acetyl-CoA acetyltransferase OS=Magnaporthe oryzae (strain 70-15 / ATCC MYA-4617 / FGSC 8958) GN=MGG_13499 PE=3 SV=1	>tr|G4N745|G4N745_MAGO7 Acetyl-CoA acetyltransferase OS=Magnaporthe oryzae (strain 70-15 / ATCC MYA-4617 / FGSC 8958) GN=MGG_13499 PE=3 SV=1	>tr|G4N745|G4N745_MAGO7 Acetyl-CoA acetyltransferase OS=Magnaporthe oryzae (strain 70-15 / ATCC MYA-4617 / FGSC 8958) GN=MGG_13499 PE=3 SV=1;>tr|L7I081|L7I081_MAGOY Acetyl-CoA acetyltransferase OS=Magnaporthe oryzae (strain Y34) GN=OOU_Y34scaffold00654g21	+	1	K	88.37	_NLNIEK(ac)LK_	X;X;X;X;X;X;X;X;X;X;X;X;X;X;X;Acetyl (K);X;X;X;X;X;X;X;X;X;X;X;X;X;X;X	NLNIEK(1)LK	NLNIEK(74.46)LK(-74.46)	6	2	507.303	0.17347		81844000	113860000	128890000	108198000	169120000	134730000	119070000	1.40973e+08	0.767507	0.181233
>tr|L7HNP9|L7HNP9_MAGOY 6-phosphogluconate dehydrogenase, decarboxylating OS=Magnaporthe oryzae (strain Y34) GN=OOU_Y34scaffold01085g13 PE=3 SV=1;>tr|L7J3F9|L7J3F9_MAGOP 6-phosphogluconate dehydrogenase, decarboxylating OS=Magnaporthe oryzae (strain P131) GN=OOW_P131scaffold01123g13 PE=3 SV=1;>tr|G4NDY5|G4NDY5_MAGO7 6-phosphogluconate dehydrogenase, decarboxylating OS=Magnaporthe oryzae (strain 7…	499;499;467	FGAHTFRIKPEFANAKYPEGQDIHVNWTGRG	>tr|L7HNP9|L7HNP9_MAGOY 6-phosphogluconate dehydrogenase, decarboxylating OS=Magnaporthe oryzae (strain Y34) GN=OOU_Y34scaffold01085g13 PE=3 SV=1	>tr|L7HNP9|L7HNP9_MAGOY 6-phosphogluconate dehydrogenase, decarboxylating OS=Magnaporthe oryzae (strain Y34) GN=OOU_Y34scaffold01085g13 PE=3 SV=1	>tr|L7HNP9|L7HNP9_MAGOY 6-phosphogluconate dehydrogenase, decarboxylating OS=Magnaporthe oryzae (strain Y34) GN=OOU_Y34scaffold01085g13 PE=3 SV=1;>tr|L7J3F9|L7J3F9_MAGOP 6-phosphogluconate dehydrogenase, decarboxylating OS=Magnaporthe oryzae (strain P131)	+	1	K	116.94	_IKPEFANAK(ac)YPEGQDIHVNWTGR_	X;X;X;X;X;X;X;X;X;X;X;X;X;X;X;Acetyl (K);X;X;X;X;X;X;X;X;X;X;X;X;X;X;X	IKPEFANAK(1)YPEGQDIHVNWTGR	IK(-41.82)PEFANAK(41.82)YPEGQDIHVNWTGR	9	3	904.789	0.11492			10197000	11212000	10704500	27272000	12344000	21676000	2.04307e+07	0.523943	0.182734
>tr|G4N6D6|G4N6D6_MAGO7 Uncharacterized protein OS=Magnaporthe oryzae (strain 70-15 / ATCC MYA-4617 / FGSC 8958) GN=MGG_12797 PE=3 SV=1;>tr|L7INN7|L7INN7_MAGOY Uncharacterized protein OS=Magnaporthe oryzae (strain Y34) GN=OOU_Y34scaffold00037g5 PE=3 SV=1;>tr|L7J7Q3|L7J7Q3_MAGOP Uncharacterized protein OS=Magnaporthe oryzae (strain P131) GN=OOW_P131scaffold00753g6 PE=3 SV=1	191;191;191	SKTKTGRVSKTAAPAKPAAAKKAAPKKATAP	>tr|G4N6D6|G4N6D6_MAGO7 Uncharacterized protein OS=Magnaporthe oryzae (strain 70-15 / ATCC MYA-4617 / FGSC 8958) GN=MGG_12797 PE=3 SV=1	>tr|G4N6D6|G4N6D6_MAGO7 Uncharacterized protein OS=Magnaporthe oryzae (strain 70-15 / ATCC MYA-4617 / FGSC 8958) GN=MGG_12797 PE=3 SV=1	>tr|G4N6D6|G4N6D6_MAGO7 Uncharacterized protein OS=Magnaporthe oryzae (strain 70-15 / ATCC MYA-4617 / FGSC 8958) GN=MGG_12797 PE=3 SV=1;>tr|L7INN7|L7INN7_MAGOY Uncharacterized protein OS=Magnaporthe oryzae (strain Y34) GN=OOU_Y34scaffold00037g5 PE=3 SV=1;>	+	1	K	67.153	_TAAPAK(ac)PAAAK_	X;X;X;X;X;X;X;X;X;X;X;X;X;X;X;Acetyl (K);X;X;X;X;X;X;X;X;X;X;X;X;X;X;X	TAAPAK(1)PAAAK	TAAPAK(67.15)PAAAK(-67.15)	6	2	519.801	0.22255			205460000	150300000	177880000	148160000	138600000	92899000	126553000	1.40558	0.18691
>tr|G4MT27|G4MT27_MAGO7 Uncharacterized protein OS=Magnaporthe oryzae (strain 70-15 / ATCC MYA-4617 / FGSC 8958) GN=MGG_01519 PE=4 SV=1;>tr|L7IP53|L7IP53_MAGOY Uncharacterized protein OS=Magnaporthe oryzae (strain Y34) GN=OOU_Y34scaffold00022g12 PE=4 SV=1;>tr|L7JKL3|L7JKL3_MAGOP Uncharacterized protein OS=Magnaporthe oryzae (strain P131) GN=OOW_P131scaffold00219g24 PE=4 SV=1	285;285;285	DHDLKIMSKIAYCEEKNEQIRAGVIKPSERQ	>tr|G4MT27|G4MT27_MAGO7 Uncharacterized protein OS=Magnaporthe oryzae (strain 70-15 / ATCC MYA-4617 / FGSC 8958) GN=MGG_01519 PE=4 SV=1	>tr|G4MT27|G4MT27_MAGO7 Uncharacterized protein OS=Magnaporthe oryzae (strain 70-15 / ATCC MYA-4617 / FGSC 8958) GN=MGG_01519 PE=4 SV=1	>tr|G4MT27|G4MT27_MAGO7 Uncharacterized protein OS=Magnaporthe oryzae (strain 70-15 / ATCC MYA-4617 / FGSC 8958) GN=MGG_01519 PE=4 SV=1;>tr|L7IP53|L7IP53_MAGOY Uncharacterized protein OS=Magnaporthe oryzae (strain Y34) GN=OOU_Y34scaffold00022g12 PE=4 SV=1;	+	1	K	188.06	_IAYCEEK(ac)NEQIR_	X;X;X;X;Acetyl (K);X;X;X;X;X;X;X;X;X;X;Acetyl (K);X;X;X;X;X;X;X;X;X;X;X;X;X;X;X	IAYCEEK(1)NEQIR	IAYCEEK(186.46)NEQIR	7	2	797.88	0.076121		63200000	73292000	95258000	77250000	112360000	76628000	125800000	1.04929e+08	0.73621	0.18808
>tr|G4MRA1|G4MRA1_MAGO7 WD repeat-containing protein 57 OS=Magnaporthe oryzae (strain 70-15 / ATCC MYA-4617 / FGSC 8958) GN=MGG_04693 PE=4 SV=1;>tr|L7I8C8|L7I8C8_MAGOY WD repeat-containing protein 57 OS=Magnaporthe oryzae (strain Y34) GN=OOU_Y34scaffold00500g58 PE=4 SV=1;>tr|L7IYI6|L7IYI6_MAGOP WD repeat-containing protein 57 OS=Magnaporthe oryzae (strain P131) GN=OOW_P131scaffold01211g35 PE=4 SV…	5;5;5	___________MSAEKRPASDDPGSSQLVKR	>tr|G4MRA1|G4MRA1_MAGO7 WD repeat-containing protein 57 OS=Magnaporthe oryzae (strain 70-15 / ATCC MYA-4617 / FGSC 8958) GN=MGG_04693 PE=4 SV=1	>tr|G4MRA1|G4MRA1_MAGO7 WD repeat-containing protein 57 OS=Magnaporthe oryzae (strain 70-15 / ATCC MYA-4617 / FGSC 8958) GN=MGG_04693 PE=4 SV=1	>tr|G4MRA1|G4MRA1_MAGO7 WD repeat-containing protein 57 OS=Magnaporthe oryzae (strain 70-15 / ATCC MYA-4617 / FGSC 8958) GN=MGG_04693 PE=4 SV=1;>tr|L7I8C8|L7I8C8_MAGOY WD repeat-containing protein 57 OS=Magnaporthe oryzae (strain Y34) GN=OOU_Y34scaffold005	+	1	K	158.65	_(ac)SAEK(ac)RPASDDPGSSQLVK_	X;X;X;X;X;X;X;X;X;X;X;X;X;X;X;Acetyl (K);X;X;X;X;X;X;X;X;X;X;X;X;X;X;X	SAEK(1)RPASDDPGSSQLVK	SAEK(86.73)RPASDDPGSSQLVK(-86.73)	4	2	978.487	0.2908		60403000	76927000	48833000	6.20543e+07	45704000	56644000	35295000	45881000	1.35251	0.188689
>tr|G5EHX7|G5EHX7_MAGO7 40S ribosomal protein S4 OS=Magnaporthe oryzae (strain 70-15 / ATCC MYA-4617 / FGSC 8958) GN=MGCH7_ch7g494 PE=3 SV=1;>tr|L7HZM7|L7HZM7_MAGOY 40S ribosomal protein S4-A OS=Magnaporthe oryzae (strain Y34) GN=OOU_Y34scaffold00666g37 PE=3 SV=1;>tr|L7IUD7|L7IUD7_MAGOP 40S ribosomal protein S4-A OS=Magnaporthe oryzae (strain P131) GN=OOW_P131scaffold01340g8 PE=3 SV=1	37;37;37	KLSGTYAPKPSPGPHKQRECLPLIVFIRNRL	>tr|G5EHX7|G5EHX7_MAGO7 40S ribosomal protein S4 OS=Magnaporthe oryzae (strain 70-15 / ATCC MYA-4617 / FGSC 8958) GN=MGCH7_ch7g494 PE=3 SV=1	>tr|G5EHX7|G5EHX7_MAGO7 40S ribosomal protein S4 OS=Magnaporthe oryzae (strain 70-15 / ATCC MYA-4617 / FGSC 8958) GN=MGCH7_ch7g494 PE=3 SV=1	>tr|G5EHX7|G5EHX7_MAGO7 40S ribosomal protein S4 OS=Magnaporthe oryzae (strain 70-15 / ATCC MYA-4617 / FGSC 8958) GN=MGCH7_ch7g494 PE=3 SV=1;>tr|L7HZM7|L7HZM7_MAGOY 40S ribosomal protein S4-A OS=Magnaporthe oryzae (strain Y34) GN=OOU_Y34scaffold00666g37 PE	+	1	K	129.05	_LSGTYAPKPSPGPHK(ac)QR_	X;X;X;X;X;X;X;X;X;X;X;X;X;X;X;Acetyl (K);X;X;X;X;X;X;X;X;X;X;X;X;X;X;X	LSGTYAPKPSPGPHK(1)QR	LSGTYAPK(-62.23)PSPGPHK(62.23)QR	15	3	621.667	-0.51272		27218000	26948000	26140000	2.67687e+07	52624000	22232000	58910000	4.45887e+07	0.600347	0.190845
>tr|L7IF18|L7IF18_MAGOY Fatty acid synthase subunit alpha reductase OS=Magnaporthe oryzae (strain Y34) GN=OOU_Y34scaffold00255g48 PE=3 SV=1;>tr|L7J9L1|L7J9L1_MAGOP Fatty acid synthase subunit alpha reductase OS=Magnaporthe oryzae (strain P131) GN=OOW_P131scaffold00606g1 PE=3 SV=1;>tr|G4NIU0|G4NIU0_MAGO7 Fatty acid synthase subunit alpha OS=Magnaporthe oryzae (strain 70-15 / ATCC MYA-4617 / FGSC 8…	505;505;505	IPTAPQTTIDNRGNLKYQEVPRASCRKLEHY	>tr|L7IF18|L7IF18_MAGOY Fatty acid synthase subunit alpha reductase OS=Magnaporthe oryzae (strain Y34) GN=OOU_Y34scaffold00255g48 PE=3 SV=1	>tr|L7IF18|L7IF18_MAGOY Fatty acid synthase subunit alpha reductase OS=Magnaporthe oryzae (strain Y34) GN=OOU_Y34scaffold00255g48 PE=3 SV=1	>tr|L7IF18|L7IF18_MAGOY Fatty acid synthase subunit alpha reductase OS=Magnaporthe oryzae (strain Y34) GN=OOU_Y34scaffold00255g48 PE=3 SV=1;>tr|L7J9L1|L7J9L1_MAGOP Fatty acid synthase subunit alpha reductase OS=Magnaporthe oryzae (strain P131) GN=OOW_P131s	+	1	K	117.02	_GNLK(ac)YQEVPR_	X;X;X;X;X;X;X;X;X;X;X;X;X;X;X;Acetyl (K);X;X;X;X;X;X;X;X;X;X;X;X;X;X;X	GNLK(1)YQEVPR	GNLK(116.13)YQEVPR	4	2	623.333	1.1686		31031000	45929000	28865000	35275000	32384000	18140000	23334000	2.46193e+07	1.43282	0.191597
>tr|G4ML82|G4ML82_MAGO7 ATP-citrate synthase subunit 1 OS=Magnaporthe oryzae (strain 70-15 / ATCC MYA-4617 / FGSC 8958) GN=MGG_06719 PE=4 SV=1;>tr|L7JMC4|L7JMC4_MAGOP ATP-citrate synthase subunit 1 OS=Magnaporthe oryzae (strain P131) GN=OOW_P131scaffold00177g8 PE=4 SV=1;>tr|L7I5K1|L7I5K1_MAGOY ATP-citrate synthase subunit 1 OS=Magnaporthe oryzae (strain Y34) GN=OOU_Y34scaffold00534g8 PE=4 SV=1	629;629;629	VLGRSIGLIAHYLDQKRLRTGLYRHPWDDIT	>tr|G4ML82|G4ML82_MAGO7 ATP-citrate synthase subunit 1 OS=Magnaporthe oryzae (strain 70-15 / ATCC MYA-4617 / FGSC 8958) GN=MGG_06719 PE=4 SV=1	>tr|G4ML82|G4ML82_MAGO7 ATP-citrate synthase subunit 1 OS=Magnaporthe oryzae (strain 70-15 / ATCC MYA-4617 / FGSC 8958) GN=MGG_06719 PE=4 SV=1	>tr|G4ML82|G4ML82_MAGO7 ATP-citrate synthase subunit 1 OS=Magnaporthe oryzae (strain 70-15 / ATCC MYA-4617 / FGSC 8958) GN=MGG_06719 PE=4 SV=1;>tr|L7JMC4|L7JMC4_MAGOP ATP-citrate synthase subunit 1 OS=Magnaporthe oryzae (strain P131) GN=OOW_P131scaffold001	+	1	K	178.58	_SIGLIAHYLDQK(ac)R_	X;X;X;X;X;X;X;X;X;X;X;X;X;X;X;Acetyl (K);X;X;X;X;X;X;X;X;X;X;X;X;X;X;X	SIGLIAHYLDQK(1)R	SIGLIAHYLDQK(116.84)R	12	2	778.433	-0.081401		37896000	21892000	84243000	4.80103e+07	23215000	15893000	16286000	1.84647e+07	2.60012	0.192027
>tr|L7HTF4|L7HTF4_MAGOY Fructose-bisphosphate aldolase OS=Magnaporthe oryzae (strain Y34) GN=OOU_Y34scaffold00782g1 PE=4 SV=1;>tr|L7JRU2|L7JRU2_MAGOP Fructose-bisphosphate aldolase OS=Magnaporthe oryzae (strain P131) GN=OOW_P131scaffold00057g1 PE=4 SV=1;>tr|G4NDL4|G4NDL4_MAGO7 Fructose-bisphosphate aldolase 1 OS=Magnaporthe oryzae (strain 70-15 / ATCC MYA-4617 / FGSC 8958) GN=MGG_00223 PE=4 SV=1	342;342;324	IEYLNSQVGNPDGADKPNKKYYDPRVWVREG	>tr|L7HTF4|L7HTF4_MAGOY Fructose-bisphosphate aldolase OS=Magnaporthe oryzae (strain Y34) GN=OOU_Y34scaffold00782g1 PE=4 SV=1	>tr|L7HTF4|L7HTF4_MAGOY Fructose-bisphosphate aldolase OS=Magnaporthe oryzae (strain Y34) GN=OOU_Y34scaffold00782g1 PE=4 SV=1	>tr|L7HTF4|L7HTF4_MAGOY Fructose-bisphosphate aldolase OS=Magnaporthe oryzae (strain Y34) GN=OOU_Y34scaffold00782g1 PE=4 SV=1;>tr|L7JRU2|L7JRU2_MAGOP Fructose-bisphosphate aldolase OS=Magnaporthe oryzae (strain P131) GN=OOW_P131scaffold00057g1 PE=4 SV=1;>t	+	1	K	278.08	_IEYLNSQVGNPDGADK(ac)PNK_	X;X;X;X;X;X;X;X;X;X;X;X;X;X;X;Acetyl (K);X;X;X;X;X;X;X;X;X;X;X;X;X;X;X	IEYLNSQVGNPDGADK(1)PNK	IEYLNSQVGNPDGADK(96.92)PNK(-96.92)	16	2	1051.01	1.6136		149820000	777390000	703390000	5.43533e+08	1158000000	719070000	864320000	9.13797e+08	0.594808	0.19232
>tr|G4N0M7|G4N0M7_MAGO7 ATP synthase subunit alpha OS=Magnaporthe oryzae (strain 70-15 / ATCC MYA-4617 / FGSC 8958) GN=MGG_07752 PE=3 SV=1;>tr|L7IMB0|L7IMB0_MAGOY ATP synthase subunit alpha OS=Magnaporthe oryzae (strain Y34) GN=OOU_Y34scaffold00090g19 PE=3 SV=1;>tr|L7IXE0|L7IXE0_MAGOP ATP synthase subunit alpha OS=Magnaporthe oryzae (strain P131) GN=OOW_P131scaffold01278g19 PE=3 SV=1	422;422;422	NVGLSVSRVGSAAQLKAMKQVAGSLKLFLAQ	>tr|G4N0M7|G4N0M7_MAGO7 ATP synthase subunit alpha OS=Magnaporthe oryzae (strain 70-15 / ATCC MYA-4617 / FGSC 8958) GN=MGG_07752 PE=3 SV=1	>tr|G4N0M7|G4N0M7_MAGO7 ATP synthase subunit alpha OS=Magnaporthe oryzae (strain 70-15 / ATCC MYA-4617 / FGSC 8958) GN=MGG_07752 PE=3 SV=1	>tr|G4N0M7|G4N0M7_MAGO7 ATP synthase subunit alpha OS=Magnaporthe oryzae (strain 70-15 / ATCC MYA-4617 / FGSC 8958) GN=MGG_07752 PE=3 SV=1;>tr|L7IMB0|L7IMB0_MAGOY ATP synthase subunit alpha OS=Magnaporthe oryzae (strain Y34) GN=OOU_Y34scaffold00090g19 PE=3	+	1	K	121.36	_VGSAAQLK(ac)AMK_	X;X;X;X;X;X;X;X;X;X;X;X;X;X;X;Acetyl (K);X;X;Acetyl (K);X;X;X;X;X;X;X;X;X;X;X;X	VGSAAQLK(1)AMK	VGSAAQLK(114.89)AMK(-114.89)	8	2	573.321	-0.38856		56029000		79529000	67779000	60906000	32515000	38756000	44059000	1.53837	0.192389
>tr|G4ML83|G4ML83_MAGO7 ATP-citrate synthase subunit 2 OS=Magnaporthe oryzae (strain 70-15 / ATCC MYA-4617 / FGSC 8958) GN=MGG_06720 PE=4 SV=1;>tr|L7I5N9|L7I5N9_MAGOY ATP citrate lyase OS=Magnaporthe oryzae (strain Y34) GN=OOU_Y34scaffold00534g9 PE=4 SV=1;>tr|L7JN13|L7JN13_MAGOP ATP citrate lyase OS=Magnaporthe oryzae (strain P131) GN=OOW_P131scaffold00177g9 PE=4 SV=1	95;95;95	QLIKRRGKSGLLALNKTWAEAKAWVAERAGK	>tr|G4ML83|G4ML83_MAGO7 ATP-citrate synthase subunit 2 OS=Magnaporthe oryzae (strain 70-15 / ATCC MYA-4617 / FGSC 8958) GN=MGG_06720 PE=4 SV=1	>tr|G4ML83|G4ML83_MAGO7 ATP-citrate synthase subunit 2 OS=Magnaporthe oryzae (strain 70-15 / ATCC MYA-4617 / FGSC 8958) GN=MGG_06720 PE=4 SV=1	>tr|G4ML83|G4ML83_MAGO7 ATP-citrate synthase subunit 2 OS=Magnaporthe oryzae (strain 70-15 / ATCC MYA-4617 / FGSC 8958) GN=MGG_06720 PE=4 SV=1;>tr|L7I5N9|L7I5N9_MAGOY ATP citrate lyase OS=Magnaporthe oryzae (strain Y34) GN=OOU_Y34scaffold00534g9 PE=4 SV=1;	+	1	K	90.966	_SGLLALNK(ac)TWAEAK_	X;X;X;Acetyl (K);X;X;X;X;X;X;X;X;X;X;X;Acetyl (K);X;X;X;X;X;X;X;X;X;X;X;X;X;X;X	SGLLALNK(1)TWAEAK	SGLLALNK(90.97)TWAEAK(-90.97)	8	2	772.428	0.40003		11143000	10176000	9901300	1.04068e+07	17326000	9826500	14477000	13876500	0.749956	0.192757
>tr|G5EHV3|G5EHV3_MAGO7 V-type proton ATPase subunit E OS=Magnaporthe oryzae (strain 70-15 / ATCC MYA-4617 / FGSC 8958) GN=MGCH7_ch7g520 PE=3 SV=1;>tr|L7I0Q7|L7I0Q7_MAGOY Vacuolar ATP synthase subunit E OS=Magnaporthe oryzae (strain Y34) GN=OOU_Y34scaffold00666g7 PE=3 SV=1;>tr|L7J499|L7J499_MAGOP Vacuolar ATP synthase subunit E OS=Magnaporthe oryzae (strain P131) GN=OOW_P131scaffold01054g22 PE=3 …	104;104;104	GARQELLDDIFDAAQKRLAEGTKDKKKYQEI	>tr|G5EHV3|G5EHV3_MAGO7 V-type proton ATPase subunit E OS=Magnaporthe oryzae (strain 70-15 / ATCC MYA-4617 / FGSC 8958) GN=MGCH7_ch7g520 PE=3 SV=1	>tr|G5EHV3|G5EHV3_MAGO7 V-type proton ATPase subunit E OS=Magnaporthe oryzae (strain 70-15 / ATCC MYA-4617 / FGSC 8958) GN=MGCH7_ch7g520 PE=3 SV=1	>tr|G5EHV3|G5EHV3_MAGO7 V-type proton ATPase subunit E OS=Magnaporthe oryzae (strain 70-15 / ATCC MYA-4617 / FGSC 8958) GN=MGCH7_ch7g520 PE=3 SV=1;>tr|L7I0Q7|L7I0Q7_MAGOY Vacuolar ATP synthase subunit E OS=Magnaporthe oryzae (strain Y34) GN=OOU_Y34scaffold	+	1	K	209.11	_QELLDDIFDAAQK(ac)R_	X;X;X;X;X;X;X;X;X;X;X;X;X;X;X;Acetyl (K);X;X;X;X;X;X;X;X;X;X;X;X;X;X;X	QELLDDIFDAAQK(1)R	QELLDDIFDAAQK(209.11)R	13	2	852.434	-1.5374			13809000	4988100	9398550	21809000		16701000	19255000	0.48811	0.192798
>tr|G4MZY1|G4MZY1_MAGO7 Peroxisomal hydratase-dehydrogenase-epimerase OS=Magnaporthe oryzae (strain 70-15 / ATCC MYA-4617 / FGSC 8958) GN=MGG_06148 PE=4 SV=1;>tr|L7IHX3|L7IHX3_MAGOY Peroxisomal hydratase-dehydrogenase-epimerase OS=Magnaporthe oryzae (strain Y34) GN=OOU_Y34scaffold00192g3 PE=4 SV=1;>tr|L7JD50|L7JD50_MAGOP Peroxisomal hydratase-dehydrogenase-epimerase OS=Magnaporthe oryzae (strain …	725;725;725	SAKLKSYGKLLEVVDKGNAAVLRNGVTTVHA	>tr|G4MZY1|G4MZY1_MAGO7 Peroxisomal hydratase-dehydrogenase-epimerase OS=Magnaporthe oryzae (strain 70-15 / ATCC MYA-4617 / FGSC 8958) GN=MGG_06148 PE=4 SV=1	>tr|G4MZY1|G4MZY1_MAGO7 Peroxisomal hydratase-dehydrogenase-epimerase OS=Magnaporthe oryzae (strain 70-15 / ATCC MYA-4617 / FGSC 8958) GN=MGG_06148 PE=4 SV=1	>tr|G4MZY1|G4MZY1_MAGO7 Peroxisomal hydratase-dehydrogenase-epimerase OS=Magnaporthe oryzae (strain 70-15 / ATCC MYA-4617 / FGSC 8958) GN=MGG_06148 PE=4 SV=1;>tr|L7IHX3|L7IHX3_MAGOY Peroxisomal hydratase-dehydrogenase-epimerase OS=Magnaporthe oryzae (strai	+	1	K	156.8	_LLEVVDK(ac)GNAAVLR_	X;X;X;X;X;X;X;X;X;X;X;X;X;X;X;Acetyl (K);X;X;X;X;X;X;X;X;X;X;X;X;X;X;X	LLEVVDK(1)GNAAVLR	LLEVVDK(120.14)GNAAVLR	7	2	769.949	-0.54246		18237000	14611000	16351000	1.63997e+07	34572000	16585000	23063000	24740000	0.662881	0.194875
>tr|D4NXC3|D4NXC3_MAGOR 60S ribosomal protein L22 OS=Magnaporthe oryzae PE=2 SV=1;>tr|G4NGK1|G4NGK1_MAGO7 60S ribosomal protein L22 OS=Magnaporthe oryzae (strain 70-15 / ATCC MYA-4617 / FGSC 8958) GN=MGG_04104 PE=4 SV=1;>tr|L7IFV4|L7IFV4_MAGOY 60S ribosomal protein L22 OS=Magnaporthe oryzae (strain Y34) GN=OOU_Y34scaffold00255g64 PE=4 SV=1;>tr|L7IW68|L7IW68_MAGOP 60S ribosomal protein L22 OS=Magn…	18;18;18;18	PPQTKKTGKSSKTTKKFVINASQPVNDKIFD	>tr|D4NXC3|D4NXC3_MAGOR 60S ribosomal protein L22 OS=Magnaporthe oryzae PE=2 SV=1	>tr|D4NXC3|D4NXC3_MAGOR 60S ribosomal protein L22 OS=Magnaporthe oryzae PE=2 SV=1	>tr|D4NXC3|D4NXC3_MAGOR 60S ribosomal protein L22 OS=Magnaporthe oryzae PE=2 SV=1;>tr|G4NGK1|G4NGK1_MAGO7 60S ribosomal protein L22 OS=Magnaporthe oryzae (strain 70-15 / ATCC MYA-4617 / FGSC 8958) GN=MGG_04104 PE=4 SV=1;>tr|L7IFV4|L7IFV4_MAGOY 60S ribosoma	+	1	K	145.71	_K(ac)FVINASQPVNDK_	X;X;X;X;X;X;X;X;X;X;X;X;X;X;X;Acetyl (K);X;X;X;X;X;X;X;X;X;X;X;Acetyl (K);X;X;X	K(1)FVINASQPVNDK	K(100.55)FVINASQPVNDK(-100.55)	1	2	751.404	-0.19179		19377000	34334000	28875000	2.75287e+07	17921000	21892000	21621000	20478000	1.3443	0.196462
>tr|D4NXD2|D4NXD2_MAGOR Peroxisomal membrane PMP20 OS=Magnaporthe oryzae PE=2 SV=1;>tr|G5EHR9|G5EHR9_MAGO7 Peroxiredoxin type-2 OS=Magnaporthe oryzae (strain 70-15 / ATCC MYA-4617 / FGSC 8958) GN=MGCH7_ch7g455 PE=4 SV=1;>tr|L7HZS5|L7HZS5_MAGOY Peroxiredoxin type-2 OS=Magnaporthe oryzae (strain Y34) GN=OOU_Y34scaffold00666g77 PE=4 SV=1;>tr|L7JAQ7|L7JAQ7_MAGOP Peroxiredoxin type-2 OS=Magnaporthe or…	150;150;150;150	RYAIVVDHGKVTYAEKEEAGGIAVSGAEAVL	>tr|D4NXD2|D4NXD2_MAGOR Peroxisomal membrane PMP20 OS=Magnaporthe oryzae PE=2 SV=1	>tr|D4NXD2|D4NXD2_MAGOR Peroxisomal membrane PMP20 OS=Magnaporthe oryzae PE=2 SV=1	>tr|D4NXD2|D4NXD2_MAGOR Peroxisomal membrane PMP20 OS=Magnaporthe oryzae PE=2 SV=1;>tr|G5EHR9|G5EHR9_MAGO7 Peroxiredoxin type-2 OS=Magnaporthe oryzae (strain 70-15 / ATCC MYA-4617 / FGSC 8958) GN=MGCH7_ch7g455 PE=4 SV=1;>tr|L7HZS5|L7HZS5_MAGOY Peroxiredoxi	+	1	K	176.65	_VTYAEK(ac)EEAGGIAVSGAEAVLAKL_	X;X;X;X;X;X;X;X;X;X;X;X;X;X;X;Acetyl (K);X;X;X;X;X;X;X;X;X;X;X;X;X;X;X	VTYAEK(1)EEAGGIAVSGAEAVLAKL	VTYAEK(120.75)EEAGGIAVSGAEAVLAK(-120.75)L	6	3	806.764	-1.7376		18750000	21010000	30464000	23408000		10064000	18349000	14206500	1.6477	0.196907
>tr|G4MLM8|G4MLM8_MAGO7 Heat shock protein 90 OS=Magnaporthe oryzae (strain 70-15 / ATCC MYA-4617 / FGSC 8958) GN=MGG_06759 PE=3 SV=1;>tr|L7I7P6|L7I7P6_MAGOY Heat shock protein 80 OS=Magnaporthe oryzae (strain Y34) GN=OOU_Y34scaffold00534g52 PE=3 SV=1;>tr|L7JM28|L7JM28_MAGOP Heat shock protein 80 OS=Magnaporthe oryzae (strain P131) GN=OOW_P131scaffold00177g52 PE=3 SV=1	477;477;477	KNIYYITGESLKAVQKSPFLDSLKEKNFEVL	>tr|G4MLM8|G4MLM8_MAGO7 Heat shock protein 90 OS=Magnaporthe oryzae (strain 70-15 / ATCC MYA-4617 / FGSC 8958) GN=MGG_06759 PE=3 SV=1	>tr|G4MLM8|G4MLM8_MAGO7 Heat shock protein 90 OS=Magnaporthe oryzae (strain 70-15 / ATCC MYA-4617 / FGSC 8958) GN=MGG_06759 PE=3 SV=1	>tr|G4MLM8|G4MLM8_MAGO7 Heat shock protein 90 OS=Magnaporthe oryzae (strain 70-15 / ATCC MYA-4617 / FGSC 8958) GN=MGG_06759 PE=3 SV=1;>tr|L7I7P6|L7I7P6_MAGOY Heat shock protein 80 OS=Magnaporthe oryzae (strain Y34) GN=OOU_Y34scaffold00534g52 PE=3 SV=1;>tr|	+	1	K	105.65	_AVQK(ac)SPFLDSLK_	X;X;X;X;X;X;X;X;X;X;X;X;X;X;X;Acetyl (K);X;X;X;X;X;X;X;Acetyl (K);X;X;X;X;X;X;X	AVQK(1)SPFLDSLK	AVQK(105.65)SPFLDSLK(-105.65)	4	2	687.885	1.9425		15661000	12712000	16829000	1.50673e+07	15032000	10005000	11160000	1.20657e+07	1.24878	0.198991
>tr|G4N0T6|G4N0T6_MAGO7 Uncharacterized protein OS=Magnaporthe oryzae (strain 70-15 / ATCC MYA-4617 / FGSC 8958) GN=MGG_16629 PE=4 SV=1;>tr|L7I4L2|L7I4L2_MAGOY 3-hydroxybutyryl-CoA dehydrogenase OS=Magnaporthe oryzae (strain Y34) GN=OOU_Y34scaffold00552g109 PE=4 SV=1;>tr|L7IV97|L7IV97_MAGOP 3-hydroxybutyryl-CoA dehydrogenase OS=Magnaporthe oryzae (strain P131) GN=OOW_P131scaffold01326g21 PE=4 SV=1	18;18;18	SFRMPMPKGVPAYKSKFGPNYHLQPNVHGTT	>tr|G4N0T6|G4N0T6_MAGO7 Uncharacterized protein OS=Magnaporthe oryzae (strain 70-15 / ATCC MYA-4617 / FGSC 8958) GN=MGG_16629 PE=4 SV=1;>tr|L7I4L2|L7I4L2_MAGOY 3-hydroxybutyryl-CoA dehydrogenase OS=Magnaporthe oryzae (strain Y34) GN=OOU_Y34scaffold00552g109 PE=4 SV=1	>tr|L7I4L2|L7I4L2_MAGOY 3-hydroxybutyryl-CoA dehydrogenase OS=Magnaporthe oryzae (strain Y34) GN=OOU_Y34scaffold00552g109 PE=4 SV=1	>tr|G4N0T6|G4N0T6_MAGO7 Uncharacterized protein OS=Magnaporthe oryzae (strain 70-15 / ATCC MYA-4617 / FGSC 8958) GN=MGG_16629 PE=4 SV=1;>tr|L7I4L2|L7I4L2_MAGOY 3-hydroxybutyryl-CoA dehydrogenase OS=Magnaporthe oryzae (strain Y34) GN=OOU_Y34scaffold00552g10	+	1	K	87.49	_SK(ac)FGPNYHLQPNVHGTTLK_	X;X;X;X;X;X;X;X;X;X;X;X;X;X;X;Acetyl (K);X;X;X;X;X;X;X;X;X;X;X;X;X;X;X	SK(1)FGPNYHLQPNVHGTTLK	SK(52.87)FGPNYHLQPNVHGTTLK(-52.87)	2	4	545.787	-0.55047		42532000	57383000	55121000	5.16787e+07	49446000	37568000	41268000	4.27607e+07	1.20856	0.199054
>tr|G5EHV3|G5EHV3_MAGO7 V-type proton ATPase subunit E OS=Magnaporthe oryzae (strain 70-15 / ATCC MYA-4617 / FGSC 8958) GN=MGCH7_ch7g520 PE=3 SV=1;>tr|L7I0Q7|L7I0Q7_MAGOY Vacuolar ATP synthase subunit E OS=Magnaporthe oryzae (strain Y34) GN=OOU_Y34scaffold00666g7 PE=3 SV=1;>tr|L7J499|L7J499_MAGOP Vacuolar ATP synthase subunit E OS=Magnaporthe oryzae (strain P131) GN=OOW_P131scaffold01054g22 PE=3 …	149;149;149	PQMQVRARKADYDIVKSAIDAAAKEYKQKVG	>tr|G5EHV3|G5EHV3_MAGO7 V-type proton ATPase subunit E OS=Magnaporthe oryzae (strain 70-15 / ATCC MYA-4617 / FGSC 8958) GN=MGCH7_ch7g520 PE=3 SV=1	>tr|G5EHV3|G5EHV3_MAGO7 V-type proton ATPase subunit E OS=Magnaporthe oryzae (strain 70-15 / ATCC MYA-4617 / FGSC 8958) GN=MGCH7_ch7g520 PE=3 SV=1	>tr|G5EHV3|G5EHV3_MAGO7 V-type proton ATPase subunit E OS=Magnaporthe oryzae (strain 70-15 / ATCC MYA-4617 / FGSC 8958) GN=MGCH7_ch7g520 PE=3 SV=1;>tr|L7I0Q7|L7I0Q7_MAGOY Vacuolar ATP synthase subunit E OS=Magnaporthe oryzae (strain Y34) GN=OOU_Y34scaffold	+	1	K	101.15	_ADYDIVK(ac)SAIDAAAK_	X;X;X;X;X;X;X;X;X;X;X;X;X;X;X;Acetyl (K);X;X;X;X;X;X;X;Acetyl (K);X;X;X;X;X;X;X	ADYDIVK(1)SAIDAAAK	ADYDIVK(46.89)SAIDAAAK(-46.89)	7	2	796.912	-2.1012		4417500	4359700		4388600	9770800	5178300	6774400	7.24117e+06	0.606063	0.19927
>tr|G4NBG4|G4NBG4_MAGO7 60S ribosomal protein L44 OS=Magnaporthe oryzae (strain 70-15 / ATCC MYA-4617 / FGSC 8958) GN=MGG_00546 PE=3 SV=1;>tr|L7I6L9|L7I6L9_MAGOY 60S ribosomal protein L44 OS=Magnaporthe oryzae (strain Y34) GN=OOU_Y34scaffold00522g48 PE=3 SV=1;>tr|L7IQ69|L7IQ69_MAGOP 60S ribosomal protein L44 OS=Magnaporthe oryzae (strain P131) GN=OOW_P131scaffold01708g12 PE=3 SV=1	15;15;15	_MVNIPKTRRTYCAGKECKKHTNHRVTQYKA	>tr|G4NBG4|G4NBG4_MAGO7 60S ribosomal protein L44 OS=Magnaporthe oryzae (strain 70-15 / ATCC MYA-4617 / FGSC 8958) GN=MGG_00546 PE=3 SV=1	>tr|G4NBG4|G4NBG4_MAGO7 60S ribosomal protein L44 OS=Magnaporthe oryzae (strain 70-15 / ATCC MYA-4617 / FGSC 8958) GN=MGG_00546 PE=3 SV=1	>tr|G4NBG4|G4NBG4_MAGO7 60S ribosomal protein L44 OS=Magnaporthe oryzae (strain 70-15 / ATCC MYA-4617 / FGSC 8958) GN=MGG_00546 PE=3 SV=1;>tr|L7I6L9|L7I6L9_MAGOY 60S ribosomal protein L44 OS=Magnaporthe oryzae (strain Y34) GN=OOU_Y34scaffold00522g48 PE=3 S	+	1	K	105.2	_TYCAGK(ac)ECK_	X;X;X;X;X;X;X;X;X;X;X;X;X;X;X;Acetyl (K);X;X;X;X;X;X;X;X;X;X;X;X;X;X;X	TYCAGK(1)ECK	TYCAGK(94.31)ECK(-94.31)	6	2	579.75	-0.077205		49083000	51052000	43626000	4.79203e+07	44596000	30925000	44801000	4.01073e+07	1.1948	0.200334
>tr|G4MPX2|G4MPX2_MAGO7 Protein disulfide-isomerase OS=Magnaporthe oryzae (strain 70-15 / ATCC MYA-4617 / FGSC 8958) GN=MGG_05753 PE=3 SV=1;>tr|L7I5V2|L7I5V2_MAGOY Protein disulfide-isomerase OS=Magnaporthe oryzae (strain Y34) GN=OOU_Y34scaffold00567g64 PE=3 SV=1;>tr|L7IUJ2|L7IUJ2_MAGOP Protein disulfide-isomerase OS=Magnaporthe oryzae (strain P131) GN=OOW_P131scaffold01338g22 PE=3 SV=1	276;276;276	EERTTLSEALKSIAEKHRGAINFATIDAKAF	>tr|G4MPX2|G4MPX2_MAGO7 Protein disulfide-isomerase OS=Magnaporthe oryzae (strain 70-15 / ATCC MYA-4617 / FGSC 8958) GN=MGG_05753 PE=3 SV=1	>tr|G4MPX2|G4MPX2_MAGO7 Protein disulfide-isomerase OS=Magnaporthe oryzae (strain 70-15 / ATCC MYA-4617 / FGSC 8958) GN=MGG_05753 PE=3 SV=1	>tr|G4MPX2|G4MPX2_MAGO7 Protein disulfide-isomerase OS=Magnaporthe oryzae (strain 70-15 / ATCC MYA-4617 / FGSC 8958) GN=MGG_05753 PE=3 SV=1;>tr|L7I5V2|L7I5V2_MAGOY Protein disulfide-isomerase OS=Magnaporthe oryzae (strain Y34) GN=OOU_Y34scaffold00567g64 PE	+	1	K	141.39	_SIAEK(ac)HR_	X;X;X;X;X;X;X;X;X;X;X;X;X;X;X;Acetyl (K);X;X;X;X;X;X;X;X;X;X;X;X;X;X;X	SIAEK(1)HR	SIAEK(140.98)HR	5	2	441.743	-0.15768		202100000	277090000	327040000	2.68743e+08	196360000	242540000	180700000	2.06533e+08	1.30121	0.201805
>tr|G4MKR0|G4MKR0_MAGO7 ADP,ATP carrier protein OS=Magnaporthe oryzae (strain 70-15 / ATCC MYA-4617 / FGSC 8958) GN=MGG_16149 PE=3 SV=1;>tr|L7I7V3|L7I7V3_MAGOY ADP,ATP carrier protein OS=Magnaporthe oryzae (strain Y34) GN=OOU_Y34scaffold00533g16 PE=3 SV=1;>tr|L7JG25|L7JG25_MAGOP ADP,ATP carrier protein OS=Magnaporthe oryzae (strain P131) GN=OOW_P131scaffold00343g45 PE=3 SV=1	266;266;266	TSGEAVKYSSSFDAFKQIVAKEGVKSLFRGA	>tr|G4MKR0|G4MKR0_MAGO7 ADP,ATP carrier protein OS=Magnaporthe oryzae (strain 70-15 / ATCC MYA-4617 / FGSC 8958) GN=MGG_16149 PE=3 SV=1	>tr|G4MKR0|G4MKR0_MAGO7 ADP,ATP carrier protein OS=Magnaporthe oryzae (strain 70-15 / ATCC MYA-4617 / FGSC 8958) GN=MGG_16149 PE=3 SV=1	>tr|G4MKR0|G4MKR0_MAGO7 ADP,ATP carrier protein OS=Magnaporthe oryzae (strain 70-15 / ATCC MYA-4617 / FGSC 8958) GN=MGG_16149 PE=3 SV=1;>tr|L7I7V3|L7I7V3_MAGOY ADP,ATP carrier protein OS=Magnaporthe oryzae (strain Y34) GN=OOU_Y34scaffold00533g16 PE=3 SV=1;	+	1	K	121.45	_YSSSFDAFK(ac)QIVAK_	X;X;X;X;X;X;X;X;X;X;X;X;X;X;X;Acetyl (K);X;X;X;X;X;X;X;X;Acetyl (K);X;X;X;X;X;X	YSSSFDAFK(1)QIVAK	YSSSFDAFK(103.76)QIVAK(-103.76)	9	2	816.917	0.71223		83362000	40428000	50673000	5.81543e+07	46056000	31584000	34224000	37288000	1.5596	0.202125
>tr|L7I2M0|L7I2M0_MAGOY Alpha-1,4 glucan phosphorylase OS=Magnaporthe oryzae (strain Y34) GN=OOU_Y34scaffold00641g56 PE=3 SV=1;>tr|L7JJE8|L7JJE8_MAGOP Alpha-1,4 glucan phosphorylase OS=Magnaporthe oryzae (strain P131) GN=OOW_P131scaffold00254g11 PE=3 SV=1;>tr|G4MW66|G4MW66_MAGO7 Alpha-1,4 glucan phosphorylase OS=Magnaporthe oryzae (strain 70-15 / ATCC MYA-4617 / FGSC 8958) GN=MGG_01819 PE=3 SV=1	914;914;804	IDPELLKVFDAIQAGKFGEPQNFGSLIAAIK	>tr|L7I2M0|L7I2M0_MAGOY Alpha-1,4 glucan phosphorylase OS=Magnaporthe oryzae (strain Y34) GN=OOU_Y34scaffold00641g56 PE=3 SV=1	>tr|L7I2M0|L7I2M0_MAGOY Alpha-1,4 glucan phosphorylase OS=Magnaporthe oryzae (strain Y34) GN=OOU_Y34scaffold00641g56 PE=3 SV=1	>tr|L7I2M0|L7I2M0_MAGOY Alpha-1,4 glucan phosphorylase OS=Magnaporthe oryzae (strain Y34) GN=OOU_Y34scaffold00641g56 PE=3 SV=1;>tr|L7JJE8|L7JJE8_MAGOP Alpha-1,4 glucan phosphorylase OS=Magnaporthe oryzae (strain P131) GN=OOW_P131scaffold00254g11 PE=3 SV=1;	+	1	K	79.237	_VFDAIQAGK(ac)FGEPQNFGSLIAAIK_	X;X;X;X;X;X;X;X;X;X;X;X;X;X;X;Acetyl (K);X;X;X;X;X;X;X;X;X;X;X;X;X;X;X	VFDAIQAGK(1)FGEPQNFGSLIAAIK	VFDAIQAGK(79.24)FGEPQNFGSLIAAIK(-79.24)	9	2	1282.18	-0.6849		4814200	12874000		8844100	17794000	13453000	12884000	1.47103e+07	0.601217	0.202596
>tr|L7I7T1|L7I7T1_MAGOY NAP family protein OS=Magnaporthe oryzae (strain Y34) GN=OOU_Y34scaffold00508g1 PE=4 SV=1;>tr|L7JIU0|L7JIU0_MAGOP NAP family protein OS=Magnaporthe oryzae (strain P131) GN=OOW_P131scaffold00271g2 PE=4 SV=1	184;184	AAYNLWVAQKGNAAQKLDAVLDKDARKARDA	>tr|L7I7T1|L7I7T1_MAGOY NAP family protein OS=Magnaporthe oryzae (strain Y34) GN=OOU_Y34scaffold00508g1 PE=4 SV=1	>tr|L7I7T1|L7I7T1_MAGOY NAP family protein OS=Magnaporthe oryzae (strain Y34) GN=OOU_Y34scaffold00508g1 PE=4 SV=1	>tr|L7I7T1|L7I7T1_MAGOY NAP family protein OS=Magnaporthe oryzae (strain Y34) GN=OOU_Y34scaffold00508g1 PE=4 SV=1;>tr|L7JIU0|L7JIU0_MAGOP NAP family protein OS=Magnaporthe oryzae (strain P131) GN=OOW_P131scaffold00271g2 PE=4 SV=1	+	1	K	107.34	_GNAAQK(ac)LDAVLDKDAR_	X;X;X;X;X;X;X;X;X;X;X;X;X;X;X;Acetyl (K);X;X;X;X;X;X;X;X;X;X;X;X;X;X;X	GNAAQK(1)LDAVLDKDAR	GNAAQK(75.46)LDAVLDK(-75.46)DAR	6	3	576.308	-1.0217		14145000	11579000	14511000	1.34117e+07	10242000	9673000	13481000	11132000	1.20479	0.203785
>tr|G4NA37|G4NA37_MAGO7 Diphosphomevalonate decarboxylase OS=Magnaporthe oryzae (strain 70-15 / ATCC MYA-4617 / FGSC 8958) GN=MGG_09750 PE=4 SV=1;>tr|L7HW92|L7HW92_MAGOY Diphosphomevalonate decarboxylase OS=Magnaporthe oryzae (strain Y34) GN=OOU_Y34scaffold00720g27 PE=4 SV=1;>tr|L7JAE4|L7JAE4_MAGOP Diphosphomevalonate decarboxylase OS=Magnaporthe oryzae (strain P131) GN=OOW_P131scaffold00517g5 PE…	209;209;209	HWPEMRAIVLVASAMKKGVSSTSGMQQTVAT	>tr|G4NA37|G4NA37_MAGO7 Diphosphomevalonate decarboxylase OS=Magnaporthe oryzae (strain 70-15 / ATCC MYA-4617 / FGSC 8958) GN=MGG_09750 PE=4 SV=1	>tr|G4NA37|G4NA37_MAGO7 Diphosphomevalonate decarboxylase OS=Magnaporthe oryzae (strain 70-15 / ATCC MYA-4617 / FGSC 8958) GN=MGG_09750 PE=4 SV=1	>tr|G4NA37|G4NA37_MAGO7 Diphosphomevalonate decarboxylase OS=Magnaporthe oryzae (strain 70-15 / ATCC MYA-4617 / FGSC 8958) GN=MGG_09750 PE=4 SV=1;>tr|L7HW92|L7HW92_MAGOY Diphosphomevalonate decarboxylase OS=Magnaporthe oryzae (strain Y34) GN=OOU_Y34scaffol	+	1	K	100.72	_AIVLVASAMK(ac)K_	X;X;X;X;X;X;X;X;X;X;X;X;X;X;X;Acetyl (K);X;X;X;X;X;X;X;X;X;X;X;X;X;X;X	AIVLVASAMK(1)K	AIVLVASAMK(100.72)K(-100.72)	10	2	586.857	-0.30166		22485000	24597000	17550000	21544000	74229000	26762000	32143000	44378000	0.485466	0.206256
>tr|G4NCU0|G4NCU0_MAGO7 Hydroxymethylglutaryl-CoA synthase OS=Magnaporthe oryzae (strain 70-15 / ATCC MYA-4617 / FGSC 8958) GN=MGG_01026 PE=4 SV=1;>tr|L7IA98|L7IA98_MAGOY Hydroxymethylglutaryl-CoA synthase OS=Magnaporthe oryzae (strain Y34) GN=OOU_Y34scaffold00496g8 PE=4 SV=1;>tr|L7J8P6|L7J8P6_MAGOP Hydroxymethylglutaryl-CoA synthase OS=Magnaporthe oryzae (strain P131) GN=OOW_P131scaffold00713g8 …	91;91;91	NSVGRLEVGTETLLDKSKSVKSVLMQLFGDN	>tr|G4NCU0|G4NCU0_MAGO7 Hydroxymethylglutaryl-CoA synthase OS=Magnaporthe oryzae (strain 70-15 / ATCC MYA-4617 / FGSC 8958) GN=MGG_01026 PE=4 SV=1	>tr|G4NCU0|G4NCU0_MAGO7 Hydroxymethylglutaryl-CoA synthase OS=Magnaporthe oryzae (strain 70-15 / ATCC MYA-4617 / FGSC 8958) GN=MGG_01026 PE=4 SV=1	>tr|G4NCU0|G4NCU0_MAGO7 Hydroxymethylglutaryl-CoA synthase OS=Magnaporthe oryzae (strain 70-15 / ATCC MYA-4617 / FGSC 8958) GN=MGG_01026 PE=4 SV=1;>tr|L7IA98|L7IA98_MAGOY Hydroxymethylglutaryl-CoA synthase OS=Magnaporthe oryzae (strain Y34) GN=OOU_Y34scaff	+	1	K	123.02	_LEVGTETLLDK(ac)SK_	X;X;X;X;X;X;X;X;X;X;X;X;X;X;X;Acetyl (K);X;X;X;X;X;X;X;X;X;X;X;X;X;X;X	LEVGTETLLDK(1)SK	LEVGTETLLDK(73.02)SK(-73.02)	11	2	737.904	0.37383			35124000	49732000	42428000	16359000	38685000	23598000	26214000	1.61852	0.206276
>tr|G4NCV8|G4NCV8_MAGO7 Uncharacterized protein OS=Magnaporthe oryzae (strain 70-15 / ATCC MYA-4617 / FGSC 8958) GN=MGG_01009 PE=4 SV=1;>tr|L7IAB5|L7IAB5_MAGOY Uncharacterized protein OS=Magnaporthe oryzae (strain Y34) GN=OOU_Y34scaffold00462g59 PE=4 SV=1;>tr|L7J1F8|L7J1F8_MAGOP Uncharacterized protein OS=Magnaporthe oryzae (strain P131) GN=OOW_P131scaffold01132g17 PE=4 SV=1	39;39;39	GATYIVDACLTGEKAKFNACEDKDWGCKCAS	>tr|G4NCV8|G4NCV8_MAGO7 Uncharacterized protein OS=Magnaporthe oryzae (strain 70-15 / ATCC MYA-4617 / FGSC 8958) GN=MGG_01009 PE=4 SV=1	>tr|G4NCV8|G4NCV8_MAGO7 Uncharacterized protein OS=Magnaporthe oryzae (strain 70-15 / ATCC MYA-4617 / FGSC 8958) GN=MGG_01009 PE=4 SV=1	>tr|G4NCV8|G4NCV8_MAGO7 Uncharacterized protein OS=Magnaporthe oryzae (strain 70-15 / ATCC MYA-4617 / FGSC 8958) GN=MGG_01009 PE=4 SV=1;>tr|L7IAB5|L7IAB5_MAGOY Uncharacterized protein OS=Magnaporthe oryzae (strain Y34) GN=OOU_Y34scaffold00462g59 PE=4 SV=1;	+	1	K	140.1	_AK(ac)FNACEDKDWGCK_	X;X;X;X;X;X;X;X;X;X;X;X;X;X;X;Acetyl (K);X;X;X;X;X;X;Acetyl (K);X;X;X;X;X;X;X;X	AK(1)FNACEDKDWGCK	AK(82.33)FNACEDK(-82.33)DWGCK(-106.52)	2	2	885.882	1.0126		34729000	38536000	44750000	3.93383e+07	40184000	27005000	13005000	2.67313e+07	1.47162	0.206608
>tr|L7ILJ8|L7ILJ8_MAGOY Uncharacterized protein OS=Magnaporthe oryzae (strain Y34) GN=OOU_Y34scaffold00133g3 PE=4 SV=1;>tr|L7JLN7|L7JLN7_MAGOP Uncharacterized protein OS=Magnaporthe oryzae (strain P131) GN=OOW_P131scaffold00182g3 PE=4 SV=1;>tr|Q2KHF8|Q2KHF8_MAGO7 Putative uncharacterized protein OS=Magnaporthe oryzae (strain 70-15 / ATCC MYA-4617 / FGSC 8958) GN=MGCH7_ch7g27 PE=4 SV=1;>tr|G4NLA1|…	1155;1155;1137;352	GGHEDEAISGGRRALKWLSDALDGRQLEPAN	>tr|L7ILJ8|L7ILJ8_MAGOY Uncharacterized protein OS=Magnaporthe oryzae (strain Y34) GN=OOU_Y34scaffold00133g3 PE=4 SV=1	>tr|L7ILJ8|L7ILJ8_MAGOY Uncharacterized protein OS=Magnaporthe oryzae (strain Y34) GN=OOU_Y34scaffold00133g3 PE=4 SV=1	>tr|L7ILJ8|L7ILJ8_MAGOY Uncharacterized protein OS=Magnaporthe oryzae (strain Y34) GN=OOU_Y34scaffold00133g3 PE=4 SV=1;>tr|L7JLN7|L7JLN7_MAGOP Uncharacterized protein OS=Magnaporthe oryzae (strain P131) GN=OOW_P131scaffold00182g3 PE=4 SV=1;>tr|Q2KHF8|Q2KHF	+	1	K	124.86	_ALK(ac)WLSDALDGR_	X;X;X;X;X;X;X;X;X;X;X;X;X;X;X;Acetyl (K);X;X;X;X;X;X;X;X;X;X;X;X;X;X;X	ALK(1)WLSDALDGR	ALK(124.86)WLSDALDGR	3	2	693.872	-0.63855			63029000	59510000	61269500	105630000	63096000	94132000	8.76193e+07	0.699269	0.207555
>tr|G4NHZ1|G4NHZ1_MAGO7 Glutaminyl-tRNA synthetase OS=Magnaporthe oryzae (strain 70-15 / ATCC MYA-4617 / FGSC 8958) GN=MGG_09393 PE=3 SV=1;>tr|L7I0H1|L7I0H1_MAGOY Glutaminyl-tRNA synthetase OS=Magnaporthe oryzae (strain Y34) GN=OOU_Y34scaffold00658g7 PE=3 SV=1;>tr|L7IXS2|L7IXS2_MAGOP Glutaminyl-tRNA synthetase OS=Magnaporthe oryzae (strain P131) GN=OOW_P131scaffold01314g7 PE=3 SV=1	342;342;342	RLGLGGTVLSKRKILKLVELGHVREWDDPRL	>tr|G4NHZ1|G4NHZ1_MAGO7 Glutaminyl-tRNA synthetase OS=Magnaporthe oryzae (strain 70-15 / ATCC MYA-4617 / FGSC 8958) GN=MGG_09393 PE=3 SV=1	>tr|G4NHZ1|G4NHZ1_MAGO7 Glutaminyl-tRNA synthetase OS=Magnaporthe oryzae (strain 70-15 / ATCC MYA-4617 / FGSC 8958) GN=MGG_09393 PE=3 SV=1	>tr|G4NHZ1|G4NHZ1_MAGO7 Glutaminyl-tRNA synthetase OS=Magnaporthe oryzae (strain 70-15 / ATCC MYA-4617 / FGSC 8958) GN=MGG_09393 PE=3 SV=1;>tr|L7I0H1|L7I0H1_MAGOY Glutaminyl-tRNA synthetase OS=Magnaporthe oryzae (strain Y34) GN=OOU_Y34scaffold00658g7 PE=3	+	1	K	155.98	_ILK(ac)LVELGHVR_	X;X;X;X;X;X;X;X;X;X;X;X;X;X;X;Acetyl (K);X;X;X;X;X;X;X;X;X;X;X;X;X;X;X	ILK(1)LVELGHVR	ILK(155.98)LVELGHVR	3	2	659.914	-0.39815		25899000	52206000	43726000	4.06103e+07	67369000	47909000	50841000	55373000	0.733396	0.207867
>tr|L7IL40|L7IL40_MAGOY C2 domain-containing protein OS=Magnaporthe oryzae (strain Y34) GN=OOU_Y34scaffold00162g1 PE=4 SV=1;>tr|L7JQS2|L7JQS2_MAGOP C2 domain-containing protein OS=Magnaporthe oryzae (strain P131) GN=OOW_P131scaffold00005g18 PE=4 SV=1;>tr|G4MTX9|G4MTX9_MAGO7 Inorganic pyrophosphatase OS=Magnaporthe oryzae (strain 70-15 / ATCC MYA-4617 / FGSC 8958) GN=MGG_15739 PE=4 SV=1	1745;1745;59	TILNMVVEIPRWTNAKLEISKDELLNPIKQD	>tr|L7IL40|L7IL40_MAGOY C2 domain-containing protein OS=Magnaporthe oryzae (strain Y34) GN=OOU_Y34scaffold00162g1 PE=4 SV=1	>tr|L7IL40|L7IL40_MAGOY C2 domain-containing protein OS=Magnaporthe oryzae (strain Y34) GN=OOU_Y34scaffold00162g1 PE=4 SV=1	>tr|L7IL40|L7IL40_MAGOY C2 domain-containing protein OS=Magnaporthe oryzae (strain Y34) GN=OOU_Y34scaffold00162g1 PE=4 SV=1;>tr|L7JQS2|L7JQS2_MAGOP C2 domain-containing protein OS=Magnaporthe oryzae (strain P131) GN=OOW_P131scaffold00005g18 PE=4 SV=1;>tr|G	+	1	K	146.6	_WTNAK(ac)LEISKDELLNPIKQDIK_	X;X;X;X;X;X;X;X;X;X;X;X;X;X;X;Acetyl (K);X;X;X;X;X;X;X;X;X;X;X;X;X;X;X	WTNAK(1)LEISKDELLNPIKQDIK	WTNAK(53.55)LEISK(-53.55)DELLNPIK(-92.59)QDIK(-145.13)	5	3	880.153	0.47032		49443000	77632000	53239000	6.01047e+07	43757000	39678000	53271000	4.55687e+07	1.31899	0.208611
>tr|G4MNH8|G4MNH8_MAGO7 Hsp70-like protein OS=Magnaporthe oryzae (strain 70-15 / ATCC MYA-4617 / FGSC 8958) GN=MGG_06958 PE=3 SV=1;>tr|L7HYA2|L7HYA2_MAGOY Hsp70-like protein OS=Magnaporthe oryzae (strain Y34) GN=OOU_Y34scaffold00684g20 PE=3 SV=1;>tr|L7JL82|L7JL82_MAGOP Hsp70-like protein OS=Magnaporthe oryzae (strain P131) GN=OOW_P131scaffold00199g9 PE=3 SV=1	568;568;568	QDSKVDEKLDAADKEKLNAEINKIVSWLDES	>tr|G4MNH8|G4MNH8_MAGO7 Hsp70-like protein OS=Magnaporthe oryzae (strain 70-15 / ATCC MYA-4617 / FGSC 8958) GN=MGG_06958 PE=3 SV=1	>tr|G4MNH8|G4MNH8_MAGO7 Hsp70-like protein OS=Magnaporthe oryzae (strain 70-15 / ATCC MYA-4617 / FGSC 8958) GN=MGG_06958 PE=3 SV=1	>tr|G4MNH8|G4MNH8_MAGO7 Hsp70-like protein OS=Magnaporthe oryzae (strain 70-15 / ATCC MYA-4617 / FGSC 8958) GN=MGG_06958 PE=3 SV=1;>tr|L7HYA2|L7HYA2_MAGOY Hsp70-like protein OS=Magnaporthe oryzae (strain Y34) GN=OOU_Y34scaffold00684g20 PE=3 SV=1;>tr|L7JL82	+	1	K	104.41	_LDAADKEK(ac)LNAEINK_	X;X;X;X;X;X;X;X;X;X;X;X;X;X;X;Acetyl (K);X;X;X;X;X;X;X;X;X;X;X;X;X;X;X	LDAADK(0.008)EK(0.992)LNAEINK	LDAADK(-20.77)EK(20.77)LNAEINK(-94.02)	8	3	571.972	-0.78675		19284000	8353300	6962300	11533200	19674000	13279000	33568000	2.21737e+07	0.52013	0.210647
>tr|G4MRY4|G4MRY4_MAGO7 Transketolase OS=Magnaporthe oryzae (strain 70-15 / ATCC MYA-4617 / FGSC 8958) GN=MGG_02471 PE=3 SV=1;>tr|L7HW12|L7HW12_MAGOY Transketolase OS=Magnaporthe oryzae (strain Y34) GN=OOU_Y34scaffold00725g26 PE=3 SV=1;>tr|L7JDL7|L7JDL7_MAGOP Transketolase OS=Magnaporthe oryzae (strain P131) GN=OOW_P131scaffold00400g13 PE=3 SV=1	650;650;650	LNRFGASGPYKDVYKKFEFTPEGIAKRAAAT	>tr|G4MRY4|G4MRY4_MAGO7 Transketolase OS=Magnaporthe oryzae (strain 70-15 / ATCC MYA-4617 / FGSC 8958) GN=MGG_02471 PE=3 SV=1	>tr|G4MRY4|G4MRY4_MAGO7 Transketolase OS=Magnaporthe oryzae (strain 70-15 / ATCC MYA-4617 / FGSC 8958) GN=MGG_02471 PE=3 SV=1	>tr|G4MRY4|G4MRY4_MAGO7 Transketolase OS=Magnaporthe oryzae (strain 70-15 / ATCC MYA-4617 / FGSC 8958) GN=MGG_02471 PE=3 SV=1;>tr|L7HW12|L7HW12_MAGOY Transketolase OS=Magnaporthe oryzae (strain Y34) GN=OOU_Y34scaffold00725g26 PE=3 SV=1;>tr|L7JDL7|L7JDL7_MA	+	1	K	87.001	_K(ac)FEFTPEGIAK_	X;X;X;X;X;X;X;X;X;X;Acetyl (K);X;X;X;X;Acetyl (K);X;X;X;X;X;X;X;X;X;X;X;X;X;X;X	K(1)FEFTPEGIAK	K(49.42)FEFTPEGIAK(-49.42)	1	2	654.845	-1.1195		11449000	17210000	26726000	1.84617e+07	24547000	24603000	26229000	2.51263e+07	0.734754	0.211745
>tr|G4N8W1|G4N8W1_MAGO7 40S ribosomal protein S20 OS=Magnaporthe oryzae (strain 70-15 / ATCC MYA-4617 / FGSC 8958) GN=MGG_03372 PE=3 SV=1;>tr|L7HWL7|L7HWL7_MAGOY 40S ribosomal protein S20 OS=Magnaporthe oryzae (strain Y34) GN=OOU_Y34scaffold00726g46 PE=3 SV=1;>tr|L7IUJ0|L7IUJ0_MAGOP 40S ribosomal protein S20 OS=Magnaporthe oryzae (strain P131) GN=OOW_P131scaffold01377g22 PE=3 SV=1	33;33;33	KIRITLTSRKVQSLEKVCTELIERAKSKDLR	>tr|G4N8W1|G4N8W1_MAGO7 40S ribosomal protein S20 OS=Magnaporthe oryzae (strain 70-15 / ATCC MYA-4617 / FGSC 8958) GN=MGG_03372 PE=3 SV=1	>tr|G4N8W1|G4N8W1_MAGO7 40S ribosomal protein S20 OS=Magnaporthe oryzae (strain 70-15 / ATCC MYA-4617 / FGSC 8958) GN=MGG_03372 PE=3 SV=1	>tr|G4N8W1|G4N8W1_MAGO7 40S ribosomal protein S20 OS=Magnaporthe oryzae (strain 70-15 / ATCC MYA-4617 / FGSC 8958) GN=MGG_03372 PE=3 SV=1;>tr|L7HWL7|L7HWL7_MAGOY 40S ribosomal protein S20 OS=Magnaporthe oryzae (strain Y34) GN=OOU_Y34scaffold00726g46 PE=3 S	+	1	K	169.61	_VQSLEK(ac)VCTELIER_	X;X;X;X;X;X;X;X;X;X;X;X;X;X;X;Acetyl (K);X;X;X;X;X;X;X;X;X;X;X;X;X;X;X	VQSLEK(1)VCTELIER	VQSLEK(79.77)VCTELIER	6	2	873.459	0.87948		78950000	151420000	137360000	1.22577e+08	57201000	97839000	97569000	84203000	1.45573	0.213614
>tr|L7HTF4|L7HTF4_MAGOY Fructose-bisphosphate aldolase OS=Magnaporthe oryzae (strain Y34) GN=OOU_Y34scaffold00782g1 PE=4 SV=1;>tr|L7JRU2|L7JRU2_MAGOP Fructose-bisphosphate aldolase OS=Magnaporthe oryzae (strain P131) GN=OOW_P131scaffold00057g1 PE=4 SV=1;>tr|G4NDL4|G4NDL4_MAGO7 Fructose-bisphosphate aldolase 1 OS=Magnaporthe oryzae (strain 70-15 / ATCC MYA-4617 / FGSC 8958) GN=MGG_00223 PE=4 SV=1	132;132;114	PIYGVPVVLHTDHCAKKLLPWLDGMLDADEA	>tr|L7HTF4|L7HTF4_MAGOY Fructose-bisphosphate aldolase OS=Magnaporthe oryzae (strain Y34) GN=OOU_Y34scaffold00782g1 PE=4 SV=1	>tr|L7HTF4|L7HTF4_MAGOY Fructose-bisphosphate aldolase OS=Magnaporthe oryzae (strain Y34) GN=OOU_Y34scaffold00782g1 PE=4 SV=1	>tr|L7HTF4|L7HTF4_MAGOY Fructose-bisphosphate aldolase OS=Magnaporthe oryzae (strain Y34) GN=OOU_Y34scaffold00782g1 PE=4 SV=1;>tr|L7JRU2|L7JRU2_MAGOP Fructose-bisphosphate aldolase OS=Magnaporthe oryzae (strain P131) GN=OOW_P131scaffold00057g1 PE=4 SV=1;>t	+	1	K	149.36	_SIAPIYGVPVVLHTDHCAK(ac)K_	X;X;X;X;X;X;X;X;X;X;X;X;X;X;X;Acetyl (K);Acetyl (K);X;X;X;X;X;X;X;X;X;X;X;X;X;X	SIAPIYGVPVVLHTDHCAK(1)K	SIAPIYGVPVVLHTDHCAK(39.36)K(-39.36)	19	4	562.554	-0.74312		245580000	187840000	164350000	1.99257e+08	282560000	193690000	311430000	262560000	0.7589	0.213806
>tr|G4MSC0|G4MSC0_MAGO7 60S ribosomal protein L6 OS=Magnaporthe oryzae (strain 70-15 / ATCC MYA-4617 / FGSC 8958) GN=MGG_04444 PE=3 SV=1;>tr|L7HX47|L7HX47_MAGOY 60S ribosomal protein L6 OS=Magnaporthe oryzae (strain Y34) GN=OOU_Y34scaffold00744g46 PE=3 SV=1;>tr|L7IUW5|L7IUW5_MAGOP 60S ribosomal protein L6 OS=Magnaporthe oryzae (strain P131) GN=OOW_P131scaffold01358g13 PE=3 SV=1	169;169;169	KQVNSTRAADQKAIDKALIANIKKVEFLASY	>tr|G4MSC0|G4MSC0_MAGO7 60S ribosomal protein L6 OS=Magnaporthe oryzae (strain 70-15 / ATCC MYA-4617 / FGSC 8958) GN=MGG_04444 PE=3 SV=1	>tr|G4MSC0|G4MSC0_MAGO7 60S ribosomal protein L6 OS=Magnaporthe oryzae (strain 70-15 / ATCC MYA-4617 / FGSC 8958) GN=MGG_04444 PE=3 SV=1	>tr|G4MSC0|G4MSC0_MAGO7 60S ribosomal protein L6 OS=Magnaporthe oryzae (strain 70-15 / ATCC MYA-4617 / FGSC 8958) GN=MGG_04444 PE=3 SV=1;>tr|L7HX47|L7HX47_MAGOY 60S ribosomal protein L6 OS=Magnaporthe oryzae (strain Y34) GN=OOU_Y34scaffold00744g46 PE=3 SV=	+	1	K	109.6	_AIDK(ac)ALIANIK_	X;X;X;X;X;X;X;X;X;X;X;X;X;X;X;Acetyl (K);X;X;X;X;X;X;X;X;X;X;X;X;X;X;X	AIDK(1)ALIANIK	AIDK(99.22)ALIANIK(-99.22)	4	2	606.372	-0.21111		49590000	45494000	50477000	4.85203e+07	51668000	30969000	33943000	38860000	1.24859	0.219456
>tr|L7I5Z1|L7I5Z1_MAGOY 40S ribosomal protein S25 OS=Magnaporthe oryzae (strain Y34) GN=OOU_Y34scaffold00533g18 PE=4 SV=1;>tr|L7JHM6|L7JHM6_MAGOP 40S ribosomal protein S25 OS=Magnaporthe oryzae (strain P131) GN=OOW_P131scaffold00343g47 PE=4 SV=1;>tr|G4MKR2|G4MKR2_MAGO7 40S ribosomal protein S25 OS=Magnaporthe oryzae (strain 70-15 / ATCC MYA-4617 / FGSC 8958) GN=MGG_06657 PE=4 SV=1	20;20;20	GGKGKKKWSKGKVKDKAQHAVLLDKTTSDKL	>tr|L7I5Z1|L7I5Z1_MAGOY 40S ribosomal protein S25 OS=Magnaporthe oryzae (strain Y34) GN=OOU_Y34scaffold00533g18 PE=4 SV=1	>tr|L7I5Z1|L7I5Z1_MAGOY 40S ribosomal protein S25 OS=Magnaporthe oryzae (strain Y34) GN=OOU_Y34scaffold00533g18 PE=4 SV=1	>tr|L7I5Z1|L7I5Z1_MAGOY 40S ribosomal protein S25 OS=Magnaporthe oryzae (strain Y34) GN=OOU_Y34scaffold00533g18 PE=4 SV=1;>tr|L7JHM6|L7JHM6_MAGOP 40S ribosomal protein S25 OS=Magnaporthe oryzae (strain P131) GN=OOW_P131scaffold00343g47 PE=4 SV=1;>tr|G4MKR2	+	1	K	176.89	_DK(ac)AQHAVLLDK_	X;X;X;X;X;X;X;X;X;X;X;X;X;X;X;Acetyl (K);X;X;X;X;X;X;X;X;Acetyl (K);X;X;X;X;Acetyl (K);X	DK(1)AQHAVLLDK	DK(148.48)AQHAVLLDK(-148.48)	2	2	640.354	-0.49827		93239000	64634000	72862000	7.69117e+07	74440000	39386000	59181000	57669000	1.33367	0.219741
>tr|D4NXJ3|D4NXJ3_MAGOR GTP-binding nuclear protein spi1 OS=Magnaporthe oryzae PE=2 SV=1;>tr|G4MRM7|G4MRM7_MAGO7 GTP-binding nuclear protein GSP1/Ran OS=Magnaporthe oryzae (strain 70-15 / ATCC MYA-4617 / FGSC 8958) GN=MGG_09952 PE=4 SV=1;>tr|L7IHH1|L7IHH1_MAGOY GTP-binding nuclear protein GSP1/Ran OS=Magnaporthe oryzae (strain Y34) GN=OOU_Y34scaffold00215g20 PE=4 SV=1;>tr|L7J860|L7J860_MAGOP GTP-…	98;98;90;90	QCGIIMFDVTSRITYKNVPNWHRDLVRVCEN	>tr|D4NXJ3|D4NXJ3_MAGOR GTP-binding nuclear protein spi1 OS=Magnaporthe oryzae PE=2 SV=1	>tr|D4NXJ3|D4NXJ3_MAGOR GTP-binding nuclear protein spi1 OS=Magnaporthe oryzae PE=2 SV=1	>tr|D4NXJ3|D4NXJ3_MAGOR GTP-binding nuclear protein spi1 OS=Magnaporthe oryzae PE=2 SV=1;>tr|G4MRM7|G4MRM7_MAGO7 GTP-binding nuclear protein GSP1/Ran OS=Magnaporthe oryzae (strain 70-15 / ATCC MYA-4617 / FGSC 8958) GN=MGG_09952 PE=4 SV=1;>tr|L7IHH1|L7IHH1_	+	1	K	108.7	_ITYK(ac)NVPNWHR_	X;X;X;X;X;X;X;X;X;X;X;X;X;X;X;Acetyl (K);X;X;X;X;X;X;X;X;X;X;X;X;X;X;X	ITYK(1)NVPNWHR	ITYK(108.7)NVPNWHR	4	2	735.386	-0.97961			5638800	8485500	7062150	21982000	10050000	11822000	14618000	0.483113	0.221815
>tr|L7IA01|L7IA01_MAGOY Heat shock protein Hsp88 OS=Magnaporthe oryzae (strain Y34) GN=OOU_Y34scaffold00464g77 PE=3 SV=1;>tr|L7JIG2|L7JIG2_MAGOP Heat shock protein Hsp88 OS=Magnaporthe oryzae (strain P131) GN=OOW_P131scaffold00270g11 PE=3 SV=1;>tr|G4N554|G4N554_MAGO7 Hsp88-like protein OS=Magnaporthe oryzae (strain 70-15 / ATCC MYA-4617 / FGSC 8958) GN=MGG_06065 PE=3 SV=1	686;686;658	EIRAMTGPIVQRHFDKVEQERQELQARLDAE	>tr|L7IA01|L7IA01_MAGOY Heat shock protein Hsp88 OS=Magnaporthe oryzae (strain Y34) GN=OOU_Y34scaffold00464g77 PE=3 SV=1	>tr|L7IA01|L7IA01_MAGOY Heat shock protein Hsp88 OS=Magnaporthe oryzae (strain Y34) GN=OOU_Y34scaffold00464g77 PE=3 SV=1	>tr|L7IA01|L7IA01_MAGOY Heat shock protein Hsp88 OS=Magnaporthe oryzae (strain Y34) GN=OOU_Y34scaffold00464g77 PE=3 SV=1;>tr|L7JIG2|L7JIG2_MAGOP Heat shock protein Hsp88 OS=Magnaporthe oryzae (strain P131) GN=OOW_P131scaffold00270g11 PE=3 SV=1;>tr|G4N554|G	+	1	K	123.51	_HFDK(ac)VEQER_	X;X;X;X;X;X;X;X;X;X;X;X;X;X;X;Acetyl (K);X;X;X;X;X;X;X;X;X;X;X;X;X;X;X	HFDK(1)VEQER	HFDK(101.3)VEQER	4	2	615.299	0.20534		15048000	11723000	11991000	1.29207e+07	9933300		11373000	10653150	1.21285	0.222458
>tr|G4ML75|G4ML75_MAGO7 5-methyltetrahydropteroyltriglutamate-homocysteine S-methyltransferase OS=Magnaporthe oryzae (strain 70-15 / ATCC MYA-4617 / FGSC 8958) GN=MGG_06712 PE=3 SV=1;>tr|L7I6D4|L7I6D4_MAGOY Cobalamin-independent synthase OS=Magnaporthe oryzae (strain Y34) GN=OOU_Y34scaffold00534g1 PE=3 SV=1;>tr|L7JLU1|L7JLU1_MAGOP Cobalamin-independent synthase OS=Magnaporthe oryzae (strain P131)…	342;342;342	TSSSLLHTPHTLASEKKLDPEIADWFSFASE	>tr|G4ML75|G4ML75_MAGO7 5-methyltetrahydropteroyltriglutamate-homocysteine S-methyltransferase OS=Magnaporthe oryzae (strain 70-15 / ATCC MYA-4617 / FGSC 8958) GN=MGG_06712 PE=3 SV=1	>tr|G4ML75|G4ML75_MAGO7 5-methyltetrahydropteroyltriglutamate-homocysteine S-methyltransferase OS=Magnaporthe oryzae (strain 70-15 / ATCC MYA-4617 / FGSC 8958) GN=MGG_06712 PE=3 SV=1	>tr|G4ML75|G4ML75_MAGO7 5-methyltetrahydropteroyltriglutamate-homocysteine S-methyltransferase OS=Magnaporthe oryzae (strain 70-15 / ATCC MYA-4617 / FGSC 8958) GN=MGG_06712 PE=3 SV=1;>tr|L7I6D4|L7I6D4_MAGOY Cobalamin-independent synthase OS=Magnaporthe ory	+	1	K	188.38	_VIVATSSSLLHTPHTLASEK(ac)K_	X;X;X;X;X;X;X;X;X;X;X;X;X;X;X;Acetyl (K);X;X;X;X;X;X;X;X;X;X;X;X;X;X;X	VIVATSSSLLHTPHTLASEK(1)K	VIVATSSSLLHTPHTLASEK(54.67)K(-54.67)	20	3	754.422	0.27288		87047000	62941000	73819000	7.46023e+07	168400000	90631000	85014000	1.14682e+08	0.650517	0.222785
>tr|L7I5Z1|L7I5Z1_MAGOY 40S ribosomal protein S25 OS=Magnaporthe oryzae (strain Y34) GN=OOU_Y34scaffold00533g18 PE=4 SV=1;>tr|L7JHM6|L7JHM6_MAGOP 40S ribosomal protein S25 OS=Magnaporthe oryzae (strain P131) GN=OOW_P131scaffold00343g47 PE=4 SV=1;>tr|G4MKR2|G4MKR2_MAGO7 40S ribosomal protein S25 OS=Magnaporthe oryzae (strain 70-15 / ATCC MYA-4617 / FGSC 8958) GN=MGG_06657 PE=4 SV=1	71;71;71	INGSLARQCLADLEEKGQIKPVVTHSKMKIY	>tr|L7I5Z1|L7I5Z1_MAGOY 40S ribosomal protein S25 OS=Magnaporthe oryzae (strain Y34) GN=OOU_Y34scaffold00533g18 PE=4 SV=1	>tr|L7I5Z1|L7I5Z1_MAGOY 40S ribosomal protein S25 OS=Magnaporthe oryzae (strain Y34) GN=OOU_Y34scaffold00533g18 PE=4 SV=1	>tr|L7I5Z1|L7I5Z1_MAGOY 40S ribosomal protein S25 OS=Magnaporthe oryzae (strain Y34) GN=OOU_Y34scaffold00533g18 PE=4 SV=1;>tr|L7JHM6|L7JHM6_MAGOP 40S ribosomal protein S25 OS=Magnaporthe oryzae (strain P131) GN=OOW_P131scaffold00343g47 PE=4 SV=1;>tr|G4MKR2	+	1	K	109.65	_QCLADLEEK(ac)GQIKPVVTHSK_	X;X;X;X;X;X;X;X;X;X;X;X;X;X;X;Acetyl (K);X;X;X;X;X;X;X;X;X;X;Acetyl (K);X;X;X;X	QCLADLEEK(0.996)GQIK(0.004)PVVTHSK	QCLADLEEK(23.68)GQIK(-23.68)PVVTHSK(-109.65)	9	3	774.742	-0.67328			22421000	42760000	32590500	60847000	50086000	38474000	4.98023e+07	0.654397	0.224145
>tr|G4NBG7|G4NBG7_MAGO7 Uncharacterized protein OS=Magnaporthe oryzae (strain 70-15 / ATCC MYA-4617 / FGSC 8958) GN=MGG_00543 PE=4 SV=1	27	VLLSAPRRSVGSPNCKGEKILFTVSSYSFSD	>tr|G4NBG7|G4NBG7_MAGO7 Uncharacterized protein OS=Magnaporthe oryzae (strain 70-15 / ATCC MYA-4617 / FGSC 8958) GN=MGG_00543 PE=4 SV=1	>tr|G4NBG7|G4NBG7_MAGO7 Uncharacterized protein OS=Magnaporthe oryzae (strain 70-15 / ATCC MYA-4617 / FGSC 8958) GN=MGG_00543 PE=4 SV=1	>tr|G4NBG7|G4NBG7_MAGO7 Uncharacterized protein OS=Magnaporthe oryzae (strain 70-15 / ATCC MYA-4617 / FGSC 8958) GN=MGG_00543 PE=4 SV=1	+	1	K	120.96	_SVGSPNCK(ac)GEK_	X;X;X;X;X;X;X;X;X;X;X;X;X;X;X;Acetyl (K);X;X;X;X;X;X;X;X;X;X;X;X;X;X;X	SVGSPNCK(1)GEK	SVGSPNCK(105.2)GEK(-105.2)	8	2	602.785	-0.17068		34911000	50864000	63322000	49699000	39157000	32456000	40590000	37401000	1.32881	0.22576
>tr|G4N184|G4N184_MAGO7 Cell division control protein 12 OS=Magnaporthe oryzae (strain 70-15 / ATCC MYA-4617 / FGSC 8958) GN=MGG_07466 PE=3 SV=1;>tr|L7I4H5|L7I4H5_MAGOY Cell division control protein 12 OS=Magnaporthe oryzae (strain Y34) GN=OOU_Y34scaffold00552g74 PE=3 SV=1;>tr|L7JCM1|L7JCM1_MAGOP Cell division control protein 12 OS=Magnaporthe oryzae (strain P131) GN=OOW_P131scaffold00472g7 PE=3 …	268;268;268	SWGVAEVENEDHCDFKKLRSILIRTHMLDLI	>tr|G4N184|G4N184_MAGO7 Cell division control protein 12 OS=Magnaporthe oryzae (strain 70-15 / ATCC MYA-4617 / FGSC 8958) GN=MGG_07466 PE=3 SV=1	>tr|G4N184|G4N184_MAGO7 Cell division control protein 12 OS=Magnaporthe oryzae (strain 70-15 / ATCC MYA-4617 / FGSC 8958) GN=MGG_07466 PE=3 SV=1	>tr|G4N184|G4N184_MAGO7 Cell division control protein 12 OS=Magnaporthe oryzae (strain 70-15 / ATCC MYA-4617 / FGSC 8958) GN=MGG_07466 PE=3 SV=1;>tr|L7I4H5|L7I4H5_MAGOY Cell division control protein 12 OS=Magnaporthe oryzae (strain Y34) GN=OOU_Y34scaffold0	+	1	K	132.59	_QYSWGVAEVENEDHCDFK(ac)K_	X;X;X;X;X;X;X;X;X;X;X;X;X;X;X;Acetyl (K);X;X;X;X;X;X;X;X;X;X;Oxidation (M);X;X;X;X	QYSWGVAEVENEDHCDFK(1)K	QYSWGVAEVENEDHCDFK(101.23)K(-101.23)	18	3	795.015	-0.32158		58521000	59275000	66898000	6.15647e+07	60543000	47345000	56545000	54811000	1.12322	0.226973
>tr|G4MQ03|G4MQ03_MAGO7 Enolase OS=Magnaporthe oryzae (strain 70-15 / ATCC MYA-4617 / FGSC 8958) GN=MGG_10607 PE=3 SV=1	120	KLGANAILGVSLAVAKAGAAAKGVPLFAHVS	>tr|G4MQ03|G4MQ03_MAGO7 Enolase OS=Magnaporthe oryzae (strain 70-15 / ATCC MYA-4617 / FGSC 8958) GN=MGG_10607 PE=3 SV=1	>tr|G4MQ03|G4MQ03_MAGO7 Enolase OS=Magnaporthe oryzae (strain 70-15 / ATCC MYA-4617 / FGSC 8958) GN=MGG_10607 PE=3 SV=1	>tr|G4MQ03|G4MQ03_MAGO7 Enolase OS=Magnaporthe oryzae (strain 70-15 / ATCC MYA-4617 / FGSC 8958) GN=MGG_10607 PE=3 SV=1	+	1	K	97.271	_LGANAILGVSLAVAK(ac)AGAAAK_	X;X;X;X;X;X;X;X;X;X;X;X;X;X;X;Acetyl (K);X;X;X;X;X;X;X;X;X;X;X;X;X;X;X	LGANAILGVSLAVAK(1)AGAAAK	LGANAILGVSLAVAK(90.22)AGAAAK(-90.22)	15	2	954.567	0.13741		2339100	5728600		4033850	17061000		7846900	12453950	0.323901	0.22843
>tr|L7I9Y4|L7I9Y4_MAGOY Aldehyde dehydrogenase OS=Magnaporthe oryzae (strain Y34) GN=OOU_Y34scaffold00487g71 PE=3 SV=1;>tr|L7JHW3|L7JHW3_MAGOP Aldehyde dehydrogenase OS=Magnaporthe oryzae (strain P131) GN=OOW_P131scaffold00303g27 PE=3 SV=1;>tr|G4NH99|G4NH99_MAGO7 Aldehyde dehydrogenase OS=Magnaporthe oryzae (strain 70-15 / ATCC MYA-4617 / FGSC 8958) GN=MGG_03900 PE=3 SV=1	83;83;83	AFEGEWKQTAPGQRSKLLTNLAELVEKNLDL	>tr|L7I9Y4|L7I9Y4_MAGOY Aldehyde dehydrogenase OS=Magnaporthe oryzae (strain Y34) GN=OOU_Y34scaffold00487g71 PE=3 SV=1	>tr|L7I9Y4|L7I9Y4_MAGOY Aldehyde dehydrogenase OS=Magnaporthe oryzae (strain Y34) GN=OOU_Y34scaffold00487g71 PE=3 SV=1	>tr|L7I9Y4|L7I9Y4_MAGOY Aldehyde dehydrogenase OS=Magnaporthe oryzae (strain Y34) GN=OOU_Y34scaffold00487g71 PE=3 SV=1;>tr|L7JHW3|L7JHW3_MAGOP Aldehyde dehydrogenase OS=Magnaporthe oryzae (strain P131) GN=OOW_P131scaffold00303g27 PE=3 SV=1;>tr|G4NH99|G4NH9	+	1	K	71.692	_SK(ac)LLTNLAELVEK_	X;X;X;X;X;X;X;X;X;X;X;X;X;X;X;Acetyl (K);X;X;X;X;X;X;X;X;X;X;X;X;X;X;X	SK(1)LLTNLAELVEK	SK(63.04)LLTNLAELVEK(-63.04)	2	2	750.438	1.9288		3371300		5071100	4221200	5406800		6736200	6071500	0.695248	0.228501
>tr|G4N2B8|G4N2B8_MAGO7 Metallopeptidase MepB OS=Magnaporthe oryzae (strain 70-15 / ATCC MYA-4617 / FGSC 8958) GN=MGG_04858 PE=3 SV=1;>tr|L7HWT4|L7HWT4_MAGOY Saccharolysin OS=Magnaporthe oryzae (strain Y34) GN=OOU_Y34scaffold00745g21 PE=3 SV=1;>tr|L7J3J9|L7J3J9_MAGOP Saccharolysin OS=Magnaporthe oryzae (strain P131) GN=OOW_P131scaffold01118g5 PE=3 SV=1	300;300;300	KLKVSFKYPELWPTLKYAKNAETRRKMFVAN	>tr|G4N2B8|G4N2B8_MAGO7 Metallopeptidase MepB OS=Magnaporthe oryzae (strain 70-15 / ATCC MYA-4617 / FGSC 8958) GN=MGG_04858 PE=3 SV=1	>tr|G4N2B8|G4N2B8_MAGO7 Metallopeptidase MepB OS=Magnaporthe oryzae (strain 70-15 / ATCC MYA-4617 / FGSC 8958) GN=MGG_04858 PE=3 SV=1	>tr|G4N2B8|G4N2B8_MAGO7 Metallopeptidase MepB OS=Magnaporthe oryzae (strain 70-15 / ATCC MYA-4617 / FGSC 8958) GN=MGG_04858 PE=3 SV=1;>tr|L7HWT4|L7HWT4_MAGOY Saccharolysin OS=Magnaporthe oryzae (strain Y34) GN=OOU_Y34scaffold00745g21 PE=3 SV=1;>tr|L7J3J9|L	+	1	K	83.418	_YPELWPTLK(ac)YAK_	X;X;X;X;X;X;X;X;X;X;X;X;X;X;X;Acetyl (K);X;X;X;X;X;X;X;X;X;X;X;X;X;X;X	YPELWPTLK(1)YAK	YPELWPTLK(64.65)YAK(-64.65)	9	2	775.916	0.66541		32499000	25511000	27362000	2.84573e+07	46648000	28927000	33689000	3.64213e+07	0.781337	0.234372
>tr|G4NHZ1|G4NHZ1_MAGO7 Glutaminyl-tRNA synthetase OS=Magnaporthe oryzae (strain 70-15 / ATCC MYA-4617 / FGSC 8958) GN=MGG_09393 PE=3 SV=1;>tr|L7I0H1|L7I0H1_MAGOY Glutaminyl-tRNA synthetase OS=Magnaporthe oryzae (strain Y34) GN=OOU_Y34scaffold00658g7 PE=3 SV=1;>tr|L7IXS2|L7IXS2_MAGOP Glutaminyl-tRNA synthetase OS=Magnaporthe oryzae (strain P131) GN=OOW_P131scaffold01314g7 PE=3 SV=1	196;196;196	NLGKAYVCKCDDAEIKLQRGGEKGKSPRYRC	>tr|G4NHZ1|G4NHZ1_MAGO7 Glutaminyl-tRNA synthetase OS=Magnaporthe oryzae (strain 70-15 / ATCC MYA-4617 / FGSC 8958) GN=MGG_09393 PE=3 SV=1	>tr|G4NHZ1|G4NHZ1_MAGO7 Glutaminyl-tRNA synthetase OS=Magnaporthe oryzae (strain 70-15 / ATCC MYA-4617 / FGSC 8958) GN=MGG_09393 PE=3 SV=1	>tr|G4NHZ1|G4NHZ1_MAGO7 Glutaminyl-tRNA synthetase OS=Magnaporthe oryzae (strain 70-15 / ATCC MYA-4617 / FGSC 8958) GN=MGG_09393 PE=3 SV=1;>tr|L7I0H1|L7I0H1_MAGOY Glutaminyl-tRNA synthetase OS=Magnaporthe oryzae (strain Y34) GN=OOU_Y34scaffold00658g7 PE=3	+	1	K	96.113	_CDDAEIK(ac)LQR_	X;X;X;X;X;X;X;X;X;X;X;X;X;X;X;Acetyl (K);X;X;X;X;X;X;X;X;X;X;X;X;X;X;X	CDDAEIK(1)LQR	CDDAEIK(75.42)LQR	7	2	645.311	0.052002		10127000	17173000	8224600	1.18415e+07	20668000	19332000	11756000	17252000	0.686386	0.236332
>tr|G4N4A8|G4N4A8_MAGO7 Zinc knuckle domain-containing protein OS=Magnaporthe oryzae (strain 70-15 / ATCC MYA-4617 / FGSC 8958) GN=MGG_05948 PE=4 SV=1;>tr|L7IC95|L7IC95_MAGOY Zinc knuckle domain-containing protein OS=Magnaporthe oryzae (strain Y34) GN=OOU_Y34scaffold00325g18 PE=4 SV=1;>tr|L7IVU1|L7IVU1_MAGOP Zinc knuckle domain-containing protein OS=Magnaporthe oryzae (strain P131) GN=OOW_P131sca…	181;164;164	GHFSRDCSKRSTTGEKMCYKCQQPGHVQAEC	>tr|G4N4A8|G4N4A8_MAGO7 Zinc knuckle domain-containing protein OS=Magnaporthe oryzae (strain 70-15 / ATCC MYA-4617 / FGSC 8958) GN=MGG_05948 PE=4 SV=1	>tr|G4N4A8|G4N4A8_MAGO7 Zinc knuckle domain-containing protein OS=Magnaporthe oryzae (strain 70-15 / ATCC MYA-4617 / FGSC 8958) GN=MGG_05948 PE=4 SV=1	>tr|G4N4A8|G4N4A8_MAGO7 Zinc knuckle domain-containing protein OS=Magnaporthe oryzae (strain 70-15 / ATCC MYA-4617 / FGSC 8958) GN=MGG_05948 PE=4 SV=1;>tr|L7IC95|L7IC95_MAGOY Zinc knuckle domain-containing protein OS=Magnaporthe oryzae (strain Y34) GN=OOU_	+	1	K	95.573	_STTGEK(ac)MCYK_	X;X;X;X;X;X;X;X;X;X;X;X;X;X;X;Acetyl (K);X;X;X;X;X;X;X;X;X;X;X;X;X;X;X	STTGEK(1)MCYK	STTGEK(95.57)MCYK(-95.57)	6	2	623.776	-0.40477		36066000	47086000	42080000	41744000	57922000	50442000	41101000	4.98217e+07	0.837868	0.237186
>tr|G4N741|G4N741_MAGO7 Fumarate reductase OS=Magnaporthe oryzae (strain 70-15 / ATCC MYA-4617 / FGSC 8958) GN=MGG_03619 PE=4 SV=1;>tr|L7I1Z0|L7I1Z0_MAGOY Fumarate reductase OS=Magnaporthe oryzae (strain Y34) GN=OOU_Y34scaffold00654g23 PE=4 SV=1;>tr|L7IVS5|L7IVS5_MAGOP Fumarate reductase OS=Magnaporthe oryzae (strain P131) GN=OOW_P131scaffold01320g23 PE=4 SV=1	157;157;157	LEELAETEPHRVEIVKKARVTNLNKEGNKVT	>tr|G4N741|G4N741_MAGO7 Fumarate reductase OS=Magnaporthe oryzae (strain 70-15 / ATCC MYA-4617 / FGSC 8958) GN=MGG_03619 PE=4 SV=1	>tr|G4N741|G4N741_MAGO7 Fumarate reductase OS=Magnaporthe oryzae (strain 70-15 / ATCC MYA-4617 / FGSC 8958) GN=MGG_03619 PE=4 SV=1	>tr|G4N741|G4N741_MAGO7 Fumarate reductase OS=Magnaporthe oryzae (strain 70-15 / ATCC MYA-4617 / FGSC 8958) GN=MGG_03619 PE=4 SV=1;>tr|L7I1Z0|L7I1Z0_MAGOY Fumarate reductase OS=Magnaporthe oryzae (strain Y34) GN=OOU_Y34scaffold00654g23 PE=4 SV=1;>tr|L7IVS5	+	1	K	102.78	_LEELAETEPHRVEIVK(ac)K_	X;X;X;X;X;X;X;X;X;X;X;X;X;X;X;Acetyl (K);X;X;X;X;X;X;X;X;X;X;X;X;Acetyl (K);X;X	LEELAETEPHRVEIVK(1)K	LEELAETEPHRVEIVK(102.78)K(-102.78)	16	3	688.044	-0.046484		12413000	6272200	9775000	9.48673e+06	11833000		14386000	13109500	0.723653	0.241009
>tr|L7IKZ6|L7IKZ6_MAGOY Glyceraldehyde-3-phosphate dehydrogenase OS=Magnaporthe oryzae (strain Y34) GN=OOU_Y34scaffold00125g3 PE=3 SV=1;>tr|L7IWE7|L7IWE7_MAGOP Glyceraldehyde-3-phosphate dehydrogenase OS=Magnaporthe oryzae (strain P131) GN=OOW_P131scaffold01325g16 PE=3 SV=1;>tr|G4NCH2|G4NCH2_MAGO7 Glyceraldehyde-3-phosphate dehydrogenase OS=Magnaporthe oryzae (strain 70-15 / ATCC MYA-4617 / FGSC …	212;212;192	HSYTATQKTVDGPSAKDWRGGRGAAQNIIPS	>tr|L7IKZ6|L7IKZ6_MAGOY Glyceraldehyde-3-phosphate dehydrogenase OS=Magnaporthe oryzae (strain Y34) GN=OOU_Y34scaffold00125g3 PE=3 SV=1	>tr|L7IKZ6|L7IKZ6_MAGOY Glyceraldehyde-3-phosphate dehydrogenase OS=Magnaporthe oryzae (strain Y34) GN=OOU_Y34scaffold00125g3 PE=3 SV=1	>tr|L7IKZ6|L7IKZ6_MAGOY Glyceraldehyde-3-phosphate dehydrogenase OS=Magnaporthe oryzae (strain Y34) GN=OOU_Y34scaffold00125g3 PE=3 SV=1;>tr|L7IWE7|L7IWE7_MAGOP Glyceraldehyde-3-phosphate dehydrogenase OS=Magnaporthe oryzae (strain P131) GN=OOW_P131scaffold	+	1	K	178.81	_TVDGPSAK(ac)DWR_	X;X;X;X;X;X;X;X;X;X;X;X;X;X;X;Acetyl (K);X;X;X;X;X;X;X;X;X;X;X;X;X;X;X	TVDGPSAK(1)DWR	TVDGPSAK(80.24)DWR	8	2	637.312	0.61364		721870000	590250000	635510000	649210000	513720000	509630000	663050000	5.62133e+08	1.1549	0.242463
>tr|L7HTF4|L7HTF4_MAGOY Fructose-bisphosphate aldolase OS=Magnaporthe oryzae (strain Y34) GN=OOU_Y34scaffold00782g1 PE=4 SV=1;>tr|L7JRU2|L7JRU2_MAGOP Fructose-bisphosphate aldolase OS=Magnaporthe oryzae (strain P131) GN=OOW_P131scaffold00057g1 PE=4 SV=1;>tr|G4NDL4|G4NDL4_MAGO7 Fructose-bisphosphate aldolase 1 OS=Magnaporthe oryzae (strain 70-15 / ATCC MYA-4617 / FGSC 8958) GN=MGG_00223 PE=4 SV=1	249;249;231	YFSIAAGFGNVHGVYKPGNVRLHPELLDKHQ	>tr|L7HTF4|L7HTF4_MAGOY Fructose-bisphosphate aldolase OS=Magnaporthe oryzae (strain Y34) GN=OOU_Y34scaffold00782g1 PE=4 SV=1	>tr|L7HTF4|L7HTF4_MAGOY Fructose-bisphosphate aldolase OS=Magnaporthe oryzae (strain Y34) GN=OOU_Y34scaffold00782g1 PE=4 SV=1	>tr|L7HTF4|L7HTF4_MAGOY Fructose-bisphosphate aldolase OS=Magnaporthe oryzae (strain Y34) GN=OOU_Y34scaffold00782g1 PE=4 SV=1;>tr|L7JRU2|L7JRU2_MAGOP Fructose-bisphosphate aldolase OS=Magnaporthe oryzae (strain P131) GN=OOW_P131scaffold00057g1 PE=4 SV=1;>t	+	1	K	209.73	_YFSIAAGFGNVHGVYK(ac)PGNVR_	X;X;X;X;X;X;X;X;X;X;X;X;X;X;X;Acetyl (K);X;X;X;X;X;X;X;X;X;X;X;X;Acetyl (K);X;X	YFSIAAGFGNVHGVYK(1)PGNVR	YFSIAAGFGNVHGVYK(202.49)PGNVR	16	2	1148.09	0.066875		253790000	219130000	151100000	2.08007e+08	512950000	178680000	345820000	3.45817e+08	0.601494	0.244532
>tr|D4NXI1|D4NXI1_MAGOR 40S ribosomal protein S15 OS=Magnaporthe oryzae PE=2 SV=1;>tr|G4MYJ0|G4MYJ0_MAGO7 40S ribosomal protein S15 OS=Magnaporthe oryzae (strain 70-15 / ATCC MYA-4617 / FGSC 8958) GN=MGG_10370 PE=3 SV=1;>tr|L7HSL8|L7HSL8_MAGOY 40S ribosomal protein S15 OS=Magnaporthe oryzae (strain Y34) GN=OOU_Y34scaffold00979g76 PE=3 SV=1;>tr|L7J722|L7J722_MAGOP 40S ribosomal protein S15 OS=Magn…	80;80;80;80	IKKLRKAKQEAKPNEKPDLVKTHLRDMIVVP	>tr|D4NXI1|D4NXI1_MAGOR 40S ribosomal protein S15 OS=Magnaporthe oryzae PE=2 SV=1	>tr|D4NXI1|D4NXI1_MAGOR 40S ribosomal protein S15 OS=Magnaporthe oryzae PE=2 SV=1	>tr|D4NXI1|D4NXI1_MAGOR 40S ribosomal protein S15 OS=Magnaporthe oryzae PE=2 SV=1;>tr|G4MYJ0|G4MYJ0_MAGO7 40S ribosomal protein S15 OS=Magnaporthe oryzae (strain 70-15 / ATCC MYA-4617 / FGSC 8958) GN=MGG_10370 PE=3 SV=1;>tr|L7HSL8|L7HSL8_MAGOY 40S ribosoma	+	1	K	138.02	_QEAKPNEK(ac)PDLVK_	X;X;X;X;X;X;X;X;X;X;X;X;X;X;X;Acetyl (K);X;X;X;X;X;X;X;X;X;X;X;X;X;X;X	QEAKPNEK(1)PDLVK	QEAK(-63.01)PNEK(63.01)PDLVK(-94.69)	8	3	513.279	0.32109		53686000	36568000	29796000	4.00167e+07	34726000	16301000	31892000	2.76397e+07	1.4478	0.246673
>tr|L7ICZ8|L7ICZ8_MAGOY Histone H3 OS=Magnaporthe oryzae (strain Y34) GN=OOU_Y34scaffold00359g3 PE=3 SV=1;>tr|L7J7K7|L7J7K7_MAGOP Histone H3 OS=Magnaporthe oryzae (strain P131) GN=OOW_P131scaffold00746g3 PE=3 SV=1;>sp|A4RCX7|H3_MAGO7 Histone H3 OS=Magnaporthe oryzae (strain 70-15 / ATCC MYA-4617 / FGSC 8958) GN=HHT1 PE=3 SV=1	19;19;19	TKQTARKSTGGKAPRKQLASKAARKSAPSTG	>tr|L7ICZ8|L7ICZ8_MAGOY Histone H3 OS=Magnaporthe oryzae (strain Y34) GN=OOU_Y34scaffold00359g3 PE=3 SV=1	>tr|L7ICZ8|L7ICZ8_MAGOY Histone H3 OS=Magnaporthe oryzae (strain Y34) GN=OOU_Y34scaffold00359g3 PE=3 SV=1	>tr|L7ICZ8|L7ICZ8_MAGOY Histone H3 OS=Magnaporthe oryzae (strain Y34) GN=OOU_Y34scaffold00359g3 PE=3 SV=1;>tr|L7J7K7|L7J7K7_MAGOP Histone H3 OS=Magnaporthe oryzae (strain P131) GN=OOW_P131scaffold00746g3 PE=3 SV=1;>sp|A4RCX7|H3_MAGO7 Histone H3 OS=Magnapor	+	2	K	170.47	_K(ac)QLASK(ac)AAR_	X;X;X;X;X;X;Acetyl (K);X;X;X;X;Acetyl (K);X;X;X;Acetyl (K);X;X;X;X;Acetyl (K);X;X;X;Acetyl (K);X;X;X;X;X;X	K(1)QLASK(1)AAR	K(142.43)QLASK(142.43)AAR	1	2	528.812	-0.095497		3065300000	4612500000	1745800000	3141200000	5204800000	4339900000	3675200000	4.40663e+09	0.712834	0.249188
>tr|L7IKR6|L7IKR6_MAGOY Rho GDP dissociation inhibitor OS=Magnaporthe oryzae (strain Y34) GN=OOU_Y34scaffold00147g3 PE=4 SV=1;>tr|L7JHR9|L7JHR9_MAGOP Rho GDP dissociation inhibitor OS=Magnaporthe oryzae (strain P131) GN=OOW_P131scaffold00336g3 PE=4 SV=1;>tr|G4MUU2|G4MUU2_MAGO7 Rho GDP dissociation inhibitor OS=Magnaporthe oryzae (strain 70-15 / ATCC MYA-4617 / FGSC 8958) GN=MGG_01689 PE=4 SV=1	325;325;183	ARGHYNAISSFVDDDKKKHLEFEWSFDIAKD	>tr|L7IKR6|L7IKR6_MAGOY Rho GDP dissociation inhibitor OS=Magnaporthe oryzae (strain Y34) GN=OOU_Y34scaffold00147g3 PE=4 SV=1	>tr|L7IKR6|L7IKR6_MAGOY Rho GDP dissociation inhibitor OS=Magnaporthe oryzae (strain Y34) GN=OOU_Y34scaffold00147g3 PE=4 SV=1	>tr|L7IKR6|L7IKR6_MAGOY Rho GDP dissociation inhibitor OS=Magnaporthe oryzae (strain Y34) GN=OOU_Y34scaffold00147g3 PE=4 SV=1;>tr|L7JHR9|L7JHR9_MAGOP Rho GDP dissociation inhibitor OS=Magnaporthe oryzae (strain P131) GN=OOW_P131scaffold00336g3 PE=4 SV=1;>t	+	1	K	90.754	_GHYNAISSFVDDDK(ac)K_	X;X;X;X;X;X;X;X;X;X;X;X;X;X;X;Acetyl (K);X;X;X;X;X;X;X;X;X;X;X;X;X;X;X	GHYNAISSFVDDDK(1)K	GHYNAISSFVDDDK(78.69)K(-78.69)	14	2	869.408	-2.315		55480000		6434100	30957050	4216200	6375400	4249700	4947100	6.25762	0.250377
>tr|G4NAR6|G4NAR6_MAGO7 Cofilin OS=Magnaporthe oryzae (strain 70-15 / ATCC MYA-4617 / FGSC 8958) GN=MGG_03164 PE=4 SV=1;>tr|L7IJI9|L7IJI9_MAGOY Cofilin OS=Magnaporthe oryzae (strain Y34) GN=OOU_Y34scaffold00155g33 PE=4 SV=1;>tr|L7IZW9|L7IZW9_MAGOP Cofilin OS=Magnaporthe oryzae (strain P131) GN=OOW_P131scaffold01199g15 PE=4 SV=1	56;56;56	VEEASGDSDWENFRNKLVNATVKSPSGAVGK	>tr|G4NAR6|G4NAR6_MAGO7 Cofilin OS=Magnaporthe oryzae (strain 70-15 / ATCC MYA-4617 / FGSC 8958) GN=MGG_03164 PE=4 SV=1	>tr|G4NAR6|G4NAR6_MAGO7 Cofilin OS=Magnaporthe oryzae (strain 70-15 / ATCC MYA-4617 / FGSC 8958) GN=MGG_03164 PE=4 SV=1	>tr|G4NAR6|G4NAR6_MAGO7 Cofilin OS=Magnaporthe oryzae (strain 70-15 / ATCC MYA-4617 / FGSC 8958) GN=MGG_03164 PE=4 SV=1;>tr|L7IJI9|L7IJI9_MAGOY Cofilin OS=Magnaporthe oryzae (strain Y34) GN=OOU_Y34scaffold00155g33 PE=4 SV=1;>tr|L7IZW9|L7IZW9_MAGOP Cofilin	+	1	K	71.03	_NK(ac)LVNATVK_	X;X;X;X;X;X;X;X;X;X;X;X;X;X;X;Acetyl (K);X;X;X;X;X;X;Acetyl (K);X;X;X;X;X;X;X;Acetyl (K)	NK(1)LVNATVK	NK(71.03)LVNATVK(-71.03)	2	2	514.809	0.05957			12621000	15611000	14116000	23581000	17422000	15532000	18845000	0.749058	0.250567
>tr|G4NIS4|G4NIS4_MAGO7 Histone acetyltransferase OS=Magnaporthe oryzae (strain 70-15 / ATCC MYA-4617 / FGSC 8958) GN=MGG_04133 PE=3 SV=1;>tr|L7IEV0|L7IEV0_MAGOY Histone acetyltransferase OS=Magnaporthe oryzae (strain Y34) GN=OOU_Y34scaffold00255g32 PE=3 SV=1;>tr|L7J7S5|L7J7S5_MAGOP Histone acetyltransferase OS=Magnaporthe oryzae (strain P131) GN=OOW_P131scaffold00751g20 PE=3 SV=1	128;128;128	AQTKRAAAAAAAAAQKRPVGKREQSVVSEAG	>tr|G4NIS4|G4NIS4_MAGO7 Histone acetyltransferase OS=Magnaporthe oryzae (strain 70-15 / ATCC MYA-4617 / FGSC 8958) GN=MGG_04133 PE=3 SV=1	>tr|G4NIS4|G4NIS4_MAGO7 Histone acetyltransferase OS=Magnaporthe oryzae (strain 70-15 / ATCC MYA-4617 / FGSC 8958) GN=MGG_04133 PE=3 SV=1	>tr|G4NIS4|G4NIS4_MAGO7 Histone acetyltransferase OS=Magnaporthe oryzae (strain 70-15 / ATCC MYA-4617 / FGSC 8958) GN=MGG_04133 PE=3 SV=1;>tr|L7IEV0|L7IEV0_MAGOY Histone acetyltransferase OS=Magnaporthe oryzae (strain Y34) GN=OOU_Y34scaffold00255g32 PE=3 S	+	1;2	K	169.62	_RAAAAAAAAAQK(ac)RPVGK_	X;X;X;X;X;X;X;X;X;X;X;X;X;X;X;Acetyl (K);X;X;X;X;Acetyl (K);X;X;X;X;X;X;X;X;X;X	RAAAAAAAAAQK(1)RPVGK	RAAAAAAAAAQK(94.46)RPVGK(-94.46)	12	3	550.657	0.29769		68877000	104880000	67543000	8.04333e+07	75860000	62051000	27081000	5.49973e+07	1.4625	0.25128	MGG_04133 Esa1
>tr|G4NJW1|G4NJW1_MAGO7 Dienelactone hydrolase OS=Magnaporthe oryzae (strain 70-15 / ATCC MYA-4617 / FGSC 8958) GN=MGG_02570 PE=4 SV=1;>tr|L7IN95|L7IN95_MAGOY Dienelactone hydrolase family protein OS=Magnaporthe oryzae (strain Y34) GN=OOU_Y34scaffold00107g9 PE=4 SV=1;>tr|L7JGD6|L7JGD6_MAGOP Dienelactone hydrolase family protein OS=Magnaporthe oryzae (strain P131) GN=OOW_P131scaffold00326g9 PE=4 S…	194;114;114;114	PPNTEEKQQKVGNWFKDWNPAETAAKVPDYV	>tr|G4NJW1|G4NJW1_MAGO7 Dienelactone hydrolase OS=Magnaporthe oryzae (strain 70-15 / ATCC MYA-4617 / FGSC 8958) GN=MGG_02570 PE=4 SV=1	>tr|G4NJW1|G4NJW1_MAGO7 Dienelactone hydrolase OS=Magnaporthe oryzae (strain 70-15 / ATCC MYA-4617 / FGSC 8958) GN=MGG_02570 PE=4 SV=1	>tr|G4NJW1|G4NJW1_MAGO7 Dienelactone hydrolase OS=Magnaporthe oryzae (strain 70-15 / ATCC MYA-4617 / FGSC 8958) GN=MGG_02570 PE=4 SV=1;>tr|L7IN95|L7IN95_MAGOY Dienelactone hydrolase family protein OS=Magnaporthe oryzae (strain Y34) GN=OOU_Y34scaffold00107g	+	1	K	177.74	_VGNWFK(ac)DWNPAETAAK_	X;X;X;X;X;X;X;X;X;X;X;X;X;X;X;Acetyl (K);X;X;X;X;X;X;X;X;X;Acetyl (K);X;X;X;X;X	VGNWFK(1)DWNPAETAAK	VGNWFK(103.13)DWNPAETAAK(-103.13)	6	2	938.455	0.3901		25386000	17524000	20462000	21124000	32414000	24480000	22053000	2.63157e+07	0.802716	0.251804
>tr|L7I5Q1|L7I5Q1_MAGOY Leucyl-tRNA synthetase OS=Magnaporthe oryzae (strain Y34) GN=OOU_Y34scaffold00538g15 PE=4 SV=1;>tr|G4MRI0|G4MRI0_MAGO7 Leucyl-tRNA synthetase OS=Magnaporthe oryzae (strain 70-15 / ATCC MYA-4617 / FGSC 8958) GN=MGG_02432 PE=4 SV=1;>tr|L7J1N9|L7J1N9_MAGOP Leucyl-tRNA synthetase OS=Magnaporthe oryzae (strain P131) GN=OOW_P131scaffold01116g5 PE=4 SV=1	132;132;132	QGYHCTGLPIKACADKLAEEVKKFGKEFDGY	>tr|L7I5Q1|L7I5Q1_MAGOY Leucyl-tRNA synthetase OS=Magnaporthe oryzae (strain Y34) GN=OOU_Y34scaffold00538g15 PE=4 SV=1	>tr|L7I5Q1|L7I5Q1_MAGOY Leucyl-tRNA synthetase OS=Magnaporthe oryzae (strain Y34) GN=OOU_Y34scaffold00538g15 PE=4 SV=1	>tr|L7I5Q1|L7I5Q1_MAGOY Leucyl-tRNA synthetase OS=Magnaporthe oryzae (strain Y34) GN=OOU_Y34scaffold00538g15 PE=4 SV=1;>tr|G4MRI0|G4MRI0_MAGO7 Leucyl-tRNA synthetase OS=Magnaporthe oryzae (strain 70-15 / ATCC MYA-4617 / FGSC 8958) GN=MGG_02432 PE=4 SV=1;>t	+	1	K	75.89	_ACADK(ac)LAEEVKK_	X;X;X;X;X;X;X;X;X;X;X;X;X;X;X;Acetyl (K);X;X;X;X;X;X;X;X;X;X;X;X;X;X;X	ACADK(1)LAEEVKK	ACADK(50.7)LAEEVK(-50.7)K(-75.89)	5	3	468.578	-0.78619		8210600	16622000	23803000	1.62119e+07	6862800		8971300	7917050	2.04772	0.252502
>tr|G5EHM8|G5EHM8_MAGO7 Nuclease domain-containing protein 1 OS=Magnaporthe oryzae (strain 70-15 / ATCC MYA-4617 / FGSC 8958) GN=MGCH7_ch7g348 PE=4 SV=1;>tr|L7HZB4|L7HZB4_MAGOY Nuclease domain-containing protein 1 OS=Magnaporthe oryzae (strain Y34) GN=OOU_Y34scaffold00666g189 PE=4 SV=1;>tr|L7J4A3|L7J4A3_MAGOP Nuclease domain-containing protein 1 OS=Magnaporthe oryzae (strain P131) GN=OOW_P131scaf…	684;684;684	GKGTAALETMMTEFKKFHNNPANNVSGGLTN	>tr|G5EHM8|G5EHM8_MAGO7 Nuclease domain-containing protein 1 OS=Magnaporthe oryzae (strain 70-15 / ATCC MYA-4617 / FGSC 8958) GN=MGCH7_ch7g348 PE=4 SV=1	>tr|G5EHM8|G5EHM8_MAGO7 Nuclease domain-containing protein 1 OS=Magnaporthe oryzae (strain 70-15 / ATCC MYA-4617 / FGSC 8958) GN=MGCH7_ch7g348 PE=4 SV=1	>tr|G5EHM8|G5EHM8_MAGO7 Nuclease domain-containing protein 1 OS=Magnaporthe oryzae (strain 70-15 / ATCC MYA-4617 / FGSC 8958) GN=MGCH7_ch7g348 PE=4 SV=1;>tr|L7HZB4|L7HZB4_MAGOY Nuclease domain-containing protein 1 OS=Magnaporthe oryzae (strain Y34) GN=OOU_	+	1	K	100.58	_K(ac)FHNNPANNVSGGLTNPK_	X;X;X;X;X;X;X;X;X;X;X;X;X;X;X;Acetyl (K);X;X;X;X;X;X;X;X;X;X;X;X;X;X;X	K(1)FHNNPANNVSGGLTNPK	K(83.4)FHNNPANNVSGGLTNPK(-83.4)	1	3	650.998	-0.91716		16443000	13982000		15212500	9700700		13527000	11613850	1.30986	0.254457
>tr|G4MLM8|G4MLM8_MAGO7 Heat shock protein 90 OS=Magnaporthe oryzae (strain 70-15 / ATCC MYA-4617 / FGSC 8958) GN=MGG_06759 PE=3 SV=1;>tr|L7I7P6|L7I7P6_MAGOY Heat shock protein 80 OS=Magnaporthe oryzae (strain Y34) GN=OOU_Y34scaffold00534g52 PE=3 SV=1;>tr|L7JM28|L7JM28_MAGOP Heat shock protein 80 OS=Magnaporthe oryzae (strain P131) GN=OOW_P131scaffold00177g52 PE=3 SV=1	563;563;563	KNVLGDKVEKVVVSHKLVGAPCAIRTGQFGW	>tr|G4MLM8|G4MLM8_MAGO7 Heat shock protein 90 OS=Magnaporthe oryzae (strain 70-15 / ATCC MYA-4617 / FGSC 8958) GN=MGG_06759 PE=3 SV=1	>tr|G4MLM8|G4MLM8_MAGO7 Heat shock protein 90 OS=Magnaporthe oryzae (strain 70-15 / ATCC MYA-4617 / FGSC 8958) GN=MGG_06759 PE=3 SV=1	>tr|G4MLM8|G4MLM8_MAGO7 Heat shock protein 90 OS=Magnaporthe oryzae (strain 70-15 / ATCC MYA-4617 / FGSC 8958) GN=MGG_06759 PE=3 SV=1;>tr|L7I7P6|L7I7P6_MAGOY Heat shock protein 80 OS=Magnaporthe oryzae (strain Y34) GN=OOU_Y34scaffold00534g52 PE=3 SV=1;>tr|	+	1	K	136.17	_VVVSHK(ac)LVGAPCAIR_	X;X;X;X;X;X;X;X;X;X;X;X;X;X;X;Acetyl (K);X;X;X;X;X;X;X;X;X;X;X;X;X;X;X	VVVSHK(1)LVGAPCAIR	VVVSHK(110.44)LVGAPCAIR	6	3	549.984	0.20869		38224000	54874000	33710000	4.22693e+07	44032000	24371000	18580000	2.89943e+07	1.45785	0.256524
>tr|G4N2S5|G4N2S5_MAGO7 Alkaline phosphatase OS=Magnaporthe oryzae (strain 70-15 / ATCC MYA-4617 / FGSC 8958) GN=MGG_04900 PE=3 SV=1;>tr|L7HV55|L7HV55_MAGOY Alkaline phosphatase OS=Magnaporthe oryzae (strain Y34) GN=OOU_Y34scaffold00745g70 PE=3 SV=1;>tr|L7JI05|L7JI05_MAGOP Alkaline phosphatase OS=Magnaporthe oryzae (strain P131) GN=OOW_P131scaffold00314g42 PE=3 SV=1	399;399;399	LPVWLDRNVFTDYLGKQKNDPSGADKPALDL	>tr|G4N2S5|G4N2S5_MAGO7 Alkaline phosphatase OS=Magnaporthe oryzae (strain 70-15 / ATCC MYA-4617 / FGSC 8958) GN=MGG_04900 PE=3 SV=1	>tr|G4N2S5|G4N2S5_MAGO7 Alkaline phosphatase OS=Magnaporthe oryzae (strain 70-15 / ATCC MYA-4617 / FGSC 8958) GN=MGG_04900 PE=3 SV=1	>tr|G4N2S5|G4N2S5_MAGO7 Alkaline phosphatase OS=Magnaporthe oryzae (strain 70-15 / ATCC MYA-4617 / FGSC 8958) GN=MGG_04900 PE=3 SV=1;>tr|L7HV55|L7HV55_MAGOY Alkaline phosphatase OS=Magnaporthe oryzae (strain Y34) GN=OOU_Y34scaffold00745g70 PE=3 SV=1;>tr|L7	+	1	K	97.734	_NVFTDYLGK(ac)QK_	X;X;X;X;X;X;X;X;X;X;X;X;X;X;X;Acetyl (K);X;X;X;X;X;X;X;X;X;X;X;X;X;X;X	NVFTDYLGK(1)QK	NVFTDYLGK(88.44)QK(-88.44)	9	2	677.854	0.25349		12377000	19973000	16379000	16243000	15935000	10885000	11081000	1.26337e+07	1.28569	0.259022
>tr|G4MLM8|G4MLM8_MAGO7 Heat shock protein 90 OS=Magnaporthe oryzae (strain 70-15 / ATCC MYA-4617 / FGSC 8958) GN=MGG_06759 PE=3 SV=1;>tr|L7I7P6|L7I7P6_MAGOY Heat shock protein 80 OS=Magnaporthe oryzae (strain Y34) GN=OOU_Y34scaffold00534g52 PE=3 SV=1;>tr|L7JM28|L7JM28_MAGOP Heat shock protein 80 OS=Magnaporthe oryzae (strain P131) GN=OOW_P131scaffold00177g52 PE=3 SV=1	214;214;214	FISYPIYLHVEKEVEKEVPDEEAETKEEEEG	>tr|G4MLM8|G4MLM8_MAGO7 Heat shock protein 90 OS=Magnaporthe oryzae (strain 70-15 / ATCC MYA-4617 / FGSC 8958) GN=MGG_06759 PE=3 SV=1	>tr|G4MLM8|G4MLM8_MAGO7 Heat shock protein 90 OS=Magnaporthe oryzae (strain 70-15 / ATCC MYA-4617 / FGSC 8958) GN=MGG_06759 PE=3 SV=1	>tr|G4MLM8|G4MLM8_MAGO7 Heat shock protein 90 OS=Magnaporthe oryzae (strain 70-15 / ATCC MYA-4617 / FGSC 8958) GN=MGG_06759 PE=3 SV=1;>tr|L7I7P6|L7I7P6_MAGOY Heat shock protein 80 OS=Magnaporthe oryzae (strain Y34) GN=OOU_Y34scaffold00534g52 PE=3 SV=1;>tr|	+	1	K	116.58	_EVEK(ac)EVPDEEAETK_	X;X;X;X;X;X;X;X;X;X;X;X;X;X;X;Acetyl (K);X;X;X;X;X;X;X;X;X;X;X;X;X;X;X	EVEK(1)EVPDEEAETK	EVEK(116.58)EVPDEEAETK(-116.58)	4	2	837.391	0.61579		17667000		16271000	16969000		12353000	15803000	14078000	1.20536	0.260503
>tr|G4N716|G4N716_MAGO7 Elongation factor 1-alpha OS=Magnaporthe oryzae (strain 70-15 / ATCC MYA-4617 / FGSC 8958) GN=MGG_03641 PE=3 SV=1;>tr|L7IN78|L7IN78_MAGOY Elongation factor 1-alpha OS=Magnaporthe oryzae (strain Y34) GN=OOU_Y34scaffold00108g10 PE=3 SV=1;>tr|L7JCY9|L7JCY9_MAGOP Elongation factor 1-alpha OS=Magnaporthe oryzae (strain P131) GN=OOW_P131scaffold00429g15 PE=3 SV=1	178;178;178	QSRYDEIVKETSNFLKKIGFNPDSVPFVPIS	>tr|G4N716|G4N716_MAGO7 Elongation factor 1-alpha OS=Magnaporthe oryzae (strain 70-15 / ATCC MYA-4617 / FGSC 8958) GN=MGG_03641 PE=3 SV=1	>tr|G4N716|G4N716_MAGO7 Elongation factor 1-alpha OS=Magnaporthe oryzae (strain 70-15 / ATCC MYA-4617 / FGSC 8958) GN=MGG_03641 PE=3 SV=1	>tr|G4N716|G4N716_MAGO7 Elongation factor 1-alpha OS=Magnaporthe oryzae (strain 70-15 / ATCC MYA-4617 / FGSC 8958) GN=MGG_03641 PE=3 SV=1;>tr|L7IN78|L7IN78_MAGOY Elongation factor 1-alpha OS=Magnaporthe oryzae (strain Y34) GN=OOU_Y34scaffold00108g10 PE=3 S	+	1	K	187.16	_YDEIVKETSNFLK(ac)K_	X;X;X;X;X;X;X;X;X;X;X;X;X;X;X;Acetyl (K);X;X;X;X;X;X;X;X;X;X;X;X;X;X;X	YDEIVKETSNFLK(1)K	YDEIVK(-116.73)ETSNFLK(116.73)K(-187.16)	13	2	878.462	0.57711		490040000	578320000	478930000	5.15763e+08	549840000	381030000	322920000	417930000	1.23409	0.261897
>tr|D4NXI9|D4NXI9_MAGOR Hexokinase OS=Magnaporthe oryzae PE=2 SV=1;>tr|G4MQN9|G4MQN9_MAGO7 Hexokinase OS=Magnaporthe oryzae (strain 70-15 / ATCC MYA-4617 / FGSC 8958) GN=MGG_09289 PE=3 SV=1;>tr|L7IDG4|L7IDG4_MAGOY Hexokinase OS=Magnaporthe oryzae (strain Y34) GN=OOU_Y34scaffold00414g28 PE=3 SV=1;>tr|L7J2Q3|L7J2Q3_MAGOP Hexokinase OS=Magnaporthe oryzae (strain P131) GN=OOW_P131scaffold01069g15 PE=…	330;318;314;314	LILVDLHDNHEVRIFKNQDISKLRRAYTLDS	>tr|D4NXI9|D4NXI9_MAGOR Hexokinase OS=Magnaporthe oryzae PE=2 SV=1	>tr|D4NXI9|D4NXI9_MAGOR Hexokinase OS=Magnaporthe oryzae PE=2 SV=1	>tr|D4NXI9|D4NXI9_MAGOR Hexokinase OS=Magnaporthe oryzae PE=2 SV=1;>tr|G4MQN9|G4MQN9_MAGO7 Hexokinase OS=Magnaporthe oryzae (strain 70-15 / ATCC MYA-4617 / FGSC 8958) GN=MGG_09289 PE=3 SV=1;>tr|L7IDG4|L7IDG4_MAGOY Hexokinase OS=Magnaporthe oryzae (strain Y	+	1	K	104.42	_IFK(ac)NQDISK_	X;X;X;X;X;X;X;X;X;X;X;X;X;X;X;Acetyl (K);X;X;X;X;X;X;X;X;X;X;X;X;X;X;X	IFK(1)NQDISK	IFK(104.42)NQDISK(-104.42)	3	2	567.811	-0.2998		22673000	15258000	21076000	19669000	18446000	8867100	17074000	14795700	1.32937	0.262991
>tr|G4NBY3|G4NBY3_MAGO7 Proteasome subunit alpha type OS=Magnaporthe oryzae (strain 70-15 / ATCC MYA-4617 / FGSC 8958) GN=MGG_01153 PE=3 SV=1;>tr|L7IE38|L7IE38_MAGOY Proteasome subunit alpha type OS=Magnaporthe oryzae (strain Y34) GN=OOU_Y34scaffold00359g9 PE=3 SV=1;>tr|L7JDA8|L7JDA8_MAGOP Proteasome subunit alpha type OS=Magnaporthe oryzae (strain P131) GN=OOW_P131scaffold00483g4 PE=3 SV=1	114;114;114	FRYKYGYEMPCDALAKRLANISQVYTQRAYM	>tr|G4NBY3|G4NBY3_MAGO7 Proteasome subunit alpha type OS=Magnaporthe oryzae (strain 70-15 / ATCC MYA-4617 / FGSC 8958) GN=MGG_01153 PE=3 SV=1	>tr|G4NBY3|G4NBY3_MAGO7 Proteasome subunit alpha type OS=Magnaporthe oryzae (strain 70-15 / ATCC MYA-4617 / FGSC 8958) GN=MGG_01153 PE=3 SV=1	>tr|G4NBY3|G4NBY3_MAGO7 Proteasome subunit alpha type OS=Magnaporthe oryzae (strain 70-15 / ATCC MYA-4617 / FGSC 8958) GN=MGG_01153 PE=3 SV=1;>tr|L7IE38|L7IE38_MAGOY Proteasome subunit alpha type OS=Magnaporthe oryzae (strain Y34) GN=OOU_Y34scaffold00359g9	+	1	K	87.498	_YGYEMPCDALAK(ac)R_	X;X;X;X;X;X;X;X;X;X;X;X;X;X;X;Acetyl (K);X;X;X;X;X;X;X;X;X;X;X;X;X;X;X	YGYEMPCDALAK(1)R	YGYEMPCDALAK(48.11)R	12	2	808.366	0.46903		10413000	12247000	15683000	12781000	19959000	13341000	14894000	1.60647e+07	0.795597	0.263388
>tr|G5EI15|G5EI15_MAGO7 Transaldolase OS=Magnaporthe oryzae (strain 70-15 / ATCC MYA-4617 / FGSC 8958) GN=MGCH7_ch7g347 PE=3 SV=1;>tr|L7HZD7|L7HZD7_MAGOY Transaldolase OS=Magnaporthe oryzae (strain Y34) GN=OOU_Y34scaffold00666g190 PE=3 SV=1;>tr|L7J589|L7J589_MAGOP Transaldolase OS=Magnaporthe oryzae (strain P131) GN=OOW_P131scaffold01027g23 PE=3 SV=1	306;306;306	NEDQMAVEKLREGISKFAADADTLKGILKEK	>tr|G5EI15|G5EI15_MAGO7 Transaldolase OS=Magnaporthe oryzae (strain 70-15 / ATCC MYA-4617 / FGSC 8958) GN=MGCH7_ch7g347 PE=3 SV=1	>tr|G5EI15|G5EI15_MAGO7 Transaldolase OS=Magnaporthe oryzae (strain 70-15 / ATCC MYA-4617 / FGSC 8958) GN=MGCH7_ch7g347 PE=3 SV=1	>tr|G5EI15|G5EI15_MAGO7 Transaldolase OS=Magnaporthe oryzae (strain 70-15 / ATCC MYA-4617 / FGSC 8958) GN=MGCH7_ch7g347 PE=3 SV=1;>tr|L7HZD7|L7HZD7_MAGOY Transaldolase OS=Magnaporthe oryzae (strain Y34) GN=OOU_Y34scaffold00666g190 PE=3 SV=1;>tr|L7J589|L7J5	+	1	K	75.316	_EGISK(ac)FAADADTLK_	X;X;X;X;Oxidation (M);X;X;X;Acetyl (K);X;X;X;X;X;X;Acetyl (K);X;X;X;X;X;X;X;X;X;X;X;X;X;X;X	EGISK(1)FAADADTLK	EGISK(71.34)FAADADTLK(-71.34)	5	2	754.386	-0.10299		4208800	4073800		4141300	22925000	7678200	8248200	1.29505e+07	0.31978	0.264935
>sp|O14448|KAPR_MAGO7 cAMP-dependent protein kinase regulatory subunit OS=Magnaporthe oryzae (strain 70-15 / ATCC MYA-4617 / FGSC 8958) GN=SUM1 PE=1 SV=1;>tr|L7IB26|L7IB26_MAGOY cAMP-dependent protein kinase regulatory subunit OS=Magnaporthe oryzae (strain Y34) GN=OOU_Y34scaffold00461g29 PE=3 SV=1;>tr|L7JN50|L7JN50_MAGOP cAMP-dependent protein kinase regulatory subunit OS=Magnaporthe oryzae (stra…	349;349;349	NDAPRAASVVSKTEVKVAALGKSAFQRLLGP	>sp|O14448|KAPR_MAGO7 cAMP-dependent protein kinase regulatory subunit OS=Magnaporthe oryzae (strain 70-15 / ATCC MYA-4617 / FGSC 8958) GN=SUM1 PE=1 SV=1	>sp|O14448|KAPR_MAGO7 cAMP-dependent protein kinase regulatory subunit OS=Magnaporthe oryzae (strain 70-15 / ATCC MYA-4617 / FGSC 8958) GN=SUM1 PE=1 SV=1	>sp|O14448|KAPR_MAGO7 cAMP-dependent protein kinase regulatory subunit OS=Magnaporthe oryzae (strain 70-15 / ATCC MYA-4617 / FGSC 8958) GN=SUM1 PE=1 SV=1;>tr|L7IB26|L7IB26_MAGOY cAMP-dependent protein kinase regulatory subunit OS=Magnaporthe oryzae (strain	+	1	K	83.438	_TEVK(ac)VAALGK_	X;X;X;X;X;X;X;X;X;X;X;X;X;X;X;Acetyl (K);X;X;X;X;X;X;X;X;X;X;X;X;X;X;X	TEVK(1)VAALGK	TEVK(70.98)VAALGK(-70.98)	4	2	529.316	0.10583		28156000	14779000	17167000	20034000	43806000	17796000	31725000	31109000	0.643994	0.265838
>tr|D4NXE2|D4NXE2_MAGOR Putative uncharacterized protein OS=Magnaporthe oryzae PE=2 SV=1;>tr|G5EGZ5|G5EGZ5_MAGO7 60S ribosomal protein L14 OS=Magnaporthe oryzae (strain 70-15 / ATCC MYA-4617 / FGSC 8958) GN=MGCH7_ch7g391 PE=4 SV=1;>tr|L7JK64|L7JK64_MAGOP 60S ribosomal protein L14 OS=Magnaporthe oryzae (strain P131) GN=OOW_P131scaffold00223g3 PE=4 SV=1;>tr|L7HZH7|L7HZH7_MAGOY 60S ribosomal protein…	105;105;105;211	EKAEVDSKWKNSNWAKKADRQVRRGALTDFD	>tr|D4NXE2|D4NXE2_MAGOR Putative uncharacterized protein OS=Magnaporthe oryzae PE=2 SV=1	>tr|D4NXE2|D4NXE2_MAGOR Putative uncharacterized protein OS=Magnaporthe oryzae PE=2 SV=1	>tr|D4NXE2|D4NXE2_MAGOR Putative uncharacterized protein OS=Magnaporthe oryzae PE=2 SV=1;>tr|G5EGZ5|G5EGZ5_MAGO7 60S ribosomal protein L14 OS=Magnaporthe oryzae (strain 70-15 / ATCC MYA-4617 / FGSC 8958) GN=MGCH7_ch7g391 PE=4 SV=1;>tr|L7JK64|L7JK64_MAGOP 6	+	1	K	105.04	_NSNWAK(ac)K_	X;X;X;X;X;X;X;Acetyl (K);X;X;X;X;X;X;X;Acetyl (K);X;X;X;X;X;X;X;X;X;X;X;X;X;X;X	NSNWAK(1)K	NSNWAK(105.04)K(-105.04)	6	2	445.23	-0.37056		56210000	66124000	76335000	66223000	120470000	88238000	60488000	89732000	0.738009	0.267805
>tr|G4MXC5|G4MXC5_MAGO7 Mitochondrial peroxiredoxin PRX1 OS=Magnaporthe oryzae (strain 70-15 / ATCC MYA-4617 / FGSC 8958) GN=MGG_08256 PE=4 SV=1;>tr|L7HRJ8|L7HRJ8_MAGOY Mitochondrial peroxiredoxin PRX1 OS=Magnaporthe oryzae (strain Y34) GN=OOU_Y34scaffold00925g18 PE=4 SV=1;>tr|L7IRM9|L7IRM9_MAGOP Mitochondrial peroxiredoxin PRX1 OS=Magnaporthe oryzae (strain P131) GN=OOW_P131scaffold01570g7 PE=4 …	72;72;72	GEFARLEPEFTKRGVKLIGLSANTVGSHDGW	>tr|G4MXC5|G4MXC5_MAGO7 Mitochondrial peroxiredoxin PRX1 OS=Magnaporthe oryzae (strain 70-15 / ATCC MYA-4617 / FGSC 8958) GN=MGG_08256 PE=4 SV=1	>tr|G4MXC5|G4MXC5_MAGO7 Mitochondrial peroxiredoxin PRX1 OS=Magnaporthe oryzae (strain 70-15 / ATCC MYA-4617 / FGSC 8958) GN=MGG_08256 PE=4 SV=1	>tr|G4MXC5|G4MXC5_MAGO7 Mitochondrial peroxiredoxin PRX1 OS=Magnaporthe oryzae (strain 70-15 / ATCC MYA-4617 / FGSC 8958) GN=MGG_08256 PE=4 SV=1;>tr|L7HRJ8|L7HRJ8_MAGOY Mitochondrial peroxiredoxin PRX1 OS=Magnaporthe oryzae (strain Y34) GN=OOU_Y34scaffold0	+	1	K	98.816	_GVK(ac)LIGLSANTVGSHDGWIK_	X;X;X;X;X;X;X;X;X;X;X;X;X;X;X;Acetyl (K);X;X;X;X;X;X;X;X;X;X;X;X;X;X;X	GVK(1)LIGLSANTVGSHDGWIK	GVK(94.38)LIGLSANTVGSHDGWIK(-94.38)	3	2	1047.57	1.4909		11461000	9991000	4338300	8.59677e+06	5512100	3906900		4709500	1.82541	0.268045
>tr|G4N414|G4N414_MAGO7 Fumarylacetoacetate hydrolase domain-containing protein 2A OS=Magnaporthe oryzae (strain 70-15 / ATCC MYA-4617 / FGSC 8958) GN=MGG_05915 PE=4 SV=1;>tr|L7I377|L7I377_MAGOY Fumarylacetoacetate hydrolase domain-containing protein 2A OS=Magnaporthe oryzae (strain Y34) GN=OOU_Y34scaffold00596g1 PE=4 SV=1;>tr|L7ITR3|L7ITR3_MAGOP Fumarylacetoacetate hydrolase domain-containing pr…	263;263;263	TPPGVGAMRNPKVCLKDGDDMRVYIDKIGTL	>tr|G4N414|G4N414_MAGO7 Fumarylacetoacetate hydrolase domain-containing protein 2A OS=Magnaporthe oryzae (strain 70-15 / ATCC MYA-4617 / FGSC 8958) GN=MGG_05915 PE=4 SV=1	>tr|G4N414|G4N414_MAGO7 Fumarylacetoacetate hydrolase domain-containing protein 2A OS=Magnaporthe oryzae (strain 70-15 / ATCC MYA-4617 / FGSC 8958) GN=MGG_05915 PE=4 SV=1	>tr|G4N414|G4N414_MAGO7 Fumarylacetoacetate hydrolase domain-containing protein 2A OS=Magnaporthe oryzae (strain 70-15 / ATCC MYA-4617 / FGSC 8958) GN=MGG_05915 PE=4 SV=1;>tr|L7I377|L7I377_MAGOY Fumarylacetoacetate hydrolase domain-containing protein 2A OS	+	1	K	130.98	_VCLK(ac)DGDDMR_	X;X;X;X;X;X;X;X;X;X;X;X;X;X;X;Acetyl (K);X;X;X;X;X;X;X;X;X;X;Acetyl (K);X;X;X;X	VCLK(1)DGDDMR	VCLK(130.98)DGDDMR	4	2	625.779	-0.73287		6542000	15083000	9096000	1.02403e+07	13814000		15577000	14695500	0.696835	0.273659
>tr|Q2KGC0|Q2KGC0_MAGO7 Phosphoinositide phospholipase C OS=Magnaporthe oryzae (strain 70-15 / ATCC MYA-4617 / FGSC 8958) GN=MGCH7_ch7g415 PE=4 SV=1;>tr|G4NJD0|G4NJD0_MAGO7 Phosphoinositide phospholipase C OS=Magnaporthe oryzae (strain 70-15 / ATCC MYA-4617 / FGSC 8958) GN=MGG_15018 PE=4 SV=1;>tr|L7HZY6|L7HZY6_MAGOY Phosphoinositide phospholipase C OS=Magnaporthe oryzae (strain Y34) GN=OOU_Y34sca…	916;685;685;685	RFVELMGPRGERTEGKLLVKIDKVMR_____	>tr|Q2KGC0|Q2KGC0_MAGO7 Phosphoinositide phospholipase C OS=Magnaporthe oryzae (strain 70-15 / ATCC MYA-4617 / FGSC 8958) GN=MGCH7_ch7g415 PE=4 SV=1	>tr|Q2KGC0|Q2KGC0_MAGO7 Phosphoinositide phospholipase C OS=Magnaporthe oryzae (strain 70-15 / ATCC MYA-4617 / FGSC 8958) GN=MGCH7_ch7g415 PE=4 SV=1	>tr|Q2KGC0|Q2KGC0_MAGO7 Phosphoinositide phospholipase C OS=Magnaporthe oryzae (strain 70-15 / ATCC MYA-4617 / FGSC 8958) GN=MGCH7_ch7g415 PE=4 SV=1;>tr|G4NJD0|G4NJD0_MAGO7 Phosphoinositide phospholipase C OS=Magnaporthe oryzae (strain 70-15 / ATCC MYA-461	+	1	K	101.43	_TEGK(ac)LLVK_	X;X;X;X;X;X;X;X;X;X;X;X;X;X;X;Acetyl (K);X;X;X;X;X;X;X;X;X;X;X;X;X;X;X	TEGK(1)LLVK	TEGK(101.43)LLVK(-101.43)	4	2	465.287	0.42116			20540000	32117000	26328500	32493000	35344000	30122000	32653000	0.806312	0.273879
>tr|G4MUZ4|G4MUZ4_MAGO7 Uncharacterized protein OS=Magnaporthe oryzae (strain 70-15 / ATCC MYA-4617 / FGSC 8958) GN=MGG_12396 PE=4 SV=1;>tr|L7HTW4|L7HTW4_MAGOY Uncharacterized protein OS=Magnaporthe oryzae (strain Y34) GN=OOU_Y34scaffold00768g24 PE=4 SV=1;>tr|L7J2Y9|L7J2Y9_MAGOP Uncharacterized protein OS=Magnaporthe oryzae (strain P131) GN=OOW_P131scaffold01066g11 PE=4 SV=1	4;4;4	____________MAGKFEPKTPVNLDPPKLD	>tr|G4MUZ4|G4MUZ4_MAGO7 Uncharacterized protein OS=Magnaporthe oryzae (strain 70-15 / ATCC MYA-4617 / FGSC 8958) GN=MGG_12396 PE=4 SV=1	>tr|G4MUZ4|G4MUZ4_MAGO7 Uncharacterized protein OS=Magnaporthe oryzae (strain 70-15 / ATCC MYA-4617 / FGSC 8958) GN=MGG_12396 PE=4 SV=1	>tr|G4MUZ4|G4MUZ4_MAGO7 Uncharacterized protein OS=Magnaporthe oryzae (strain 70-15 / ATCC MYA-4617 / FGSC 8958) GN=MGG_12396 PE=4 SV=1;>tr|L7HTW4|L7HTW4_MAGOY Uncharacterized protein OS=Magnaporthe oryzae (strain Y34) GN=OOU_Y34scaffold00768g24 PE=4 SV=1;	+	1	K	75.38	_(ac)AGK(ac)FEPK_	X;X;X;X;X;X;X;X;X;X;X;X;X;X;X;Acetyl (K);X;X;X;X;X;X;X;X;X;X;X;X;X;X;X	AGK(1)FEPK	AGK(75.38)FEPK(-75.38)	3	1	860.451	0.38752			29810000	19336000	24573000	14108000	21521000	18886000	1.81717e+07	1.35227	0.274894
>tr|G4MPX2|G4MPX2_MAGO7 Protein disulfide-isomerase OS=Magnaporthe oryzae (strain 70-15 / ATCC MYA-4617 / FGSC 8958) GN=MGG_05753 PE=3 SV=1;>tr|L7I5V2|L7I5V2_MAGOY Protein disulfide-isomerase OS=Magnaporthe oryzae (strain Y34) GN=OOU_Y34scaffold00567g64 PE=3 SV=1;>tr|L7IUJ2|L7IUJ2_MAGOP Protein disulfide-isomerase OS=Magnaporthe oryzae (strain P131) GN=OOW_P131scaffold01338g22 PE=3 SV=1	271;271;271	FAETAEERTTLSEALKSIAEKHRGAINFATI	>tr|G4MPX2|G4MPX2_MAGO7 Protein disulfide-isomerase OS=Magnaporthe oryzae (strain 70-15 / ATCC MYA-4617 / FGSC 8958) GN=MGG_05753 PE=3 SV=1	>tr|G4MPX2|G4MPX2_MAGO7 Protein disulfide-isomerase OS=Magnaporthe oryzae (strain 70-15 / ATCC MYA-4617 / FGSC 8958) GN=MGG_05753 PE=3 SV=1	>tr|G4MPX2|G4MPX2_MAGO7 Protein disulfide-isomerase OS=Magnaporthe oryzae (strain 70-15 / ATCC MYA-4617 / FGSC 8958) GN=MGG_05753 PE=3 SV=1;>tr|L7I5V2|L7I5V2_MAGOY Protein disulfide-isomerase OS=Magnaporthe oryzae (strain Y34) GN=OOU_Y34scaffold00567g64 PE	+	1	K	155.08	_TTLSEALK(ac)SIAEK_	X;X;X;X;X;X;X;X;X;X;X;X;X;X;X;Acetyl (K);X;X;X;X;Acetyl (K);X;X;X;X;X;X;X;X;X;X	TTLSEALK(1)SIAEK	TTLSEALK(155.08)SIAEK(-155.08)	8	2	716.898	0.18003		17577000	13099000	12442000	1.43727e+07	15129000		24176000	19652500	0.73134	0.274938
>tr|G4MY97|G4MY97_MAGO7 Cell wall biogenesis protein phosphatase Ssd1 OS=Magnaporthe oryzae (strain 70-15 / ATCC MYA-4617 / FGSC 8958) GN=MGG_08084 PE=4 SV=1;>tr|L7I8L4|L7I8L4_MAGOY Uncharacterized protein OS=Magnaporthe oryzae (strain Y34) GN=OOU_Y34scaffold00492g8 PE=4 SV=1;>tr|L7JJE0|L7JJE0_MAGOP Uncharacterized protein OS=Magnaporthe oryzae (strain P131) GN=OOW_P131scaffold00264g8 PE=4 SV=1	1335;1335;1335	TEMTRVPVILKTDLSKSPPCLTIRSLNPYAL	>tr|G4MY97|G4MY97_MAGO7 Cell wall biogenesis protein phosphatase Ssd1 OS=Magnaporthe oryzae (strain 70-15 / ATCC MYA-4617 / FGSC 8958) GN=MGG_08084 PE=4 SV=1	>tr|G4MY97|G4MY97_MAGO7 Cell wall biogenesis protein phosphatase Ssd1 OS=Magnaporthe oryzae (strain 70-15 / ATCC MYA-4617 / FGSC 8958) GN=MGG_08084 PE=4 SV=1	>tr|G4MY97|G4MY97_MAGO7 Cell wall biogenesis protein phosphatase Ssd1 OS=Magnaporthe oryzae (strain 70-15 / ATCC MYA-4617 / FGSC 8958) GN=MGG_08084 PE=4 SV=1;>tr|L7I8L4|L7I8L4_MAGOY Uncharacterized protein OS=Magnaporthe oryzae (strain Y34) GN=OOU_Y34scaff	+	1	K	118.73	_TDLSK(ac)SPPCLTIR_	X;X;X;X;X;X;X;X;X;X;X;X;X;X;X;Acetyl (K);X;X;X;X;X;X;X;X;X;X;X;X;X;X;X	TDLSK(1)SPPCLTIR	TDLSK(118.73)SPPCLTIR	5	2	765.403	0.36401		19199000	16056000	13223000	1.61593e+07	23895000	17435000	17535000	1.96217e+07	0.823545	0.276007
>tr|G4NBA2|G4NBA2_MAGO7 Cell wall glucanosyltransferase OS=Magnaporthe oryzae (strain 70-15 / ATCC MYA-4617 / FGSC 8958) GN=MGG_00592 PE=4 SV=1;>tr|L7I6J7|L7I6J7_MAGOY Cell wall glucanosyltransferase Mwg1 OS=Magnaporthe oryzae (strain Y34) GN=OOU_Y34scaffold00528g57 PE=4 SV=1;>tr|L7JKP5|L7JKP5_MAGOP Cell wall glucanosyltransferase Mwg1 OS=Magnaporthe oryzae (strain P131) GN=OOW_P131scaffold00267g…	59;59;59	VEIDFTKGDDKTGFFKKLAGTEYNVTPKGAE	>tr|G4NBA2|G4NBA2_MAGO7 Cell wall glucanosyltransferase OS=Magnaporthe oryzae (strain 70-15 / ATCC MYA-4617 / FGSC 8958) GN=MGG_00592 PE=4 SV=1	>tr|G4NBA2|G4NBA2_MAGO7 Cell wall glucanosyltransferase OS=Magnaporthe oryzae (strain 70-15 / ATCC MYA-4617 / FGSC 8958) GN=MGG_00592 PE=4 SV=1	>tr|G4NBA2|G4NBA2_MAGO7 Cell wall glucanosyltransferase OS=Magnaporthe oryzae (strain 70-15 / ATCC MYA-4617 / FGSC 8958) GN=MGG_00592 PE=4 SV=1;>tr|L7I6J7|L7I6J7_MAGOY Cell wall glucanosyltransferase Mwg1 OS=Magnaporthe oryzae (strain Y34) GN=OOU_Y34scaffo	+	1	K	117.14	_GDDKTGFFK(ac)K_	X;X;X;X;X;X;X;X;X;X;X;X;X;X;X;Acetyl (K);X;X;X;X;X;X;X;X;X;X;X;X;X;X;X	GDDKTGFFK(1)K	GDDK(-82.38)TGFFK(82.38)K(-117.14)	9	2	592.801	-0.88065			11551000	16590000	14070500	61860000	21823000	24886000	3.61897e+07	0.388799	0.277551
>tr|L7I9Y4|L7I9Y4_MAGOY Aldehyde dehydrogenase OS=Magnaporthe oryzae (strain Y34) GN=OOU_Y34scaffold00487g71 PE=3 SV=1;>tr|L7JHW3|L7JHW3_MAGOP Aldehyde dehydrogenase OS=Magnaporthe oryzae (strain P131) GN=OOW_P131scaffold00303g27 PE=3 SV=1;>tr|G4NH99|G4NH99_MAGO7 Aldehyde dehydrogenase OS=Magnaporthe oryzae (strain 70-15 / ATCC MYA-4617 / FGSC 8958) GN=MGG_03900 PE=3 SV=1	251;251;251	KVAFTGSTVVGRTIMKAAASSNLKKVTLELG	>tr|L7I9Y4|L7I9Y4_MAGOY Aldehyde dehydrogenase OS=Magnaporthe oryzae (strain Y34) GN=OOU_Y34scaffold00487g71 PE=3 SV=1	>tr|L7I9Y4|L7I9Y4_MAGOY Aldehyde dehydrogenase OS=Magnaporthe oryzae (strain Y34) GN=OOU_Y34scaffold00487g71 PE=3 SV=1	>tr|L7I9Y4|L7I9Y4_MAGOY Aldehyde dehydrogenase OS=Magnaporthe oryzae (strain Y34) GN=OOU_Y34scaffold00487g71 PE=3 SV=1;>tr|L7JHW3|L7JHW3_MAGOP Aldehyde dehydrogenase OS=Magnaporthe oryzae (strain P131) GN=OOW_P131scaffold00303g27 PE=3 SV=1;>tr|G4NH99|G4NH9	+	1	K	147.39	_TIM(ox)K(ac)AAASSNLK_	X;X;X;X;X;X;X;X;X;X;X;X;X;X;Oxidation (M);Acetyl (K);X;X;X;X;X;X;X;X;X;X;X;X;X;X;X	TIMK(1)AAASSNLK	TIMK(59.18)AAASSNLK(-59.18)	4	2	646.848	-0.43621		46169000	63650000	106920000	7.22463e+07	37125000	68349000	30103000	4.51923e+07	1.59864	0.277577
>tr|G4NIC7|G4NIC7_MAGO7 Acetyltransferase component of pyruvate dehydrogenase complex OS=Magnaporthe oryzae (strain 70-15 / ATCC MYA-4617 / FGSC 8958) GN=MGG_09878 PE=3 SV=1;>tr|L7IPA6|L7IPA6_MAGOY Acetyltransferase component of pyruvate dehydrogenase complex OS=Magnaporthe oryzae (strain Y34) GN=OOU_Y34scaffold00021g3 PE=3 SV=1;>tr|L7JNX5|L7JNX5_MAGOP Acetyltransferase component of pyruvate dehy…	286;286;286	LKLRQALNSSSEGKYKLSVNDFLIKAIAVAS	>tr|G4NIC7|G4NIC7_MAGO7 Acetyltransferase component of pyruvate dehydrogenase complex OS=Magnaporthe oryzae (strain 70-15 / ATCC MYA-4617 / FGSC 8958) GN=MGG_09878 PE=3 SV=1	>tr|G4NIC7|G4NIC7_MAGO7 Acetyltransferase component of pyruvate dehydrogenase complex OS=Magnaporthe oryzae (strain 70-15 / ATCC MYA-4617 / FGSC 8958) GN=MGG_09878 PE=3 SV=1	>tr|G4NIC7|G4NIC7_MAGO7 Acetyltransferase component of pyruvate dehydrogenase complex OS=Magnaporthe oryzae (strain 70-15 / ATCC MYA-4617 / FGSC 8958) GN=MGG_09878 PE=3 SV=1;>tr|L7IPA6|L7IPA6_MAGOY Acetyltransferase component of pyruvate dehydrogenase comp	+	1	K	106.01	_YK(ac)LSVNDFLIK_	X;X;X;X;X;X;X;X;X;X;X;X;X;X;X;Acetyl (K);X;X;X;X;X;X;X;X;X;X;X;X;X;X;X	YK(1)LSVNDFLIK	YK(85.52)LSVNDFLIK(-85.52)	2	2	691.39	0.44776		46913000	62438000	62917000	5.74227e+07	84892000	62440000	60452000	6.92613e+07	0.829072	0.277929
>tr|G4MT60|G4MT60_MAGO7 Rab GDP-dissociation inhibitor OS=Magnaporthe oryzae (strain 70-15 / ATCC MYA-4617 / FGSC 8958) GN=MGG_07137 PE=4 SV=1;>tr|L7HTM6|L7HTM6_MAGOY Rab GDP-dissociation inhibitor OS=Magnaporthe oryzae (strain Y34) GN=OOU_Y34scaffold00773g22 PE=4 SV=1;>tr|L7J034|L7J034_MAGOP Rab GDP-dissociation inhibitor OS=Magnaporthe oryzae (strain P131) GN=OOW_P131scaffold01179g29 PE=4 SV=1	324;324;324	KVKVVGHVLRAICVLKHPLAGTSDADSCQLI	>tr|G4MT60|G4MT60_MAGO7 Rab GDP-dissociation inhibitor OS=Magnaporthe oryzae (strain 70-15 / ATCC MYA-4617 / FGSC 8958) GN=MGG_07137 PE=4 SV=1	>tr|G4MT60|G4MT60_MAGO7 Rab GDP-dissociation inhibitor OS=Magnaporthe oryzae (strain 70-15 / ATCC MYA-4617 / FGSC 8958) GN=MGG_07137 PE=4 SV=1	>tr|G4MT60|G4MT60_MAGO7 Rab GDP-dissociation inhibitor OS=Magnaporthe oryzae (strain 70-15 / ATCC MYA-4617 / FGSC 8958) GN=MGG_07137 PE=4 SV=1;>tr|L7HTM6|L7HTM6_MAGOY Rab GDP-dissociation inhibitor OS=Magnaporthe oryzae (strain Y34) GN=OOU_Y34scaffold00773	+	1	K	150.18	_AICVLK(ac)HPLAGTSDADSCQLIIPQSQVGR_	Acetyl (K);X;X;X;X;X;X;X;X;X;X;X;X;X;X;Acetyl (K);X;X;X;X;X;X;X;X;X;X;X;X;X;X;X	AICVLK(1)HPLAGTSDADSCQLIIPQSQVGR	AICVLK(150.18)HPLAGTSDADSCQLIIPQSQVGR	6	3	1059.54	-0.28038		39850000	20717000	24295000	2.82873e+07	58313000	26963000	40169000	41815000	0.676488	0.279354
>tr|G4MLT8|G4MLT8_MAGO7 Tetratricopeptide repeat domain-containing protein OS=Magnaporthe oryzae (strain 70-15 / ATCC MYA-4617 / FGSC 8958) GN=MGG_05462 PE=4 SV=1;>tr|L7HXC1|L7HXC1_MAGOY Translocation protein sec72 OS=Magnaporthe oryzae (strain Y34) GN=OOU_Y34scaffold00715g9 PE=4 SV=1;>tr|L7ISK4|L7ISK4_MAGOP Translocation protein sec72 OS=Magnaporthe oryzae (strain P131) GN=OOW_P131scaffold01669g…	49;49;49	LATLNSLHRTLLGLEKPHAVPPPPIPVNPKL	>tr|G4MLT8|G4MLT8_MAGO7 Tetratricopeptide repeat domain-containing protein OS=Magnaporthe oryzae (strain 70-15 / ATCC MYA-4617 / FGSC 8958) GN=MGG_05462 PE=4 SV=1	>tr|G4MLT8|G4MLT8_MAGO7 Tetratricopeptide repeat domain-containing protein OS=Magnaporthe oryzae (strain 70-15 / ATCC MYA-4617 / FGSC 8958) GN=MGG_05462 PE=4 SV=1	>tr|G4MLT8|G4MLT8_MAGO7 Tetratricopeptide repeat domain-containing protein OS=Magnaporthe oryzae (strain 70-15 / ATCC MYA-4617 / FGSC 8958) GN=MGG_05462 PE=4 SV=1;>tr|L7HXC1|L7HXC1_MAGOY Translocation protein sec72 OS=Magnaporthe oryzae (strain Y34) GN=OOU	+	1	K	82.586	_TLLGLEK(ac)PHAVPPPPIPVNPK_	X;X;X;X;X;X;X;X;X;X;X;X;X;X;X;Acetyl (K);X;X;X;X;X;X;X;X;X;X;X;X;X;X;X	TLLGLEK(1)PHAVPPPPIPVNPK	TLLGLEK(43.12)PHAVPPPPIPVNPK(-43.12)	7	3	752.775	1.1415		11487000	10926000	5527200	9313400	8946500	6057500	4021300	6.34177e+06	1.46858	0.279445
>tr|G4N745|G4N745_MAGO7 Acetyl-CoA acetyltransferase OS=Magnaporthe oryzae (strain 70-15 / ATCC MYA-4617 / FGSC 8958) GN=MGG_13499 PE=3 SV=1;>tr|L7I081|L7I081_MAGOY Acetyl-CoA acetyltransferase OS=Magnaporthe oryzae (strain Y34) GN=OOU_Y34scaffold00654g21 PE=3 SV=1;>tr|L7IXP2|L7IXP2_MAGOP Acetyl-CoA acetyltransferase OS=Magnaporthe oryzae (strain P131) GN=OOW_P131scaffold01320g21 PE=3 SV=1	91;87;87	IGAGLSNSVSCTTVNKVCASGMKAIILGAQT	>tr|G4N745|G4N745_MAGO7 Acetyl-CoA acetyltransferase OS=Magnaporthe oryzae (strain 70-15 / ATCC MYA-4617 / FGSC 8958) GN=MGG_13499 PE=3 SV=1	>tr|G4N745|G4N745_MAGO7 Acetyl-CoA acetyltransferase OS=Magnaporthe oryzae (strain 70-15 / ATCC MYA-4617 / FGSC 8958) GN=MGG_13499 PE=3 SV=1	>tr|G4N745|G4N745_MAGO7 Acetyl-CoA acetyltransferase OS=Magnaporthe oryzae (strain 70-15 / ATCC MYA-4617 / FGSC 8958) GN=MGG_13499 PE=3 SV=1;>tr|L7I081|L7I081_MAGOY Acetyl-CoA acetyltransferase OS=Magnaporthe oryzae (strain Y34) GN=OOU_Y34scaffold00654g21		1	K	197.4	_QCAIGAGLSNSVSCTTVNK(ac)VCASGMK_	X;X;X;X;X;X;X;X;X;X;X;X;X;X;X;Acetyl (K);X;X;X;X;X;Oxidation (M);X;X;X;X;X;X;X;X;X	QCAIGAGLSNSVSCTTVNK(1)VCASGMK	QCAIGAGLSNSVSCTTVNK(34.42)VCASGMK(-34.42)	19	2	1371.64	-0.1212		34808000	84674000	91928000	70470000	108820000	70518000	118960000	9.94327e+07	0.708721	0.280608
>tr|G4NDN8|G4NDN8_MAGO7 2,3-bisphosphoglycerate-independent phosphoglycerate mutase OS=Magnaporthe oryzae (strain 70-15 / ATCC MYA-4617 / FGSC 8958) GN=MGG_00901 PE=3 SV=1;>tr|L7IL20|L7IL20_MAGOY 2,3-bisphosphoglycerate-independent phosphoglycerate mutase OS=Magnaporthe oryzae (strain Y34) GN=OOU_Y34scaffold00126g88 PE=3 SV=1;>tr|L7JGE1|L7JGE1_MAGOP 2,3-bisphosphoglycerate-independent phosphoglyc…	176;164;164	TDPKSGVGYMEELLEKTKEIGIGQIATVVGR	>tr|G4NDN8|G4NDN8_MAGO7 2,3-bisphosphoglycerate-independent phosphoglycerate mutase OS=Magnaporthe oryzae (strain 70-15 / ATCC MYA-4617 / FGSC 8958) GN=MGG_00901 PE=3 SV=1	>tr|G4NDN8|G4NDN8_MAGO7 2,3-bisphosphoglycerate-independent phosphoglycerate mutase OS=Magnaporthe oryzae (strain 70-15 / ATCC MYA-4617 / FGSC 8958) GN=MGG_00901 PE=3 SV=1	>tr|G4NDN8|G4NDN8_MAGO7 2,3-bisphosphoglycerate-independent phosphoglycerate mutase OS=Magnaporthe oryzae (strain 70-15 / ATCC MYA-4617 / FGSC 8958) GN=MGG_00901 PE=3 SV=1;>tr|L7IL20|L7IL20_MAGOY 2,3-bisphosphoglycerate-independent phosphoglycerate mutase	+	1	K	69.594	_SGVGYMEELLEK(ac)TK_	X;X;X;X;X;X;X;X;X;X;X;X;X;X;X;Acetyl (K);X;X;X;X;X;X;X;X;X;X;X;X;X;X;X	SGVGYMEELLEK(1)TK	SGVGYMEELLEK(69.59)TK(-69.59)	12	2	813.408	4.6002		7456600	5326800	9012000	7.26513e+06	13101000		7774200	10437600	0.696054	0.280733
>tr|G4MV32|G4MV32_MAGO7 Malate dehydrogenase OS=Magnaporthe oryzae (strain 70-15 / ATCC MYA-4617 / FGSC 8958) GN=MGG_08835 PE=3 SV=1;>tr|L7IG42|L7IG42_MAGOY Malate dehydrogenase OS=Magnaporthe oryzae (strain Y34) GN=OOU_Y34scaffold00228g46 PE=3 SV=1;>tr|L7JLE5|L7JLE5_MAGOP Malate dehydrogenase OS=Magnaporthe oryzae (strain P131) GN=OOW_P131scaffold00195g48 PE=3 SV=1;>tr|L7IUW2|L7IUW2_MAGOP Cation…	218;218;218;1637;1620;232	DALVNRVQFGGDEVVKAKDGAGSATLSMAYA;DQLVNRVQFGGDEVVKAKDGAGSATLSMAMA	>tr|G4MV32|G4MV32_MAGO7 Malate dehydrogenase OS=Magnaporthe oryzae (strain 70-15 / ATCC MYA-4617 / FGSC 8958) GN=MGG_08835 PE=3 SV=1;>tr|L7IUW2|L7IUW2_MAGOP Cation-transporting ATPase OS=Magnaporthe oryzae (strain P131) GN=OOW_P131scaffold01336g9 PE=3 SV=1	>tr|L7IUW2|L7IUW2_MAGOP Cation-transporting ATPase OS=Magnaporthe oryzae (strain P131) GN=OOW_P131scaffold01336g9 PE=3 SV=1	>tr|G4MV32|G4MV32_MAGO7 Malate dehydrogenase OS=Magnaporthe oryzae (strain 70-15 / ATCC MYA-4617 / FGSC 8958) GN=MGG_08835 PE=3 SV=1;>tr|L7IG42|L7IG42_MAGOY Malate dehydrogenase OS=Magnaporthe oryzae (strain Y34) GN=OOU_Y34scaffold00228g46 PE=3 SV=1;>tr|L7	+	1	K	83.617	_VQFGGDEVVK(ac)AK_	X;X;X;X;X;X;X;X;X;X;X;X;X;X;X;Acetyl (K);X;X;X;X;X;X;X;X;X;X;X;X;X;X;X	VQFGGDEVVK(1)AK	VQFGGDEVVK(73.47)AK(-73.47)	10	2	659.854	0.22974		40834000	29503000	2644900	24327300	50347000		38402000	44374500	0.548227	0.280933
>tr|G4N0M7|G4N0M7_MAGO7 ATP synthase subunit alpha OS=Magnaporthe oryzae (strain 70-15 / ATCC MYA-4617 / FGSC 8958) GN=MGG_07752 PE=3 SV=1;>tr|L7IMB0|L7IMB0_MAGOY ATP synthase subunit alpha OS=Magnaporthe oryzae (strain Y34) GN=OOU_Y34scaffold00090g19 PE=3 SV=1;>tr|L7IXE0|L7IXE0_MAGOP ATP synthase subunit alpha OS=Magnaporthe oryzae (strain P131) GN=OOW_P131scaffold01278g19 PE=3 SV=1	425;425;425	LSVSRVGSAAQLKAMKQVAGSLKLFLAQYRE	>tr|G4N0M7|G4N0M7_MAGO7 ATP synthase subunit alpha OS=Magnaporthe oryzae (strain 70-15 / ATCC MYA-4617 / FGSC 8958) GN=MGG_07752 PE=3 SV=1	>tr|G4N0M7|G4N0M7_MAGO7 ATP synthase subunit alpha OS=Magnaporthe oryzae (strain 70-15 / ATCC MYA-4617 / FGSC 8958) GN=MGG_07752 PE=3 SV=1	>tr|G4N0M7|G4N0M7_MAGO7 ATP synthase subunit alpha OS=Magnaporthe oryzae (strain 70-15 / ATCC MYA-4617 / FGSC 8958) GN=MGG_07752 PE=3 SV=1;>tr|L7IMB0|L7IMB0_MAGOY ATP synthase subunit alpha OS=Magnaporthe oryzae (strain Y34) GN=OOU_Y34scaffold00090g19 PE=3	+	1	K	85.821	_AMK(ac)QVAGSLK_	X;X;X;X;X;X;X;X;X;X;X;X;X;X;X;Acetyl (K);X;X;X;X;X;X;X;X;X;X;X;X;X;X;X	AMK(1)QVAGSLK	AMK(54.34)QVAGSLK(-54.34)	3	2	537.802	-0.526		39488000	18228000	17985000	2.52337e+07	21046000	9941400	15697000	1.55615e+07	1.62155	0.283557
>tr|G4MZ14|G4MZ14_MAGO7 Saccharopine dehydrogenase [NAD(+), L-lysine-forming] OS=Magnaporthe oryzae (strain 70-15 / ATCC MYA-4617 / FGSC 8958) GN=MGG_01359 PE=3 SV=1;>tr|L7I6A8|L7I6A8_MAGOY Saccharopine dehydrogenase [NAD(+), L-lysine-forming] OS=Magnaporthe oryzae (strain Y34) GN=OOU_Y34scaffold00530g9 PE=3 SV=1;>tr|L7JPB5|L7JPB5_MAGOP Saccharopine dehydrogenase [NAD(+), L-lysine-forming] OS=Mag…	76;76;76	GSWEQIPKDHIVIGLKELEEKDFPLKHTHIQ	>tr|G4MZ14|G4MZ14_MAGO7 Saccharopine dehydrogenase [NAD(+), L-lysine-forming] OS=Magnaporthe oryzae (strain 70-15 / ATCC MYA-4617 / FGSC 8958) GN=MGG_01359 PE=3 SV=1	>tr|G4MZ14|G4MZ14_MAGO7 Saccharopine dehydrogenase [NAD(+), L-lysine-forming] OS=Magnaporthe oryzae (strain 70-15 / ATCC MYA-4617 / FGSC 8958) GN=MGG_01359 PE=3 SV=1	>tr|G4MZ14|G4MZ14_MAGO7 Saccharopine dehydrogenase [NAD(+), L-lysine-forming] OS=Magnaporthe oryzae (strain 70-15 / ATCC MYA-4617 / FGSC 8958) GN=MGG_01359 PE=3 SV=1;>tr|L7I6A8|L7I6A8_MAGOY Saccharopine dehydrogenase [NAD(+), L-lysine-forming] OS=Magnaport	+	1	K	257.81	_DHIVIGLK(ac)ELEEKDFPLK_	X;X;X;X;X;X;X;X;X;X;X;X;X;X;X;Acetyl (K);X;X;X;X;X;X;X;X;X;X;X;X;X;X;X	DHIVIGLK(1)ELEEKDFPLK	DHIVIGLK(89.49)ELEEK(-89.49)DFPLK(-257.81)	8	2	1083.1	-0.84262		95336000	121490000	80489000	99105000	183290000	70801000	199720000	1.5127e+08	0.655152	0.28451
>tr|G4NHH7|G4NHH7_MAGO7 Ser/Thr protein phosphatase OS=Magnaporthe oryzae (strain 70-15 / ATCC MYA-4617 / FGSC 8958) GN=MGG_03838 PE=4 SV=1;>tr|L7IMN9|L7IMN9_MAGOY Ser/Thr protein phosphatase family protein OS=Magnaporthe oryzae (strain Y34) GN=OOU_Y34scaffold00085g10 PE=4 SV=1;>tr|L7IX01|L7IX01_MAGOP Ser/Thr protein phosphatase family protein OS=Magnaporthe oryzae (strain P131) GN=OOW_P131scaffo…	94;93;93	DFGFYDDTSLERIAEKTLKHVAQYSPLISES	>tr|G4NHH7|G4NHH7_MAGO7 Ser/Thr protein phosphatase OS=Magnaporthe oryzae (strain 70-15 / ATCC MYA-4617 / FGSC 8958) GN=MGG_03838 PE=4 SV=1	>tr|G4NHH7|G4NHH7_MAGO7 Ser/Thr protein phosphatase OS=Magnaporthe oryzae (strain 70-15 / ATCC MYA-4617 / FGSC 8958) GN=MGG_03838 PE=4 SV=1	>tr|G4NHH7|G4NHH7_MAGO7 Ser/Thr protein phosphatase OS=Magnaporthe oryzae (strain 70-15 / ATCC MYA-4617 / FGSC 8958) GN=MGG_03838 PE=4 SV=1;>tr|L7IMN9|L7IMN9_MAGOY Ser/Thr protein phosphatase family protein OS=Magnaporthe oryzae (strain Y34) GN=OOU_Y34scaf	+	1	K	98.523	_IAEK(ac)TLK_	X;X;X;X;X;X;X;X;X;X;X;X;X;X;X;Acetyl (K);X;X;Acetyl (K);X;X;X;X;X;X;X;X;X;X;X;X	IAEK(1)TLK	IAEK(77.28)TLK(-77.28)	4	2	422.761	-0.076568		26577000	25037000	23693000	2.51023e+07	30943000	29468000	23643000	28018000	0.895936	0.287617
>tr|G4N184|G4N184_MAGO7 Cell division control protein 12 OS=Magnaporthe oryzae (strain 70-15 / ATCC MYA-4617 / FGSC 8958) GN=MGG_07466 PE=3 SV=1;>tr|L7I4H5|L7I4H5_MAGOY Cell division control protein 12 OS=Magnaporthe oryzae (strain Y34) GN=OOU_Y34scaffold00552g74 PE=3 SV=1;>tr|L7JCM1|L7JCM1_MAGOP Cell division control protein 12 OS=Magnaporthe oryzae (strain P131) GN=OOW_P131scaffold00472g7 PE=3 …	86;86;86	DKTVEIEITKAELEEKFFKVRLTVIDTPGFG	>tr|G4N184|G4N184_MAGO7 Cell division control protein 12 OS=Magnaporthe oryzae (strain 70-15 / ATCC MYA-4617 / FGSC 8958) GN=MGG_07466 PE=3 SV=1	>tr|G4N184|G4N184_MAGO7 Cell division control protein 12 OS=Magnaporthe oryzae (strain 70-15 / ATCC MYA-4617 / FGSC 8958) GN=MGG_07466 PE=3 SV=1	>tr|G4N184|G4N184_MAGO7 Cell division control protein 12 OS=Magnaporthe oryzae (strain 70-15 / ATCC MYA-4617 / FGSC 8958) GN=MGG_07466 PE=3 SV=1;>tr|L7I4H5|L7I4H5_MAGOY Cell division control protein 12 OS=Magnaporthe oryzae (strain Y34) GN=OOU_Y34scaffold0	+	1	K	138.11	_AELEEK(ac)FFK_	X;X;X;X;X;X;X;X;X;X;X;X;X;X;X;Acetyl (K);X;X;X;X;X;X;X;X;X;X;X;X;X;X;X	AELEEK(1)FFK	AELEEK(138.11)FFK(-138.11)	6	2	591.806	-0.38019		139100000	108610000	88590000	112100000	101070000	64298000	100760000	8.87093e+07	1.26368	0.2878
>tr|L7I3A1|L7I3A1_MAGOY Uncharacterized protein OS=Magnaporthe oryzae (strain Y34) GN=OOU_Y34scaffold00594g15 PE=4 SV=1;>tr|G4MXJ0|G4MXJ0_MAGO7 Uncharacterized protein OS=Magnaporthe oryzae (strain 70-15 / ATCC MYA-4617 / FGSC 8958) GN=MGG_11259 PE=4 SV=1;>tr|L7J2Z0|L7J2Z0_MAGOP Uncharacterized protein OS=Magnaporthe oryzae (strain P131) GN=OOW_P131scaffold01065g10 PE=4 SV=1	199;199;195	PTKFHFTAKGHKHTFKAATAADRDNWVAQIK	>tr|L7I3A1|L7I3A1_MAGOY Uncharacterized protein OS=Magnaporthe oryzae (strain Y34) GN=OOU_Y34scaffold00594g15 PE=4 SV=1	>tr|L7I3A1|L7I3A1_MAGOY Uncharacterized protein OS=Magnaporthe oryzae (strain Y34) GN=OOU_Y34scaffold00594g15 PE=4 SV=1	>tr|L7I3A1|L7I3A1_MAGOY Uncharacterized protein OS=Magnaporthe oryzae (strain Y34) GN=OOU_Y34scaffold00594g15 PE=4 SV=1;>tr|G4MXJ0|G4MXJ0_MAGO7 Uncharacterized protein OS=Magnaporthe oryzae (strain 70-15 / ATCC MYA-4617 / FGSC 8958) GN=MGG_11259 PE=4 SV=1;	+	1	K	212.34	_HTFK(ac)AATAADRDNWVAQIK_	X;X;X;X;X;X;X;X;X;X;X;X;X;X;X;Acetyl (K);X;X;X;X;X;X;X;X;X;X;X;X;X;X;Acetyl (K)	HTFK(1)AATAADRDNWVAQIK	HTFK(210.12)AATAADRDNWVAQIK(-210.12)	4	3	729.043	0.17898		182890000	110350000	114310000	135850000	129850000	73567000	99064000	100827000	1.34736	0.288248
>tr|G4NJB0|G4NJB0_MAGO7 Woronin body major protein OS=Magnaporthe oryzae (strain 70-15 / ATCC MYA-4617 / FGSC 8958) GN=MGG_02696 PE=4 SV=1;>tr|L7HZD1|L7HZD1_MAGOY Woronin body major protein OS=Magnaporthe oryzae (strain Y34) GN=OOU_Y34scaffold00666g96 PE=4 SV=1;>tr|L7JEJ0|L7JEJ0_MAGOP Woronin body major protein OS=Magnaporthe oryzae (strain P131) GN=OOW_P131scaffold00372g11 PE=4 SV=1;>tr|Q2KGA0|Q…	177;206;206;206	DNIEREYRARCQPQYKEETNTRTTVDQAEHK	>tr|G4NJB0|G4NJB0_MAGO7 Woronin body major protein OS=Magnaporthe oryzae (strain 70-15 / ATCC MYA-4617 / FGSC 8958) GN=MGG_02696 PE=4 SV=1;>tr|L7HZD1|L7HZD1_MAGOY Woronin body major protein OS=Magnaporthe oryzae (strain Y34) GN=OOU_Y34scaffold00666g96 PE=4 SV=1	>tr|L7HZD1|L7HZD1_MAGOY Woronin body major protein OS=Magnaporthe oryzae (strain Y34) GN=OOU_Y34scaffold00666g96 PE=4 SV=1	>tr|G4NJB0|G4NJB0_MAGO7 Woronin body major protein OS=Magnaporthe oryzae (strain 70-15 / ATCC MYA-4617 / FGSC 8958) GN=MGG_02696 PE=4 SV=1;>tr|L7HZD1|L7HZD1_MAGOY Woronin body major protein OS=Magnaporthe oryzae (strain Y34) GN=OOU_Y34scaffold00666g96 PE=4	+	1	K	179.35	_CQPQYK(ac)EETNTR_	X;X;X;X;X;X;X;X;X;X;X;X;X;X;X;Acetyl (K);X;X;X;X;X;X;X;X;X;X;X;X;X;X;X	CQPQYK(1)EETNTR	CQPQYK(158.4)EETNTR	6	2	798.36	-0.067525		621660000	640860000	534250000	5.98923e+08	535300000	587880000	537740000	553640000	1.08179	0.288306
>tr|G4MXM3|G4MXM3_MAGO7 Uncharacterized protein OS=Magnaporthe oryzae (strain 70-15 / ATCC MYA-4617 / FGSC 8958) GN=MGG_01252 PE=4 SV=1;>tr|L7IHR6|L7IHR6_MAGOY Uncharacterized protein OS=Magnaporthe oryzae (strain Y34) GN=OOU_Y34scaffold00207g16 PE=4 SV=1;>tr|L7JD53|L7JD53_MAGOP Uncharacterized protein OS=Magnaporthe oryzae (strain P131) GN=OOW_P131scaffold00420g5 PE=4 SV=1	87;87;87	DPLRPRHGFKNPYAGKYPQDAEKQLKEFLNR	>tr|G4MXM3|G4MXM3_MAGO7 Uncharacterized protein OS=Magnaporthe oryzae (strain 70-15 / ATCC MYA-4617 / FGSC 8958) GN=MGG_01252 PE=4 SV=1	>tr|G4MXM3|G4MXM3_MAGO7 Uncharacterized protein OS=Magnaporthe oryzae (strain 70-15 / ATCC MYA-4617 / FGSC 8958) GN=MGG_01252 PE=4 SV=1	>tr|G4MXM3|G4MXM3_MAGO7 Uncharacterized protein OS=Magnaporthe oryzae (strain 70-15 / ATCC MYA-4617 / FGSC 8958) GN=MGG_01252 PE=4 SV=1;>tr|L7IHR6|L7IHR6_MAGOY Uncharacterized protein OS=Magnaporthe oryzae (strain Y34) GN=OOU_Y34scaffold00207g16 PE=4 SV=1;	+	1	K	84.829	_NPYAGK(ac)YPQDAEK_	X;X;X;X;X;X;X;X;X;X;X;X;X;X;X;Acetyl (K);X;X;X;X;X;X;X;X;X;X;X;X;X;X;X	NPYAGK(1)YPQDAEK	NPYAGK(71.93)YPQDAEK(-71.93)	6	2	761.862	-2.3652		31831000	37462000	34511000	3.46013e+07	32583000	41697000	42643000	3.89743e+07	0.887798	0.290812
>tr|G4MZ86|G4MZ86_MAGO7 60S ribosomal protein L4-A OS=Magnaporthe oryzae (strain 70-15 / ATCC MYA-4617 / FGSC 8958) GN=MGG_08190 PE=4 SV=1;>tr|L7I3P5|L7I3P5_MAGOY 60S ribosomal protein L4-A OS=Magnaporthe oryzae (strain Y34) GN=OOU_Y34scaffold00610g14 PE=4 SV=1;>tr|L7J3W5|L7J3W5_MAGOP 60S ribosomal protein L4-A OS=Magnaporthe oryzae (strain P131) GN=OOW_P131scaffold01039g24 PE=4 SV=1	279;279;279	ALDNIYGTTTTPSALKKDFLLPSNVVSQADL	>tr|G4MZ86|G4MZ86_MAGO7 60S ribosomal protein L4-A OS=Magnaporthe oryzae (strain 70-15 / ATCC MYA-4617 / FGSC 8958) GN=MGG_08190 PE=4 SV=1	>tr|G4MZ86|G4MZ86_MAGO7 60S ribosomal protein L4-A OS=Magnaporthe oryzae (strain 70-15 / ATCC MYA-4617 / FGSC 8958) GN=MGG_08190 PE=4 SV=1	>tr|G4MZ86|G4MZ86_MAGO7 60S ribosomal protein L4-A OS=Magnaporthe oryzae (strain 70-15 / ATCC MYA-4617 / FGSC 8958) GN=MGG_08190 PE=4 SV=1;>tr|L7I3P5|L7I3P5_MAGOY 60S ribosomal protein L4-A OS=Magnaporthe oryzae (strain Y34) GN=OOU_Y34scaffold00610g14 PE=4	+	1	K	88.133	_ALDNIYGTTTTPSALK(ac)K_	X;X;X;X;X;X;X;X;X;X;X;X;X;X;X;Acetyl (K);X;X;X;X;X;X;X;X;X;X;X;X;X;X;X	ALDNIYGTTTTPSALK(1)K	ALDNIYGTTTTPSALK(80.74)K(-80.74)	16	2	918.491	0.58032		21528000	18003000	20784000	20105000	38859000	18044000	25849000	27584000	0.728865	0.291824
>tr|G4NDW5|G4NDW5_MAGO7 Delta-1-pyrroline-5-carboxylate dehydrogenase OS=Magnaporthe oryzae (strain 70-15 / ATCC MYA-4617 / FGSC 8958) GN=MGG_17513 PE=3 SV=1;>tr|L7JMR0|L7JMR0_MAGOP Delta-1-pyrroline-5-carboxylate dehydrogenase OS=Magnaporthe oryzae (strain P131) GN=OOW_P131scaffold00214g6 PE=3 SV=1;>tr|L7HT73|L7HT73_MAGOY Delta-1-pyrroline-5-carboxylate dehydrogenase OS=Magnaporthe oryzae (strai…	449;449;461	DEAKNDSKLKLVAGGKYDSSKGYFVHPTIYE	>tr|G4NDW5|G4NDW5_MAGO7 Delta-1-pyrroline-5-carboxylate dehydrogenase OS=Magnaporthe oryzae (strain 70-15 / ATCC MYA-4617 / FGSC 8958) GN=MGG_17513 PE=3 SV=1	>tr|G4NDW5|G4NDW5_MAGO7 Delta-1-pyrroline-5-carboxylate dehydrogenase OS=Magnaporthe oryzae (strain 70-15 / ATCC MYA-4617 / FGSC 8958) GN=MGG_17513 PE=3 SV=1	>tr|G4NDW5|G4NDW5_MAGO7 Delta-1-pyrroline-5-carboxylate dehydrogenase OS=Magnaporthe oryzae (strain 70-15 / ATCC MYA-4617 / FGSC 8958) GN=MGG_17513 PE=3 SV=1;>tr|L7JMR0|L7JMR0_MAGOP Delta-1-pyrroline-5-carboxylate dehydrogenase OS=Magnaporthe oryzae (strai	+	1	K	82.278	_LVAGGK(ac)YDSSK_	X;X;X;X;X;X;X;X;X;X;X;X;X;X;X;Acetyl (K);X;X;X;X;X;X;X;X;X;X;X;X;X;X;X	LVAGGK(1)YDSSK	LVAGGK(82.28)YDSSK(-82.28)	6	2	583.806	-0.2917		16790000	22778000	26406000	2.19913e+07	22206000	17443000	8559300	1.60694e+07	1.36852	0.292013
>tr|L7I7B8|L7I7B8_MAGOY Guanine nucleotide-binding protein subunit beta OS=Magnaporthe oryzae (strain Y34) GN=OOU_Y34scaffold00516g95 PE=4 SV=1;>tr|L7JET8|L7JET8_MAGOP Guanine nucleotide-binding protein subunit beta OS=Magnaporthe oryzae (strain P131) GN=OOW_P131scaffold00432g10 PE=4 SV=1;>tr|G4N528|G4N528_MAGO7 Guanine nucleotide-binding protein subunit beta OS=Magnaporthe oryzae (strain 70-15 /…	322;322;309	YDDFECKVWDITRGDKVGSLVGHENRVSCLG	>tr|L7I7B8|L7I7B8_MAGOY Guanine nucleotide-binding protein subunit beta OS=Magnaporthe oryzae (strain Y34) GN=OOU_Y34scaffold00516g95 PE=4 SV=1	>tr|L7I7B8|L7I7B8_MAGOY Guanine nucleotide-binding protein subunit beta OS=Magnaporthe oryzae (strain Y34) GN=OOU_Y34scaffold00516g95 PE=4 SV=1	>tr|L7I7B8|L7I7B8_MAGOY Guanine nucleotide-binding protein subunit beta OS=Magnaporthe oryzae (strain Y34) GN=OOU_Y34scaffold00516g95 PE=4 SV=1;>tr|L7JET8|L7JET8_MAGOP Guanine nucleotide-binding protein subunit beta OS=Magnaporthe oryzae (strain P131) GN=O	+	1	K	143.58	_GDK(ac)VGSLVGHENR_	X;X;X;X;X;X;X;X;X;X;X;X;X;X;X;Acetyl (K);X;X;X;X;X;X;X;X;X;X;X;X;X;X;X	GDK(1)VGSLVGHENR	GDK(101.3)VGSLVGHENR	3	2	705.36	-0.0024158		22902000	23086000	15694000	2.05607e+07	30863000	19517000	26173000	2.55177e+07	0.805742	0.292596
>sp|A4QR21|MCR1_MAGO7 NADH-cytochrome b5 reductase 2 OS=Magnaporthe oryzae (strain 70-15 / ATCC MYA-4617 / FGSC 8958) GN=MCR1 PE=3 SV=1;>tr|L7I740|L7I740_MAGOY NADH-cytochrome b5 reductase OS=Magnaporthe oryzae (strain Y34) GN=OOU_Y34scaffold00542g44 PE=3 SV=1;>tr|L7JEQ8|L7JEQ8_MAGOP NADH-cytochrome b5 reductase OS=Magnaporthe oryzae (strain P131) GN=OOW_P131scaffold00378g42 PE=3 SV=1	176;176;176	STHIHELVPGQKLDFKGPLPKYEWSANKHPH	>sp|A4QR21|MCR1_MAGO7 NADH-cytochrome b5 reductase 2 OS=Magnaporthe oryzae (strain 70-15 / ATCC MYA-4617 / FGSC 8958) GN=MCR1 PE=3 SV=1	>sp|A4QR21|MCR1_MAGO7 NADH-cytochrome b5 reductase 2 OS=Magnaporthe oryzae (strain 70-15 / ATCC MYA-4617 / FGSC 8958) GN=MCR1 PE=3 SV=1	>sp|A4QR21|MCR1_MAGO7 NADH-cytochrome b5 reductase 2 OS=Magnaporthe oryzae (strain 70-15 / ATCC MYA-4617 / FGSC 8958) GN=MCR1 PE=3 SV=1;>tr|L7I740|L7I740_MAGOY NADH-cytochrome b5 reductase OS=Magnaporthe oryzae (strain Y34) GN=OOU_Y34scaffold00542g44 PE=3	+	1	K	75.387	_LDFK(ac)GPLPK_	X;X;X;X;X;X;X;X;X;X;X;X;X;X;X;Acetyl (K);X;X;X;X;Acetyl (K);X;X;X;X;X;X;X;X;X;X	LDFK(1)GPLPK	LDFK(75.39)GPLPK(-75.39)	4	2	528.808	0.20079		158490000	2030500	195390000	1.18637e+08	282420000	162750000	167120000	2.04097e+08	0.581278	0.295369
>tr|G4NE44|G4NE44_MAGO7 Succinate dehydrogenase [ubiquinone] flavoprotein subunit, mitochondrial OS=Magnaporthe oryzae (strain 70-15 / ATCC MYA-4617 / FGSC 8958) GN=MGG_00168 PE=3 SV=1;>tr|L7INK4|L7INK4_MAGOY Succinate dehydrogenase [ubiquinone] flavoprotein subunit, mitochondrial OS=Magnaporthe oryzae (strain Y34) GN=OOU_Y34scaffold00046g6 PE=3 SV=1;>tr|L7JR80|L7JR80_MAGOP Succinate dehydrogenas…	177;177;177	EDGKIYQRAFGGQSQKYGKGGQAYRCCAAAD	>tr|G4NE44|G4NE44_MAGO7 Succinate dehydrogenase [ubiquinone] flavoprotein subunit, mitochondrial OS=Magnaporthe oryzae (strain 70-15 / ATCC MYA-4617 / FGSC 8958) GN=MGG_00168 PE=3 SV=1	>tr|G4NE44|G4NE44_MAGO7 Succinate dehydrogenase [ubiquinone] flavoprotein subunit, mitochondrial OS=Magnaporthe oryzae (strain 70-15 / ATCC MYA-4617 / FGSC 8958) GN=MGG_00168 PE=3 SV=1	>tr|G4NE44|G4NE44_MAGO7 Succinate dehydrogenase [ubiquinone] flavoprotein subunit, mitochondrial OS=Magnaporthe oryzae (strain 70-15 / ATCC MYA-4617 / FGSC 8958) GN=MGG_00168 PE=3 SV=1;>tr|L7INK4|L7INK4_MAGOY Succinate dehydrogenase [ubiquinone] flavoprote	+	1	K	138.25	_AFGGQSQK(ac)YGK_	X;X;X;X;X;X;X;X;X;X;X;X;X;X;X;Acetyl (K);X;X;X;X;X;X;X;X;X;X;X;X;X;X;X	AFGGQSQK(1)YGK	AFGGQSQK(124.67)YGK(-124.67)	8	2	606.804	0.40675		24981000	22632000	23838000	23817000	33082000	35734000	20143000	29653000	0.80319	0.296387
>tr|L7ICZ8|L7ICZ8_MAGOY Histone H3 OS=Magnaporthe oryzae (strain Y34) GN=OOU_Y34scaffold00359g3 PE=3 SV=1;>tr|L7J7K7|L7J7K7_MAGOP Histone H3 OS=Magnaporthe oryzae (strain P131) GN=OOW_P131scaffold00746g3 PE=3 SV=1;>sp|A4RCX7|H3_MAGO7 Histone H3 OS=Magnaporthe oryzae (strain 70-15 / ATCC MYA-4617 / FGSC 8958) GN=HHT1 PE=3 SV=1	24;24;24	RKSTGGKAPRKQLASKAARKSAPSTGGVKKP	>tr|L7ICZ8|L7ICZ8_MAGOY Histone H3 OS=Magnaporthe oryzae (strain Y34) GN=OOU_Y34scaffold00359g3 PE=3 SV=1	>tr|L7ICZ8|L7ICZ8_MAGOY Histone H3 OS=Magnaporthe oryzae (strain Y34) GN=OOU_Y34scaffold00359g3 PE=3 SV=1	>tr|L7ICZ8|L7ICZ8_MAGOY Histone H3 OS=Magnaporthe oryzae (strain Y34) GN=OOU_Y34scaffold00359g3 PE=3 SV=1;>tr|L7J7K7|L7J7K7_MAGOP Histone H3 OS=Magnaporthe oryzae (strain P131) GN=OOW_P131scaffold00746g3 PE=3 SV=1;>sp|A4RCX7|H3_MAGO7 Histone H3 OS=Magnapor	+	1;2	K	198.72	_QLASK(ac)AAR_	X;Acetyl (K);X;X;X;X;Acetyl (K);X;X;X;Acetyl (K);X;X;X;X;Acetyl (K);X;X;X;Acetyl (K);X;X;X;X;X;X;X;X;Acetyl (K);X;X	QLASK(1)AAR	QLASK(150.24)AAR	5	2	443.759	0.28619		14339000000	20159000000	10310000000	14936000000	18877000000	24454000000	15442000000	19591000000	0.762391	0.296631
>tr|G4NLV8|G4NLV8_MAGO7 Glucosamine 6-phosphate acetyltransferase OS=Magnaporthe oryzae (strain 70-15 / ATCC MYA-4617 / FGSC 8958) GN=MGG_02834 PE=4 SV=1;>tr|L7IHR4|L7IHR4_MAGOY Glucosamine 6-phosphate N-acetyltransferase OS=Magnaporthe oryzae (strain Y34) GN=OOU_Y34scaffold00233g23 PE=4 SV=1;>tr|L7JQJ2|L7JQJ2_MAGOP Glucosamine 6-phosphate N-acetyltransferase OS=Magnaporthe oryzae (strain P131) G…	160;157;157;157	SEKVGCYKSILDCSEKNEGFYDKCGFKRAGL	>tr|G4NLV8|G4NLV8_MAGO7 Glucosamine 6-phosphate acetyltransferase OS=Magnaporthe oryzae (strain 70-15 / ATCC MYA-4617 / FGSC 8958) GN=MGG_02834 PE=4 SV=1	>tr|G4NLV8|G4NLV8_MAGO7 Glucosamine 6-phosphate acetyltransferase OS=Magnaporthe oryzae (strain 70-15 / ATCC MYA-4617 / FGSC 8958) GN=MGG_02834 PE=4 SV=1	>tr|G4NLV8|G4NLV8_MAGO7 Glucosamine 6-phosphate acetyltransferase OS=Magnaporthe oryzae (strain 70-15 / ATCC MYA-4617 / FGSC 8958) GN=MGG_02834 PE=4 SV=1;>tr|L7IHR4|L7IHR4_MAGOY Glucosamine 6-phosphate N-acetyltransferase OS=Magnaporthe oryzae (strain Y34)	+	1	K	198.78	_SILDCSEK(ac)NEGFYDK_	X;X;Acetyl (K);X;X;X;X;X;X;X;X;X;X;X;X;Acetyl (K);X;X;X;X;X;X;X;X;X;X;X;X;X;X;X	SILDCSEK(1)NEGFYDK	SILDCSEK(45.33)NEGFYDK(-45.33)	8	2	923.912	3.4417			822780000	990340000	906560000	1594300000	934780000	1155900000	1.22833e+09	0.738045	0.300635
>sp|L7IM20|RS29_MAGOY 40S ribosomal protein S29 OS=Magnaporthe oryzae (strain Y34) GN=RPS29 PE=3 SV=1;>sp|P0CT15|RS29_MAGO7 40S ribosomal protein S29 OS=Magnaporthe oryzae (strain 70-15 / ATCC MYA-4617 / FGSC 8958) GN=RPS29 PE=3 SV=1;>tr|L7J010|L7J010_MAGOP Uncharacterized protein OS=Magnaporthe oryzae (strain P131) GN=OOW_P131scaffold01180g11 PE=4 SV=1	46;46;46	IRKYGLDICRQCFREKAADIGFVKHR_____	>sp|L7IM20|RS29_MAGOY 40S ribosomal protein S29 OS=Magnaporthe oryzae (strain Y34) GN=RPS29 PE=3 SV=1	>sp|L7IM20|RS29_MAGOY 40S ribosomal protein S29 OS=Magnaporthe oryzae (strain Y34) GN=RPS29 PE=3 SV=1	>sp|L7IM20|RS29_MAGOY 40S ribosomal protein S29 OS=Magnaporthe oryzae (strain Y34) GN=RPS29 PE=3 SV=1;>sp|P0CT15|RS29_MAGO7 40S ribosomal protein S29 OS=Magnaporthe oryzae (strain 70-15 / ATCC MYA-4617 / FGSC 8958) GN=RPS29 PE=3 SV=1;>tr|L7J010|L7J010_MAGO	+	1	K	75.416	_EK(ac)AADIGFVK_	X;X;X;X;X;X;X;X;X;X;X;X;X;X;X;Acetyl (K);X;X;X;X;X;X;X;Acetyl (K);X;X;X;X;X;X;X	EK(1)AADIGFVK	EK(70.94)AADIGFVK(-70.94)	2	2	560.306	1.7175		39627000	26752000	35182000	3.38537e+07	36914000		45169000	41041500	0.824864	0.300872
>tr|G4NJL5|G4NJL5_MAGO7 Ribosomal protein L37 OS=Magnaporthe oryzae (strain 70-15 / ATCC MYA-4617 / FGSC 8958) GN=MGG_02620 PE=3 SV=1;>tr|L7HZE1|L7HZE1_MAGOY Uncharacterized protein OS=Magnaporthe oryzae (strain Y34) GN=OOU_Y34scaffold00666g195 PE=4 SV=1;>tr|L7J594|L7J594_MAGOP Uncharacterized protein OS=Magnaporthe oryzae (strain P131) GN=OOW_P131scaffold01027g28 PE=4 SV=1;>tr|Q2KGJ3|Q2KGJ3_MAGO…	43;158;158;137	HVQKHTCASCGYPAAKTRKYNWSEKAKRRKT	>tr|G4NJL5|G4NJL5_MAGO7 Ribosomal protein L37 OS=Magnaporthe oryzae (strain 70-15 / ATCC MYA-4617 / FGSC 8958) GN=MGG_02620 PE=3 SV=1	>tr|G4NJL5|G4NJL5_MAGO7 Ribosomal protein L37 OS=Magnaporthe oryzae (strain 70-15 / ATCC MYA-4617 / FGSC 8958) GN=MGG_02620 PE=3 SV=1	>tr|G4NJL5|G4NJL5_MAGO7 Ribosomal protein L37 OS=Magnaporthe oryzae (strain 70-15 / ATCC MYA-4617 / FGSC 8958) GN=MGG_02620 PE=3 SV=1;>tr|L7HZE1|L7HZE1_MAGOY Uncharacterized protein OS=Magnaporthe oryzae (strain Y34) GN=OOU_Y34scaffold00666g195 PE=4 SV=1;>	+	1	K	183	_HTCASCGYPAAK(ac)TR_	X;X;X;X;X;X;X;X;X;X;X;X;X;X;X;Acetyl (K);X;X;X;X;X;X;X;X;Acetyl (K);X;X;X;X;X;X	HTCASCGYPAAK(1)TR	HTCASCGYPAAK(64.37)TR	12	3	541.245	-0.072122		89325000	64312000	71073000	7.49033e+07	105560000	79614000	79971000	8.83817e+07	0.847499	0.301965
>tr|G4NLC8|G4NLC8_MAGO7 40S ribosomal protein S9 OS=Magnaporthe oryzae (strain 70-15 / ATCC MYA-4617 / FGSC 8958) GN=MGG_02952 PE=3 SV=1;>tr|L7I5L4|L7I5L4_MAGOY 40S ribosomal protein S9 OS=Magnaporthe oryzae (strain Y34) GN=OOU_Y34scaffold00575g2 PE=4 SV=1;>tr|L7JE22|L7JE22_MAGOP 40S ribosomal protein S9 OS=Magnaporthe oryzae (strain P131) GN=OOW_P131scaffold00388g7 PE=4 SV=1;>tr|Q2KFG1|Q2KFG1_MA…	66;55;55;55	RRAARQLLTLDEKDPKRLFEGNALIRRLVRV	>tr|G4NLC8|G4NLC8_MAGO7 40S ribosomal protein S9 OS=Magnaporthe oryzae (strain 70-15 / ATCC MYA-4617 / FGSC 8958) GN=MGG_02952 PE=3 SV=1	>tr|G4NLC8|G4NLC8_MAGO7 40S ribosomal protein S9 OS=Magnaporthe oryzae (strain 70-15 / ATCC MYA-4617 / FGSC 8958) GN=MGG_02952 PE=3 SV=1	>tr|G4NLC8|G4NLC8_MAGO7 40S ribosomal protein S9 OS=Magnaporthe oryzae (strain 70-15 / ATCC MYA-4617 / FGSC 8958) GN=MGG_02952 PE=3 SV=1;>tr|L7I5L4|L7I5L4_MAGOY 40S ribosomal protein S9 OS=Magnaporthe oryzae (strain Y34) GN=OOU_Y34scaffold00575g2 PE=4 SV=1	+	1	K	108.72	_QLLTLDEKDPK(ac)R_	X;X;X;X;X;X;X;X;X;X;X;X;X;X;X;Acetyl (K);X;X;X;X;X;X;X;X;X;X;X;X;X;X;X	QLLTLDEK(0.001)DPK(0.999)R	QLLTLDEK(-32.5)DPK(32.5)R	11	2	749.417	-1.5675		7667700	5154000	5184300	6002000	10321000		6271100	8296050	0.723477	0.303797
>tr|L7HXY9|L7HXY9_MAGOY Nucleoside diphosphate kinase OS=Magnaporthe oryzae (strain Y34) GN=OOU_Y34scaffold00685g12 PE=3 SV=1;>tr|L7JEY5|L7JEY5_MAGOP Nucleoside diphosphate kinase OS=Magnaporthe oryzae (strain P131) GN=OOW_P131scaffold00367g6 PE=3 SV=1;>tr|G4ML11|G4ML11_MAGO7 Nucleoside diphosphate kinase OS=Magnaporthe oryzae (strain 70-15 / ATCC MYA-4617 / FGSC 8958) GN=MGG_08622 PE=3 SV=1	122;122;122	IISRFEQRGYKLVAIKLVTPGKAHLEQHYAD	>tr|L7HXY9|L7HXY9_MAGOY Nucleoside diphosphate kinase OS=Magnaporthe oryzae (strain Y34) GN=OOU_Y34scaffold00685g12 PE=3 SV=1	>tr|L7HXY9|L7HXY9_MAGOY Nucleoside diphosphate kinase OS=Magnaporthe oryzae (strain Y34) GN=OOU_Y34scaffold00685g12 PE=3 SV=1	>tr|L7HXY9|L7HXY9_MAGOY Nucleoside diphosphate kinase OS=Magnaporthe oryzae (strain Y34) GN=OOU_Y34scaffold00685g12 PE=3 SV=1;>tr|L7JEY5|L7JEY5_MAGOP Nucleoside diphosphate kinase OS=Magnaporthe oryzae (strain P131) GN=OOW_P131scaffold00367g6 PE=3 SV=1;>tr	+	1	K	136.81	_LVAIK(ac)LVTPGK_	X;X;X;X;X;X;X;X;X;X;X;X;X;X;X;Acetyl (K);X;X;X;X;X;Acetyl (K);X;X;X;X;X;X;X;X;X	LVAIK(1)LVTPGK	LVAIK(107.18)LVTPGK(-107.18)	5	2	590.887	-0.43032		5447400	28624000	24082000	1.93845e+07	25730000	24241000	36940000	2.89703e+07	0.669114	0.304493
>tr|L7HXB7|L7HXB7_MAGOY Cytochrome c oxidase polypeptide IV OS=Magnaporthe oryzae (strain Y34) GN=OOU_Y34scaffold00697g47 PE=4 SV=1;>tr|L7JKQ6|L7JKQ6_MAGOP Cytochrome c oxidase polypeptide IV OS=Magnaporthe oryzae (strain P131) GN=OOW_P131scaffold00215g5 PE=4 SV=1;>tr|G4NC58|G4NC58_MAGO7 Cytochrome c oxidase polypeptide IV OS=Magnaporthe oryzae (strain 70-15 / ATCC MYA-4617 / FGSC 8958) GN=MGG_01…	214;214;184	HGQEDVKTFADYVHPKYY_____________	>tr|L7HXB7|L7HXB7_MAGOY Cytochrome c oxidase polypeptide IV OS=Magnaporthe oryzae (strain Y34) GN=OOU_Y34scaffold00697g47 PE=4 SV=1	>tr|L7HXB7|L7HXB7_MAGOY Cytochrome c oxidase polypeptide IV OS=Magnaporthe oryzae (strain Y34) GN=OOU_Y34scaffold00697g47 PE=4 SV=1	>tr|L7HXB7|L7HXB7_MAGOY Cytochrome c oxidase polypeptide IV OS=Magnaporthe oryzae (strain Y34) GN=OOU_Y34scaffold00697g47 PE=4 SV=1;>tr|L7JKQ6|L7JKQ6_MAGOP Cytochrome c oxidase polypeptide IV OS=Magnaporthe oryzae (strain P131) GN=OOW_P131scaffold00215g5 P	+	1	K	67.93	_TFADYVHPK(ac)YY_	X;X;X;X;X;X;X;X;X;X;X;X;X;X;X;Acetyl (K);X;X;X;X;X;X;X;X;X;X;X;X;X;X;X	TFADYVHPK(1)YY	TFADYVHPK(67.93)YY	9	2	723.34	0.036928		42438000	39698000	42132000	4.14227e+07	44593000	28474000	34284000	3.57837e+07	1.15759	0.304559
>tr|G4MU23|G4MU23_MAGO7 Versicolorin reductase OS=Magnaporthe oryzae (strain 70-15 / ATCC MYA-4617 / FGSC 8958) GN=MGG_07216 PE=3 SV=1;>tr|L7HX44|L7HX44_MAGOY Versicolorin reductase OS=Magnaporthe oryzae (strain Y34) GN=OOU_Y34scaffold00703g32 PE=3 SV=1;>tr|L7IXH0|L7IXH0_MAGOP Versicolorin reductase OS=Magnaporthe oryzae (strain P131) GN=OOW_P131scaffold01275g14 PE=3 SV=1	143;143;143	NLNTRGQFFVAQQGLKHCRRGGRIILTSSIA	>tr|G4MU23|G4MU23_MAGO7 Versicolorin reductase OS=Magnaporthe oryzae (strain 70-15 / ATCC MYA-4617 / FGSC 8958) GN=MGG_07216 PE=3 SV=1	>tr|G4MU23|G4MU23_MAGO7 Versicolorin reductase OS=Magnaporthe oryzae (strain 70-15 / ATCC MYA-4617 / FGSC 8958) GN=MGG_07216 PE=3 SV=1	>tr|G4MU23|G4MU23_MAGO7 Versicolorin reductase OS=Magnaporthe oryzae (strain 70-15 / ATCC MYA-4617 / FGSC 8958) GN=MGG_07216 PE=3 SV=1;>tr|L7HX44|L7HX44_MAGOY Versicolorin reductase OS=Magnaporthe oryzae (strain Y34) GN=OOU_Y34scaffold00703g32 PE=3 SV=1;>t	+	1	K	107.17	_GQFFVAQQGLK(ac)HCR_	X;X;X;X;X;X;X;X;X;X;X;X;X;X;X;Acetyl (K);X;X;X;X;X;X;X;X;X;X;X;X;X;X;X	GQFFVAQQGLK(1)HCR	GQFFVAQQGLK(93.77)HCR	11	3	573.291	0.099643			5900200	7193000	6546600	12614000		7563700	10088850	0.648895	0.307117
>tr|L7ICZ8|L7ICZ8_MAGOY Histone H3 OS=Magnaporthe oryzae (strain Y34) GN=OOU_Y34scaffold00359g3 PE=3 SV=1;>tr|L7J7K7|L7J7K7_MAGOP Histone H3 OS=Magnaporthe oryzae (strain P131) GN=OOW_P131scaffold00746g3 PE=3 SV=1;>sp|A4RCX7|H3_MAGO7 Histone H3 OS=Magnaporthe oryzae (strain 70-15 / ATCC MYA-4617 / FGSC 8958) GN=HHT1 PE=3 SV=1	15;15;15	_MARTKQTARKSTGGKAPRKQLASKAARKSA	>tr|L7ICZ8|L7ICZ8_MAGOY Histone H3 OS=Magnaporthe oryzae (strain Y34) GN=OOU_Y34scaffold00359g3 PE=3 SV=1	>tr|L7ICZ8|L7ICZ8_MAGOY Histone H3 OS=Magnaporthe oryzae (strain Y34) GN=OOU_Y34scaffold00359g3 PE=3 SV=1	>tr|L7ICZ8|L7ICZ8_MAGOY Histone H3 OS=Magnaporthe oryzae (strain Y34) GN=OOU_Y34scaffold00359g3 PE=3 SV=1;>tr|L7J7K7|L7J7K7_MAGOP Histone H3 OS=Magnaporthe oryzae (strain P131) GN=OOW_P131scaffold00746g3 PE=3 SV=1;>sp|A4RCX7|H3_MAGO7 Histone H3 OS=Magnapor	+	1;2	K	142.83	_STGGK(ac)APR_	X;X;X;X;X;X;X;X;X;X;Acetyl (K);X;X;X;X;Acetyl (K);X;X;X;Acetyl (K);X;X;X;X;Acetyl (K);X;X;X;Acetyl (K);X;X	STGGK(1)APR	STGGK(107.9)APR	5	2	408.222	-0.391		3584000000	5172800000	2705200000	3.82067e+09	3408700000	5807500000	6214500000	5.14357e+09	0.742805	0.308468
>tr|G4N667|G4N667_MAGO7 Aconitate hydratase, mitochondrial OS=Magnaporthe oryzae (strain 70-15 / ATCC MYA-4617 / FGSC 8958) GN=MGG_08584 PE=3 SV=1;>tr|L7IBW1|L7IBW1_MAGOY Aconitate hydratase, mitochondrial OS=Magnaporthe oryzae (strain Y34) GN=OOU_Y34scaffold00370g22 PE=3 SV=1;>tr|L7IWI3|L7IWI3_MAGOP Aconitate hydratase, mitochondrial OS=Magnaporthe oryzae (strain P131) GN=OOW_P131scaffold01302g1…	719;719;719;704;704;704	AIITRSFARIHETNLKKQGMLPLTFVDPADY;AIVTKSFARIHETNLKKQGVVPLTFAEEIDY	>tr|G4N667|G4N667_MAGO7 Aconitate hydratase, mitochondrial OS=Magnaporthe oryzae (strain 70-15 / ATCC MYA-4617 / FGSC 8958) GN=MGG_08584 PE=3 SV=1;>tr|G4N7X7|G4N7X7_MAGO7 Aconitate hydratase, mitochondrial OS=Magnaporthe oryzae (strain 70-15 / ATCC MYA-4617 / FGSC 8958) GN=MGG_03521 PE=3 SV=1	>tr|G4N7X7|G4N7X7_MAGO7 Aconitate hydratase, mitochondrial OS=Magnaporthe oryzae (strain 70-15 / ATCC MYA-4617 / FGSC 8958) GN=MGG_03521 PE=3 SV=1	>tr|G4N667|G4N667_MAGO7 Aconitate hydratase, mitochondrial OS=Magnaporthe oryzae (strain 70-15 / ATCC MYA-4617 / FGSC 8958) GN=MGG_08584 PE=3 SV=1;>tr|L7IBW1|L7IBW1_MAGOY Aconitate hydratase, mitochondrial OS=Magnaporthe oryzae (strain Y34) GN=OOU_Y34scaff	+	1	K	122.28	_IHETNLK(ac)K_	X;X;X;X;X;X;X;X;X;X;X;X;X;X;X;Acetyl (K);X;X;X;X;X;X;X;X;X;X;X;X;X;X;X	IHETNLK(1)K	IHETNLK(105.4)K(-105.4)	7	2	512.793	0.60467		21081000	12032000	9635400	1.42495e+07	18977000		20603000	19790000	0.720034	0.309488
>tr|L7I9N5|L7I9N5_MAGOY Ubiquitin OS=Magnaporthe oryzae (strain Y34) GN=OOU_Y34scaffold00464g55 PE=4 SV=1;>tr|L7JIX1|L7JIX1_MAGOP Ubiquitin OS=Magnaporthe oryzae (strain P131) GN=OOW_P131scaffold00270g33 PE=4 SV=1;>tr|G4N4X6|G4N4X6_MAGO7 Ubiquitin-60S ribosomal protein L40 OS=Magnaporthe oryzae (strain 70-15 / ATCC MYA-4617 / FGSC 8958) GN=MGG_06044 PE=4 SV=1	109;109;93	IEPSLKALASKFNCDKQICRKCYARLPPRAT	>tr|L7I9N5|L7I9N5_MAGOY Ubiquitin OS=Magnaporthe oryzae (strain Y34) GN=OOU_Y34scaffold00464g55 PE=4 SV=1	>tr|L7I9N5|L7I9N5_MAGOY Ubiquitin OS=Magnaporthe oryzae (strain Y34) GN=OOU_Y34scaffold00464g55 PE=4 SV=1	>tr|L7I9N5|L7I9N5_MAGOY Ubiquitin OS=Magnaporthe oryzae (strain Y34) GN=OOU_Y34scaffold00464g55 PE=4 SV=1;>tr|L7JIX1|L7JIX1_MAGOP Ubiquitin OS=Magnaporthe oryzae (strain P131) GN=OOW_P131scaffold00270g33 PE=4 SV=1;>tr|G4N4X6|G4N4X6_MAGO7 Ubiquitin-60S ribo	+	1	K	169.77	_FNCDK(ac)QICR_	X;X;X;X;X;X;X;X;X;X;X;X;X;X;X;Acetyl (K);X;X;X;X;X;X;X;X;X;X;X;X;X;X;X	FNCDK(1)QICR	FNCDK(169.77)QICR	5	2	641.787	-0.64004		20386000	34132000	25594000	26704000	49678000	27405000	30895000	3.59927e+07	0.741929	0.309818
>tr|G4MT45|G4MT45_MAGO7 Replication protein A 32 kDa subunit OS=Magnaporthe oryzae (strain 70-15 / ATCC MYA-4617 / FGSC 8958) GN=MGG_07124 PE=4 SV=1;>tr|L7HTN8|L7HTN8_MAGOY Replication protein A 32 kDa subunit OS=Magnaporthe oryzae (strain Y34) GN=OOU_Y34scaffold00773g37 PE=4 SV=1;>tr|L7J110|L7J110_MAGOP Replication protein A 32 kDa subunit OS=Magnaporthe oryzae (strain P131) GN=OOW_P131scaffold0…	107;107;107	NITYRIDDGTGTIDVKRWIDPEKAEDADAAS	>tr|G4MT45|G4MT45_MAGO7 Replication protein A 32 kDa subunit OS=Magnaporthe oryzae (strain 70-15 / ATCC MYA-4617 / FGSC 8958) GN=MGG_07124 PE=4 SV=1	>tr|G4MT45|G4MT45_MAGO7 Replication protein A 32 kDa subunit OS=Magnaporthe oryzae (strain 70-15 / ATCC MYA-4617 / FGSC 8958) GN=MGG_07124 PE=4 SV=1	>tr|G4MT45|G4MT45_MAGO7 Replication protein A 32 kDa subunit OS=Magnaporthe oryzae (strain 70-15 / ATCC MYA-4617 / FGSC 8958) GN=MGG_07124 PE=4 SV=1;>tr|L7HTN8|L7HTN8_MAGOY Replication protein A 32 kDa subunit OS=Magnaporthe oryzae (strain Y34) GN=OOU_Y34s	+	1	K	136.7	_IDDGTGTIDVK(ac)R_	X;X;X;X;X;X;X;X;X;X;X;X;X;X;X;Acetyl (K);X;X;X;X;X;X;X;X;X;X;X;X;X;X;X	IDDGTGTIDVK(1)R	IDDGTGTIDVK(102.87)R	11	2	666.344	0.17649			14007000	14073000	14040000	13988000		13719000	13853500	1.01346	0.310397
>tr|G4NI53|G4NI53_MAGO7 Uncharacterized protein OS=Magnaporthe oryzae (strain 70-15 / ATCC MYA-4617 / FGSC 8958) GN=MGG_17802 PE=3 SV=1;>tr|L7I555|L7I555_MAGOY Uncharacterized protein OS=Magnaporthe oryzae (strain Y34) GN=OOU_Y34scaffold00547g11 PE=3 SV=1;>tr|L7IXQ7|L7IXQ7_MAGOP Uncharacterized protein OS=Magnaporthe oryzae (strain P131) GN=OOW_P131scaffold01258g3 PE=3 SV=1	38;38;38	RQFGKNVLQDFLIDPKFRNMNHGSFGVIPRP	>tr|G4NI53|G4NI53_MAGO7 Uncharacterized protein OS=Magnaporthe oryzae (strain 70-15 / ATCC MYA-4617 / FGSC 8958) GN=MGG_17802 PE=3 SV=1	>tr|G4NI53|G4NI53_MAGO7 Uncharacterized protein OS=Magnaporthe oryzae (strain 70-15 / ATCC MYA-4617 / FGSC 8958) GN=MGG_17802 PE=3 SV=1	>tr|G4NI53|G4NI53_MAGO7 Uncharacterized protein OS=Magnaporthe oryzae (strain 70-15 / ATCC MYA-4617 / FGSC 8958) GN=MGG_17802 PE=3 SV=1;>tr|L7I555|L7I555_MAGOY Uncharacterized protein OS=Magnaporthe oryzae (strain Y34) GN=OOU_Y34scaffold00547g11 PE=3 SV=1;	+	1	K	88.075	_NVLQDFLIDPK(ac)FR_	X;X;X;X;X;X;X;X;X;X;X;X;X;X;X;Acetyl (K);X;X;X;X;X;X;X;X;X;X;X;X;X;X;X	NVLQDFLIDPK(1)FR	NVLQDFLIDPK(84.57)FR	11	2	823.949	-0.11219		4690600	3796500	4004100	4.16373e+06	6394700	3759500	5130800	5095000	0.817219	0.313004
>tr|G4N2E5|G4N2E5_MAGO7 Uncharacterized protein OS=Magnaporthe oryzae (strain 70-15 / ATCC MYA-4617 / FGSC 8958) GN=MGG_07915 PE=4 SV=1;>tr|L7HXM3|L7HXM3_MAGOY Uncharacterized protein OS=Magnaporthe oryzae (strain Y34) GN=OOU_Y34scaffold00692g31 PE=4 SV=1;>tr|L7JIH4|L7JIH4_MAGOP Uncharacterized protein OS=Magnaporthe oryzae (strain P131) GN=OOW_P131scaffold00279g22 PE=4 SV=1	436;436;436	GKKPQKNIDAMQEAMKKVLEDGGNMDVDTEM	>tr|G4N2E5|G4N2E5_MAGO7 Uncharacterized protein OS=Magnaporthe oryzae (strain 70-15 / ATCC MYA-4617 / FGSC 8958) GN=MGG_07915 PE=4 SV=1	>tr|G4N2E5|G4N2E5_MAGO7 Uncharacterized protein OS=Magnaporthe oryzae (strain 70-15 / ATCC MYA-4617 / FGSC 8958) GN=MGG_07915 PE=4 SV=1	>tr|G4N2E5|G4N2E5_MAGO7 Uncharacterized protein OS=Magnaporthe oryzae (strain 70-15 / ATCC MYA-4617 / FGSC 8958) GN=MGG_07915 PE=4 SV=1;>tr|L7HXM3|L7HXM3_MAGOY Uncharacterized protein OS=Magnaporthe oryzae (strain Y34) GN=OOU_Y34scaffold00692g31 PE=4 SV=1;	+	1	K	117.09	_NIDAMQEAMK(ac)K_	X;X;X;X;X;X;X;X;X;X;X;X;X;X;X;Acetyl (K);X;X;X;X;X;X;X;X;X;X;X;X;X;X;X	NIDAMQEAMK(1)K	NIDAMQEAMK(78.32)K(-78.32)	10	2	660.818	1.8746		11851000	17657000	23597000	1.77017e+07	13296000	11397000		12346500	1.43374	0.313709
>tr|G4MU04|G4MU04_MAGO7 Mitochondrial DNA replication protein YHM2 OS=Magnaporthe oryzae (strain 70-15 / ATCC MYA-4617 / FGSC 8958) GN=MGG_07201 PE=3 SV=1;>tr|L7HX27|L7HX27_MAGOY Mitochondrial DNA replication protein YHM2 OS=Magnaporthe oryzae (strain Y34) GN=OOU_Y34scaffold00703g12 PE=3 SV=1;>tr|L7JBX7|L7JBX7_MAGOP Mitochondrial DNA replication protein YHM2 OS=Magnaporthe oryzae (strain P131) GN…	215;215;215	AEQGIRDVTGKKHGEKLSAWEKILASSLGGG	>tr|G4MU04|G4MU04_MAGO7 Mitochondrial DNA replication protein YHM2 OS=Magnaporthe oryzae (strain 70-15 / ATCC MYA-4617 / FGSC 8958) GN=MGG_07201 PE=3 SV=1	>tr|G4MU04|G4MU04_MAGO7 Mitochondrial DNA replication protein YHM2 OS=Magnaporthe oryzae (strain 70-15 / ATCC MYA-4617 / FGSC 8958) GN=MGG_07201 PE=3 SV=1	>tr|G4MU04|G4MU04_MAGO7 Mitochondrial DNA replication protein YHM2 OS=Magnaporthe oryzae (strain 70-15 / ATCC MYA-4617 / FGSC 8958) GN=MGG_07201 PE=3 SV=1;>tr|L7HX27|L7HX27_MAGOY Mitochondrial DNA replication protein YHM2 OS=Magnaporthe oryzae (strain Y34)	+	1	K	136.27	_HGEK(ac)LSAWEK_	X;X;X;X;X;X;X;X;X;X;X;X;X;X;X;Acetyl (K);X;X;X;X;X;X;X;X;X;X;X;X;X;X;X	HGEK(1)LSAWEK	HGEK(113.95)LSAWEK(-113.95)	4	2	613.812	-0.79739		20024000	24265000	23053000	2.24473e+07	32193000	17816000	56121000	3.53767e+07	0.634524	0.314212
>tr|G4NAT5|G4NAT5_MAGO7 Dihydrolipoyllysine-residue succinyltransferase OS=Magnaporthe oryzae (strain 70-15 / ATCC MYA-4617 / FGSC 8958) GN=MGG_03149 PE=3 SV=1;>tr|L7IFC5|L7IFC5_MAGOY Dihydrolipoamide succinyltransferase OS=Magnaporthe oryzae (strain Y34) GN=OOU_Y34scaffold00262g3 PE=3 SV=1;>tr|L7JF63|L7JF63_MAGOP Dihydrolipoamide succinyltransferase OS=Magnaporthe oryzae (strain P131) GN=OOW_P13…	240;240;240	SSLMEFRKLYKDDVMKKTGVKLGFMSAFSRA	>tr|G4NAT5|G4NAT5_MAGO7 Dihydrolipoyllysine-residue succinyltransferase OS=Magnaporthe oryzae (strain 70-15 / ATCC MYA-4617 / FGSC 8958) GN=MGG_03149 PE=3 SV=1	>tr|G4NAT5|G4NAT5_MAGO7 Dihydrolipoyllysine-residue succinyltransferase OS=Magnaporthe oryzae (strain 70-15 / ATCC MYA-4617 / FGSC 8958) GN=MGG_03149 PE=3 SV=1	>tr|G4NAT5|G4NAT5_MAGO7 Dihydrolipoyllysine-residue succinyltransferase OS=Magnaporthe oryzae (strain 70-15 / ATCC MYA-4617 / FGSC 8958) GN=MGG_03149 PE=3 SV=1;>tr|L7IFC5|L7IFC5_MAGOY Dihydrolipoamide succinyltransferase OS=Magnaporthe oryzae (strain Y34)	+	1	K	142.08	_KLYKDDVMK(ac)K_	X;X;X;X;X;X;X;X;X;X;X;X;X;X;X;Acetyl (K);X;X;X;X;X;X;X;X;X;X;X;X;X;X;X	KLYKDDVMK(1)K	K(-128.28)LYK(-78.46)DDVMK(78.46)K(-142.08)	9	2	655.363	1.328		5685700	8515000		7100350	15675000		8632000	12153500	0.584223	0.3145
>tr|G4NCH1|G4NCH1_MAGO7 ThiJ/PfpI family protein OS=Magnaporthe oryzae (strain 70-15 / ATCC MYA-4617 / FGSC 8958) GN=MGG_01085 PE=4 SV=1;>tr|L7IMY8|L7IMY8_MAGOY ThiJ/PfpI family protein OS=Magnaporthe oryzae (strain Y34) GN=OOU_Y34scaffold00125g2 PE=4 SV=1;>tr|L7IVF5|L7IVF5_MAGOP ThiJ/PfpI family protein OS=Magnaporthe oryzae (strain P131) GN=OOW_P131scaffold01325g15 PE=4 SV=1	164;163;163	GALDGKLATTNKSAWKSLTPSVPGVKWVAPA	>tr|G4NCH1|G4NCH1_MAGO7 ThiJ/PfpI family protein OS=Magnaporthe oryzae (strain 70-15 / ATCC MYA-4617 / FGSC 8958) GN=MGG_01085 PE=4 SV=1	>tr|G4NCH1|G4NCH1_MAGO7 ThiJ/PfpI family protein OS=Magnaporthe oryzae (strain 70-15 / ATCC MYA-4617 / FGSC 8958) GN=MGG_01085 PE=4 SV=1	>tr|G4NCH1|G4NCH1_MAGO7 ThiJ/PfpI family protein OS=Magnaporthe oryzae (strain 70-15 / ATCC MYA-4617 / FGSC 8958) GN=MGG_01085 PE=4 SV=1;>tr|L7IMY8|L7IMY8_MAGOY ThiJ/PfpI family protein OS=Magnaporthe oryzae (strain Y34) GN=OOU_Y34scaffold00125g2 PE=4 SV=1	+	1	K	86.548	_SAWK(ac)SLTPSVPGVK_	X;X;X;X;X;Acetyl (K);X;X;X;X;X;X;X;X;X;Acetyl (K);X;X;X;X;X;X;X;X;X;X;X;X;X;X;X	SAWK(1)SLTPSVPGVK	SAWK(53.17)SLTPSVPGVK(-53.17)	4	2	749.917	-0.11628		124890000	79941000	96911000	1.00581e+08	201790000	99278000	118120000	1.39729e+08	0.719825	0.315189
>tr|G4MM52|G4MM52_MAGO7 Succinyl-CoA ligase subunit alpha OS=Magnaporthe oryzae (strain 70-15 / ATCC MYA-4617 / FGSC 8958) GN=MGG_05480 PE=3 SV=1;>tr|L7IAY5|L7IAY5_MAGOY Succinyl-CoA ligase subunit alpha-2 OS=Magnaporthe oryzae (strain Y34) GN=OOU_Y34scaffold00445g6 PE=3 SV=1;>tr|L7JHP6|L7JHP6_MAGOP Succinyl-CoA ligase subunit alpha-2 OS=Magnaporthe oryzae (strain P131) GN=OOW_P131scaffold00295g6…	147;147;147	EGIPQHDMVRITSILKSQNKTRLVGPNCPGI	>tr|G4MM52|G4MM52_MAGO7 Succinyl-CoA ligase subunit alpha OS=Magnaporthe oryzae (strain 70-15 / ATCC MYA-4617 / FGSC 8958) GN=MGG_05480 PE=3 SV=1	>tr|G4MM52|G4MM52_MAGO7 Succinyl-CoA ligase subunit alpha OS=Magnaporthe oryzae (strain 70-15 / ATCC MYA-4617 / FGSC 8958) GN=MGG_05480 PE=3 SV=1	>tr|G4MM52|G4MM52_MAGO7 Succinyl-CoA ligase subunit alpha OS=Magnaporthe oryzae (strain 70-15 / ATCC MYA-4617 / FGSC 8958) GN=MGG_05480 PE=3 SV=1;>tr|L7IAY5|L7IAY5_MAGOY Succinyl-CoA ligase subunit alpha-2 OS=Magnaporthe oryzae (strain Y34) GN=OOU_Y34scaff	+	1	K	63.212	_ITSILK(ac)SQNK_	X;X;X;X;X;X;X;X;X;X;X;X;X;X;X;Acetyl (K);X;X;X;X;X;X;X;X;X;X;X;X;X;X;X	ITSILK(1)SQNK	ITSILK(63.21)SQNK(-63.21)	6	2	587.346	-0.032474			8753400	8869500	8811450	33806000		12326000	23066000	0.38201	0.315676
>tr|A4R6R9|A4R6R9_MAGO7 60S ribosomal protein L13 OS=Magnaporthe oryzae (strain 70-15 / ATCC MYA-4617 / FGSC 8958) GN=MGG_13645 PE=3 SV=1;>tr|L7HWA1|L7HWA1_MAGOY 60S ribosomal protein L13 OS=Magnaporthe oryzae (strain Y34) GN=OOU_Y34scaffold00720g3 PE=3 SV=1;>tr|L7J8B3|L7J8B3_MAGOP 60S ribosomal protein L13 OS=Magnaporthe oryzae (strain P131) GN=OOW_P131scaffold00943g19 PE=3 SV=1	45;45;45	GKKASRRIARRAKAAKVAPRPVDLLRPVVQC	>tr|A4R6R9|A4R6R9_MAGO7 60S ribosomal protein L13 OS=Magnaporthe oryzae (strain 70-15 / ATCC MYA-4617 / FGSC 8958) GN=MGG_13645 PE=3 SV=1	>tr|A4R6R9|A4R6R9_MAGO7 60S ribosomal protein L13 OS=Magnaporthe oryzae (strain 70-15 / ATCC MYA-4617 / FGSC 8958) GN=MGG_13645 PE=3 SV=1	>tr|A4R6R9|A4R6R9_MAGO7 60S ribosomal protein L13 OS=Magnaporthe oryzae (strain 70-15 / ATCC MYA-4617 / FGSC 8958) GN=MGG_13645 PE=3 SV=1;>tr|L7HWA1|L7HWA1_MAGOY 60S ribosomal protein L13 OS=Magnaporthe oryzae (strain Y34) GN=OOU_Y34scaffold00720g3 PE=3 SV	+	1	K	80.98	_AAK(ac)VAPRPVDLLRPVVQCPTIK_	X;Acetyl (K);X;X;X;X;X;X;X;X;X;X;X;X;X;Acetyl (K);X;X;X;X;X;X;X;X;X;X;X;X;X;X;X	AAK(1)VAPRPVDLLRPVVQCPTIK	AAK(79.57)VAPRPVDLLRPVVQCPTIK(-79.57)	3	3	824.149	-0.074416		33748000	46569000	35364000	3.85603e+07	35437000	29937000	35160000	3.35113e+07	1.15067	0.31615
>tr|G5EI15|G5EI15_MAGO7 Transaldolase OS=Magnaporthe oryzae (strain 70-15 / ATCC MYA-4617 / FGSC 8958) GN=MGCH7_ch7g347 PE=3 SV=1;>tr|L7HZD7|L7HZD7_MAGOY Transaldolase OS=Magnaporthe oryzae (strain Y34) GN=OOU_Y34scaffold00666g190 PE=3 SV=1;>tr|L7J589|L7J589_MAGOP Transaldolase OS=Magnaporthe oryzae (strain P131) GN=OOW_P131scaffold01027g23 PE=3 SV=1	27;27;27	GTTVVCDSGDFATIGKYKPQDATTNPSLILA	>tr|G5EI15|G5EI15_MAGO7 Transaldolase OS=Magnaporthe oryzae (strain 70-15 / ATCC MYA-4617 / FGSC 8958) GN=MGCH7_ch7g347 PE=3 SV=1	>tr|G5EI15|G5EI15_MAGO7 Transaldolase OS=Magnaporthe oryzae (strain 70-15 / ATCC MYA-4617 / FGSC 8958) GN=MGCH7_ch7g347 PE=3 SV=1	>tr|G5EI15|G5EI15_MAGO7 Transaldolase OS=Magnaporthe oryzae (strain 70-15 / ATCC MYA-4617 / FGSC 8958) GN=MGCH7_ch7g347 PE=3 SV=1;>tr|L7HZD7|L7HZD7_MAGOY Transaldolase OS=Magnaporthe oryzae (strain Y34) GN=OOU_Y34scaffold00666g190 PE=3 SV=1;>tr|L7J589|L7J5	+	1	K	131.79	_SSGTTVVCDSGDFATIGK(ac)YKPQDATTNPSLILAASK_	X;X;X;X;X;X;X;X;X;X;X;X;X;X;X;Acetyl (K);X;X;X;X;X;X;X;X;X;X;X;X;X;X;X	SSGTTVVCDSGDFATIGK(0.859)YK(0.141)PQDATTNPSLILAASK	SSGTTVVCDSGDFATIGK(7.84)YK(-7.84)PQDATTNPSLILAASK(-131.79)	18	3	1248.29	0.66669		29806000	26766000	15183000	2.39183e+07	26884000	27335000	35614000	2.99443e+07	0.79876	0.317599
>tr|G4N2L8|G4N2L8_MAGO7 Acetyl-CoA carboxylase OS=Magnaporthe oryzae (strain 70-15 / ATCC MYA-4617 / FGSC 8958) GN=MGG_07613 PE=4 SV=1;>tr|L7HYC3|L7HYC3_MAGOY Acetyl-CoA carboxylase OS=Magnaporthe oryzae (strain Y34) GN=OOU_Y34scaffold00719g41 PE=4 SV=1;>tr|L7J9G6|L7J9G6_MAGOP Acetyl-CoA carboxylase OS=Magnaporthe oryzae (strain P131) GN=OOW_P131scaffold00555g13 PE=4 SV=1	898;898;898	RQSEFPAKALKKTFHKFIDEHVARQDAGLLK	>tr|G4N2L8|G4N2L8_MAGO7 Acetyl-CoA carboxylase OS=Magnaporthe oryzae (strain 70-15 / ATCC MYA-4617 / FGSC 8958) GN=MGG_07613 PE=4 SV=1	>tr|G4N2L8|G4N2L8_MAGO7 Acetyl-CoA carboxylase OS=Magnaporthe oryzae (strain 70-15 / ATCC MYA-4617 / FGSC 8958) GN=MGG_07613 PE=4 SV=1	>tr|G4N2L8|G4N2L8_MAGO7 Acetyl-CoA carboxylase OS=Magnaporthe oryzae (strain 70-15 / ATCC MYA-4617 / FGSC 8958) GN=MGG_07613 PE=4 SV=1;>tr|L7HYC3|L7HYC3_MAGOY Acetyl-CoA carboxylase OS=Magnaporthe oryzae (strain Y34) GN=OOU_Y34scaffold00719g41 PE=4 SV=1;>t	+	1	K	124.3	_TFHK(ac)FIDEHVAR_	X;X;X;X;X;X;X;X;X;X;X;X;X;X;X;Acetyl (K);X;X;X;X;X;X;X;X;X;X;X;X;X;X;X	TFHK(1)FIDEHVAR	TFHK(100.73)FIDEHVAR	4	3	514.6	-0.61629		14477000	17880000		16178500	15976000	12093000	13546000	1.38717e+07	1.1663	0.319037
>tr|G4N0M7|G4N0M7_MAGO7 ATP synthase subunit alpha OS=Magnaporthe oryzae (strain 70-15 / ATCC MYA-4617 / FGSC 8958) GN=MGG_07752 PE=3 SV=1;>tr|L7IMB0|L7IMB0_MAGOY ATP synthase subunit alpha OS=Magnaporthe oryzae (strain Y34) GN=OOU_Y34scaffold00090g19 PE=3 SV=1;>tr|L7IXE0|L7IXE0_MAGOP ATP synthase subunit alpha OS=Magnaporthe oryzae (strain P131) GN=OOW_P131scaffold01278g19 PE=3 SV=1	237;237;237	AMLNQKRWNNSNDETKKLYCVYVAVGQKRST	>tr|G4N0M7|G4N0M7_MAGO7 ATP synthase subunit alpha OS=Magnaporthe oryzae (strain 70-15 / ATCC MYA-4617 / FGSC 8958) GN=MGG_07752 PE=3 SV=1	>tr|G4N0M7|G4N0M7_MAGO7 ATP synthase subunit alpha OS=Magnaporthe oryzae (strain 70-15 / ATCC MYA-4617 / FGSC 8958) GN=MGG_07752 PE=3 SV=1	>tr|G4N0M7|G4N0M7_MAGO7 ATP synthase subunit alpha OS=Magnaporthe oryzae (strain 70-15 / ATCC MYA-4617 / FGSC 8958) GN=MGG_07752 PE=3 SV=1;>tr|L7IMB0|L7IMB0_MAGOY ATP synthase subunit alpha OS=Magnaporthe oryzae (strain Y34) GN=OOU_Y34scaffold00090g19 PE=3	+	1	K	89.548	_WNNSNDETK(ac)K_	X;Oxidation (M);X;X;X;Acetyl (K);X;X;X;X;X;X;X;X;X;Acetyl (K);X;X;X;X;X;X;X;X;X;X;X;X;X;X;X	WNNSNDETK(1)K	WNNSNDETK(89.55)K(-89.55)	9	2	639.291	0.46023		46425000	55783000	115940000	72716000	52689000	24379000	58801000	4.52897e+07	1.60558	0.320823
>tr|L7IEZ1|L7IEZ1_MAGOY Uncharacterized protein OS=Magnaporthe oryzae (strain Y34) GN=OOU_Y34scaffold00255g77 PE=4 SV=1;>tr|L7IUB6|L7IUB6_MAGOP Uncharacterized protein OS=Magnaporthe oryzae (strain P131) GN=OOW_P131scaffold01349g4 PE=4 SV=1;>tr|G4NGL6|G4NGL6_MAGO7 Uncharacterized protein OS=Magnaporthe oryzae (strain 70-15 / ATCC MYA-4617 / FGSC 8958) GN=MGG_04094 PE=4 SV=1	278;278;251	DLDSWGFLENPENGRKEVALMGEMRKVLTES	>tr|L7IEZ1|L7IEZ1_MAGOY Uncharacterized protein OS=Magnaporthe oryzae (strain Y34) GN=OOU_Y34scaffold00255g77 PE=4 SV=1	>tr|L7IEZ1|L7IEZ1_MAGOY Uncharacterized protein OS=Magnaporthe oryzae (strain Y34) GN=OOU_Y34scaffold00255g77 PE=4 SV=1	>tr|L7IEZ1|L7IEZ1_MAGOY Uncharacterized protein OS=Magnaporthe oryzae (strain Y34) GN=OOU_Y34scaffold00255g77 PE=4 SV=1;>tr|L7IUB6|L7IUB6_MAGOP Uncharacterized protein OS=Magnaporthe oryzae (strain P131) GN=OOW_P131scaffold01349g4 PE=4 SV=1;>tr|G4NGL6|G4NG	+	1	K	53.569	_K(ac)EVALM(ox)GEM(ox)RK_	X;X;X;X;X;X;X;X;X;X;X;X;X;X;X;Acetyl (K);X;X;X;X;Oxidation (M);X;X;Oxidation (M);X;X;X;X;X;X;X	K(1)EVALMGEMRK	K(53.57)EVALMGEMRK(-53.57)	1	2	683.347	1.9156			11863000	11743000	11803000	9120500	11980000	4972300	8.69093e+06	1.35808	0.321408
>tr|G4MSD2|G4MSD2_MAGO7 60S ribosomal protein L35 OS=Magnaporthe oryzae (strain 70-15 / ATCC MYA-4617 / FGSC 8958) GN=MGG_04455 PE=3 SV=1;>tr|L7HVE3|L7HVE3_MAGOY 60S ribosomal protein L35 OS=Magnaporthe oryzae (strain Y34) GN=OOU_Y34scaffold00744g59 PE=3 SV=1;>tr|L7ITW5|L7ITW5_MAGOP 60S ribosomal protein L35 OS=Magnaporthe oryzae (strain P131) GN=OOW_P131scaffold01358g26 PE=3 SV=1	65;65;65	DIRKSIARVLTVINLKQRQQLRLFYKNKKYL	>tr|G4MSD2|G4MSD2_MAGO7 60S ribosomal protein L35 OS=Magnaporthe oryzae (strain 70-15 / ATCC MYA-4617 / FGSC 8958) GN=MGG_04455 PE=3 SV=1	>tr|G4MSD2|G4MSD2_MAGO7 60S ribosomal protein L35 OS=Magnaporthe oryzae (strain 70-15 / ATCC MYA-4617 / FGSC 8958) GN=MGG_04455 PE=3 SV=1	>tr|G4MSD2|G4MSD2_MAGO7 60S ribosomal protein L35 OS=Magnaporthe oryzae (strain 70-15 / ATCC MYA-4617 / FGSC 8958) GN=MGG_04455 PE=3 SV=1;>tr|L7HVE3|L7HVE3_MAGOY 60S ribosomal protein L35 OS=Magnaporthe oryzae (strain Y34) GN=OOU_Y34scaffold00744g59 PE=3 S	+	1	K	122.26	_VLTVINLK(ac)QR_	X;X;X;X;X;X;X;X;X;X;X;X;X;X;X;Acetyl (K);X;X;X;X;X;X;X;X;X;Acetyl (K);X;X;X;X;X	VLTVINLK(1)QR	VLTVINLK(95.57)QR	8	2	613.385	0.029855			9409400	9557400	9483400	18274000	9927500	11755000	1.33188e+07	0.712029	0.325575
>tr|D4NXC0|D4NXC0_MAGOR Rps11bp OS=Magnaporthe oryzae PE=2 SV=1;>tr|G4N6R7|G4N6R7_MAGO7 40S ribosomal protein S11 OS=Magnaporthe oryzae (strain 70-15 / ATCC MYA-4617 / FGSC 8958) GN=MGG_03680 PE=3 SV=1;>tr|L7I506|L7I506_MAGOY 40S ribosomal protein S11 OS=Magnaporthe oryzae (strain Y34) GN=OOU_Y34scaffold00542g15 PE=3 SV=1;>tr|L7J093|L7J093_MAGOP 40S ribosomal protein S11 OS=Magnaporthe oryzae (st…	84;84;84;84	VSIRGRILNGTVISTKMHRTLVIRREYLHFI	>tr|D4NXC0|D4NXC0_MAGOR Rps11bp OS=Magnaporthe oryzae PE=2 SV=1	>tr|D4NXC0|D4NXC0_MAGOR Rps11bp OS=Magnaporthe oryzae PE=2 SV=1	>tr|D4NXC0|D4NXC0_MAGOR Rps11bp OS=Magnaporthe oryzae PE=2 SV=1;>tr|G4N6R7|G4N6R7_MAGO7 40S ribosomal protein S11 OS=Magnaporthe oryzae (strain 70-15 / ATCC MYA-4617 / FGSC 8958) GN=MGG_03680 PE=3 SV=1;>tr|L7I506|L7I506_MAGOY 40S ribosomal protein S11 OS=M	+	1	K	225.23	_ILNGTVISTK(ac)MHR_	X;X;X;X;X;X;X;X;X;X;X;X;X;X;X;Acetyl (K);Oxidation (M);X;X;X;X;X;X;X;X;X;X;X;X;X;X	ILNGTVISTK(1)MHR	ILNGTVISTK(57.43)MHR	10	2	756.422	-0.045787		2453600000	2382600000	2862300000	2.56617e+09	5087000000	2711100000	2641600000	3479900000	0.737425	0.326327
>tr|L7I2M0|L7I2M0_MAGOY Alpha-1,4 glucan phosphorylase OS=Magnaporthe oryzae (strain Y34) GN=OOU_Y34scaffold00641g56 PE=3 SV=1;>tr|L7JJE8|L7JJE8_MAGOP Alpha-1,4 glucan phosphorylase OS=Magnaporthe oryzae (strain P131) GN=OOW_P131scaffold00254g11 PE=3 SV=1;>tr|G4MW66|G4MW66_MAGO7 Alpha-1,4 glucan phosphorylase OS=Magnaporthe oryzae (strain 70-15 / ATCC MYA-4617 / FGSC 8958) GN=MGG_01819 PE=3 SV=1	660;660;550	TNGITPRRWLHQANPKLSELISTKCGSYDFL	>tr|L7I2M0|L7I2M0_MAGOY Alpha-1,4 glucan phosphorylase OS=Magnaporthe oryzae (strain Y34) GN=OOU_Y34scaffold00641g56 PE=3 SV=1	>tr|L7I2M0|L7I2M0_MAGOY Alpha-1,4 glucan phosphorylase OS=Magnaporthe oryzae (strain Y34) GN=OOU_Y34scaffold00641g56 PE=3 SV=1	>tr|L7I2M0|L7I2M0_MAGOY Alpha-1,4 glucan phosphorylase OS=Magnaporthe oryzae (strain Y34) GN=OOU_Y34scaffold00641g56 PE=3 SV=1;>tr|L7JJE8|L7JJE8_MAGOP Alpha-1,4 glucan phosphorylase OS=Magnaporthe oryzae (strain P131) GN=OOW_P131scaffold00254g11 PE=3 SV=1;	+	1	K	127.78	_WLHQANPK(ac)LSELISTK_	X;X;X;X;X;X;X;X;X;X;X;X;X;X;X;Acetyl (K);X;X;X;X;X;X;X;X;X;X;X;X;X;X;X	WLHQANPK(1)LSELISTK	WLHQANPK(68.26)LSELISTK(-68.26)	8	2	954.023	-0.71188		15428000	7342100		11385050	32158000	15021000		23589500	0.482632	0.326612
>tr|G4NDG2|G4NDG2_MAGO7 Bromodomain-containing protein OS=Magnaporthe oryzae (strain 70-15 / ATCC MYA-4617 / FGSC 8958) GN=MGG_00924 PE=4 SV=1;>tr|L7IL13|L7IL13_MAGOY Bromodomain-containing protein OS=Magnaporthe oryzae (strain Y34) GN=OOU_Y34scaffold00126g112 PE=4 SV=1;>tr|L7JFI9|L7JFI9_MAGOP Bromodomain-containing protein OS=Magnaporthe oryzae (strain P131) GN=OOW_P131scaffold00345g80 PE=4 SV=1	474;474;474	DDEPIMSSRGRIAGSKGTNKSRKAPSDQQEQ	>tr|G4NDG2|G4NDG2_MAGO7 Bromodomain-containing protein OS=Magnaporthe oryzae (strain 70-15 / ATCC MYA-4617 / FGSC 8958) GN=MGG_00924 PE=4 SV=1	>tr|G4NDG2|G4NDG2_MAGO7 Bromodomain-containing protein OS=Magnaporthe oryzae (strain 70-15 / ATCC MYA-4617 / FGSC 8958) GN=MGG_00924 PE=4 SV=1	>tr|G4NDG2|G4NDG2_MAGO7 Bromodomain-containing protein OS=Magnaporthe oryzae (strain 70-15 / ATCC MYA-4617 / FGSC 8958) GN=MGG_00924 PE=4 SV=1;>tr|L7IL13|L7IL13_MAGOY Bromodomain-containing protein OS=Magnaporthe oryzae (strain Y34) GN=OOU_Y34scaffold00126	+	2	K	208.56	_IAGSK(ac)GTNK(ac)SR_	X;X;X;X;X;X;X;X;X;X;X;X;X;X;X;Acetyl (K);X;X;X;Acetyl (K);X;X;X;X;X;X;X;X;X;X;X	IAGSK(1)GTNK(1)SR	IAGSK(152.67)GTNK(152.67)SR	5	2	601.828	-0.069568		223250000	433830000	217280000	2.91453e+08	261670000	209540000	138110000	2.03107e+08	1.43498	0.329852
>tr|G4NDG2|G4NDG2_MAGO7 Bromodomain-containing protein OS=Magnaporthe oryzae (strain 70-15 / ATCC MYA-4617 / FGSC 8958) GN=MGG_00924 PE=4 SV=1;>tr|L7IL13|L7IL13_MAGOY Bromodomain-containing protein OS=Magnaporthe oryzae (strain Y34) GN=OOU_Y34scaffold00126g112 PE=4 SV=1;>tr|L7JFI9|L7JFI9_MAGOP Bromodomain-containing protein OS=Magnaporthe oryzae (strain P131) GN=OOW_P131scaffold00345g80 PE=4 SV=1	478;478;478	IMSSRGRIAGSKGTNKSRKAPSDQQEQAPGS	>tr|G4NDG2|G4NDG2_MAGO7 Bromodomain-containing protein OS=Magnaporthe oryzae (strain 70-15 / ATCC MYA-4617 / FGSC 8958) GN=MGG_00924 PE=4 SV=1	>tr|G4NDG2|G4NDG2_MAGO7 Bromodomain-containing protein OS=Magnaporthe oryzae (strain 70-15 / ATCC MYA-4617 / FGSC 8958) GN=MGG_00924 PE=4 SV=1	>tr|G4NDG2|G4NDG2_MAGO7 Bromodomain-containing protein OS=Magnaporthe oryzae (strain 70-15 / ATCC MYA-4617 / FGSC 8958) GN=MGG_00924 PE=4 SV=1;>tr|L7IL13|L7IL13_MAGOY Bromodomain-containing protein OS=Magnaporthe oryzae (strain Y34) GN=OOU_Y34scaffold00126	+	2	K	208.56	_IAGSK(ac)GTNK(ac)SR_	X;X;X;X;X;X;X;X;X;X;X;Acetyl (K);X;X;X;Acetyl (K);X;X;X;X;X;X;X;X;X;X;X;X;X;X;X	IAGSK(1)GTNK(1)SR	IAGSK(152.67)GTNK(152.67)SR	9	2	601.828	-0.069568		223250000	433830000	217280000	2.91453e+08	261670000	209540000	138110000	2.03107e+08	1.43498	0.329852
>tr|G4MNX1|G4MNX1_MAGO7 Ribosomal protein L15 OS=Magnaporthe oryzae (strain 70-15 / ATCC MYA-4617 / FGSC 8958) GN=MGG_11785 PE=3 SV=1;>tr|L7IZM5|L7IZM5_MAGOP Ribosomal protein L15 OS=Magnaporthe oryzae (strain P131) GN=OOW_P131scaffold01188g8 PE=3 SV=1;>tr|L7I1J9|L7I1J9_MAGOY Ribosomal protein L15 OS=Magnaporthe oryzae (strain Y34) GN=OOU_Y34scaffold00663g12 PE=3 SV=1	12;1273;1198	____MGALKYVEELQKKKQSDILRFLLRVRC;ETDKMGALKYVEELQKKKQSDILRFLLRVRC	>tr|G4MNX1|G4MNX1_MAGO7 Ribosomal protein L15 OS=Magnaporthe oryzae (strain 70-15 / ATCC MYA-4617 / FGSC 8958) GN=MGG_11785 PE=3 SV=1;>tr|L7IZM5|L7IZM5_MAGOP Ribosomal protein L15 OS=Magnaporthe oryzae (strain P131) GN=OOW_P131scaffold01188g8 PE=3 SV=1	>tr|G4MNX1|G4MNX1_MAGO7 Ribosomal protein L15 OS=Magnaporthe oryzae (strain 70-15 / ATCC MYA-4617 / FGSC 8958) GN=MGG_11785 PE=3 SV=1	>tr|G4MNX1|G4MNX1_MAGO7 Ribosomal protein L15 OS=Magnaporthe oryzae (strain 70-15 / ATCC MYA-4617 / FGSC 8958) GN=MGG_11785 PE=3 SV=1;>tr|L7IZM5|L7IZM5_MAGOP Ribosomal protein L15 OS=Magnaporthe oryzae (strain P131) GN=OOW_P131scaffold01188g8 PE=3 SV=1;>tr	+	1	K	102.51	_YVEELQK(ac)K_	X;X;X;X;X;X;X;X;X;X;X;X;X;X;X;Acetyl (K);X;X;X;X;X;X;X;X;X;X;X;X;X;X;X	YVEELQK(1)K	YVEELQK(77.32)K(-77.32)	7	2	539.793	-0.93495		15370000	10152000	10837000	1.21197e+07	17748000	11471000	15257000	1.48253e+07	0.817497	0.331676
>tr|G4MTL4|G4MTL4_MAGO7 GTP-binding protein rhoA OS=Magnaporthe oryzae (strain 70-15 / ATCC MYA-4617 / FGSC 8958) GN=MGG_07176 PE=3 SV=1;>tr|L7I1M4|L7I1M4_MAGOY GTP-binding protein rho1 OS=Magnaporthe oryzae (strain Y34) GN=OOU_Y34scaffold00618g9 PE=3 SV=1;>tr|L7J702|L7J702_MAGOP GTP-binding protein rho1 OS=Magnaporthe oryzae (strain P131) GN=OOW_P131scaffold00922g42 PE=3 SV=1	155;155;155	SPEDGEEIKKKIGAYKYLECSAKTNEGVREV	>tr|G4MTL4|G4MTL4_MAGO7 GTP-binding protein rhoA OS=Magnaporthe oryzae (strain 70-15 / ATCC MYA-4617 / FGSC 8958) GN=MGG_07176 PE=3 SV=1	>tr|G4MTL4|G4MTL4_MAGO7 GTP-binding protein rhoA OS=Magnaporthe oryzae (strain 70-15 / ATCC MYA-4617 / FGSC 8958) GN=MGG_07176 PE=3 SV=1	>tr|G4MTL4|G4MTL4_MAGO7 GTP-binding protein rhoA OS=Magnaporthe oryzae (strain 70-15 / ATCC MYA-4617 / FGSC 8958) GN=MGG_07176 PE=3 SV=1;>tr|L7I1M4|L7I1M4_MAGOY GTP-binding protein rho1 OS=Magnaporthe oryzae (strain Y34) GN=OOU_Y34scaffold00618g9 PE=3 SV=1	+	1	K	111.39	_IGAYK(ac)YLECSAK_	X;X;X;X;X;X;X;X;Acetyl (K);X;X;X;X;X;X;Acetyl (K);X;X;X;X;X;X;Acetyl (K);X;X;X;X;X;X;X;X	IGAYK(1)YLECSAK	IGAYK(78.76)YLECSAK(-78.76)	5	2	722.861	-1.6992		20191000	26211000	25399000	2.39337e+07	26122000	19095000	10648000	1.86217e+07	1.28526	0.335324
>tr|G4MN13|G4MN13_MAGO7 Seryl-tRNA synthetase OS=Magnaporthe oryzae (strain 70-15 / ATCC MYA-4617 / FGSC 8958) GN=MGG_06913 PE=3 SV=1;>tr|L7JI49|L7JI49_MAGOP Seryl-tRNA synthetase OS=Magnaporthe oryzae (strain P131) GN=OOW_P131scaffold00328g25 PE=3 SV=1;>tr|L7IL14|L7IL14_MAGOY Seryl-tRNA synthetase OS=Magnaporthe oryzae (strain Y34) GN=OOU_Y34scaffold00140g24 PE=3 SV=1	81;81;81	AKKKAKEDASEFLQEKIALEKAKKELIDSAA	>tr|G4MN13|G4MN13_MAGO7 Seryl-tRNA synthetase OS=Magnaporthe oryzae (strain 70-15 / ATCC MYA-4617 / FGSC 8958) GN=MGG_06913 PE=3 SV=1	>tr|G4MN13|G4MN13_MAGO7 Seryl-tRNA synthetase OS=Magnaporthe oryzae (strain 70-15 / ATCC MYA-4617 / FGSC 8958) GN=MGG_06913 PE=3 SV=1	>tr|G4MN13|G4MN13_MAGO7 Seryl-tRNA synthetase OS=Magnaporthe oryzae (strain 70-15 / ATCC MYA-4617 / FGSC 8958) GN=MGG_06913 PE=3 SV=1;>tr|L7JI49|L7JI49_MAGOP Seryl-tRNA synthetase OS=Magnaporthe oryzae (strain P131) GN=OOW_P131scaffold00328g25 PE=3 SV=1;>t	+	1	K	123.55	_EDASEFLQEK(ac)IALEK_	X;X;X;X;X;X;X;X;X;X;X;X;X;X;X;Acetyl (K);X;X;X;X;X;X;X;X;X;X;X;X;X;X;X	EDASEFLQEK(1)IALEK	EDASEFLQEK(80.1)IALEK(-80.1)	10	2	896.454	2.7406			35350000	20605000	27977500	28736000	39696000	40825000	36419000	0.768212	0.337572
>tr|D4NXC0|D4NXC0_MAGOR Rps11bp OS=Magnaporthe oryzae PE=2 SV=1;>tr|G4N6R7|G4N6R7_MAGO7 40S ribosomal protein S11 OS=Magnaporthe oryzae (strain 70-15 / ATCC MYA-4617 / FGSC 8958) GN=MGG_03680 PE=3 SV=1;>tr|L7I506|L7I506_MAGOY 40S ribosomal protein S11 OS=Magnaporthe oryzae (strain Y34) GN=OOU_Y34scaffold00542g15 PE=3 SV=1;>tr|L7J093|L7J093_MAGOP 40S ribosomal protein S11 OS=Magnaporthe oryzae (st…	51;51;51;51	GRRYYKDVGLGFRTPKTAIEGQYIDKKCPFT	>tr|D4NXC0|D4NXC0_MAGOR Rps11bp OS=Magnaporthe oryzae PE=2 SV=1	>tr|D4NXC0|D4NXC0_MAGOR Rps11bp OS=Magnaporthe oryzae PE=2 SV=1	>tr|D4NXC0|D4NXC0_MAGOR Rps11bp OS=Magnaporthe oryzae PE=2 SV=1;>tr|G4N6R7|G4N6R7_MAGO7 40S ribosomal protein S11 OS=Magnaporthe oryzae (strain 70-15 / ATCC MYA-4617 / FGSC 8958) GN=MGG_03680 PE=3 SV=1;>tr|L7I506|L7I506_MAGOY 40S ribosomal protein S11 OS=M	+	1	K	138.19	_TPK(ac)TAIEGQYIDKK_	X;X;X;X;X;Acetyl (K);X;X;X;X;X;X;X;X;X;Acetyl (K);X;X;X;X;X;X;X;X;X;Acetyl (K);X;X;X;X;X	TPK(1)TAIEGQYIDKK	TPK(104.69)TAIEGQYIDK(-104.69)K(-107.35)	3	3	545.298	0.75054		12761000	26018000		19389500	37865000	17003000	57746000	37538000	0.51653	0.338322
>tr|G4NGQ9|G4NGQ9_MAGO7 Proteasome subunit alpha type-1 OS=Magnaporthe oryzae (strain 70-15 / ATCC MYA-4617 / FGSC 8958) GN=MGG_04053 PE=4 SV=1;>tr|L7I7P8|L7I7P8_MAGOY Proteasome subunit alpha type-1 OS=Magnaporthe oryzae (strain Y34) GN=OOU_Y34scaffold00514g112 PE=4 SV=1;>tr|L7IRI5|L7IRI5_MAGOP Proteasome subunit alpha type-1 OS=Magnaporthe oryzae (strain P131) GN=OOW_P131scaffold01683g34 PE=4 S…	115;115;115	GRSMPVRTLVDLIGEKAQVNTQHYGKRPYGV	>tr|G4NGQ9|G4NGQ9_MAGO7 Proteasome subunit alpha type-1 OS=Magnaporthe oryzae (strain 70-15 / ATCC MYA-4617 / FGSC 8958) GN=MGG_04053 PE=4 SV=1	>tr|G4NGQ9|G4NGQ9_MAGO7 Proteasome subunit alpha type-1 OS=Magnaporthe oryzae (strain 70-15 / ATCC MYA-4617 / FGSC 8958) GN=MGG_04053 PE=4 SV=1	>tr|G4NGQ9|G4NGQ9_MAGO7 Proteasome subunit alpha type-1 OS=Magnaporthe oryzae (strain 70-15 / ATCC MYA-4617 / FGSC 8958) GN=MGG_04053 PE=4 SV=1;>tr|L7I7P8|L7I7P8_MAGOY Proteasome subunit alpha type-1 OS=Magnaporthe oryzae (strain Y34) GN=OOU_Y34scaffold005	+	1	K	225.13	_TLVDLIGEK(ac)AQVNTQHYGK_	X;X;X;X;X;X;X;X;X;X;X;X;X;X;X;Acetyl (K);X;X;X;X;X;X;X;X;X;X;X;X;X;X;X	TLVDLIGEK(1)AQVNTQHYGK	TLVDLIGEK(98.16)AQVNTQHYGK(-98.16)	9	2	1078.57	-0.0064411		225920000	208410000	192880000	209070000	337830000	215070000	212350000	2.55083e+08	0.819615	0.339528
>tr|G5EGX5|G5EGX5_MAGO7 Pyruvate dehydrogenase E1 component subunit beta OS=Magnaporthe oryzae (strain 70-15 / ATCC MYA-4617 / FGSC 8958) GN=MGCH7_ch7g117 PE=4 SV=1;>tr|L7IP70|L7IP70_MAGOY Pyruvate dehydrogenase E1 component subunit beta OS=Magnaporthe oryzae (strain Y34) GN=OOU_Y34scaffold00066g8 PE=4 SV=1;>tr|L7J7Y8|L7J7Y8_MAGOP Pyruvate dehydrogenase E1 component subunit beta OS=Magnaporthe or…	281;281;281	LSRCVGQSLVAAENLKKKYGVEVEVINLRSI	>tr|G5EGX5|G5EGX5_MAGO7 Pyruvate dehydrogenase E1 component subunit beta OS=Magnaporthe oryzae (strain 70-15 / ATCC MYA-4617 / FGSC 8958) GN=MGCH7_ch7g117 PE=4 SV=1	>tr|G5EGX5|G5EGX5_MAGO7 Pyruvate dehydrogenase E1 component subunit beta OS=Magnaporthe oryzae (strain 70-15 / ATCC MYA-4617 / FGSC 8958) GN=MGCH7_ch7g117 PE=4 SV=1	>tr|G5EGX5|G5EGX5_MAGO7 Pyruvate dehydrogenase E1 component subunit beta OS=Magnaporthe oryzae (strain 70-15 / ATCC MYA-4617 / FGSC 8958) GN=MGCH7_ch7g117 PE=4 SV=1;>tr|L7IP70|L7IP70_MAGOY Pyruvate dehydrogenase E1 component subunit beta OS=Magnaporthe ory	+	1	K	123.02	_CVGQSLVAAENLK(ac)K_	X;X;X;X;X;X;X;X;X;X;X;X;X;X;X;Acetyl (K);Acetyl (K);X;X;X;X;X;X;X;X;X;X;X;X;X;X	CVGQSLVAAENLK(1)K	CVGQSLVAAENLK(123.02)K(-123.02)	13	2	779.917	-0.085824		7329100	7650700		7489900	11263000	7905800		9584400	0.781468	0.340099
>tr|G4N741|G4N741_MAGO7 Fumarate reductase OS=Magnaporthe oryzae (strain 70-15 / ATCC MYA-4617 / FGSC 8958) GN=MGG_03619 PE=4 SV=1;>tr|L7I1Z0|L7I1Z0_MAGOY Fumarate reductase OS=Magnaporthe oryzae (strain Y34) GN=OOU_Y34scaffold00654g23 PE=4 SV=1;>tr|L7IVS5|L7IVS5_MAGOP Fumarate reductase OS=Magnaporthe oryzae (strain P131) GN=OOW_P131scaffold01320g23 PE=4 SV=1	74;74;74	HGIQDSVKQFYDDTLKSARDKARPDLIKVLT	>tr|G4N741|G4N741_MAGO7 Fumarate reductase OS=Magnaporthe oryzae (strain 70-15 / ATCC MYA-4617 / FGSC 8958) GN=MGG_03619 PE=4 SV=1	>tr|G4N741|G4N741_MAGO7 Fumarate reductase OS=Magnaporthe oryzae (strain 70-15 / ATCC MYA-4617 / FGSC 8958) GN=MGG_03619 PE=4 SV=1	>tr|G4N741|G4N741_MAGO7 Fumarate reductase OS=Magnaporthe oryzae (strain 70-15 / ATCC MYA-4617 / FGSC 8958) GN=MGG_03619 PE=4 SV=1;>tr|L7I1Z0|L7I1Z0_MAGOY Fumarate reductase OS=Magnaporthe oryzae (strain Y34) GN=OOU_Y34scaffold00654g23 PE=4 SV=1;>tr|L7IVS5	+	1	K	106.49	_QFYDDTLK(ac)SAR_	X;X;X;X;X;X;X;X;X;X;X;X;X;X;X;Acetyl (K);X;X;X;X;X;X;X;X;X;X;X;X;X;X;X	QFYDDTLK(1)SAR	QFYDDTLK(95.4)SAR	8	2	693.338	-0.28323		25129000	15857000	21720000	20902000	27821000	21945000	23429000	2.43983e+07	0.856698	0.340162
>tr|G4NAR6|G4NAR6_MAGO7 Cofilin OS=Magnaporthe oryzae (strain 70-15 / ATCC MYA-4617 / FGSC 8958) GN=MGG_03164 PE=4 SV=1;>tr|L7IJI9|L7IJI9_MAGOY Cofilin OS=Magnaporthe oryzae (strain Y34) GN=OOU_Y34scaffold00155g33 PE=4 SV=1;>tr|L7IZW9|L7IZW9_MAGOP Cofilin OS=Magnaporthe oryzae (strain P131) GN=OOW_P131scaffold01199g15 PE=4 SV=1	107;107;107	NKITFIAWSPDDAGVKPKMIYAASKDALKRA	>tr|G4NAR6|G4NAR6_MAGO7 Cofilin OS=Magnaporthe oryzae (strain 70-15 / ATCC MYA-4617 / FGSC 8958) GN=MGG_03164 PE=4 SV=1	>tr|G4NAR6|G4NAR6_MAGO7 Cofilin OS=Magnaporthe oryzae (strain 70-15 / ATCC MYA-4617 / FGSC 8958) GN=MGG_03164 PE=4 SV=1	>tr|G4NAR6|G4NAR6_MAGO7 Cofilin OS=Magnaporthe oryzae (strain 70-15 / ATCC MYA-4617 / FGSC 8958) GN=MGG_03164 PE=4 SV=1;>tr|L7IJI9|L7IJI9_MAGOY Cofilin OS=Magnaporthe oryzae (strain Y34) GN=OOU_Y34scaffold00155g33 PE=4 SV=1;>tr|L7IZW9|L7IZW9_MAGOP Cofilin	+	1	K	93.754	_ITFIAWSPDDAGVK(ac)PK_	X;X;X;X;X;X;X;X;X;X;X;X;X;X;X;Acetyl (K);X;X;X;X;X;X;X;X;X;X;X;X;X;X;X	ITFIAWSPDDAGVK(1)PK	ITFIAWSPDDAGVK(73.5)PK(-73.5)	14	2	893.972	-2.4142		53227000		41567000	47397000	126550000		56356000	91453000	0.518266	0.341237
>tr|G4N4K3|G4N4K3_MAGO7 Pyridoxine biosynthesis protein PDX1 OS=Magnaporthe oryzae (strain 70-15 / ATCC MYA-4617 / FGSC 8958) GN=MGG_05980 PE=3 SV=1;>tr|L7HQG1|L7HQG1_MAGOY Pyridoxine biosynthesis protein PDX1 OS=Magnaporthe oryzae (strain Y34) GN=OOU_Y34scaffold00995g23 PE=3 SV=1;>tr|L7IXI0|L7IXI0_MAGOP Pyridoxine biosynthesis protein PDX1 OS=Magnaporthe oryzae (strain P131) GN=OOW_P131scaffold0…	102;102;102	MIREIKAAVTIPVMAKARIGHFVEAQILESL	>tr|G4N4K3|G4N4K3_MAGO7 Pyridoxine biosynthesis protein PDX1 OS=Magnaporthe oryzae (strain 70-15 / ATCC MYA-4617 / FGSC 8958) GN=MGG_05980 PE=3 SV=1	>tr|G4N4K3|G4N4K3_MAGO7 Pyridoxine biosynthesis protein PDX1 OS=Magnaporthe oryzae (strain 70-15 / ATCC MYA-4617 / FGSC 8958) GN=MGG_05980 PE=3 SV=1	>tr|G4N4K3|G4N4K3_MAGO7 Pyridoxine biosynthesis protein PDX1 OS=Magnaporthe oryzae (strain 70-15 / ATCC MYA-4617 / FGSC 8958) GN=MGG_05980 PE=3 SV=1;>tr|L7HQG1|L7HQG1_MAGOY Pyridoxine biosynthesis protein PDX1 OS=Magnaporthe oryzae (strain Y34) GN=OOU_Y34s	+	1	K	108.37	_AAVTIPVMAK(ac)AR_	X;X;X;X;X;X;X;X;X;X;X;X;X;X;X;Acetyl (K);X;X;X;X;X;X;X;X;X;X;X;X;X;X;X	AAVTIPVMAK(1)AR	AAVTIPVMAK(108.37)AR	10	2	635.371	0.068566		82352000	85130000	81584000	83022000	135910000	101490000	71713000	1.03038e+08	0.805744	0.341983
>tr|D4NXC0|D4NXC0_MAGOR Rps11bp OS=Magnaporthe oryzae PE=2 SV=1;>tr|G4N6R7|G4N6R7_MAGO7 40S ribosomal protein S11 OS=Magnaporthe oryzae (strain 70-15 / ATCC MYA-4617 / FGSC 8958) GN=MGG_03680 PE=3 SV=1;>tr|L7I506|L7I506_MAGOY 40S ribosomal protein S11 OS=Magnaporthe oryzae (strain Y34) GN=OOU_Y34scaffold00542g15 PE=3 SV=1;>tr|L7J093|L7J093_MAGOP 40S ribosomal protein S11 OS=Magnaporthe oryzae (st…	41;41;41;41	KVKSARPGKGGRRYYKDVGLGFRTPKTAIEG	>tr|D4NXC0|D4NXC0_MAGOR Rps11bp OS=Magnaporthe oryzae PE=2 SV=1	>tr|D4NXC0|D4NXC0_MAGOR Rps11bp OS=Magnaporthe oryzae PE=2 SV=1	>tr|D4NXC0|D4NXC0_MAGOR Rps11bp OS=Magnaporthe oryzae PE=2 SV=1;>tr|G4N6R7|G4N6R7_MAGO7 40S ribosomal protein S11 OS=Magnaporthe oryzae (strain 70-15 / ATCC MYA-4617 / FGSC 8958) GN=MGG_03680 PE=3 SV=1;>tr|L7I506|L7I506_MAGOY 40S ribosomal protein S11 OS=M	+	1	K	88.681	_YYK(ac)DVGLGFR_	X;X;X;X;X;X;X;X;X;X;X;X;X;X;X;Acetyl (K);X;X;X;X;X;X;X;X;X;Acetyl (K);X;X;X;X;X	YYK(1)DVGLGFR	YYK(66.6)DVGLGFR	3	2	630.325	1.0068		6653800	6829100	4556900	6.01327e+06	6320000		8515200	7417600	0.810676	0.34235
>tr|D4NXH9|D4NXH9_MAGOR Rpl11ap OS=Magnaporthe oryzae PE=2 SV=1;>tr|G4N0M8|G4N0M8_MAGO7 60S ribosomal protein L11 OS=Magnaporthe oryzae (strain 70-15 / ATCC MYA-4617 / FGSC 8958) GN=MGG_07753 PE=3 SV=1;>tr|L7IM72|L7IM72_MAGOY 60S ribosomal protein L11 OS=Magnaporthe oryzae (strain Y34) GN=OOU_Y34scaffold00090g18 PE=3 SV=1;>tr|L7IXC3|L7IXC3_MAGOP 60S ribosomal protein L11 OS=Magnaporthe oryzae (st…	5;5;5;5	___________MSSEKTQNPMRELKIQKLVL	>tr|D4NXH9|D4NXH9_MAGOR Rpl11ap OS=Magnaporthe oryzae PE=2 SV=1	>tr|D4NXH9|D4NXH9_MAGOR Rpl11ap OS=Magnaporthe oryzae PE=2 SV=1	>tr|D4NXH9|D4NXH9_MAGOR Rpl11ap OS=Magnaporthe oryzae PE=2 SV=1;>tr|G4N0M8|G4N0M8_MAGO7 60S ribosomal protein L11 OS=Magnaporthe oryzae (strain 70-15 / ATCC MYA-4617 / FGSC 8958) GN=MGG_07753 PE=3 SV=1;>tr|L7IM72|L7IM72_MAGOY 60S ribosomal protein L11 OS=M	+	1	K	206.48	_(ac)SSEK(ac)TQNPMR_	X;X;X;X;X;X;X;X;X;X;X;X;X;X;X;Acetyl (K);X;X;X;X;Oxidation (M);X;X;X;X;X;X;X;X;X;X	SSEK(1)TQNPMR	SSEK(156.16)TQNPMR	4	2	631.296	-0.083778		5456000	36020000	48902000	30126000	66030000	36893000	38878000	47267000	0.637358	0.342959
>tr|G4ML75|G4ML75_MAGO7 5-methyltetrahydropteroyltriglutamate-homocysteine S-methyltransferase OS=Magnaporthe oryzae (strain 70-15 / ATCC MYA-4617 / FGSC 8958) GN=MGG_06712 PE=3 SV=1;>tr|L7I6D4|L7I6D4_MAGOY Cobalamin-independent synthase OS=Magnaporthe oryzae (strain Y34) GN=OOU_Y34scaffold00534g1 PE=3 SV=1;>tr|L7JLU1|L7JLU1_MAGOP Cobalamin-independent synthase OS=Magnaporthe oryzae (strain P131)…	40;40;40	YWAGKISQDDLLAEAKRLRLAHWKIQKDAGV	>tr|G4ML75|G4ML75_MAGO7 5-methyltetrahydropteroyltriglutamate-homocysteine S-methyltransferase OS=Magnaporthe oryzae (strain 70-15 / ATCC MYA-4617 / FGSC 8958) GN=MGG_06712 PE=3 SV=1	>tr|G4ML75|G4ML75_MAGO7 5-methyltetrahydropteroyltriglutamate-homocysteine S-methyltransferase OS=Magnaporthe oryzae (strain 70-15 / ATCC MYA-4617 / FGSC 8958) GN=MGG_06712 PE=3 SV=1	>tr|G4ML75|G4ML75_MAGO7 5-methyltetrahydropteroyltriglutamate-homocysteine S-methyltransferase OS=Magnaporthe oryzae (strain 70-15 / ATCC MYA-4617 / FGSC 8958) GN=MGG_06712 PE=3 SV=1;>tr|L7I6D4|L7I6D4_MAGOY Cobalamin-independent synthase OS=Magnaporthe ory	+	1	K	133.88	_ISQDDLLAEAK(ac)R_	X;X;X;X;X;X;X;X;X;X;X;X;X;X;X;Acetyl (K);X;X;X;X;X;X;X;X;X;X;X;X;X;X;X	ISQDDLLAEAK(1)R	ISQDDLLAEAK(133.88)R	11	2	700.873	-0.079501		21739000	16093000	1787700	1.32066e+07	19405000		24788000	22096500	0.597677	0.343574
>tr|G4N9W9|G4N9W9_MAGO7 40S ribosomal protein S6 OS=Magnaporthe oryzae (strain 70-15 / ATCC MYA-4617 / FGSC 8958) GN=MGG_03236 PE=3 SV=1;>tr|L7HW16|L7HW16_MAGOY 40S ribosomal protein S6 OS=Magnaporthe oryzae (strain Y34) GN=OOU_Y34scaffold00765g53 PE=3 SV=1;>tr|L7IWY9|L7IWY9_MAGOP 40S ribosomal protein S6 OS=Magnaporthe oryzae (strain P131) GN=OOW_P131scaffold01311g10 PE=3 SV=1;>tr|D4NXH4|D4NXH4_…	58;58;58;58	DEWKGYILKITGGNDKQGFPMKQGVLLPNRT	>tr|G4N9W9|G4N9W9_MAGO7 40S ribosomal protein S6 OS=Magnaporthe oryzae (strain 70-15 / ATCC MYA-4617 / FGSC 8958) GN=MGG_03236 PE=3 SV=1	>tr|G4N9W9|G4N9W9_MAGO7 40S ribosomal protein S6 OS=Magnaporthe oryzae (strain 70-15 / ATCC MYA-4617 / FGSC 8958) GN=MGG_03236 PE=3 SV=1	>tr|G4N9W9|G4N9W9_MAGO7 40S ribosomal protein S6 OS=Magnaporthe oryzae (strain 70-15 / ATCC MYA-4617 / FGSC 8958) GN=MGG_03236 PE=3 SV=1;>tr|L7HW16|L7HW16_MAGOY 40S ribosomal protein S6 OS=Magnaporthe oryzae (strain Y34) GN=OOU_Y34scaffold00765g53 PE=3 SV=	+	1	K	89.959	_ITGGNDK(ac)QGFPMK_	X;X;X;X;X;X;X;X;X;X;X;X;X;X;X;Acetyl (K);X;X;X;X;X;Acetyl (K);X;X;X;X;X;X;X;X;X	ITGGNDK(1)QGFPMK	ITGGNDK(51.21)QGFPMK(-51.21)	7	2	717.856	-0.65396		10875000	7224000	8631000	8910000	25219000	7546300	11453000	1.47394e+07	0.604501	0.346154
>tr|G5EHN4|G5EHN4_MAGO7 Histone H4 OS=Magnaporthe oryzae (strain 70-15 / ATCC MYA-4617 / FGSC 8958) GN=MGG_01160 PE=3 SV=1;>tr|L7IC93|L7IC93_MAGOY Histone H4 OS=Magnaporthe oryzae (strain Y34) GN=OOU_Y34scaffold00359g2 PE=3 SV=1;>tr|L7J017|L7J017_MAGOP Histone H4 OS=Magnaporthe oryzae (strain P131) GN=OOW_P131scaffold00746g2 PE=3 SV=1	78;78;78	LEGVIRDAVTYTEHAKRKTVTSLDVVYALKR	>tr|G5EHN4|G5EHN4_MAGO7 Histone H4 OS=Magnaporthe oryzae (strain 70-15 / ATCC MYA-4617 / FGSC 8958) GN=MGG_01160 PE=3 SV=1	>tr|G5EHN4|G5EHN4_MAGO7 Histone H4 OS=Magnaporthe oryzae (strain 70-15 / ATCC MYA-4617 / FGSC 8958) GN=MGG_01160 PE=3 SV=1	>tr|G5EHN4|G5EHN4_MAGO7 Histone H4 OS=Magnaporthe oryzae (strain 70-15 / ATCC MYA-4617 / FGSC 8958) GN=MGG_01160 PE=3 SV=1;>tr|L7IC93|L7IC93_MAGOY Histone H4 OS=Magnaporthe oryzae (strain Y34) GN=OOU_Y34scaffold00359g2 PE=3 SV=1;>tr|L7J017|L7J017_MAGOP His	+	1	K	122.77	_DAVTYTEHAK(ac)R_	X;X;X;X;X;X;X;X;X;X;X;X;X;X;X;Acetyl (K);X;X;X;X;X;X;X;X;X;X;X;X;X;X;X	DAVTYTEHAK(1)R	DAVTYTEHAK(78.55)R	10	2	666.831	-0.33277		16930000	16041000	31323000	2.14313e+07	92483000		15676000	54079500	0.396293	0.34681
>tr|L7II24|L7II24_MAGOY Hydrolase OS=Magnaporthe oryzae (strain Y34) GN=OOU_Y34scaffold00192g60 PE=4 SV=1;>tr|L7JDB2|L7JDB2_MAGOP Hydrolase OS=Magnaporthe oryzae (strain P131) GN=OOW_P131scaffold00455g62 PE=4 SV=1	30;30	QPVKLACIQLASGADKAANLSHARDKVIEAS	>tr|L7II24|L7II24_MAGOY Hydrolase OS=Magnaporthe oryzae (strain Y34) GN=OOU_Y34scaffold00192g60 PE=4 SV=1	>tr|L7II24|L7II24_MAGOY Hydrolase OS=Magnaporthe oryzae (strain Y34) GN=OOU_Y34scaffold00192g60 PE=4 SV=1	>tr|L7II24|L7II24_MAGOY Hydrolase OS=Magnaporthe oryzae (strain Y34) GN=OOU_Y34scaffold00192g60 PE=4 SV=1;>tr|L7JDB2|L7JDB2_MAGOP Hydrolase OS=Magnaporthe oryzae (strain P131) GN=OOW_P131scaffold00455g62 PE=4 SV=1	+	1	K	114.55	_LACIQLASGADK(ac)AANLSHAR_	X;X;X;X;X;X;X;X;X;X;X;X;X;X;X;Acetyl (K);X;X;X;X;X;X;X;X;X;Acetyl (K);X;X;X;X;X	LACIQLASGADK(1)AANLSHAR	LACIQLASGADK(89.48)AANLSHAR	12	3	703.701	0.1099			19203000	11576000	15389500	25761000	13835000	26834000	2.21433e+07	0.694995	0.347856
>tr|L7IA33|L7IA33_MAGOY Ribosomal protein L19 OS=Magnaporthe oryzae (strain Y34) GN=OOU_Y34scaffold00500g44 PE=3 SV=1;>tr|L7IYK7|L7IYK7_MAGOP Ribosomal protein L19 OS=Magnaporthe oryzae (strain P131) GN=OOW_P131scaffold01211g20 PE=3 SV=1;>tr|D4NXF1|D4NXF1_MAGOR Ribosomal protein L19 OS=Magnaporthe oryzae PE=2 SV=1;>tr|G4MRB5|G4MRB5_MAGO7 Ribosomal protein L19 OS=Magnaporthe oryzae (strain 70-15 /…	964;964;52;52	SRQTIRKLVQDGLIIKKPVTMHSRARARELN	>tr|L7IA33|L7IA33_MAGOY Ribosomal protein L19 OS=Magnaporthe oryzae (strain Y34) GN=OOU_Y34scaffold00500g44 PE=3 SV=1	>tr|L7IA33|L7IA33_MAGOY Ribosomal protein L19 OS=Magnaporthe oryzae (strain Y34) GN=OOU_Y34scaffold00500g44 PE=3 SV=1	>tr|L7IA33|L7IA33_MAGOY Ribosomal protein L19 OS=Magnaporthe oryzae (strain Y34) GN=OOU_Y34scaffold00500g44 PE=3 SV=1;>tr|L7IYK7|L7IYK7_MAGOP Ribosomal protein L19 OS=Magnaporthe oryzae (strain P131) GN=OOW_P131scaffold01211g20 PE=3 SV=1;>tr|D4NXF1|D4NXF1_	+	1	K	103.73	_LVQDGLIIK(ac)KPVTMHSR_	X;X;X;X;X;X;X;X;X;X;X;X;X;X;X;Acetyl (K);X;X;X;X;X;X;X;X;X;X;X;X;X;X;X	LVQDGLIIK(0.973)K(0.027)PVTMHSR	LVQDGLIIK(15.62)K(-15.62)PVTMHSR	9	3	659.715	0.27688		10272000	23550000	31859000	2.18937e+07	51265000	20413000	29415000	3.36977e+07	0.649709	0.3479
>tr|D4NXC0|D4NXC0_MAGOR Rps11bp OS=Magnaporthe oryzae PE=2 SV=1;>tr|G4N6R7|G4N6R7_MAGO7 40S ribosomal protein S11 OS=Magnaporthe oryzae (strain 70-15 / ATCC MYA-4617 / FGSC 8958) GN=MGG_03680 PE=3 SV=1;>tr|L7I506|L7I506_MAGOY 40S ribosomal protein S11 OS=Magnaporthe oryzae (strain Y34) GN=OOU_Y34scaffold00542g15 PE=3 SV=1;>tr|L7J093|L7J093_MAGOP 40S ribosomal protein S11 OS=Magnaporthe oryzae (st…	24;24;24;24	SERAFQKQPHIFLNSKTKVKSARPGKGGRRY	>tr|D4NXC0|D4NXC0_MAGOR Rps11bp OS=Magnaporthe oryzae PE=2 SV=1	>tr|D4NXC0|D4NXC0_MAGOR Rps11bp OS=Magnaporthe oryzae PE=2 SV=1	>tr|D4NXC0|D4NXC0_MAGOR Rps11bp OS=Magnaporthe oryzae PE=2 SV=1;>tr|G4N6R7|G4N6R7_MAGO7 40S ribosomal protein S11 OS=Magnaporthe oryzae (strain 70-15 / ATCC MYA-4617 / FGSC 8958) GN=MGG_03680 PE=3 SV=1;>tr|L7I506|L7I506_MAGOY 40S ribosomal protein S11 OS=M	+	1	K	203.11	_QPHIFLNSK(ac)TK_	X;X;X;X;X;X;X;X;X;X;X;X;X;X;X;Acetyl (K);X;X;X;X;X;X;X;X;X;X;X;X;X;X;X	QPHIFLNSK(1)TK	QPHIFLNSK(66.02)TK(-66.02)	9	2	677.878	0.84703		228710000	197580000	219220000	215170000	439690000	221180000	218650000	2.93173e+08	0.733934	0.350365
>tr|G4MLM8|G4MLM8_MAGO7 Heat shock protein 90 OS=Magnaporthe oryzae (strain 70-15 / ATCC MYA-4617 / FGSC 8958) GN=MGG_06759 PE=3 SV=1;>tr|L7I7P6|L7I7P6_MAGOY Heat shock protein 80 OS=Magnaporthe oryzae (strain Y34) GN=OOU_Y34scaffold00534g52 PE=3 SV=1;>tr|L7JM28|L7JM28_MAGOP Heat shock protein 80 OS=Magnaporthe oryzae (strain P131) GN=OOW_P131scaffold00177g52 PE=3 SV=1	419;419;419	KEQFDKFYSAFSKNLKLGIHEDSANRQILAK	>tr|G4MLM8|G4MLM8_MAGO7 Heat shock protein 90 OS=Magnaporthe oryzae (strain 70-15 / ATCC MYA-4617 / FGSC 8958) GN=MGG_06759 PE=3 SV=1	>tr|G4MLM8|G4MLM8_MAGO7 Heat shock protein 90 OS=Magnaporthe oryzae (strain 70-15 / ATCC MYA-4617 / FGSC 8958) GN=MGG_06759 PE=3 SV=1	>tr|G4MLM8|G4MLM8_MAGO7 Heat shock protein 90 OS=Magnaporthe oryzae (strain 70-15 / ATCC MYA-4617 / FGSC 8958) GN=MGG_06759 PE=3 SV=1;>tr|L7I7P6|L7I7P6_MAGOY Heat shock protein 80 OS=Magnaporthe oryzae (strain Y34) GN=OOU_Y34scaffold00534g52 PE=3 SV=1;>tr|	+	1	K	186.13	_NLK(ac)LGIHEDSANR_	X;X;X;X;X;X;X;X;X;X;X;X;X;X;X;Acetyl (K);X;X;X;X;X;X;X;X;X;X;X;X;X;X;Acetyl (K)	NLK(1)LGIHEDSANR	NLK(76.26)LGIHEDSANR	3	3	503.599	-1.4979		72423000	66391000	18754000	5.25227e+07	40841000	25896000	35382000	3.40397e+07	1.54298	0.351104
>tr|G4N2L8|G4N2L8_MAGO7 Acetyl-CoA carboxylase OS=Magnaporthe oryzae (strain 70-15 / ATCC MYA-4617 / FGSC 8958) GN=MGG_07613 PE=4 SV=1;>tr|L7HYC3|L7HYC3_MAGOY Acetyl-CoA carboxylase OS=Magnaporthe oryzae (strain Y34) GN=OOU_Y34scaffold00719g41 PE=4 SV=1;>tr|L7J9G6|L7J9G6_MAGOP Acetyl-CoA carboxylase OS=Magnaporthe oryzae (strain P131) GN=OOW_P131scaffold00555g13 PE=4 SV=1	1294;1294;1294	DDETLSRIKPLLASFKEELCARRVRRITFIC	>tr|G4N2L8|G4N2L8_MAGO7 Acetyl-CoA carboxylase OS=Magnaporthe oryzae (strain 70-15 / ATCC MYA-4617 / FGSC 8958) GN=MGG_07613 PE=4 SV=1	>tr|G4N2L8|G4N2L8_MAGO7 Acetyl-CoA carboxylase OS=Magnaporthe oryzae (strain 70-15 / ATCC MYA-4617 / FGSC 8958) GN=MGG_07613 PE=4 SV=1	>tr|G4N2L8|G4N2L8_MAGO7 Acetyl-CoA carboxylase OS=Magnaporthe oryzae (strain 70-15 / ATCC MYA-4617 / FGSC 8958) GN=MGG_07613 PE=4 SV=1;>tr|L7HYC3|L7HYC3_MAGOY Acetyl-CoA carboxylase OS=Magnaporthe oryzae (strain Y34) GN=OOU_Y34scaffold00719g41 PE=4 SV=1;>t	+	1	K	67.605	_IKPLLASFK(ac)EELCAR_	X;X;X;X;X;X;X;X;X;X;X;X;X;X;X;Acetyl (K);X;X;X;X;X;X;X;X;X;X;X;X;X;X;X	IKPLLASFK(1)EELCAR	IK(-51.42)PLLASFK(51.42)EELCAR	9	3	606.338	-0.1306			9270800	17352000	13311400	7697300		9062900	8380100	1.58845	0.351947
>tr|G4MQ03|G4MQ03_MAGO7 Enolase OS=Magnaporthe oryzae (strain 70-15 / ATCC MYA-4617 / FGSC 8958) GN=MGG_10607 PE=3 SV=1;>tr|L7HNX5|L7HNX5_MAGOY Enolase OS=Magnaporthe oryzae (strain Y34) GN=OOU_Y34scaffold01082g4 PE=3 SV=1;>tr|L7JPA8|L7JPA8_MAGOP Enolase OS=Magnaporthe oryzae (strain P131) GN=OOW_P131scaffold00089g2 PE=3 SV=1	5;5;5	___________MAITKIHARSVYDSRGNPTV	>tr|G4MQ03|G4MQ03_MAGO7 Enolase OS=Magnaporthe oryzae (strain 70-15 / ATCC MYA-4617 / FGSC 8958) GN=MGG_10607 PE=3 SV=1	>tr|G4MQ03|G4MQ03_MAGO7 Enolase OS=Magnaporthe oryzae (strain 70-15 / ATCC MYA-4617 / FGSC 8958) GN=MGG_10607 PE=3 SV=1	>tr|G4MQ03|G4MQ03_MAGO7 Enolase OS=Magnaporthe oryzae (strain 70-15 / ATCC MYA-4617 / FGSC 8958) GN=MGG_10607 PE=3 SV=1;>tr|L7HNX5|L7HNX5_MAGOY Enolase OS=Magnaporthe oryzae (strain Y34) GN=OOU_Y34scaffold01082g4 PE=3 SV=1;>tr|L7JPA8|L7JPA8_MAGOP Enolase O	+	1	K	143.12	_(ac)AITK(ac)IHAR_	X;X;X;X;X;X;X;X;X;X;X;X;X;X;X;Acetyl (K);X;X;X;X;X;X;X;X;X;X;X;X;X;X;X	AITK(1)IHAR	AITK(110.12)IHAR	4	2	497.296	-0.25812		30027000	28584000	26990000	2.85337e+07	61402000	28967000	29302000	3.98903e+07	0.715303	0.35202
>tr|G4NCD5|G4NCD5_MAGO7 RCC1 domain-containing protein OS=Magnaporthe oryzae (strain 70-15 / ATCC MYA-4617 / FGSC 8958) GN=MGG_00408 PE=4 SV=1;>tr|L7IHF7|L7IHF7_MAGOY RCC1 domain-containing protein OS=Magnaporthe oryzae (strain Y34) GN=OOU_Y34scaffold00203g114 PE=4 SV=1;>tr|L7J4B2|L7J4B2_MAGOP RCC1 domain-containing protein OS=Magnaporthe oryzae (strain P131) GN=OOW_P131scaffold01024g5 PE=4 SV=1	405;405;405	ASDGVLGFTPTIKIQKFPTLLAEPKKVVQIA	>tr|G4NCD5|G4NCD5_MAGO7 RCC1 domain-containing protein OS=Magnaporthe oryzae (strain 70-15 / ATCC MYA-4617 / FGSC 8958) GN=MGG_00408 PE=4 SV=1	>tr|G4NCD5|G4NCD5_MAGO7 RCC1 domain-containing protein OS=Magnaporthe oryzae (strain 70-15 / ATCC MYA-4617 / FGSC 8958) GN=MGG_00408 PE=4 SV=1	>tr|G4NCD5|G4NCD5_MAGO7 RCC1 domain-containing protein OS=Magnaporthe oryzae (strain 70-15 / ATCC MYA-4617 / FGSC 8958) GN=MGG_00408 PE=4 SV=1;>tr|L7IHF7|L7IHF7_MAGOY RCC1 domain-containing protein OS=Magnaporthe oryzae (strain Y34) GN=OOU_Y34scaffold00203	+	1	K	79.466	_IQK(ac)FPTLLAEPK_	X;X;X;X;X;X;X;X;X;X;X;X;X;X;X;Acetyl (K);X;X;X;X;X;X;X;X;X;X;X;X;X;X;X	IQK(1)FPTLLAEPK	IQK(62.04)FPTLLAEPK(-62.04)	3	2	713.919	-0.5333		21879000	21770000	18961000	20870000	27637000	37882000	16644000	2.73877e+07	0.762022	0.352883
>tr|G4MRA6|G4MRA6_MAGO7 Glucan 1,3-beta-glucosidase OS=Magnaporthe oryzae (strain 70-15 / ATCC MYA-4617 / FGSC 8958) GN=MGG_04689 PE=3 SV=1;>tr|L7I8C3|L7I8C3_MAGOY Glucan 1,3-beta-glucosidase OS=Magnaporthe oryzae (strain Y34) GN=OOU_Y34scaffold00500g52 PE=3 SV=1;>tr|L7IYI2|L7IYI2_MAGOP Glucan 1,3-beta-glucosidase OS=Magnaporthe oryzae (strain P131) GN=OOW_P131scaffold01211g29 PE=3 SV=1	319;319;319	KPLFDLKCPTSFDTDKQRQANSPSSSSSSSG	>tr|G4MRA6|G4MRA6_MAGO7 Glucan 1,3-beta-glucosidase OS=Magnaporthe oryzae (strain 70-15 / ATCC MYA-4617 / FGSC 8958) GN=MGG_04689 PE=3 SV=1	>tr|G4MRA6|G4MRA6_MAGO7 Glucan 1,3-beta-glucosidase OS=Magnaporthe oryzae (strain 70-15 / ATCC MYA-4617 / FGSC 8958) GN=MGG_04689 PE=3 SV=1	>tr|G4MRA6|G4MRA6_MAGO7 Glucan 1,3-beta-glucosidase OS=Magnaporthe oryzae (strain 70-15 / ATCC MYA-4617 / FGSC 8958) GN=MGG_04689 PE=3 SV=1;>tr|L7I8C3|L7I8C3_MAGOY Glucan 1,3-beta-glucosidase OS=Magnaporthe oryzae (strain Y34) GN=OOU_Y34scaffold00500g52 PE	+	1	K	121.08	_CPTSFDTDK(ac)QR_	X;X;X;X;X;X;X;X;X;X;X;X;X;X;X;Acetyl (K);X;X;X;X;X;X;X;X;X;X;X;X;X;X;X	CPTSFDTDK(1)QR	CPTSFDTDK(121.08)QR	9	2	698.812	-0.16375		10727000	7750400	9721200	9.39953e+06	14700000	9271500	10175000	1.13822e+07	0.825812	0.354098
>tr|G4NDD2|G4NDD2_MAGO7 Poly(A)+ RNA export protein OS=Magnaporthe oryzae (strain 70-15 / ATCC MYA-4617 / FGSC 8958) GN=MGG_00946 PE=4 SV=1;>tr|L7HSQ9|L7HSQ9_MAGOY Poly(A)+ RNA export protein OS=Magnaporthe oryzae (strain Y34) GN=OOU_Y34scaffold00832g11 PE=4 SV=1;>tr|L7J222|L7J222_MAGOP Poly(A)+ RNA export protein OS=Magnaporthe oryzae (strain P131) GN=OOW_P131scaffold01094g12 PE=4 SV=1	121;121;121	CDMNTGQTAQVAQHEKPVRSVRWFDNNGSPM	>tr|G4NDD2|G4NDD2_MAGO7 Poly(A)+ RNA export protein OS=Magnaporthe oryzae (strain 70-15 / ATCC MYA-4617 / FGSC 8958) GN=MGG_00946 PE=4 SV=1	>tr|G4NDD2|G4NDD2_MAGO7 Poly(A)+ RNA export protein OS=Magnaporthe oryzae (strain 70-15 / ATCC MYA-4617 / FGSC 8958) GN=MGG_00946 PE=4 SV=1	>tr|G4NDD2|G4NDD2_MAGO7 Poly(A)+ RNA export protein OS=Magnaporthe oryzae (strain 70-15 / ATCC MYA-4617 / FGSC 8958) GN=MGG_00946 PE=4 SV=1;>tr|L7HSQ9|L7HSQ9_MAGOY Poly(A)+ RNA export protein OS=Magnaporthe oryzae (strain Y34) GN=OOU_Y34scaffold00832g11 PE	+	1	K	139.17	_VCDMNTGQTAQVAQHEK(ac)PVR_	X;X;X;X;X;X;X;X;X;X;X;X;X;X;X;Acetyl (K);X;X;X;X;X;X;X;X;X;X;X;X;X;X;X	VCDMNTGQTAQVAQHEK(1)PVR	VCDMNTGQTAQVAQHEK(100.21)PVR	17	3	771.035	0.14277			4788600	5514800	5151700	10267000		5639900	7953450	0.647731	0.354142
>tr|G4MYB7|G4MYB7_MAGO7 Peptidyl-prolyl cis-trans isomerase OS=Magnaporthe oryzae (strain 70-15 / ATCC MYA-4617 / FGSC 8958) GN=MGG_08104 PE=4 SV=1;>tr|L7IMW9|L7IMW9_MAGOY 41 kDa peptidyl-prolyl cis-trans isomerase OS=Magnaporthe oryzae (strain Y34) GN=OOU_Y34scaffold00094g16 PE=4 SV=1;>tr|L7JPP2|L7JPP2_MAGOP 41 kDa peptidyl-prolyl cis-trans isomerase OS=Magnaporthe oryzae (strain P131) GN=OOW_P1…	52;52;52	VPKTAENFRALCTGEKGIGKSGKPLHYKGSS	>tr|G4MYB7|G4MYB7_MAGO7 Peptidyl-prolyl cis-trans isomerase OS=Magnaporthe oryzae (strain 70-15 / ATCC MYA-4617 / FGSC 8958) GN=MGG_08104 PE=4 SV=1	>tr|G4MYB7|G4MYB7_MAGO7 Peptidyl-prolyl cis-trans isomerase OS=Magnaporthe oryzae (strain 70-15 / ATCC MYA-4617 / FGSC 8958) GN=MGG_08104 PE=4 SV=1	>tr|G4MYB7|G4MYB7_MAGO7 Peptidyl-prolyl cis-trans isomerase OS=Magnaporthe oryzae (strain 70-15 / ATCC MYA-4617 / FGSC 8958) GN=MGG_08104 PE=4 SV=1;>tr|L7IMW9|L7IMW9_MAGOY 41 kDa peptidyl-prolyl cis-trans isomerase OS=Magnaporthe oryzae (strain Y34) GN=OOU	+	1	K	106.62	_ALCTGEK(ac)GIGK_	X;X;X;X;X;X;X;X;X;X;X;X;X;X;X;Acetyl (K);X;X;X;X;X;X;X;X;X;X;X;X;X;X;X	ALCTGEK(1)GIGK	ALCTGEK(106.62)GIGK(-106.62)	7	2	588.308	0.4577		22336000	21921000	24414000	2.28903e+07	44056000	17891000	30535000	3.08273e+07	0.742534	0.354937
>tr|G4NHF4|G4NHF4_MAGO7 Alpha,alpha-trehalose-phosphate synthase (UDP-forming) OS=Magnaporthe oryzae (strain 70-15 / ATCC MYA-4617 / FGSC 8958) GN=MGG_03860 PE=3 SV=1;>tr|L7IAU6|L7IAU6_MAGOY Alpha,alpha-trehalose-phosphate synthase (UDP-forming) OS=Magnaporthe oryzae (strain Y34) GN=OOU_Y34scaffold00487g17 PE=3 SV=1;>tr|L7IW45|L7IW45_MAGOP Alpha,alpha-trehalose-phosphate synthase (UDP-forming) OS…	28;28;28	GGRLLLISNRLPITIKRSDDGQYSFSMSSGG	>tr|G4NHF4|G4NHF4_MAGO7 Alpha,alpha-trehalose-phosphate synthase (UDP-forming) OS=Magnaporthe oryzae (strain 70-15 / ATCC MYA-4617 / FGSC 8958) GN=MGG_03860 PE=3 SV=1	>tr|G4NHF4|G4NHF4_MAGO7 Alpha,alpha-trehalose-phosphate synthase (UDP-forming) OS=Magnaporthe oryzae (strain 70-15 / ATCC MYA-4617 / FGSC 8958) GN=MGG_03860 PE=3 SV=1	>tr|G4NHF4|G4NHF4_MAGO7 Alpha,alpha-trehalose-phosphate synthase (UDP-forming) OS=Magnaporthe oryzae (strain 70-15 / ATCC MYA-4617 / FGSC 8958) GN=MGG_03860 PE=3 SV=1;>tr|L7IAU6|L7IAU6_MAGOY Alpha,alpha-trehalose-phosphate synthase (UDP-forming) OS=Magnapo	+	1	K	175.75	_LPITIK(ac)R_	X;X;X;X;X;X;X;X;X;X;X;X;X;X;X;Acetyl (K);X;X;X;X;X;X;X;X;X;X;X;X;X;X;X	LPITIK(1)R	LPITIK(104.45)R	6	2	441.792	-0.2883		60456000	141670000	107310000	1.03145e+08	188220000	106460000	121650000	1.38777e+08	0.743247	0.35899
>tr|G4NJL5|G4NJL5_MAGO7 Ribosomal protein L37 OS=Magnaporthe oryzae (strain 70-15 / ATCC MYA-4617 / FGSC 8958) GN=MGG_02620 PE=3 SV=1;>tr|L7HZE1|L7HZE1_MAGOY Uncharacterized protein OS=Magnaporthe oryzae (strain Y34) GN=OOU_Y34scaffold00666g195 PE=4 SV=1;>tr|L7J594|L7J594_MAGOP Uncharacterized protein OS=Magnaporthe oryzae (strain P131) GN=OOW_P131scaffold01027g28 PE=4 SV=1;>tr|Q2KGJ3|Q2KGJ3_MAGO…	75;190;190;169	GTGRMRYLSTVTRKFKNDFQTGTPKGSRGIN	>tr|G4NJL5|G4NJL5_MAGO7 Ribosomal protein L37 OS=Magnaporthe oryzae (strain 70-15 / ATCC MYA-4617 / FGSC 8958) GN=MGG_02620 PE=3 SV=1	>tr|G4NJL5|G4NJL5_MAGO7 Ribosomal protein L37 OS=Magnaporthe oryzae (strain 70-15 / ATCC MYA-4617 / FGSC 8958) GN=MGG_02620 PE=3 SV=1	>tr|G4NJL5|G4NJL5_MAGO7 Ribosomal protein L37 OS=Magnaporthe oryzae (strain 70-15 / ATCC MYA-4617 / FGSC 8958) GN=MGG_02620 PE=3 SV=1;>tr|L7HZE1|L7HZE1_MAGOY Uncharacterized protein OS=Magnaporthe oryzae (strain Y34) GN=OOU_Y34scaffold00666g195 PE=4 SV=1;>	+	1	K	141.65	_FK(ac)NDFQTGTPK_	X;X;X;X;X;X;X;X;X;X;X;X;X;X;X;Acetyl (K);X;X;X;X;X;X;X;X;X;X;X;X;X;X;X	FK(1)NDFQTGTPK	FK(103.43)NDFQTGTPK(-103.43)	2	2	662.83	0.98673		9974500	27873000	29215000	2.23542e+07	33416000	22743000	32985000	2.97147e+07	0.752294	0.359373
>tr|G4MLP7|G4MLP7_MAGO7 ABC transporter ATP-binding protein ARB1 OS=Magnaporthe oryzae (strain 70-15 / ATCC MYA-4617 / FGSC 8958) GN=MGG_11862 PE=3 SV=1;>tr|L7I7R9|L7I7R9_MAGOY ATP-binding cassette sub-family F member 2 OS=Magnaporthe oryzae (strain Y34) GN=OOU_Y34scaffold00534g72 PE=3 SV=1;>tr|L7JF27|L7JF27_MAGOP ATP-binding cassette sub-family F member 2 OS=Magnaporthe oryzae (strain P131) GN=O…	466;466;466	PNGVGKSTLLRLMTGKLSPREGAVTRHTHLK	>tr|G4MLP7|G4MLP7_MAGO7 ABC transporter ATP-binding protein ARB1 OS=Magnaporthe oryzae (strain 70-15 / ATCC MYA-4617 / FGSC 8958) GN=MGG_11862 PE=3 SV=1	>tr|G4MLP7|G4MLP7_MAGO7 ABC transporter ATP-binding protein ARB1 OS=Magnaporthe oryzae (strain 70-15 / ATCC MYA-4617 / FGSC 8958) GN=MGG_11862 PE=3 SV=1	>tr|G4MLP7|G4MLP7_MAGO7 ABC transporter ATP-binding protein ARB1 OS=Magnaporthe oryzae (strain 70-15 / ATCC MYA-4617 / FGSC 8958) GN=MGG_11862 PE=3 SV=1;>tr|L7I7R9|L7I7R9_MAGOY ATP-binding cassette sub-family F member 2 OS=Magnaporthe oryzae (strain Y34) G	+	1	K	120.99	_LMTGK(ac)LSPR_	X;X;X;X;X;X;X;X;X;X;X;X;X;X;X;Acetyl (K);X;X;X;X;X;X;X;X;X;X;X;X;X;X;X	LMTGK(1)LSPR	LMTGK(120.99)LSPR	5	2	522.797	-0.57961		32411000	49806000	36781000	39666000	37310000	36415000	24833000	3.28527e+07	1.20739	0.359664
>tr|L7IUR7|L7IUR7_MAGOP Dihydrolipoyl dehydrogenase OS=Magnaporthe oryzae (strain P131) GN=OOW_P131scaffold01337g39 PE=4 SV=1;>tr|G4N7G5|G4N7G5_MAGO7 Dihydrolipoyl dehydrogenase OS=Magnaporthe oryzae (strain 70-15 / ATCC MYA-4617 / FGSC 8958) GN=MGG_17072 PE=4 SV=1;>tr|L7HZW8|L7HZW8_MAGOY Dihydrolipoyl dehydrogenase OS=Magnaporthe oryzae (strain Y34) GN=OOU_Y34scaffold00655g42 PE=4 SV=1	1050;278;278	QKILKKQGIEFKLNTKVNGGDTTGDKIKLDI	>tr|L7IUR7|L7IUR7_MAGOP Dihydrolipoyl dehydrogenase OS=Magnaporthe oryzae (strain P131) GN=OOW_P131scaffold01337g39 PE=4 SV=1	>tr|L7IUR7|L7IUR7_MAGOP Dihydrolipoyl dehydrogenase OS=Magnaporthe oryzae (strain P131) GN=OOW_P131scaffold01337g39 PE=4 SV=1	>tr|L7IUR7|L7IUR7_MAGOP Dihydrolipoyl dehydrogenase OS=Magnaporthe oryzae (strain P131) GN=OOW_P131scaffold01337g39 PE=4 SV=1;>tr|G4N7G5|G4N7G5_MAGO7 Dihydrolipoyl dehydrogenase OS=Magnaporthe oryzae (strain 70-15 / ATCC MYA-4617 / FGSC 8958) GN=MGG_17072	+	1	K	114.88	_LNTK(ac)VNGGDTTGDK_	X;X;X;X;X;X;X;X;X;X;X;X;X;X;X;Acetyl (K);X;X;X;X;X;X;X;X;X;X;X;X;X;X;X	LNTK(1)VNGGDTTGDK	LNTK(107.74)VNGGDTTGDK(-107.74)	4	2	731.363	0.3324		21180000	10395000	19636000	1.70703e+07	19839000	8197800	6520200	11519000	1.48193	0.359959
>tr|G4MPI9|G4MPI9_MAGO7 Phospho-2-dehydro-3-deoxyheptonate aldolase OS=Magnaporthe oryzae (strain 70-15 / ATCC MYA-4617 / FGSC 8958) GN=MGG_05734 PE=3 SV=1;>tr|L7I3V5|L7I3V5_MAGOY Phospho-2-dehydro-3-deoxyheptonate aldolase OS=Magnaporthe oryzae (strain Y34) GN=OOU_Y34scaffold00567g41 PE=3 SV=1;>tr|L7IUI2|L7IUI2_MAGOP Phospho-2-dehydro-3-deoxyheptonate aldolase OS=Magnaporthe oryzae (strain P131)…	269;269;269	NYDAKSIGEAKEALVKAGLRPRLMVDCSHGN	>tr|G4MPI9|G4MPI9_MAGO7 Phospho-2-dehydro-3-deoxyheptonate aldolase OS=Magnaporthe oryzae (strain 70-15 / ATCC MYA-4617 / FGSC 8958) GN=MGG_05734 PE=3 SV=1	>tr|G4MPI9|G4MPI9_MAGO7 Phospho-2-dehydro-3-deoxyheptonate aldolase OS=Magnaporthe oryzae (strain 70-15 / ATCC MYA-4617 / FGSC 8958) GN=MGG_05734 PE=3 SV=1	>tr|G4MPI9|G4MPI9_MAGO7 Phospho-2-dehydro-3-deoxyheptonate aldolase OS=Magnaporthe oryzae (strain 70-15 / ATCC MYA-4617 / FGSC 8958) GN=MGG_05734 PE=3 SV=1;>tr|L7I3V5|L7I3V5_MAGOY Phospho-2-dehydro-3-deoxyheptonate aldolase OS=Magnaporthe oryzae (strain Y3	+	1	K	115.57	_EALVK(ac)AGLRPR_	X;X;X;X;X;X;X;X;X;X;X;X;X;X;X;Acetyl (K);X;X;X;X;X;X;X;X;X;X;X;X;X;X;X	EALVK(1)AGLRPR	EALVK(81.87)AGLRPR	5	3	417.923	-0.21239		14690000	31649000	32022000	2.61203e+07	40983000	24974000	35311000	33756000	0.773798	0.359961
>tr|G4N6U9|G4N6U9_MAGO7 60S ribosomal protein L20 OS=Magnaporthe oryzae (strain 70-15 / ATCC MYA-4617 / FGSC 8958) GN=MGG_03653 PE=3 SV=1;>tr|L7ILB0|L7ILB0_MAGOY 60S ribosomal protein L20 OS=Magnaporthe oryzae (strain Y34) GN=OOU_Y34scaffold00161g1 PE=3 SV=1;>tr|L7JE02|L7JE02_MAGOP 60S ribosomal protein L20 OS=Magnaporthe oryzae (strain P131) GN=OOW_P131scaffold00429g3 PE=3 SV=1	67;67;67	KKATGEIVAVNKIHEKHPLKVKNFGIWIRYN	>tr|G4N6U9|G4N6U9_MAGO7 60S ribosomal protein L20 OS=Magnaporthe oryzae (strain 70-15 / ATCC MYA-4617 / FGSC 8958) GN=MGG_03653 PE=3 SV=1	>tr|G4N6U9|G4N6U9_MAGO7 60S ribosomal protein L20 OS=Magnaporthe oryzae (strain 70-15 / ATCC MYA-4617 / FGSC 8958) GN=MGG_03653 PE=3 SV=1	>tr|G4N6U9|G4N6U9_MAGO7 60S ribosomal protein L20 OS=Magnaporthe oryzae (strain 70-15 / ATCC MYA-4617 / FGSC 8958) GN=MGG_03653 PE=3 SV=1;>tr|L7ILB0|L7ILB0_MAGOY 60S ribosomal protein L20 OS=Magnaporthe oryzae (strain Y34) GN=OOU_Y34scaffold00161g1 PE=3 SV	+	1	K	110.93	_IHEK(ac)HPLK_	X;X;X;X;X;X;X;X;X;X;X;X;X;X;X;Acetyl (K);X;X;X;X;X;X;X;X;X;X;X;X;X;X;X	IHEK(1)HPLK	IHEK(80.23)HPLK(-80.23)	4	3	348.538	-0.048683		107540000	28440000	41434000	59138000	34723000	23037000	42005000	33255000	1.77832	0.360808
>tr|G4MNH8|G4MNH8_MAGO7 Hsp70-like protein OS=Magnaporthe oryzae (strain 70-15 / ATCC MYA-4617 / FGSC 8958) GN=MGG_06958 PE=3 SV=1;>tr|L7HYA2|L7HYA2_MAGOY Hsp70-like protein OS=Magnaporthe oryzae (strain Y34) GN=OOU_Y34scaffold00684g20 PE=3 SV=1;>tr|L7JL82|L7JL82_MAGOP Hsp70-like protein OS=Magnaporthe oryzae (strain P131) GN=OOW_P131scaffold00199g9 PE=3 SV=1	244;244;244	EDFDNRLVTHFANEFKRKHKKDLTTNARALR	>tr|G4MNH8|G4MNH8_MAGO7 Hsp70-like protein OS=Magnaporthe oryzae (strain 70-15 / ATCC MYA-4617 / FGSC 8958) GN=MGG_06958 PE=3 SV=1	>tr|G4MNH8|G4MNH8_MAGO7 Hsp70-like protein OS=Magnaporthe oryzae (strain 70-15 / ATCC MYA-4617 / FGSC 8958) GN=MGG_06958 PE=3 SV=1	>tr|G4MNH8|G4MNH8_MAGO7 Hsp70-like protein OS=Magnaporthe oryzae (strain 70-15 / ATCC MYA-4617 / FGSC 8958) GN=MGG_06958 PE=3 SV=1;>tr|L7HYA2|L7HYA2_MAGOY Hsp70-like protein OS=Magnaporthe oryzae (strain Y34) GN=OOU_Y34scaffold00684g20 PE=3 SV=1;>tr|L7JL82	+	1	K	196.24	_LVTHFANEFK(ac)R_	X;X;X;X;X;X;X;X;X;X;X;X;X;X;X;Acetyl (K);X;X;X;X;X;X;X;X;X;X;X;X;X;X;X	LVTHFANEFK(1)R	LVTHFANEFK(156.01)R	10	3	468.586	0.28895		91975000	165060000	245610000	1.67548e+08	508630000	166320000	193610000	289520000	0.578711	0.361364
>tr|G4MSD2|G4MSD2_MAGO7 60S ribosomal protein L35 OS=Magnaporthe oryzae (strain 70-15 / ATCC MYA-4617 / FGSC 8958) GN=MGG_04455 PE=3 SV=1;>tr|L7HVE3|L7HVE3_MAGOY 60S ribosomal protein L35 OS=Magnaporthe oryzae (strain Y34) GN=OOU_Y34scaffold00744g59 PE=3 SV=1;>tr|L7ITW5|L7ITW5_MAGOP 60S ribosomal protein L35 OS=Magnaporthe oryzae (strain P131) GN=OOW_P131scaffold01358g26 PE=3 SV=1	37;37;37	QLNELKTELNQLRIQKIASSGTKLTKIHDIR	>tr|G4MSD2|G4MSD2_MAGO7 60S ribosomal protein L35 OS=Magnaporthe oryzae (strain 70-15 / ATCC MYA-4617 / FGSC 8958) GN=MGG_04455 PE=3 SV=1	>tr|G4MSD2|G4MSD2_MAGO7 60S ribosomal protein L35 OS=Magnaporthe oryzae (strain 70-15 / ATCC MYA-4617 / FGSC 8958) GN=MGG_04455 PE=3 SV=1	>tr|G4MSD2|G4MSD2_MAGO7 60S ribosomal protein L35 OS=Magnaporthe oryzae (strain 70-15 / ATCC MYA-4617 / FGSC 8958) GN=MGG_04455 PE=3 SV=1;>tr|L7HVE3|L7HVE3_MAGOY 60S ribosomal protein L35 OS=Magnaporthe oryzae (strain Y34) GN=OOU_Y34scaffold00744g59 PE=3 S	+	1	K	118.23	_IQK(ac)IASSGTK_	X;X;X;X;X;X;X;X;X;X;X;X;X;X;X;Acetyl (K);X;X;X;X;X;X;Acetyl (K);X;X;X;X;X;X;X;X	IQK(1)IASSGTK	IQK(81.8)IASSGTK(-81.8)	3	2	537.811	0.13696		73614000	71855000	64491000	6.99867e+07	77311000	54071000	52182000	61188000	1.1438	0.361569
>tr|G4N6U9|G4N6U9_MAGO7 60S ribosomal protein L20 OS=Magnaporthe oryzae (strain 70-15 / ATCC MYA-4617 / FGSC 8958) GN=MGG_03653 PE=3 SV=1;>tr|L7ILB0|L7ILB0_MAGOY 60S ribosomal protein L20 OS=Magnaporthe oryzae (strain Y34) GN=OOU_Y34scaffold00161g1 PE=3 SV=1;>tr|L7JE02|L7JE02_MAGOP 60S ribosomal protein L20 OS=Magnaporthe oryzae (strain P131) GN=OOW_P131scaffold00429g3 PE=3 SV=1	38;38;38	SLYRMRIFAPNEVVAKSRYWYFLRGLKKVKK	>tr|G4N6U9|G4N6U9_MAGO7 60S ribosomal protein L20 OS=Magnaporthe oryzae (strain 70-15 / ATCC MYA-4617 / FGSC 8958) GN=MGG_03653 PE=3 SV=1	>tr|G4N6U9|G4N6U9_MAGO7 60S ribosomal protein L20 OS=Magnaporthe oryzae (strain 70-15 / ATCC MYA-4617 / FGSC 8958) GN=MGG_03653 PE=3 SV=1	>tr|G4N6U9|G4N6U9_MAGO7 60S ribosomal protein L20 OS=Magnaporthe oryzae (strain 70-15 / ATCC MYA-4617 / FGSC 8958) GN=MGG_03653 PE=3 SV=1;>tr|L7ILB0|L7ILB0_MAGOY 60S ribosomal protein L20 OS=Magnaporthe oryzae (strain Y34) GN=OOU_Y34scaffold00161g1 PE=3 SV	+	1	K	110.31	_IFAPNEVVAK(ac)SR_	X;X;X;X;X;X;X;X;X;X;X;X;X;X;X;Acetyl (K);X;X;X;X;X;X;X;X;X;X;X;X;X;X;X	IFAPNEVVAK(1)SR	IFAPNEVVAK(58.49)SR	10	2	686.883	-0.9581		17624000	10643000	15360000	1.45423e+07	25433000	11537000	20734000	1.92347e+07	0.756048	0.362531
[truncated: 477 more rows]

## Sheet: OX vs delta acetyl or none
Proteins	Positions within proteins	Sequence window	Leading proteins	Protein	Fasta headers	Diagnostic peak	Number of Acetyl (K)	Amino acid	Score	Modified sequence	Modification window	Acetyl (K) Probabilities	Acetyl (K) Score diffs	Position in peptide	Charge	m/z	Mass error [ppm]	Contaminant	Intensity OX-1	Intensity OX-2	Intensity OX-3	Intensity WT-1	Intensity WT-2	Intensity WT-3
[truncated: 76 more rows]

[truncated: 1 more sheets: Unique AcKs in H3 ISWI Atg7]
