# Supplementary material for: Label-Free Quantitative Proteomics of Lysine Acetylome Identifies Substrates of Gcn5 in Magnaporthe oryzae Autophagy and Epigenetic Regulation
Source: mSystems. 2018 Nov 20;3(6):e00270-18. doi: 10.1128/mSystems.00270-18 (PMC6247014; doi:10.1128/mSystems.00270-18)
Supplement: DATA SET S3 [file sys006182295sd3.xls]

## Sheet: TopBlastHits
Sequence name	Sequence desc.	Sequence length	Hit desc.	Hit ACC	E-Value	Similarity	Bit-Score	Alignment length	Positives
L7JLQ6	NADH-ubiquinone oxidoreductase 51 kDa subunit	1027	gi|440489100|gb|ELQ68779.1|NADH-ubiquinone oxidoreductase 51 kDa subunit [Magnaporthe oryzae P131]	ELQ68779	0	100	2127.06	1027	1027
L7ILD2	ubiquionol cytochrome C reductase hinge	157	gi|440475385|gb|ELQ44063.1|hypothetical protein OOU_Y34scaffold00103g7 [Magnaporthe oryzae Y34] >gi|440481636|gb|ELQ62196.1| hypothetical protein OOW_P131scaffold01099g8 [Magnaporthe oryzae P131]	ELQ44063	1.41028e-103	100	305.064	157	157
L7I3A1	hypothetical protein OOU_Y34scaffold00594g15	599	gi|440468262|gb|ELQ37431.1|hypothetical protein OOU_Y34scaffold00594g15 [Magnaporthe oryzae Y34]	ELQ37431	0	100	1090.49	599	599
L7I9Y4	aldehyde dehydrogenase	622	gi|440470664|gb|ELQ39726.1|aldehyde dehydrogenase [Magnaporthe oryzae Y34] >gi|440487919|gb|ELQ67683.1| aldehyde dehydrogenase [Magnaporthe oryzae P131]	ELQ39726	0	100	1287.71	622	622
G4MXM3	hypothetical protein MGG_01252	107	gi|389633017|ref|XP_003714161.1|hypothetical protein MGG_01252 [Magnaporthe oryzae 70-15] >gi|351646494|gb|EHA54354.1| hypothetical protein MGG_01252 [Magnaporthe oryzae 70-15] >gi|440473669|gb|ELQ42451.1| hypothetical protein OOU_Y34scaffold00207g16 [Magnaporthe oryzae Y34] >gi|440486285|gb|ELQ66166.1| hypothetical protein OOW_P131scaffold00420g5 [Magnaporthe oryzae P131]	XP_003714161	1.9041e-71	100	219.55	107	107
G4MWG4	stress-induced-phospho 1	584	gi|389632733|ref|XP_003714019.1|stress-induced-phosphoprotein 1 [Magnaporthe oryzae 70-15] >gi|351646352|gb|EHA54212.1| stress-induced-phosphoprotein 1 [Magnaporthe oryzae 70-15]	XP_003714019	0	100	1203.35	584	584
L7HNP9	6-phosphogluconate dehydrogenase	524	gi|440462592|gb|ELQ32603.1|6-phosphogluconate dehydrogenase [Magnaporthe oryzae Y34] >gi|440481466|gb|ELQ62050.1| 6-phosphogluconate dehydrogenase [Magnaporthe oryzae P131]	ELQ32603	0	100	1082.4	524	524
G4ML82	ATP-citrate synthase subunit 1	665	gi|389623553|ref|XP_003709430.1|ATP-citrate synthase subunit 1 [Magnaporthe oryzae 70-15] >gi|351648959|gb|EHA56818.1| ATP-citrate synthase subunit 1 [Magnaporthe oryzae 70-15]	XP_003709430	0	100	1370.14	665	665
L7HXB7	cytochrome c oxidase polypeptide IV	216	gi|440466376|gb|ELQ35648.1|cytochrome c oxidase polypeptide IV [Magnaporthe oryzae Y34] >gi|440489160|gb|ELQ68836.1| cytochrome c oxidase polypeptide IV [Magnaporthe oryzae P131]	ELQ35648	1.97895e-159	100	451.44	216	216
L7IKZ6	glyceraldehyde-3-phosphate dehydrogenase	356	gi|440475223|gb|ELQ43923.1|glyceraldehyde-3-phosphate dehydrogenase [Magnaporthe oryzae Y34] >gi|440479113|gb|ELQ59899.1| glyceraldehyde-3-phosphate dehydrogenase [Magnaporthe oryzae P131]	ELQ43923	0	100	730.709	356	356
L7IF18	fatty acid synthase subunit alpha	1859	gi|440472920|gb|ELQ41750.1|fatty acid synthase subunit alpha reductase [Magnaporthe oryzae Y34] >gi|440484447|gb|ELQ64514.1| fatty acid synthase subunit alpha reductase [Magnaporthe oryzae P131]	ELQ41750	0	100	3858.92	1859	1859
G4MY14	peptidyl-prolyl cis-trans isomerase	215	gi|389631393|ref|XP_003713349.1|peptidyl-prolyl cis-trans isomerase [Magnaporthe oryzae 70-15] >gi|10179990|gb|AAG13968.1|AF293848_1 cyclophilin [Magnaporthe grisea] >gi|351645682|gb|EHA53542.1| peptidyl-prolyl cis-trans isomerase [Magnaporthe oryzae 70-15]	XP_003713349	4.65497e-153	100	435.261	215	215
G4N5R0	60s ribosomal l34	116	gi|389630408|ref|XP_003712857.1|60S ribosomal protein L34-B [Magnaporthe oryzae 70-15] >gi|59802867|gb|AAX07647.1| 60S ribosomal protein L34-B-like protein [Magnaporthe grisea] >gi|351645189|gb|EHA53050.1| 60S ribosomal protein L34-B [Magnaporthe oryzae 70-15] >gi|440476336|gb|ELQ44944.1| 60S ribosomal protein L34-B [Magnaporthe oryzae Y34] >gi|440490466|gb|ELQ70023.1| 60S ribosomal protein L34-B…	XP_003712857	3.05538e-77	100	234.958	116	116
L7IEW6	fatty acid synthase beta subunit dehydratase	2242	gi|440472919|gb|ELQ41749.1|fatty acid synthase subunit beta dehydratase [Magnaporthe oryzae Y34] >gi|440484448|gb|ELQ64515.1| fatty acid synthase subunit beta dehydratase [Magnaporthe oryzae P131]	ELQ41749	0	100	4654.35	2242	2242
G4MPD7	aminopeptidase 2	1035	gi|389624297|ref|XP_003709802.1|aminopeptidase 2 [Magnaporthe oryzae 70-15] >gi|351649331|gb|EHA57190.1| aminopeptidase 2 [Magnaporthe oryzae 70-15]	XP_003709802	0	100	2145.16	1035	1035
G4MLM8	heat shock 90	702	gi|389623639|ref|XP_003709473.1|heat shock protein 90 [Magnaporthe oryzae 70-15] >gi|351649002|gb|EHA56861.1| heat shock protein 90 [Magnaporthe oryzae 70-15] >gi|440469468|gb|ELQ38577.1| heat shock protein 80 [Magnaporthe oryzae Y34] >gi|440489644|gb|ELQ69282.1| heat shock protein 80 [Magnaporthe oryzae P131]	XP_003709473	0	100	1417.91	702	702
G4N745	acetyl- acetyltransferase	401	gi|389637278|ref|XP_003716277.1|acetyl-CoA acetyltransferase [Magnaporthe oryzae 70-15] >gi|351642096|gb|EHA49958.1| acetyl-CoA acetyltransferase [Magnaporthe oryzae 70-15]	XP_003716277	0	100	813.142	401	401
G4N700	40S ribosomal S12	147	gi|389638900|ref|XP_003717083.1|40S ribosomal protein S12 [Magnaporthe oryzae 70-15] >gi|351642902|gb|EHA50764.1| 40S ribosomal protein S12 [Magnaporthe oryzae 70-15] >gi|440473097|gb|ELQ41919.1| 40S ribosomal protein S12 [Magnaporthe oryzae Y34] >gi|440478278|gb|ELQ59120.1| 40S ribosomal protein S12 [Magnaporthe oryzae P131]	XP_003717083	8.08096e-101	100	297.36	147	147
G5EHX7	40S ribosomal S4	262	gi|389646755|ref|XP_003721009.1|40S ribosomal protein S4-A [Magnaporthe oryzae 70-15] >gi|86196449|gb|EAQ71087.1| hypothetical protein MGCH7_ch7g494 [Magnaporthe oryzae 70-15] >gi|351638401|gb|EHA46266.1| 40S ribosomal protein S4-A [Magnaporthe oryzae 70-15]	XP_003721009	0	100	538.11	262	262
G4MRS8	glycoside hydrolase family 17	541	gi|389626503|ref|XP_003710905.1|hypothetical protein MGG_04582 [Magnaporthe oryzae 70-15] >gi|351650434|gb|EHA58293.1| hypothetical protein MGG_04582 [Magnaporthe oryzae 70-15] >gi|440463401|gb|ELQ32981.1| hypothetical protein OOU_Y34scaffold01005g5 [Magnaporthe oryzae Y34] >gi|440481351|gb|ELQ61950.1| hypothetical protein OOW_P131scaffold01138g69 [Magnaporthe oryzae P131]	XP_003710905	0	100	1082.01	541	541
G4MR82	glucose-6-phosphate 1-dehydrogenase	507	gi|389624745|ref|XP_003710026.1|glucose-6-phosphate 1-dehydrogenase [Magnaporthe oryzae 70-15] >gi|351649555|gb|EHA57414.1| glucose-6-phosphate 1-dehydrogenase [Magnaporthe oryzae 70-15]	XP_003710026	0	100	1056.97	507	507
G4ML75	5-methyltetrahydropteroyltriglutamate-homocysteine S-methyltransferase	766	gi|389623539|ref|XP_003709423.1|5-methyltetrahydropteroyltriglutamate-homocysteine S-methyltransferase [Magnaporthe oryzae 70-15] >gi|351648952|gb|EHA56811.1| 5-methyltetrahydropteroyltriglutamate-homocysteine S-methyltransferase [Magnaporthe oryzae 70-15]	XP_003709423	0	100	1581.23	766	766
G4NHF4	alpha,alpha-trehalose-phosphate synthase 1	529	gi|389644798|ref|XP_003720031.1|alpha,alpha-trehalose-phosphate synthase 1 [Magnaporthe oryzae 70-15] >gi|28557450|gb|AAN46744.1| trehalose-6-phosphate synthase subunit 1 [Magnaporthe grisea] >gi|351639800|gb|EHA47664.1| alpha,alpha-trehalose-phosphate synthase 1 [Magnaporthe oryzae 70-15] >gi|440470610|gb|ELQ39672.1| alpha,alpha-trehalose-phosphate synthase 1 [Magnaporthe oryzae Y34] >gi|4404790…	XP_003720031	0	100	1090.87	529	529
G5EGY2	Aldo keto reductase	312	gi|389646333|ref|XP_003720798.1|hypothetical protein MGG_02921 [Magnaporthe oryzae 70-15] >gi|31321885|gb|AAK55762.1| aldose reductase [Magnaporthe grisea] >gi|86196639|gb|EAQ71277.1| hypothetical protein MGCH7_ch7g684 [Magnaporthe oryzae 70-15] >gi|351638190|gb|EHA46055.1| hypothetical protein MGG_02921 [Magnaporthe oryzae 70-15] >gi|440471155|gb|ELQ40188.1| hypothetical protein OOU_Y34scaffold0…	XP_003720798	0	100	645.195	312	312
G4MKP3	endothelin-converting enzyme	779	gi|389623383|ref|XP_003709345.1|hypothetical protein MGG_06643 [Magnaporthe oryzae 70-15] >gi|351648874|gb|EHA56733.1| hypothetical protein MGG_06643 [Magnaporthe oryzae 70-15] >gi|440472580|gb|ELQ41433.1| endothelin-converting enzyme 2 [Magnaporthe oryzae Y34] >gi|440487214|gb|ELQ67018.1| endothelin-converting enzyme 2 [Magnaporthe oryzae P131]	XP_003709345	0	100	1623.22	779	779
G4MSW6	histone acetyltransferase	1095	gi|389631949|ref|XP_003713627.1|histone acetyltransferase [Magnaporthe oryzae 70-15] >gi|351645960|gb|EHA53820.1| histone acetyltransferase [Magnaporthe oryzae 70-15]	XP_003713627	0	100	2246.85	1095	1095
L7IWV8	choline monooxygenase	436	gi|440479282|gb|ELQ60059.1|choline monooxygenase [Magnaporthe oryzae P131]	ELQ60059	0	100	922.154	436	436
G4MSC0	60S ribosomal L6-B	202	gi|389631773|ref|XP_003713539.1|60S ribosomal protein L6-B [Magnaporthe oryzae 70-15] >gi|351645872|gb|EHA53732.1| 60S ribosomal protein L6-B [Magnaporthe oryzae 70-15] >gi|440465563|gb|ELQ34882.1| 60S ribosomal protein L6-B [Magnaporthe oryzae Y34] >gi|440478555|gb|ELQ59374.1| 60S ribosomal protein L6-B [Magnaporthe oryzae P131]	XP_003713539	2.29306e-144	100	412.149	202	202
G5EHD8	glutamine synthetase	481	gi|389647265|ref|XP_003721264.1|glutamine synthetase [Magnaporthe oryzae 70-15] >gi|86196206|gb|EAQ70844.1| hypothetical protein MGCH7_ch7g251 [Magnaporthe oryzae 70-15] >gi|351638656|gb|EHA46521.1| glutamine synthetase [Magnaporthe oryzae 70-15] >gi|440464906|gb|ELQ34258.1| glutamine synthetase [Magnaporthe oryzae Y34] >gi|440478383|gb|ELQ59222.1| glutamine synthetase [Magnaporthe oryzae P131]	XP_003721264	0	100	997.653	481	481
G4N0N1	pyruvate carboxylase	1197	gi|389630632|ref|XP_003712969.1|pyruvate carboxylase [Magnaporthe oryzae 70-15] >gi|351645301|gb|EHA53162.1| pyruvate carboxylase [Magnaporthe oryzae 70-15] >gi|440475685|gb|ELQ44350.1| pyruvate carboxylase [Magnaporthe oryzae Y34] >gi|440479840|gb|ELQ60579.1| pyruvate carboxylase [Magnaporthe oryzae P131]	XP_003712969	0	100	2478.36	1197	1197
L7HXW3	tRNA pseudouridine synthase B	541	gi|440466578|gb|ELQ35838.1|tRNA pseudouridine synthase B [Magnaporthe oryzae Y34] >gi|440486834|gb|ELQ66662.1| tRNA pseudouridine synthase B [Magnaporthe oryzae P131]	ELQ35838	0	100	1112.06	541	541
G4MSW3	60S ribosomal L8-B	261	gi|389631943|ref|XP_003713624.1|60S ribosomal protein L8-B [Magnaporthe oryzae 70-15] >gi|351645957|gb|EHA53817.1| 60S ribosomal protein L8-B [Magnaporthe oryzae 70-15] >gi|440467895|gb|ELQ37089.1| 60S ribosomal protein L8-B [Magnaporthe oryzae Y34] >gi|440478641|gb|ELQ59460.1| 60S ribosomal protein L8-B [Magnaporthe oryzae P131]	XP_003713624	0	100	524.628	261	261
L7IIP8	ATP synthase subunit 4	257	gi|440473982|gb|ELQ42751.1|ATP synthase subunit 4 [Magnaporthe oryzae Y34] >gi|440485024|gb|ELQ65023.1| ATP synthase subunit 4 [Magnaporthe oryzae P131]	ELQ42751	0	100	514.612	257	257
G4NHC2	alcohol dehydrogenase 1	352	gi|389644734|ref|XP_003719999.1|alcohol dehydrogenase 1 [Magnaporthe oryzae 70-15] >gi|351639768|gb|EHA47632.1| alcohol dehydrogenase 1 [Magnaporthe oryzae 70-15] >gi|440470639|gb|ELQ39701.1| alcohol dehydrogenase 1 [Magnaporthe oryzae Y34] >gi|440480825|gb|ELQ61467.1| alcohol dehydrogenase 1 [Magnaporthe oryzae P131]	XP_003719999	0	100	714.531	352	352
G4MSC1	dipeptidyl-peptidase 3	793	gi|389631775|ref|XP_003713540.1|dipeptidyl-peptidase 3 [Magnaporthe oryzae 70-15] >gi|351645873|gb|EHA53733.1| dipeptidyl-peptidase 3 [Magnaporthe oryzae 70-15]	XP_003713540	0	100	1659.04	793	793
G4NCD5	RCC1 domain-containing	669	gi|389642071|ref|XP_003718668.1|RCC1 domain-containing protein [Magnaporthe oryzae 70-15] >gi|351641221|gb|EHA49084.1| RCC1 domain-containing protein [Magnaporthe oryzae 70-15] >gi|440473847|gb|ELQ42625.1| RCC1 domain-containing protein [Magnaporthe oryzae Y34] >gi|440482532|gb|ELQ63017.1| RCC1 domain-containing protein [Magnaporthe oryzae P131]	XP_003718668	0	100	1350.88	669	669
A4QUT2	peroxidase catalase 2	786	gi|389645550|ref|XP_003720407.1|catalase-peroxidase 2 [Magnaporthe oryzae 70-15] >gi|205495874|sp|A4QUT2.1|KATG2_MAGO7 RecName: Full=Catalase-peroxidase 2; Short=CP 2; AltName: Full=Peroxidase/catalase 2; Flags: Precursor >gi|351640176|gb|EHA48040.1| catalase-peroxidase 2 [Magnaporthe oryzae 70-15] >gi|440471423|gb|ELQ40433.1| peroxidase/catalase 2 [Magnaporthe oryzae Y34] >gi|440488248|gb|ELQ679…	XP_003720407	0	100	1618.59	786	786
G4NC37	rna recognition domain-containing	281	gi|389641983|ref|XP_003718624.1|hypothetical protein MGG_00444 [Magnaporthe oryzae 70-15] >gi|351641177|gb|EHA49040.1| hypothetical protein MGG_00444 [Magnaporthe oryzae 70-15] >gi|440473808|gb|ELQ42586.1| hypothetical protein OOU_Y34scaffold00203g75 [Magnaporthe oryzae Y34] >gi|440488922|gb|ELQ68608.1| hypothetical protein OOW_P131scaffold00225g41 [Magnaporthe oryzae P131]	XP_003718624	0	100	571.237	281	281
G4N8F6	60S ribosomal L2	254	gi|389639380|ref|XP_003717323.1|60S ribosomal protein L2 [Magnaporthe oryzae 70-15] >gi|351643142|gb|EHA51004.1| 60S ribosomal protein L2 [Magnaporthe oryzae 70-15] >gi|440465394|gb|ELQ34717.1| 60S ribosomal protein L2 [Magnaporthe oryzae Y34] >gi|440480723|gb|ELQ61373.1| 60S ribosomal protein L2 [Magnaporthe oryzae P131]	XP_003717323	0	100	513.072	254	254
G4N3A3	peptidase prolyl oligopeptidase transmembrane	769	gi|389631204|ref|XP_003713255.1|peptidase [Magnaporthe oryzae 70-15] >gi|351645587|gb|EHA53448.1| peptidase [Magnaporthe oryzae 70-15]	XP_003713255	0	100	1577.76	769	769
G4MQ02	aminopeptidase 2	974	gi|389626097|ref|XP_003710702.1|aminopeptidase 2 [Magnaporthe oryzae 70-15] >gi|351650231|gb|EHA58090.1| aminopeptidase 2 [Magnaporthe oryzae 70-15]	XP_003710702	0	100	2023.82	974	974
G4MSK2	THO complex subunit 2	2528	gi|389633545|ref|XP_003714425.1|THO complex subunit 2 [Magnaporthe oryzae 70-15] >gi|351646758|gb|EHA54618.1| THO complex subunit 2 [Magnaporthe oryzae 70-15]	XP_003714425	0	100	5140.47	2528	2528
G4MVB0	elongation factor 2	844	gi|389634173|ref|XP_003714739.1|elongation factor 2 [Magnaporthe oryzae 70-15] >gi|351647072|gb|EHA54932.1| elongation factor 2 [Magnaporthe oryzae 70-15] >gi|440469824|gb|ELQ38920.1| elongation factor 2 [Magnaporthe oryzae Y34] >gi|440479164|gb|ELQ59949.1| elongation factor 2 [Magnaporthe oryzae P131]	XP_003714739	0	100	1739.93	844	844
G4NF57	heat shock SSC1	669	gi|389644000|ref|XP_003719632.1|hsp70-like protein [Magnaporthe oryzae 70-15] >gi|59802821|gb|AAX07628.1| heat shock protein SSC1-like protein [Magnaporthe grisea] >gi|351639401|gb|EHA47265.1| hsp70-like protein [Magnaporthe oryzae 70-15] >gi|440469289|gb|ELQ38404.1| heat shock protein SSC1 [Magnaporthe oryzae Y34] >gi|440478194|gb|ELQ59048.1| heat shock protein SSC1 [Magnaporthe oryzae P131]	XP_003719632	0	100	1358.58	669	669
L7HTF4	fructose-bisphosphate aldolase 1	378	gi|440464867|gb|ELQ34224.1|fructose-bisphosphate aldolase [Magnaporthe oryzae Y34] >gi|440490766|gb|ELQ70285.1| fructose-bisphosphate aldolase [Magnaporthe oryzae P131]	ELQ34224	0	100	784.252	378	378
G4MTZ0	calcium-binding precursor cnx1	577	gi|389633877|ref|XP_003714591.1|calnexin [Magnaporthe oryzae 70-15] >gi|351646924|gb|EHA54784.1| calnexin [Magnaporthe oryzae 70-15] >gi|440474504|gb|ELQ43241.1| calnexin [Magnaporthe oryzae Y34] >gi|440479794|gb|ELQ60542.1| calnexin [Magnaporthe oryzae P131]	XP_003714591	0	100	1172.53	577	577
G4NCH1	DJ-1 family	249	gi|389640439|ref|XP_003717852.1|ThiJ/PfpI family protein [Magnaporthe oryzae 70-15] >gi|351640405|gb|EHA48268.1| ThiJ/PfpI family protein [Magnaporthe oryzae 70-15]	XP_003717852	0	100	509.22	249	249
G4NAT5	dihydrolipoyllysine-residue succinyltransferase	421	gi|389638426|ref|XP_003716846.1|dihydrolipoyllysine-residue succinyltransferase [Magnaporthe oryzae 70-15] >gi|351642665|gb|EHA50527.1| dihydrolipoyllysine-residue succinyltransferase [Magnaporthe oryzae 70-15] >gi|440472784|gb|ELQ41621.1| dihydrolipoamide succinyltransferase [Magnaporthe oryzae Y34] >gi|440486920|gb|ELQ66743.1| dihydrolipoamide succinyltransferase [Magnaporthe oryzae P131]	XP_003716846	0	100	854.744	421	421
L7JD87	ran-specific GTPase-activating 1	249	gi|440486165|gb|ELQ66058.1|ran-specific GTPase-activating protein 1 [Magnaporthe oryzae P131]	ELQ66058	6.94455e-178	100	501.13	249	249
G4N701	40S ribosomal S22	130	gi|389638902|ref|XP_003717084.1|40S ribosomal protein S22 [Magnaporthe oryzae 70-15] >gi|59802898|gb|AAX07659.1| 40S ribosomal protein S22-like protein [Magnaporthe grisea] >gi|351642903|gb|EHA50765.1| 40S ribosomal protein S22 [Magnaporthe oryzae 70-15] >gi|440473096|gb|ELQ41918.1| 40S ribosomal protein S22 [Magnaporthe oryzae Y34] >gi|440478279|gb|ELQ59121.1| 40S ribosomal protein S22 [Magnapor…	XP_003717084	6.1374e-90	100	268.085	130	130
G4ML89	cell division control 10	337	gi|389623567|ref|XP_003709437.1|septin like spn2 [Magnaporthe oryzae 70-15] >gi|351648966|gb|EHA56825.1| septin like spn2 [Magnaporthe oryzae 70-15] >gi|440469431|gb|ELQ38540.1| cell division control protein 10 [Magnaporthe oryzae Y34] >gi|440489607|gb|ELQ69245.1| cell division control protein 10 [Magnaporthe oryzae P131]	XP_003709437	0	100	704.131	337	337
G4MRA6	glucan 1,3-beta-glucosidase	397	gi|389626379|ref|XP_003710843.1|glucan 1,3-beta-glucosidase [Magnaporthe oryzae 70-15] >gi|351650372|gb|EHA58231.1| glucan 1,3-beta-glucosidase [Magnaporthe oryzae 70-15] >gi|440470330|gb|ELQ39405.1| glucan 1,3-beta-glucosidase [Magnaporthe oryzae Y34] >gi|440480344|gb|ELQ61016.1| glucan 1,3-beta-glucosidase [Magnaporthe oryzae P131]	XP_003710843	0	100	805.053	397	397
L7HTU6	autophagy-related 7	718	gi|440465045|gb|ELQ34388.1|autophagy-related protein 7 [Magnaporthe oryzae Y34] >gi|440482033|gb|ELQ62560.1| autophagy-related protein 7 [Magnaporthe oryzae P131]	ELQ34388	0	100	1490.71	718	718
L7I7T1	NAP family	331	gi|440470215|gb|ELQ39298.1|NAP family protein [Magnaporthe oryzae Y34] >gi|440488261|gb|ELQ67993.1| NAP family protein [Magnaporthe oryzae P131]	ELQ39298	0	100	662.914	331	331
G4NHY9	hypothetical protein MGG_09395	732	gi|389645168|ref|XP_003720216.1|hypothetical protein MGG_09395 [Magnaporthe oryzae 70-15] >gi|351639985|gb|EHA47849.1| hypothetical protein MGG_09395 [Magnaporthe oryzae 70-15]	XP_003720216	0	100	1422.53	732	732
G4MQB8	Acyl- N-acyltransferases (Nat)	214	gi|389626125|ref|XP_003710716.1|hypothetical protein MGG_10619 [Magnaporthe oryzae 70-15] >gi|351650245|gb|EHA58104.1| hypothetical protein MGG_10619 [Magnaporthe oryzae 70-15] >gi|440470366|gb|ELQ39439.1| hypothetical protein OOU_Y34scaffold00498g22 [Magnaporthe oryzae Y34] >gi|440476931|gb|ELQ58089.1| hypothetical protein OOW_P131scaffold01697g22 [Magnaporthe oryzae P131]	XP_003710716	1.52571e-155	100	441.425	214	214
G4MZF7	endoribonuclease L-PSP	161	gi|389631733|ref|XP_003713519.1|endoribonuclease L-PSP [Magnaporthe oryzae 70-15] >gi|351645852|gb|EHA53712.1| endoribonuclease L-PSP [Magnaporthe oryzae 70-15]	XP_003713519	9.61728e-115	100	333.569	161	161
G4N871	nuclear pore complex An-Nup82	919	gi|389639316|ref|XP_003717291.1|hypothetical protein MGG_06297 [Magnaporthe oryzae 70-15] >gi|351643110|gb|EHA50972.1| hypothetical protein MGG_06297 [Magnaporthe oryzae 70-15] >gi|440468874|gb|ELQ38008.1| hypothetical protein OOU_Y34scaffold00559g36 [Magnaporthe oryzae Y34] >gi|440480933|gb|ELQ61565.1| hypothetical protein OOW_P131scaffold01171g14 [Magnaporthe oryzae P131]	XP_003717291	0	100	1878.6	919	919
G4NCV5	chromatin remodelling complex ATPase chain ISW1	1128	gi|389640599|ref|XP_003717932.1|ISWI chromatin-remodeling complex ATPase ISW2 [Magnaporthe oryzae 70-15] >gi|351640485|gb|EHA48348.1| ISWI chromatin-remodeling complex ATPase ISW2 [Magnaporthe oryzae 70-15] >gi|440471071|gb|ELQ40108.1| ISWI chromatin-remodeling complex ATPase ISW2 [Magnaporthe oryzae Y34] >gi|440481393|gb|ELQ61986.1| ISWI chromatin-remodeling complex ATPase ISW2 [Magnaporthe oryz…	XP_003717932	0	100	2336.99	1128	1128
G4MNI0	cupin domain-containing	676	gi|389624105|ref|XP_003709706.1|hypothetical protein MGG_06960 [Magnaporthe oryzae 70-15] >gi|351649235|gb|EHA57094.1| hypothetical protein MGG_06960 [Magnaporthe oryzae 70-15] >gi|440466623|gb|ELQ35882.1| hypothetical protein OOU_Y34scaffold00684g22 [Magnaporthe oryzae Y34] >gi|440489319|gb|ELQ68979.1| hypothetical protein OOW_P131scaffold00199g11 [Magnaporthe oryzae P131]	XP_003709706	0	100	1349.73	676	676
G4MQH4	carboxypeptidase S1	634	gi|389622845|ref|XP_003709076.1|carboxypeptidase S1 [Magnaporthe oryzae 70-15] >gi|351648605|gb|EHA56464.1| carboxypeptidase S1 [Magnaporthe oryzae 70-15]	XP_003709076	0	100	1312.36	634	634
G4MYZ4	actin-related 2 3 complex subunit 1A	363	gi|389631619|ref|XP_003713462.1|hypothetical protein MGG_04352 [Magnaporthe oryzae 70-15] >gi|351645795|gb|EHA53655.1| hypothetical protein MGG_04352 [Magnaporthe oryzae 70-15] >gi|440463695|gb|ELQ33249.1| actin-related protein 2/3 complex subunit 1A [Magnaporthe oryzae Y34] >gi|440481886|gb|ELQ62422.1| actin-related protein 2/3 complex subunit 1A [Magnaporthe oryzae P131]	XP_003713462	0	100	751.895	363	363
A4R0E5	eukaryotic translation initiation factor 3 subunit F	370	gi|389624857|ref|XP_003710082.1|eukaryotic translation initiation factor 3 subunit F [Magnaporthe oryzae 70-15] >gi|224488009|sp|A4R0E5.1|EIF3F_MAGO7 RecName: Full=Eukaryotic translation initiation factor 3 subunit F; Short=eIF3f >gi|351649611|gb|EHA57470.1| eukaryotic translation initiation factor 3 subunit F [Magnaporthe oryzae 70-15] >gi|440463970|gb|ELQ33481.1| eukaryotic translation initiati…	XP_003710082	0	100	757.288	370	370
G4MZ61	U4 tri-snRNP-associated 2	563	gi|389634977|ref|XP_003715141.1|U4/U6.U5 tri-snRNP-associated protein 2 [Magnaporthe oryzae 70-15] >gi|351647474|gb|EHA55334.1| U4/U6.U5 tri-snRNP-associated protein 2 [Magnaporthe oryzae 70-15] >gi|440475631|gb|ELQ44300.1| U4/U6.U5 tri-snRNP-associated protein 2 [Magnaporthe oryzae Y34] >gi|440480835|gb|ELQ61476.1| U4/U6.U5 tri-snRNP-associated protein 2 [Magnaporthe oryzae P131]	XP_003715141	0	100	1164.83	563	563
D4NXC7	DJ-1 family	231	gi|389634029|ref|XP_003714667.1|ThiJ/PfpI family protein [Magnaporthe oryzae 70-15] >gi|291195725|gb|ADD84579.1| conserved hypothetical protein [Magnaporthe oryzae] >gi|351647000|gb|EHA54860.1| ThiJ/PfpI family protein [Magnaporthe oryzae 70-15] >gi|440474810|gb|ELQ43532.1| ThiJ/PfpI family protein [Magnaporthe oryzae Y34] >gi|440487294|gb|ELQ67091.1| ThiJ/PfpI family protein [Magnaporthe oryzae …	XP_003714667	2.40422e-164	100	465.307	231	231
B9VVP3	beta-Ig-H3 Fasciclin	349	gi|389646429|ref|XP_003720846.1|fasciclin domain-containing protein [Magnaporthe oryzae 70-15] >gi|86196600|gb|EAQ71238.1| hypothetical protein MGCH7_ch7g645 [Magnaporthe oryzae 70-15] >gi|222355768|gb|ACM48569.1| MFP1 [Magnaporthe oryzae] >gi|351638238|gb|EHA46103.1| beta-Ig-H3/Fasciclin [Magnaporthe oryzae 70-15]	XP_003720846	0	100	693.73	349	349
G4N8K7	acyl- dehydrogenase	540	gi|389637774|ref|XP_003716520.1|acyl-CoA dehydrogenase [Magnaporthe oryzae 70-15] >gi|351642339|gb|EHA50201.1| acyl-CoA dehydrogenase [Magnaporthe oryzae 70-15] >gi|440470254|gb|ELQ39331.1| acyl-CoA dehydrogenase [Magnaporthe oryzae Y34] >gi|440487390|gb|ELQ67181.1| acyl-CoA dehydrogenase [Magnaporthe oryzae P131]	XP_003716520	0	100	1126.69	540	540
G4NES1	glycogen debranching enzyme	1588	gi|389642891|ref|XP_003719078.1|glycogen debranching enzyme [Magnaporthe oryzae 70-15] >gi|351641631|gb|EHA49494.1| glycogen debranching enzymye [Magnaporthe oryzae 70-15] >gi|440486569|gb|ELQ66419.1| glycogen debranching enzyme [Magnaporthe oryzae P131]	XP_003719078	0	100	3299.61	1588	1588
G4N7R2	chromatin structure-remodeling complex rsc1	1052	gi|389637500|ref|XP_003716386.1|chromatin structure-remodeling complex protein rsc1 [Magnaporthe oryzae 70-15] >gi|351642205|gb|EHA50067.1| chromatin structure-remodeling complex protein rsc1 [Magnaporthe oryzae 70-15]	XP_003716386	0	100	2172.13	1052	1052
G4MSN8	UDP-glucose 4-epimerase Gal10	155	gi|389635227|ref|XP_003715266.1|UDP-glucose 4-epimerase Gal10 [Magnaporthe oryzae 70-15] >gi|351647599|gb|EHA55459.1| UDP-glucose 4-epimerase Gal10 [Magnaporthe oryzae 70-15] >gi|440466170|gb|ELQ35452.1| UDP-glucose 4-epimerase Gal10 [Magnaporthe oryzae Y34] >gi|440480659|gb|ELQ61312.1| UDP-glucose 4-epimerase Gal10 [Magnaporthe oryzae P131]	XP_003715266	2.80033e-109	100	319.316	155	155
G4MYC9	oxidoreductase nad-binding rossmann fold	350	gi|389634837|ref|XP_003715071.1|NAD-binding Rossmann fold oxidoreductase [Magnaporthe oryzae 70-15] >gi|351647404|gb|EHA55264.1| NAD-binding Rossmann fold oxidoreductase [Magnaporthe oryzae 70-15] >gi|440475568|gb|ELQ44237.1| NAD-binding Rossmann fold oxidoreductase family protein [Magnaporthe oryzae Y34] >gi|440486313|gb|ELQ66193.1| NAD-binding Rossmann fold oxidoreductase family protein [Magnap…	XP_003715071	0	100	717.998	350	350
G4NAY8	mRNA 3 -end-processing yth-1	276	gi|389641403|ref|XP_003718334.1|mRNA 3'-end-processing protein yth-1 [Magnaporthe oryzae 70-15] >gi|351640887|gb|EHA48750.1| mRNA 3'-end-processing protein yth-1 [Magnaporthe oryzae 70-15] >gi|440470731|gb|ELQ39790.1| mRNA 3'-end-processing protein yth-1 [Magnaporthe oryzae Y34] >gi|440487615|gb|ELQ67394.1| mRNA 3'-end-processing protein yth-1 [Magnaporthe oryzae P131]	XP_003718334	0	100	562.377	276	276
G4MVS9	swi snf complex	551	gi|389634299|ref|XP_003714802.1|hypothetical protein MGG_01794 [Magnaporthe oryzae 70-15] >gi|351647135|gb|EHA54995.1| hypothetical protein MGG_01794 [Magnaporthe oryzae 70-15]	XP_003714802	0	100	1132.09	551	551
L7IFS2	mitochondrial F1F0 ATP synthase subunit F	109	gi|440472901|gb|ELQ41731.1|mitochondrial F1F0 ATP synthase subunit F [Magnaporthe oryzae Y34] >gi|440483963|gb|ELQ64175.1| mitochondrial F1F0 ATP synthase subunit F [Magnaporthe oryzae P131]	ELQ41731	9.69831e-74	100	225.328	109	109
G4NB93	ubiquitin-conjugating enzyme	173	gi|389641613|ref|XP_003718439.1|ubiquitin-conjugating enzyme E2 8 [Magnaporthe oryzae 70-15] >gi|351640992|gb|EHA48855.1| ubiquitin-conjugating enzyme E2 8 [Magnaporthe oryzae 70-15]	XP_003718439	9.28219e-124	100	357.451	173	173
G4MKR5	3-oxoacyl-[acyl-carrier- ] reductase	258	gi|389623427|ref|XP_003709367.1|3-oxoacyl-[acyl-carrier-protein] reductase [Magnaporthe oryzae 70-15] >gi|351648896|gb|EHA56755.1| 3-oxoacyl-[acyl-carrier-protein] reductase [Magnaporthe oryzae 70-15] >gi|440469529|gb|ELQ38637.1| 3-oxoacyl-[acyl-carrier-protein] reductase [Magnaporthe oryzae Y34] >gi|440487234|gb|ELQ67038.1| 3-oxoacyl-[acyl-carrier-protein] reductase [Magnaporthe oryzae P131]	XP_003709367	0	100	529.635	258	258
G5EHG0	GNAT family	382	gi|389646979|ref|XP_003721121.1|hypothetical protein MGG_02658 [Magnaporthe oryzae 70-15] >gi|86196345|gb|EAQ70983.1| hypothetical protein MGCH7_ch7g390 [Magnaporthe oryzae 70-15] >gi|351638513|gb|EHA46378.1| hypothetical protein MGG_02658 [Magnaporthe oryzae 70-15] >gi|440467045|gb|ELQ36286.1| hypothetical protein OOU_Y34scaffold00666g147 [Magnaporthe oryzae Y34] >gi|440488951|gb|ELQ68635.1| hyp…	XP_003721121	0	100	798.89	382	382
G4MU97	6-phosphogluconolactonase	259	gi|389632265|ref|XP_003713785.1|6-phosphogluconolactonase [Magnaporthe oryzae 70-15] >gi|351646118|gb|EHA53978.1| 6-phosphogluconolactonase [Magnaporthe oryzae 70-15] >gi|440475809|gb|ELQ44471.1| 6-phosphogluconolactonase [Magnaporthe oryzae Y34] >gi|440486992|gb|ELQ66806.1| 6-phosphogluconolactonase [Magnaporthe oryzae P131]	XP_003713785	0	100	530.406	259	259
G4N4M7	ubiquinol-cytochrome c reductase complex ubiquinone-binding	113	gi|389628392|ref|XP_003711849.1|hypothetical protein MGG_06003 [Magnaporthe oryzae 70-15] >gi|351644181|gb|EHA52042.1| hypothetical protein MGG_06003 [Magnaporthe oryzae 70-15] >gi|440470888|gb|ELQ39927.1| ubiquinol-cytochrome c reductase complex ubiquinone-binding protein [Magnaporthe oryzae Y34] >gi|440485754|gb|ELQ65678.1| ubiquinol-cytochrome c reductase complex ubiquinone-binding protein [Ma…	XP_003711849	7.32796e-77	100	233.802	113	113
G4MKB4	juvenile hormone epoxide hydrolase 2	413	gi|389623327|ref|XP_003709317.1|juvenile hormone epoxide hydrolase 2 [Magnaporthe oryzae 70-15] >gi|351648846|gb|EHA56705.1| juvenile hormone epoxide hydrolase 2 [Magnaporthe oryzae 70-15]	XP_003709317	0	100	850.121	413	413

## Sheet: protein2go
SeqName	Hit_Desc	GO_Group	GO_ID	Term
L7JLQ6	NADH-ubiquinone oxidoreductase 51 kDa subunit	C	GO:0016021	integral to membrane
L7JLQ6	NADH-ubiquinone oxidoreductase 51 kDa subunit	F	GO:0008137	NADH dehydrogenase (ubiquinone) activity
L7JLQ6	NADH-ubiquinone oxidoreductase 51 kDa subunit	F	GO:0010181	FMN binding
L7JLQ6	NADH-ubiquinone oxidoreductase 51 kDa subunit	F	GO:0051287	NAD binding
L7JLQ6	NADH-ubiquinone oxidoreductase 51 kDa subunit	F	GO:0051539	4 iron, 4 sulfur cluster binding
L7JLQ6	NADH-ubiquinone oxidoreductase 51 kDa subunit	P	GO:0055085	transmembrane transport
L7JLQ6	NADH-ubiquinone oxidoreductase 51 kDa subunit	P	GO:0006120	mitochondrial electron transport, NADH to ubiquinone
L7JLQ6	NADH-ubiquinone oxidoreductase 51 kDa subunit	P	GO:0006744	ubiquinone biosynthetic process
L7JLQ6	NADH-ubiquinone oxidoreductase 51 kDa subunit	P	GO:0006814	sodium ion transport
L7JLQ6	NADH-ubiquinone oxidoreductase 51 kDa subunit	P	GO:0015992	proton transport
L7ILD2	ubiquionol cytochrome C reductase hinge	C	GO:0005739	mitochondrion
L7ILD2	ubiquionol cytochrome C reductase hinge	F	GO:0008121	ubiquinol-cytochrome-c reductase activity
L7ILD2	ubiquionol cytochrome C reductase hinge	P	GO:0006122	mitochondrial electron transport, ubiquinol to cytochrome c
L7ILD2	ubiquionol cytochrome C reductase hinge	P	GO:0043581	mycelium development
L7ILD2	ubiquionol cytochrome C reductase hinge	N	GO:1902600
L7ILD2	ubiquionol cytochrome C reductase hinge	P	GO:0006118	electron transport
L7ILD2	ubiquionol cytochrome C reductase hinge	C	GO:0045285	respiratory chain complex III
L7I9Y4	aldehyde dehydrogenase	C	GO:0005794	Golgi apparatus
L7I9Y4	aldehyde dehydrogenase	C	GO:0005829	cytosol
L7I9Y4	aldehyde dehydrogenase	C	GO:0042729	DASH complex
L7I9Y4	aldehyde dehydrogenase	C	GO:0072686	mitotic spindle
L7I9Y4	aldehyde dehydrogenase	F	GO:0016620	oxidoreductase activity, acting on the aldehyde or oxo group of donors, NAD or NADP as acceptor
L7I9Y4	aldehyde dehydrogenase	P	GO:0030472	mitotic spindle organization in nucleus
L7I9Y4	aldehyde dehydrogenase	P	GO:0055114	oxidation-reduction process
G4MWG4	stress-induced-phospho 1	C	GO:0005634	nucleus
G4MWG4	stress-induced-phospho 1	C	GO:0005829	cytosol
G4MWG4	stress-induced-phospho 1	F	GO:0031072	heat shock protein binding
G4MWG4	stress-induced-phospho 1	F	GO:0042030	ATPase inhibitor activity
G4MWG4	stress-induced-phospho 1	P	GO:0043086	negative regulation of catalytic activity
L7HNP9	6-phosphogluconate dehydrogenase	C	GO:0005829	cytosol
L7HNP9	6-phosphogluconate dehydrogenase	F	GO:0004616	phosphogluconate dehydrogenase (decarboxylating) activity
L7HNP9	6-phosphogluconate dehydrogenase	F	GO:0050661	NADP binding
L7HNP9	6-phosphogluconate dehydrogenase	P	GO:0009051	pentose-phosphate shunt, oxidative branch
L7HNP9	6-phosphogluconate dehydrogenase	P	GO:0055114	oxidation-reduction process
L7HNP9	6-phosphogluconate dehydrogenase	P	GO:0019521	D-gluconate metabolic process
G4ML82	ATP-citrate synthase subunit 1	C	GO:0005634	nucleus
G4ML82	ATP-citrate synthase subunit 1	C	GO:0005829	cytosol
G4ML82	ATP-citrate synthase subunit 1	F	GO:0003878	ATP citrate synthase activity
G4ML82	ATP-citrate synthase subunit 1	F	GO:0005524	ATP binding
G4ML82	ATP-citrate synthase subunit 1	F	GO:0046872	metal ion binding
G4ML82	ATP-citrate synthase subunit 1	F	GO:0048037	cofactor binding
G4ML82	ATP-citrate synthase subunit 1	P	GO:0006629	lipid metabolic process
G4ML82	ATP-citrate synthase subunit 1	P	GO:0006099	tricarboxylic acid cycle
L7HXB7	cytochrome c oxidase polypeptide IV	C	GO:0005740	mitochondrial envelope
L7HXB7	cytochrome c oxidase polypeptide IV	F	GO:0004129	cytochrome-c oxidase activity
L7HXB7	cytochrome c oxidase polypeptide IV	P	GO:0043581	mycelium development
L7HXB7	cytochrome c oxidase polypeptide IV	N	GO:1902600
L7HXB7	cytochrome c oxidase polypeptide IV	P	GO:0006123	mitochondrial electron transport, cytochrome c to oxygen
L7HXB7	cytochrome c oxidase polypeptide IV	C	GO:0045277	respiratory chain complex IV
L7IKZ6	glyceraldehyde-3-phosphate dehydrogenase	C	GO:0005737	cytoplasm
L7IKZ6	glyceraldehyde-3-phosphate dehydrogenase	F	GO:0004365	glyceraldehyde-3-phosphate dehydrogenase (NAD+) (phosphorylating) activity
L7IKZ6	glyceraldehyde-3-phosphate dehydrogenase	F	GO:0050661	NADP binding
L7IKZ6	glyceraldehyde-3-phosphate dehydrogenase	F	GO:0051287	NAD binding
L7IKZ6	glyceraldehyde-3-phosphate dehydrogenase	P	GO:0006096	glycolysis
L7IKZ6	glyceraldehyde-3-phosphate dehydrogenase	P	GO:0043581	mycelium development
L7IKZ6	glyceraldehyde-3-phosphate dehydrogenase	P	GO:0055114	oxidation-reduction process
L7IKZ6	glyceraldehyde-3-phosphate dehydrogenase	P	GO:0006094	gluconeogenesis
L7IF18	fatty acid synthase subunit alpha	C	GO:0005835	fatty acid synthase complex
L7IF18	fatty acid synthase subunit alpha	F	GO:0000287	magnesium ion binding
L7IF18	fatty acid synthase subunit alpha	F	GO:0004312	fatty acid synthase activity
L7IF18	fatty acid synthase subunit alpha	F	GO:0008897	holo-[acyl-carrier-protein] synthase activity
L7IF18	fatty acid synthase subunit alpha	P	GO:0042759	long-chain fatty acid biosynthetic process
L7IF18	fatty acid synthase subunit alpha	P	GO:1900535	palmitic acid biosynthetic process
L7IF18	fatty acid synthase subunit alpha	P	GO:0042967	acyl-carrier-protein biosynthetic process
L7IF18	fatty acid synthase subunit alpha	P	GO:0015940	pantothenate biosynthetic process
G4MY14	peptidyl-prolyl cis-trans isomerase	F	GO:0003755	peptidyl-prolyl cis-trans isomerase activity
G4MY14	peptidyl-prolyl cis-trans isomerase	P	GO:0000413	protein peptidyl-prolyl isomerization
G4MY14	peptidyl-prolyl cis-trans isomerase	P	GO:0006457	protein folding
G4N5R0	60s ribosomal l34	C	GO:0022625	cytosolic large ribosomal subunit
G4N5R0	60s ribosomal l34	F	GO:0003723	RNA binding
G4N5R0	60s ribosomal l34	F	GO:0003735	structural constituent of ribosome
G4N5R0	60s ribosomal l34	P	GO:0006412	translation
G4N5R0	60s ribosomal l34	P	GO:0042254	ribosome biogenesis
G4N5R0	60s ribosomal l34	P	GO:0043581	mycelium development
L7IEW6	fatty acid synthase beta subunit dehydratase	C	GO:0005835	fatty acid synthase complex
L7IEW6	fatty acid synthase beta subunit dehydratase	F	GO:0004318	enoyl-[acyl-carrier-protein] reductase (NADH) activity
L7IEW6	fatty acid synthase beta subunit dehydratase	P	GO:0006633	fatty acid biosynthetic process
L7IEW6	fatty acid synthase beta subunit dehydratase	P	GO:0055114	oxidation-reduction process
L7IEW6	fatty acid synthase beta subunit dehydratase	P	GO:0042967	acyl-carrier-protein biosynthetic process
G4MPD7	aminopeptidase 2	C	GO:0044464	cell part
G4MPD7	aminopeptidase 2	F	GO:0004177	aminopeptidase activity
G4MPD7	aminopeptidase 2	F	GO:0008237	metallopeptidase activity
G4MPD7	aminopeptidase 2	F	GO:0008270	zinc ion binding
G4MPD7	aminopeptidase 2	P	GO:0006508	proteolysis
G4MLM8	heat shock 90	F	GO:0005524	ATP binding
G4MLM8	heat shock 90	F	GO:0051082	unfolded protein binding
G4MLM8	heat shock 90	P	GO:0006457	protein folding
G4MLM8	heat shock 90	P	GO:0006950	response to stress
G4MLM8	heat shock 90	P	GO:0043581	mycelium development
G4N745	acetyl- acetyltransferase	F	GO:0016747	transferase activity, transferring acyl groups other than amino-acyl groups
G4N745	acetyl- acetyltransferase	P	GO:0008152	metabolic process
G4N700	40S ribosomal S12	C	GO:0022627	cytosolic small ribosomal subunit
G4N700	40S ribosomal S12	F	GO:0003735	structural constituent of ribosome
G4N700	40S ribosomal S12	P	GO:0002181	cytoplasmic translation
G4N700	40S ribosomal S12	P	GO:0042254	ribosome biogenesis
G5EHX7	40S ribosomal S4	C	GO:0005840	ribosome
G5EHX7	40S ribosomal S4	F	GO:0003735	structural constituent of ribosome
G5EHX7	40S ribosomal S4	F	GO:0019843	rRNA binding
G5EHX7	40S ribosomal S4	P	GO:0006412	translation
G5EHX7	40S ribosomal S4	P	GO:0043581	mycelium development
G5EHX7	40S ribosomal S4	P	GO:0042254	ribosome biogenesis
G4MRS8	glycoside hydrolase family 17	P	GO:0005975	carbohydrate metabolic process
G4MRS8	glycoside hydrolase family 17	P	GO:0009405	pathogenesis
G4MRS8	glycoside hydrolase family 17	P	GO:0009847	spore germination
G4MRS8	glycoside hydrolase family 17	P	GO:0043581	mycelium development
G4MR82	glucose-6-phosphate 1-dehydrogenase	C	GO:0005737	cytoplasm
G4MR82	glucose-6-phosphate 1-dehydrogenase	F	GO:0004345	glucose-6-phosphate dehydrogenase activity
G4MR82	glucose-6-phosphate 1-dehydrogenase	F	GO:0050661	NADP binding
G4MR82	glucose-6-phosphate 1-dehydrogenase	P	GO:0006006	glucose metabolic process
G4MR82	glucose-6-phosphate 1-dehydrogenase	P	GO:0006740	NADPH regeneration
G4MR82	glucose-6-phosphate 1-dehydrogenase	P	GO:0009051	pentose-phosphate shunt, oxidative branch
G4MR82	glucose-6-phosphate 1-dehydrogenase	P	GO:0042542	response to hydrogen peroxide
G4MR82	glucose-6-phosphate 1-dehydrogenase	P	GO:0006749	glutathione metabolic process
G4ML75	5-methyltetrahydropteroyltriglutamate-homocysteine S-methyltransferase	C	GO:0005634	nucleus
G4ML75	5-methyltetrahydropteroyltriglutamate-homocysteine S-methyltransferase	C	GO:0005829	cytosol
G4ML75	5-methyltetrahydropteroyltriglutamate-homocysteine S-methyltransferase	F	GO:0003871	5-methyltetrahydropteroyltriglutamate-homocysteine S-methyltransferase activity
G4ML75	5-methyltetrahydropteroyltriglutamate-homocysteine S-methyltransferase	F	GO:0008270	zinc ion binding
G4ML75	5-methyltetrahydropteroyltriglutamate-homocysteine S-methyltransferase	P	GO:0019280	L-methionine biosynthetic process from homoserine via O-acetyl-L-homoserine and cystathionine
G4ML75	5-methyltetrahydropteroyltriglutamate-homocysteine S-methyltransferase	P	GO:0032259	methylation
G4ML75	5-methyltetrahydropteroyltriglutamate-homocysteine S-methyltransferase	P	GO:0043581	mycelium development
G4ML75	5-methyltetrahydropteroyltriglutamate-homocysteine S-methyltransferase	P	GO:0046084	adenine biosynthetic process
G4NHF4	alpha,alpha-trehalose-phosphate synthase 1	C	GO:0005829	cytosol
G4NHF4	alpha,alpha-trehalose-phosphate synthase 1	C	GO:0005946	alpha,alpha-trehalose-phosphate synthase complex (UDP-forming)
G4NHF4	alpha,alpha-trehalose-phosphate synthase 1	F	GO:0003825	alpha,alpha-trehalose-phosphate synthase (UDP-forming) activity
G4NHF4	alpha,alpha-trehalose-phosphate synthase 1	P	GO:0006111	regulation of gluconeogenesis
G4NHF4	alpha,alpha-trehalose-phosphate synthase 1	P	GO:0030437	ascospore formation
G4NHF4	alpha,alpha-trehalose-phosphate synthase 1	P	GO:0075039	establishment of turgor in appressorium
G4NHF4	alpha,alpha-trehalose-phosphate synthase 1	P	GO:0090441	trehalose biosynthesis in response to heat stress
G4NHF4	alpha,alpha-trehalose-phosphate synthase 1	P	GO:0005982	starch metabolic process
G4NHF4	alpha,alpha-trehalose-phosphate synthase 1	P	GO:0005985	sucrose metabolic process
G5EGY2	Aldo keto reductase	F	GO:0016491	oxidoreductase activity
G5EGY2	Aldo keto reductase	P	GO:0055114	oxidation-reduction process
G4MKP3	endothelin-converting enzyme	C	GO:0016021	integral to membrane
G4MKP3	endothelin-converting enzyme	F	GO:0004222	metalloendopeptidase activity
G4MKP3	endothelin-converting enzyme	P	GO:0006508	proteolysis
G4MKP3	endothelin-converting enzyme	P	GO:0043581	mycelium development
G4MSW6	histone acetyltransferase	C	GO:0000790	nuclear chromatin
G4MSW6	histone acetyltransferase	C	GO:0005829	cytosol
G4MSW6	histone acetyltransferase	C	GO:0034507	chromosome, centromeric outer repeat region
G4MSW6	histone acetyltransferase	F	GO:0004402	histone acetyltransferase activity
G4MSW6	histone acetyltransferase	F	GO:0005515	protein binding
G4MSW6	histone acetyltransferase	P	GO:0000723	telomere maintenance
G4MSW6	histone acetyltransferase	P	GO:0016573	histone acetylation
G4MSW6	histone acetyltransferase	P	GO:0031939	negative regulation of chromatin silencing at telomere
G4MSW6	histone acetyltransferase	P	GO:0033696	negative regulation of extent of heterochromatin assembly
G4MSW6	histone acetyltransferase	P	GO:0051445	regulation of meiotic cell cycle
G4MSW6	histone acetyltransferase	P	GO:1902368	heterochromatin maintenance involved in chromatin silencing at centromere outer repeat region
G4MSW6	histone acetyltransferase	C	GO:0000123	histone acetyltransferase complex
G4MSW6	histone acetyltransferase	P	GO:0042967	acyl-carrier-protein biosynthetic process
L7IWV8	choline monooxygenase	F	GO:0004497	monooxygenase activity
L7IWV8	choline monooxygenase	F	GO:0005506	iron ion binding
L7IWV8	choline monooxygenase	F	GO:0016708	oxidoreductase activity, acting on paired donors, with incorporation or reduction of molecular oxygen, NAD(P)H as one donor, and incorporation of two atoms of oxygen into one donor
L7IWV8	choline monooxygenase	F	GO:0051537	2 iron, 2 sulfur cluster binding
L7IWV8	choline monooxygenase	P	GO:0019439	aromatic compound catabolic process
L7IWV8	choline monooxygenase	P	GO:0055114	oxidation-reduction process
G4MSC0	60S ribosomal L6-B	C	GO:0005730	nucleolus
G4MSC0	60S ribosomal L6-B	C	GO:0022625	cytosolic large ribosomal subunit
G4MSC0	60S ribosomal L6-B	F	GO:0003735	structural constituent of ribosome
G4MSC0	60S ribosomal L6-B	P	GO:0000027	ribosomal large subunit assembly
G4MSC0	60S ribosomal L6-B	P	GO:0002181	cytoplasmic translation
G4MSC0	60S ribosomal L6-B	P	GO:0043581	mycelium development
G5EHD8	glutamine synthetase	F	GO:0004356	glutamate-ammonia ligase activity
G5EHD8	glutamine synthetase	P	GO:0006542	glutamine biosynthetic process
G5EHD8	glutamine synthetase	P	GO:0009252	peptidoglycan biosynthetic process
G4N0N1	pyruvate carboxylase	C	GO:0005829	cytosol
G4N0N1	pyruvate carboxylase	F	GO:0003677	DNA binding
G4N0N1	pyruvate carboxylase	F	GO:0004075	biotin carboxylase activity
G4N0N1	pyruvate carboxylase	F	GO:0004736	pyruvate carboxylase activity
G4N0N1	pyruvate carboxylase	F	GO:0005524	ATP binding
G4N0N1	pyruvate carboxylase	F	GO:0009374	biotin binding
G4N0N1	pyruvate carboxylase	F	GO:0046872	metal ion binding
G4N0N1	pyruvate carboxylase	P	GO:0006090	pyruvate metabolic process
G4N0N1	pyruvate carboxylase	P	GO:0006094	gluconeogenesis
G4N0N1	pyruvate carboxylase	P	GO:0006633	fatty acid biosynthetic process
G4N0N1	pyruvate carboxylase	C	GO:0009343	biotin carboxylase complex
G4N0N1	pyruvate carboxylase	P	GO:0006099	tricarboxylic acid cycle
G4N0N1	pyruvate carboxylase	P	GO:0006522	alanine metabolic process
G4N0N1	pyruvate carboxylase	P	GO:0006531	aspartate metabolic process
L7HXW3	tRNA pseudouridine synthase B	F	GO:0003723	RNA binding
L7HXW3	tRNA pseudouridine synthase B	F	GO:0009982	pseudouridine synthase activity
L7HXW3	tRNA pseudouridine synthase B	P	GO:0001522	pseudouridine synthesis
L7HXW3	tRNA pseudouridine synthase B	P	GO:0006396	RNA processing
G4MSW3	60S ribosomal L8-B	C	GO:0005840	ribosome
G4MSW3	60S ribosomal L8-B	P	GO:0006412	translation
G4MSW3	60S ribosomal L8-B	P	GO:0042254	ribosome biogenesis
G4MSW3	60S ribosomal L8-B	P	GO:0043581	mycelium development
L7IIP8	ATP synthase subunit 4	C	GO:0000276	mitochondrial proton-transporting ATP synthase complex, coupling factor F(o)
L7IIP8	ATP synthase subunit 4	F	GO:0046933	proton-transporting ATP synthase activity, rotational mechanism
L7IIP8	ATP synthase subunit 4	P	GO:0015986	ATP synthesis coupled proton transport
G4NHC2	alcohol dehydrogenase 1	F	GO:0008270	zinc ion binding
G4NHC2	alcohol dehydrogenase 1	F	GO:0016491	oxidoreductase activity
G4NHC2	alcohol dehydrogenase 1	P	GO:0005975	carbohydrate metabolic process
G4NHC2	alcohol dehydrogenase 1	P	GO:0055114	oxidation-reduction process
G4MSC1	dipeptidyl-peptidase 3	C	GO:0005737	cytoplasm
G4MSC1	dipeptidyl-peptidase 3	F	GO:0008239	dipeptidyl-peptidase activity
G4MSC1	dipeptidyl-peptidase 3	F	GO:0046872	metal ion binding
G4MSC1	dipeptidyl-peptidase 3	P	GO:0006508	proteolysis
G4NCD5	RCC1 domain-containing	P	GO:0042254	ribosome biogenesis
G4NCD5	RCC1 domain-containing	P	GO:0044699	single-organism process
G4NCD5	RCC1 domain-containing	P	GO:0065007	biological regulation
G4NCD5	RCC1 domain-containing	P	GO:0071428	rRNA-containing ribonucleoprotein complex export from nucleus
A4QUT2	peroxidase catalase 2	C	GO:0005576	extracellular region
A4QUT2	peroxidase catalase 2	F	GO:0004096	catalase activity
A4QUT2	peroxidase catalase 2	F	GO:0020037	heme binding
A4QUT2	peroxidase catalase 2	F	GO:0046872	metal ion binding
A4QUT2	peroxidase catalase 2	P	GO:0006979	response to oxidative stress
A4QUT2	peroxidase catalase 2	P	GO:0042744	hydrogen peroxide catabolic process
A4QUT2	peroxidase catalase 2	P	GO:0055114	oxidation-reduction process
A4QUT2	peroxidase catalase 2	N	GO:0098869
A4QUT2	peroxidase catalase 2	P	GO:0006568	tryptophan metabolic process
A4QUT2	peroxidase catalase 2	P	GO:0006804	peroxidase reaction
A4QUT2	peroxidase catalase 2	P	GO:0015947	methane metabolic process
G4NC37	rna recognition domain-containing	F	GO:0000166	nucleotide binding
G4NC37	rna recognition domain-containing	F	GO:0003676	nucleic acid binding
G4N8F6	60S ribosomal L2	C	GO:0022625	cytosolic large ribosomal subunit
G4N8F6	60S ribosomal L2	F	GO:0003735	structural constituent of ribosome
G4N8F6	60S ribosomal L2	P	GO:0002181	cytoplasmic translation
G4N8F6	60S ribosomal L2	P	GO:0042254	ribosome biogenesis
G4N3A3	peptidase prolyl oligopeptidase transmembrane	F	GO:0008236	serine-type peptidase activity
G4N3A3	peptidase prolyl oligopeptidase transmembrane	P	GO:0006508	proteolysis
G4MQ02	aminopeptidase 2	C	GO:0005829	cytosol
G4MQ02	aminopeptidase 2	C	GO:0005886	plasma membrane
G4MQ02	aminopeptidase 2	F	GO:0008270	zinc ion binding
G4MQ02	aminopeptidase 2	F	GO:0042277	peptide binding
G4MQ02	aminopeptidase 2	F	GO:0070006	metalloaminopeptidase activity
G4MQ02	aminopeptidase 2	P	GO:0006508	proteolysis
G4MQ02	aminopeptidase 2	P	GO:0043171	peptide catabolic process
G4MSK2	THO complex subunit 2	P	GO:0044260	cellular macromolecule metabolic process
G4MSK2	THO complex subunit 2	P	GO:0090304	nucleic acid metabolic process
G4MVB0	elongation factor 2	C	GO:0016021	integral to membrane
G4MVB0	elongation factor 2	F	GO:0003746	translation elongation factor activity
G4MVB0	elongation factor 2	F	GO:0003924	GTPase activity
G4MVB0	elongation factor 2	F	GO:0005525	GTP binding
G4MVB0	elongation factor 2	C	GO:0005840	ribosome
G4MVB0	elongation factor 2	P	GO:0006448	regulation of translational elongation
G4NF57	heat shock SSC1	F	GO:0005524	ATP binding
G4NF57	heat shock SSC1	F	GO:0051082	unfolded protein binding
G4NF57	heat shock SSC1	P	GO:0006457	protein folding
G4NF57	heat shock SSC1	P	GO:0043581	mycelium development
L7HTF4	fructose-bisphosphate aldolase 1	C	GO:0005634	nucleus
L7HTF4	fructose-bisphosphate aldolase 1	C	GO:0005829	cytosol
L7HTF4	fructose-bisphosphate aldolase 1	F	GO:0004332	fructose-bisphosphate aldolase activity
L7HTF4	fructose-bisphosphate aldolase 1	F	GO:0008270	zinc ion binding
L7HTF4	fructose-bisphosphate aldolase 1	P	GO:0006096	glycolysis
L7HTF4	fructose-bisphosphate aldolase 1	P	GO:0006000	fructose metabolic process
L7HTF4	fructose-bisphosphate aldolase 1	P	GO:0006013	mannose metabolic process
L7HTF4	fructose-bisphosphate aldolase 1	P	GO:0006020	inositol metabolic process
L7HTF4	fructose-bisphosphate aldolase 1	P	GO:0006094	gluconeogenesis
L7HTF4	fructose-bisphosphate aldolase 1	P	GO:0006098	pentose-phosphate shunt
L7HTF4	fructose-bisphosphate aldolase 1	P	GO:0015976	carbon utilization
G4MTZ0	calcium-binding precursor cnx1	C	GO:0005783	endoplasmic reticulum
G4MTZ0	calcium-binding precursor cnx1	C	GO:0016021	integral to membrane
G4MTZ0	calcium-binding precursor cnx1	F	GO:0005509	calcium ion binding
G4MTZ0	calcium-binding precursor cnx1	F	GO:0051082	unfolded protein binding
G4MTZ0	calcium-binding precursor cnx1	P	GO:0006457	protein folding
G4MTZ0	calcium-binding precursor cnx1	P	GO:0043581	mycelium development
G4NAT5	dihydrolipoyllysine-residue succinyltransferase	C	GO:0005739	mitochondrion
G4NAT5	dihydrolipoyllysine-residue succinyltransferase	C	GO:0045252	oxoglutarate dehydrogenase complex
G4NAT5	dihydrolipoyllysine-residue succinyltransferase	F	GO:0004149	dihydrolipoyllysine-residue succinyltransferase activity
G4NAT5	dihydrolipoyllysine-residue succinyltransferase	P	GO:0006099	tricarboxylic acid cycle
G4NAT5	dihydrolipoyllysine-residue succinyltransferase	P	GO:0006554	lysine catabolic process
G4NAT5	dihydrolipoyllysine-residue succinyltransferase	P	GO:0042967	acyl-carrier-protein biosynthetic process
L7JD87	ran-specific GTPase-activating 1	C	GO:0005622	intracellular
L7JD87	ran-specific GTPase-activating 1	P	GO:0046907	intracellular transport
G4N701	40S ribosomal S22	C	GO:0005840	ribosome
G4N701	40S ribosomal S22	F	GO:0003735	structural constituent of ribosome
G4N701	40S ribosomal S22	P	GO:0006412	translation
G4N701	40S ribosomal S22	P	GO:0042254	ribosome biogenesis
G4ML89	cell division control 10	F	GO:0005525	GTP binding
G4ML89	cell division control 10	P	GO:0051301	cell division
G4MRA6	glucan 1,3-beta-glucosidase	C	GO:0016021	integral to membrane
G4MRA6	glucan 1,3-beta-glucosidase	F	GO:0004553	hydrolase activity, hydrolyzing O-glycosyl compounds
G4MRA6	glucan 1,3-beta-glucosidase	P	GO:0005975	carbohydrate metabolic process
G4MRA6	glucan 1,3-beta-glucosidase	P	GO:0043581	mycelium development
L7HTU6	autophagy-related 7	C	GO:0000407	pre-autophagosomal structure
L7HTU6	autophagy-related 7	F	GO:0008641	small protein activating enzyme activity
L7HTU6	autophagy-related 7	P	GO:0006464	cellular protein modification process
L7HTU6	autophagy-related 7	P	GO:0015031	protein transport
L7HTU6	autophagy-related 7	P	GO:0044763	single-organism cellular process
L7HTU6	autophagy-related 7	P	GO:0044804	nucleophagy
L7I7T1	NAP family	C	GO:0005634	nucleus
L7I7T1	NAP family	P	GO:0006334	nucleosome assembly
G4MQB8	Acyl- N-acyltransferases (Nat)	F	GO:0008080	N-acetyltransferase activity
G4MQB8	Acyl- N-acyltransferases (Nat)	P	GO:0042967	acyl-carrier-protein biosynthetic process
G4N871	nuclear pore complex An-Nup82	C	GO:0005635	nuclear envelope
G4N871	nuclear pore complex An-Nup82	F	GO:0005515	protein binding
G4NCV5	chromatin remodelling complex ATPase chain ISW1	C	GO:0016589	NURF complex
G4NCV5	chromatin remodelling complex ATPase chain ISW1	F	GO:0003677	DNA binding
G4NCV5	chromatin remodelling complex ATPase chain ISW1	F	GO:0005524	ATP binding
G4NCV5	chromatin remodelling complex ATPase chain ISW1	F	GO:0016887	ATPase activity
G4NCV5	chromatin remodelling complex ATPase chain ISW1	F	GO:0031491	nucleosome binding
G4NCV5	chromatin remodelling complex ATPase chain ISW1	P	GO:0043044	ATP-dependent chromatin remodeling
G4NCV5	chromatin remodelling complex ATPase chain ISW1	C	GO:0000785	chromatin
G4MNI0	cupin domain-containing	C	GO:0000778	condensed nuclear chromosome kinetochore
G4MNI0	cupin domain-containing	C	GO:0005730	nucleolus
G4MNI0	cupin domain-containing	F	GO:0019237	centromeric DNA binding
G4MNI0	cupin domain-containing	P	GO:0051315	attachment of spindle microtubules to kinetochore involved in mitotic sister chromatid segregation
G4MNI0	cupin domain-containing	P	GO:0051455	attachment of spindle microtubules to kinetochore involved in homologous chromosome segregation
G4MNI0	cupin domain-containing	N	GO:1903394
G4MQH4	carboxypeptidase S1	C	GO:0016020	membrane
G4MQH4	carboxypeptidase S1	F	GO:0004185	serine-type carboxypeptidase activity
G4MQH4	carboxypeptidase S1	P	GO:0006508	proteolysis
G4MYZ4	actin-related 2 3 complex subunit 1A	C	GO:0005829	cytosol
G4MYZ4	actin-related 2 3 complex subunit 1A	C	GO:0005885	Arp2/3 protein complex
G4MYZ4	actin-related 2 3 complex subunit 1A	C	GO:0030479	actin cortical patch
G4MYZ4	actin-related 2 3 complex subunit 1A	C	GO:0032153	cell division site
G4MYZ4	actin-related 2 3 complex subunit 1A	C	GO:0051286	cell tip
G4MYZ4	actin-related 2 3 complex subunit 1A	F	GO:0043130	ubiquitin binding
G4MYZ4	actin-related 2 3 complex subunit 1A	P	GO:0000281	mitotic cytokinesis
G4MYZ4	actin-related 2 3 complex subunit 1A	P	GO:0034314	Arp2/3 complex-mediated actin nucleation
A4R0E5	eukaryotic translation initiation factor 3 subunit F	C	GO:0005634	nucleus
A4R0E5	eukaryotic translation initiation factor 3 subunit F	C	GO:0005829	cytosol
A4R0E5	eukaryotic translation initiation factor 3 subunit F	C	GO:0016282	eukaryotic 43S preinitiation complex
A4R0E5	eukaryotic translation initiation factor 3 subunit F	C	GO:0033290	eukaryotic 48S preinitiation complex
A4R0E5	eukaryotic translation initiation factor 3 subunit F	C	GO:0071540	eukaryotic translation initiation factor 3 complex, eIF3e
A4R0E5	eukaryotic translation initiation factor 3 subunit F	C	GO:0071541	eukaryotic translation initiation factor 3 complex, eIF3m
A4R0E5	eukaryotic translation initiation factor 3 subunit F	F	GO:0003743	translation initiation factor activity
A4R0E5	eukaryotic translation initiation factor 3 subunit F	F	GO:0005515	protein binding
A4R0E5	eukaryotic translation initiation factor 3 subunit F	P	GO:0001731	formation of translation preinitiation complex
A4R0E5	eukaryotic translation initiation factor 3 subunit F	P	GO:0002183	cytoplasmic translational initiation
A4R0E5	eukaryotic translation initiation factor 3 subunit F	P	GO:0006446	regulation of translational initiation
A4R0E5	eukaryotic translation initiation factor 3 subunit F	C	GO:0005840	ribosome
G4MZ61	U4 tri-snRNP-associated 2	F	GO:0008270	zinc ion binding
G4MZ61	U4 tri-snRNP-associated 2	N	GO:0036459
G4MZ61	U4 tri-snRNP-associated 2	P	GO:0000245	spliceosomal complex assembly
G4MZ61	U4 tri-snRNP-associated 2	P	GO:0016579	protein deubiquitination
G4N8K7	acyl- dehydrogenase	F	GO:0000062	fatty-acyl-CoA binding
G4N8K7	acyl- dehydrogenase	F	GO:0003995	acyl-CoA dehydrogenase activity
G4N8K7	acyl- dehydrogenase	F	GO:0009055	electron carrier activity
G4N8K7	acyl- dehydrogenase	F	GO:0050660	flavin adenine dinucleotide binding
G4N8K7	acyl- dehydrogenase	F	GO:0052890	oxidoreductase activity, acting on the CH-CH group of donors, with a flavin as acceptor
G4N8K7	acyl- dehydrogenase	P	GO:0033539	fatty acid beta-oxidation using acyl-CoA dehydrogenase
G4N8K7	acyl- dehydrogenase	P	GO:0055088	lipid homeostasis
G4N8K7	acyl- dehydrogenase	P	GO:0006118	electron transport
G4NES1	glycogen debranching enzyme	C	GO:0005634	nucleus
G4NES1	glycogen debranching enzyme	C	GO:0005737	cytoplasm
G4NES1	glycogen debranching enzyme	F	GO:0004134	4-alpha-glucanotransferase activity
G4NES1	glycogen debranching enzyme	F	GO:0004135	amylo-alpha-1,6-glucosidase activity
G4NES1	glycogen debranching enzyme	P	GO:0005980	glycogen catabolic process
G4NES1	glycogen debranching enzyme	P	GO:0043581	mycelium development
G4NES1	glycogen debranching enzyme	P	GO:0005982	starch metabolic process
G4NES1	glycogen debranching enzyme	P	GO:0005985	sucrose metabolic process
G4N7R2	chromatin structure-remodeling complex rsc1	C	GO:0016586	RSC complex
G4N7R2	chromatin structure-remodeling complex rsc1	F	GO:0003682	chromatin binding
G4N7R2	chromatin structure-remodeling complex rsc1	F	GO:0005515	protein binding
G4N7R2	chromatin structure-remodeling complex rsc1	C	GO:0000785	chromatin
G4MSN8	UDP-glucose 4-epimerase Gal10	C	GO:0044451	nucleoplasm part
G4MSN8	UDP-glucose 4-epimerase Gal10	C	GO:0055029	nuclear DNA-directed RNA polymerase complex
G4MSN8	UDP-glucose 4-epimerase Gal10	F	GO:0003899	DNA-directed RNA polymerase activity
G4MSN8	UDP-glucose 4-epimerase Gal10	P	GO:0006351	transcription, DNA-dependent
G4MSN8	UDP-glucose 4-epimerase Gal10	C	GO:0005730	nucleolus
G4MSN8	UDP-glucose 4-epimerase Gal10	P	GO:0006144	purine nucleobase metabolic process
G4MSN8	UDP-glucose 4-epimerase Gal10	P	GO:0006206	pyrimidine nucleobase metabolic process
G4MYC9	oxidoreductase nad-binding rossmann fold	F	GO:0016491	oxidoreductase activity
G4MYC9	oxidoreductase nad-binding rossmann fold	P	GO:0055114	oxidation-reduction process
G4NAY8	mRNA 3 -end-processing yth-1	C	GO:0005829	cytosol
G4NAY8	mRNA 3 -end-processing yth-1	C	GO:0005847	mRNA cleavage and polyadenylation specificity factor complex
G4NAY8	mRNA 3 -end-processing yth-1	F	GO:0046872	metal ion binding
G4NAY8	mRNA 3 -end-processing yth-1	P	GO:0016071	mRNA metabolic process
G4MVS9	swi snf complex	C	GO:0005829	cytosol
G4MVS9	swi snf complex	C	GO:0016514	SWI/SNF complex
G4MVS9	swi snf complex	C	GO:0016586	RSC complex
G4MVS9	swi snf complex	F	GO:0005515	protein binding
L7IFS2	mitochondrial F1F0 ATP synthase subunit F	C	GO:0000276	mitochondrial proton-transporting ATP synthase complex, coupling factor F(o)
L7IFS2	mitochondrial F1F0 ATP synthase subunit F	F	GO:0046933	proton-transporting ATP synthase activity, rotational mechanism
L7IFS2	mitochondrial F1F0 ATP synthase subunit F	P	GO:0015986	ATP synthesis coupled proton transport
G4NB93	ubiquitin-conjugating enzyme	C	GO:0005737	cytoplasm
G4NB93	ubiquitin-conjugating enzyme	F	GO:0004842	ubiquitin-protein ligase activity
G4NB93	ubiquitin-conjugating enzyme	F	GO:0005524	ATP binding
G4NB93	ubiquitin-conjugating enzyme	P	GO:0042787	protein ubiquitination involved in ubiquitin-dependent protein catabolic process
G4NB93	ubiquitin-conjugating enzyme	P	GO:0043161	proteasomal ubiquitin-dependent protein catabolic process
G4NB93	ubiquitin-conjugating enzyme	P	GO:0045721	negative regulation of gluconeogenesis
G4MKR5	3-oxoacyl-[acyl-carrier- ] reductase	F	GO:0016491	oxidoreductase activity
G4MKR5	3-oxoacyl-[acyl-carrier- ] reductase	P	GO:0043581	mycelium development
G4MKR5	3-oxoacyl-[acyl-carrier- ] reductase	P	GO:0055114	oxidation-reduction process
G4MU97	6-phosphogluconolactonase	C	GO:0005634	nucleus
G4MU97	6-phosphogluconolactonase	C	GO:0005829	cytosol
G4MU97	6-phosphogluconolactonase	F	GO:0017057	6-phosphogluconolactonase activity
G4MU97	6-phosphogluconolactonase	P	GO:0005975	carbohydrate metabolic process
G4MU97	6-phosphogluconolactonase	P	GO:0006098	pentose-phosphate shunt
G4MU97	6-phosphogluconolactonase	P	GO:0043581	mycelium development
G4N4M7	ubiquinol-cytochrome c reductase complex ubiquinone-binding	C	GO:0005739	mitochondrion
G4N4M7	ubiquinol-cytochrome c reductase complex ubiquinone-binding	F	GO:0008121	ubiquinol-cytochrome-c reductase activity
G4N4M7	ubiquinol-cytochrome c reductase complex ubiquinone-binding	P	GO:0006122	mitochondrial electron transport, ubiquinol to cytochrome c
G4N4M7	ubiquinol-cytochrome c reductase complex ubiquinone-binding	N	GO:1902600
G4N4M7	ubiquinol-cytochrome c reductase complex ubiquinone-binding	P	GO:0006118	electron transport
G4N4M7	ubiquinol-cytochrome c reductase complex ubiquinone-binding	C	GO:0045285	respiratory chain complex III
G4MKB4	juvenile hormone epoxide hydrolase 2	F	GO:0033961	cis-stilbene-oxide hydrolase activity

## Sheet: BP
Level	GO_ID	Term	Type	Seqs_Num	Sequences
7	GO:0007067	mitosis	biological_process	1	G4MNI0
7	GO:0019752	carboxylic acid metabolic process	biological_process	10	A4QUT2, L7IF18, G4NAT5, G4MR82, G5EHD8, G4N0N1, L7HNP9, G4N8K7, L7IEW6, G4ML75
3	GO:0044085	cellular component biogenesis	biological_process	14	G4MYZ4, A4R0E5, L7I7T1, G5EHD8, G4MZ61, G4MSC0, G4N5R0, G4N700, G5EHX7, G4MSW3, G4NCD5, G4N8F6, G4N701, G4MSW6
5	GO:0045185	maintenance of protein location	biological_process	1	G4MNI0
8	GO:0051258	protein polymerization	biological_process	1	G4MYZ4
4	GO:0007017	microtubule-based process	biological_process	2	G4MNI0, L7I9Y4
7	GO:0034614	cellular response to reactive oxygen species	biological_process	1	A4QUT2
11	GO:0006334	nucleosome assembly	biological_process	1	L7I7T1
5	GO:0060249	anatomical structure homeostasis	biological_process	1	G4MSW6
4	GO:0009653	anatomical structure morphogenesis	biological_process	1	G4NHF4
10	GO:0019521	D-gluconate metabolic process	biological_process	1	L7HNP9
8	GO:0034453	microtubule anchoring	biological_process	1	G4MNI0
8	GO:0051052	regulation of DNA metabolic process	biological_process	1	G4MSW6
9	GO:0000027	ribosomal large subunit assembly	biological_process	1	G4MSC0
4	GO:0044092	negative regulation of molecular function	biological_process	1	G4MWG4
9	GO:0042451	purine nucleoside biosynthetic process	biological_process	2	L7IIP8, L7IFS2
8	GO:0006013	mannose metabolic process	biological_process	1	L7HTF4
13	GO:0034314	Arp2/3 complex-mediated actin nucleation	biological_process	1	G4MYZ4
6	GO:0010605	negative regulation of macromolecule metabolic process	biological_process	1	G4MSW6
8	GO:0030001	metal ion transport	biological_process	1	L7JLQ6
7	GO:0045132	meiotic chromosome segregation	biological_process	1	G4MNI0
6	GO:0000272	polysaccharide catabolic process	biological_process	1	G4NES1
5	GO:0042430	indole-containing compound metabolic process	biological_process	1	A4QUT2
10	GO:0031497	chromatin assembly	biological_process	2	L7I7T1, G4MSW6
10	GO:0009156	ribonucleoside monophosphate biosynthetic process	biological_process	2	L7IIP8, L7IFS2
7	GO:0009312	oligosaccharide biosynthetic process	biological_process	1	G4NHF4
6	GO:0000819	sister chromatid segregation	biological_process	1	G4MNI0
5	GO:0015980	energy derivation by oxidation of organic compounds	biological_process	8	G4ML82, G4N0N1, G4NAT5, L7HXB7, L7ILD2, G4N4M7, L7JLQ6, G4NES1
12	GO:0045010	actin nucleation	biological_process	1	G4MYZ4
11	GO:0009067	aspartate family amino acid biosynthetic process	biological_process	1	G4ML75
5	GO:0080090	regulation of primary metabolic process	biological_process	5	G4NB93, G4MSW6, G4NHF4, G4MVB0, A4R0E5
11	GO:0031507	heterochromatin assembly	biological_process	1	G4MSW6
7	GO:0007127	meiosis I	biological_process	1	G4MNI0
8	GO:0009451	RNA modification	biological_process	1	L7HXW3
6	GO:0051493	regulation of cytoskeleton organization	biological_process	1	G4MYZ4
6	GO:0030163	protein catabolic process	biological_process	1	G4NB93
7	GO:0007015	actin filament organization	biological_process	1	G4MYZ4
6	GO:0006325	chromatin organization	biological_process	3	G4NCV5, L7I7T1, G4MSW6
10	GO:0046129	purine ribonucleoside biosynthetic process	biological_process	2	L7IIP8, L7IFS2
2	GO:0071840	cellular component organization or biogenesis	biological_process	17	G4MNI0, G4NCV5, G4MSW6, G4MYZ4, A4R0E5, L7I7T1, G5EHD8, L7I9Y4, G4MZ61, G4MSC0, G4N5R0, G4N700, G5EHX7, G4MSW3, G4NCD5, G4N8F6, G4N701
4	GO:0051235	maintenance of location	biological_process	1	G4MNI0
6	GO:0010556	regulation of macromolecule biosynthetic process	biological_process	3	G4MSW6, G4MVB0, A4R0E5
2	GO:0000003	reproduction	biological_process	3	G4MNI0, G4MSW6, G4NHF4
14	GO:0070870	heterochromatin maintenance involved in chromatin silencing	biological_process	1	G4MSW6
15	GO:0031939	negative regulation of chromatin silencing at telomere	biological_process	1	G4MSW6
6	GO:0006023	aminoglycan biosynthetic process	biological_process	1	G5EHD8
11	GO:0009206	purine ribonucleoside triphosphate biosynthetic process	biological_process	2	L7IIP8, L7IFS2
3	GO:0009628	response to abiotic stimulus	biological_process	1	G4NHF4
5	GO:0006022	aminoglycan metabolic process	biological_process	1	G5EHD8
12	GO:0000398	mRNA splicing, via spliceosome	biological_process	1	G4MZ61
6	GO:0034605	cellular response to heat	biological_process	1	G4NHF4
10	GO:0016579	protein deubiquitination	biological_process	1	G4MZ61
4	GO:0019222	regulation of metabolic process	biological_process	6	G4NB93, G4MSW6, G4NHF4, G4MWG4, G4MVB0, A4R0E5
6	GO:1901661	quinone metabolic process	biological_process	1	L7JLQ6
7	GO:0042364	water-soluble vitamin biosynthetic process	biological_process	1	L7IF18
5	GO:0006066	alcohol metabolic process	biological_process	1	L7HTF4
9	GO:0019941	modification-dependent protein catabolic process	biological_process	1	G4NB93
3	GO:0009056	catabolic process	biological_process	13	G4NB93, G4NAT5, L7IWV8, A4QUT2, G4MQ02, L7HNP9, G4MR82, L7HTF4, G4MU97, L7IKZ6, L7HTU6, G4NES1, G4N8K7
5	GO:0072521	purine-containing compound metabolic process	biological_process	4	G4MSN8, G4ML75, L7IIP8, L7IFS2
5	GO:0009308	amine metabolic process	biological_process	1	A4QUT2
4	GO:0042440	pigment metabolic process	biological_process	1	G4ML75
11	GO:0051455	attachment of spindle microtubules to kinetochore involved in homologous chromosome segregation	biological_process	1	G4MNI0
5	GO:0006082	organic acid metabolic process	biological_process	10	A4QUT2, L7IF18, G4NAT5, G4MR82, G5EHD8, G4N0N1, L7HNP9, G4N8K7, L7IEW6, G4ML75
3	GO:0022414	reproductive process	biological_process	1	G4NHF4
10	GO:1901606	alpha-amino acid catabolic process	biological_process	1	G4NAT5
3	GO:0019953	sexual reproduction	biological_process	1	G4NHF4
5	GO:0032970	regulation of actin filament-based process	biological_process	1	G4MYZ4
6	GO:0044115	development of symbiont involved in interaction with host	biological_process	1	G4NHF4
7	GO:0043171	peptide catabolic process	biological_process	1	G4MQ02
5	GO:0048285	organelle fission	biological_process	1	G4MNI0
5	GO:0042180	cellular ketone metabolic process	biological_process	3	G4NB93, L7JLQ6, G4NHF4
8	GO:0070829	heterochromatin maintenance	biological_process	1	G4MSW6
4	GO:0006979	response to oxidative stress	biological_process	2	A4QUT2, G4MR82
9	GO:0006814	sodium ion transport	biological_process	1	L7JLQ6
3	GO:0044767	single-organism developmental process	biological_process	18	L7ILD2, L7HXB7, L7IKZ6, G4N5R0, G4MLM8, G5EHX7, G4MRS8, G4ML75, G4MKP3, G4MSC0, G4MSW3, G4NF57, G4MTZ0, G4MRA6, G4NES1, G4MKR5, G4MU97, G4NHF4
6	GO:0006461	protein complex assembly	biological_process	2	G4MYZ4, L7I7T1
5	GO:0060255	regulation of macromolecule metabolic process	biological_process	3	G4MSW6, G4MVB0, A4R0E5
5	GO:0033043	regulation of organelle organization	biological_process	2	G4MYZ4, G4MSW6
6	GO:0019693	ribose phosphate metabolic process	biological_process	2	L7IIP8, L7IFS2
2	GO:0032501	multicellular organismal process	biological_process	17	L7ILD2, L7HXB7, L7IKZ6, G4N5R0, G4MLM8, G5EHX7, G4MRS8, G4ML75, G4MKP3, G4MSC0, G4MSW3, G4NF57, G4MTZ0, G4MRA6, G4NES1, G4MKR5, G4MU97
4	GO:0044248	cellular catabolic process	biological_process	7	G4NB93, G4NAT5, L7IWV8, A4QUT2, G4MQ02, L7HTU6, G4N8K7
8	GO:0006000	fructose metabolic process	biological_process	1	L7HTF4
10	GO:0001676	long-chain fatty acid metabolic process	biological_process	1	L7IF18
7	GO:0000270	peptidoglycan metabolic process	biological_process	1	G5EHD8
7	GO:0034637	cellular carbohydrate biosynthetic process	biological_process	1	G4NHF4
7	GO:0010675	regulation of cellular carbohydrate metabolic process	biological_process	2	G4NB93, G4NHF4
10	GO:0016567	protein ubiquitination	biological_process	1	G4NB93
7	GO:0009116	nucleoside metabolic process	biological_process	2	L7IIP8, L7IFS2
3	GO:0006950	response to stress	biological_process	4	G4NHF4, A4QUT2, G4MLM8, G4MR82
8	GO:0043543	protein acylation	biological_process	1	G4MSW6
4	GO:1901700	response to oxygen-containing compound	biological_process	2	A4QUT2, G4MR82
15	GO:1902368	heterochromatin maintenance involved in chromatin silencing at centromere outer repeat region	biological_process	1	G4MSW6
5	GO:0043581	mycelium development	biological_process	17	L7ILD2, L7HXB7, L7IKZ6, G4N5R0, G4MLM8, G5EHX7, G4MRS8, G4ML75, G4MKP3, G4MSC0, G4MSW3, G4NF57, G4MTZ0, G4MRA6, G4NES1, G4MKR5, G4MU97
14	GO:1990141	chromatin silencing at centromere outer repeat region	biological_process	1	G4MSW6
9	GO:0009063	cellular amino acid catabolic process	biological_process	1	G4NAT5
6	GO:0032200	telomere organization	biological_process	1	G4MSW6
10	GO:0006475	internal protein amino acid acetylation	biological_process	1	G4MSW6
9	GO:0006163	purine nucleotide metabolic process	biological_process	2	L7IIP8, L7IFS2
7	GO:0043255	regulation of carbohydrate biosynthetic process	biological_process	2	G4NB93, G4NHF4
5	GO:0005976	polysaccharide metabolic process	biological_process	2	G4NHF4, G4NES1
4	GO:0090066	regulation of anatomical structure size	biological_process	1	G4MYZ4
9	GO:0045798	negative regulation of chromatin assembly or disassembly	biological_process	1	G4MSW6
6	GO:0043086	negative regulation of catalytic activity	biological_process	1	G4MWG4
8	GO:0043648	dicarboxylic acid metabolic process	biological_process	1	G4N0N1
14	GO:0031938	regulation of chromatin silencing at telomere	biological_process	1	G4MSW6
6	GO:0042181	ketone biosynthetic process	biological_process	1	L7JLQ6
6	GO:0044265	cellular macromolecule catabolic process	biological_process	1	G4NB93
6	GO:0016053	organic acid biosynthetic process	biological_process	5	L7IF18, G5EHD8, L7IEW6, G4N0N1, G4ML75
8	GO:1901293	nucleoside phosphate biosynthetic process	biological_process	2	L7IIP8, L7IFS2
5	GO:0048522	positive regulation of cellular process	biological_process	2	G4MYZ4, G4MSW6
9	GO:0043044	ATP-dependent chromatin remodeling	biological_process	1	G4NCV5
9	GO:0009199	ribonucleoside triphosphate metabolic process	biological_process	2	L7IIP8, L7IFS2
6	GO:0090407	organophosphate biosynthetic process	biological_process	2	L7IIP8, L7IFS2
10	GO:0018394	peptidyl-lysine acetylation	biological_process	1	G4MSW6
4	GO:0030029	actin filament-based process	biological_process	1	G4MYZ4
9	GO:0006448	regulation of translational elongation	biological_process	1	G4MVB0
4	GO:0043446	cellular alkane metabolic process	biological_process	1	A4QUT2
8	GO:0010677	negative regulation of cellular carbohydrate metabolic process	biological_process	1	G4NB93
9	GO:0010906	regulation of glucose metabolic process	biological_process	2	G4NB93, G4NHF4
9	GO:2001141	regulation of RNA biosynthetic process	biological_process	1	G4MSW6
3	GO:0006807	nitrogen compound metabolic process	biological_process	20	A4QUT2, G4MSN8, G4MSW6, G4NAT5, G4MR82, G5EHD8, G4MQ02, G4NAY8, L7HXW3, G4N0N1, G4ML75, L7I7T1, L7HNP9, L7HTF4, G4MU97, L7IIP8, L7IFS2, G4MZ61, L7IF18, G4MSK2
7	GO:0034293	sexual sporulation	biological_process	1	G4NHF4
10	GO:0006749	glutathione metabolic process	biological_process	1	G4MR82
8	GO:0009141	nucleoside triphosphate metabolic process	biological_process	2	L7IIP8, L7IFS2
4	GO:0071554	cell wall organization or biogenesis	biological_process	1	G5EHD8
4	GO:0048518	positive regulation of biological process	biological_process	2	G4MYZ4, G4MSW6
4	GO:0051716	cellular response to stimulus	biological_process	2	G4NHF4, A4QUT2
8	GO:0070301	cellular response to hydrogen peroxide	biological_process	1	A4QUT2
7	GO:0007051	spindle organization	biological_process	1	L7I9Y4
11	GO:0090441	trehalose biosynthesis in response to heat stress	biological_process	1	G4NHF4
3	GO:0065009	regulation of molecular function	biological_process	1	G4MWG4
5	GO:0043603	cellular amide metabolic process	biological_process	3	G4MR82, G4MQ02, L7IF18
3	GO:0009847	spore germination	biological_process	1	G4MRS8
9	GO:0001522	pseudouridine synthesis	biological_process	1	L7HXW3
4	GO:0006793	phosphorus metabolic process	biological_process	10	G4MR82, L7HNP9, L7HTF4, G4MU97, L7IIP8, L7IFS2, L7HXB7, L7ILD2, G4N4M7, L7JLQ6
6	GO:0006112	energy reserve metabolic process	biological_process	1	G4NES1
6	GO:0031324	negative regulation of cellular metabolic process	biological_process	2	G4NB93, G4MSW6
6	GO:0042542	response to hydrogen peroxide	biological_process	2	A4QUT2, G4MR82
4	GO:0043170	macromolecule metabolic process	biological_process	35	G4NB93, G4N5R0, G5EHX7, G4MSW3, G4N701, L7IF18, L7IEW6, G4MSW6, G4NAT5, G4MQB8, G4MSK2, A4R0E5, G4N700, G4MSC0, G4N8F6, G4MSN8, G4NAY8, L7HXW3, L7I7T1, G5EHD8, G4MZ61, G4MPD7, G4MKP3, G4MSC1, G4N3A3, G4MQ02, G4MQH4, L7HTU6, G4MY14, G4MLM8, G4NF57, G4MTZ0, G4NHF4, G4NES1, G4MVB0
9	GO:1901605	alpha-amino acid metabolic process	biological_process	5	A4QUT2, G4NAT5, G5EHD8, G4N0N1, G4ML75
6	GO:0009273	peptidoglycan-based cell wall biogenesis	biological_process	1	G5EHD8
10	GO:0032273	positive regulation of protein polymerization	biological_process	1	G4MYZ4
11	GO:0045721	negative regulation of gluconeogenesis	biological_process	1	G4NB93
4	GO:0006790	sulfur compound metabolic process	biological_process	2	G4MR82, G4ML75
8	GO:0006413	translational initiation	biological_process	1	A4R0E5
7	GO:2001251	negative regulation of chromosome organization	biological_process	1	G4MSW6
8	GO:0042773	ATP synthesis coupled electron transport	biological_process	4	L7HXB7, L7ILD2, G4N4M7, L7JLQ6
8	GO:0042255	ribosome assembly	biological_process	1	G4MSC0
5	GO:0065003	macromolecular complex assembly	biological_process	5	G4MYZ4, A4R0E5, L7I7T1, G4MZ61, G4MSC0
9	GO:0009113	purine nucleobase biosynthetic process	biological_process	1	G4ML75
7	GO:0046390	ribose phosphate biosynthetic process	biological_process	2	L7IIP8, L7IFS2
2	GO:0044699	single-organism process	biological_process	34	G4NHF4, L7JLQ6, G4MNI0, G4NCV5, G4MSW6, G4ML89, L7ILD2, L7HXB7, L7IKZ6, G4N5R0, G4MLM8, G5EHX7, G4MRS8, G4ML75, G4MKP3, G4MSC0, G4MSW3, G4NF57, G4MTZ0, G4MRA6, G4NES1, G4MKR5, G4MU97, G4MYZ4, A4QUT2, L7I7T1, G5EHD8, L7I9Y4, L7IIP8, L7IFS2, L7JD87, L7HTF4, L7HTU6, G4NCD5
6	GO:0051172	negative regulation of nitrogen compound metabolic process	biological_process	1	G4MSW6
4	GO:0007275	multicellular organismal development	biological_process	17	L7ILD2, L7HXB7, L7IKZ6, G4N5R0, G4MLM8, G5EHX7, G4MRS8, G4ML75, G4MKP3, G4MSC0, G4MSW3, G4NF57, G4MTZ0, G4MRA6, G4NES1, G4MKR5, G4MU97
7	GO:0065004	protein-DNA complex assembly	biological_process	1	L7I7T1
7	GO:0009251	glucan catabolic process	biological_process	1	G4NES1
9	GO:0002183	cytoplasmic translational initiation	biological_process	1	A4R0E5
9	GO:0018205	peptidyl-lysine modification	biological_process	1	G4MSW6
3	GO:0051234	establishment of localization	biological_process	6	L7JLQ6, L7HTU6, L7IIP8, L7IFS2, L7JD87, G4NCD5
4	GO:0034641	cellular nitrogen compound metabolic process	biological_process	17	A4QUT2, G4MSN8, G4MSW6, G4MR82, G4MQ02, G4NAY8, L7HXW3, G4ML75, L7I7T1, L7HNP9, L7HTF4, G4MU97, L7IIP8, L7IFS2, G4MZ61, L7IF18, G4MSK2
10	GO:0019395	fatty acid oxidation	biological_process	1	G4N8K7
3	GO:0044237	cellular metabolic process	biological_process	47	G4NB93, G4NHF4, L7HTF4, G4N5R0, G5EHX7, G4MSW3, G4N701, L7IF18, L7IEW6, G4MSW6, G4NAT5, G4MQB8, G4MSK2, A4QUT2, G4MSN8, A4R0E5, G4N700, G4MSC0, G4N8F6, L7IWV8, G4MR82, L7JLQ6, G5EHD8, G4MQ02, G4NAY8, L7HXW3, G4N0N1, G4ML75, L7I7T1, L7HNP9, G4ML82, G4MU97, L7IKZ6, L7IIP8, L7IFS2, L7HXB7, L7ILD2, G4N4M7, G4MZ61, L7HTU6, G4NES1, G4MY14, G4MLM8, G4NF57, G4MTZ0, G4MVB0, G4N8K7
13	GO:0006098	pentose-phosphate shunt	biological_process	4	L7HNP9, G4MR82, L7HTF4, G4MU97
7	GO:0006464	cellular protein modification process	biological_process	5	G4NB93, L7HTU6, G4MY14, G4MZ61, G4MSW6
7	GO:0006020	inositol metabolic process	biological_process	1	L7HTF4
6	GO:0033044	regulation of chromosome organization	biological_process	1	G4MSW6
7	GO:0006333	chromatin assembly or disassembly	biological_process	2	L7I7T1, G4MSW6
9	GO:0009165	nucleotide biosynthetic process	biological_process	2	L7IIP8, L7IFS2
3	GO:0033036	macromolecule localization	biological_process	2	G4MNI0, L7HTU6
8	GO:0007052	mitotic spindle organization	biological_process	1	L7I9Y4
6	GO:0030036	actin cytoskeleton organization	biological_process	1	G4MYZ4
8	GO:0002181	cytoplasmic translation	biological_process	4	A4R0E5, G4N700, G4MSC0, G4N8F6
13	GO:0006348	chromatin silencing at telomere	biological_process	1	G4MSW6
6	GO:0034654	nucleobase-containing compound biosynthetic process	biological_process	4	G4MSN8, G4MSW6, L7IIP8, L7IFS2
9	GO:0009252	peptidoglycan biosynthetic process	biological_process	1	G5EHD8
10	GO:0009127	purine nucleoside monophosphate biosynthetic process	biological_process	2	L7IIP8, L7IFS2
12	GO:0031445	regulation of heterochromatin assembly	biological_process	1	G4MSW6
8	GO:0018193	peptidyl-amino acid modification	biological_process	2	G4MY14, G4MSW6
7	GO:0022618	ribonucleoprotein complex assembly	biological_process	3	A4R0E5, G4MZ61, G4MSC0
10	GO:0009064	glutamine family amino acid metabolic process	biological_process	1	G5EHD8
9	GO:0075016	appressorium formation on or near host	biological_process	1	G4NHF4
7	GO:0032507	maintenance of protein location in cell	biological_process	1	G4MNI0
4	GO:0048519	negative regulation of biological process	biological_process	2	G4NB93, G4MSW6
11	GO:0018393	internal peptidyl-lysine acetylation	biological_process	1	G4MSW6
8	GO:0000070	mitotic sister chromatid segregation	biological_process	1	G4MNI0
8	GO:0044038	cell wall macromolecule biosynthetic process	biological_process	1	G5EHD8
10	GO:0006120	mitochondrial electron transport, NADH to ubiquinone	biological_process	1	L7JLQ6
9	GO:0006323	DNA packaging	biological_process	2	L7I7T1, G4MSW6
4	GO:0006725	cellular aromatic compound metabolic process	biological_process	16	A4QUT2, G4MSN8, G4MSW6, L7IWV8, G4MR82, G4NAY8, L7HXW3, G4ML75, L7I7T1, L7HNP9, L7HTF4, G4MU97, L7IIP8, L7IFS2, G4MZ61, G4MSK2
7	GO:0051169	nuclear transport	biological_process	1	G4NCD5
6	GO:0015031	protein transport	biological_process	1	L7HTU6
7	GO:0032956	regulation of actin cytoskeleton organization	biological_process	1	G4MYZ4
15	GO:0019279	L-methionine biosynthetic process from L-homoserine via cystathionine	biological_process	1	G4ML75
5	GO:0044260	cellular macromolecule metabolic process	biological_process	29	G4NB93, G4N5R0, G5EHX7, G4MSW3, G4N701, L7IF18, L7IEW6, G4MSW6, G4NAT5, G4MQB8, G4MSK2, A4R0E5, G4N700, G4MSC0, G4N8F6, G4MSN8, G4NAY8, L7HXW3, L7I7T1, G5EHD8, G4MZ61, L7HTU6, G4MY14, G4MLM8, G4NF57, G4MTZ0, G4NHF4, G4NES1, G4MVB0
9	GO:0015992	proton transport	biological_process	3	L7JLQ6, L7IIP8, L7IFS2
3	GO:0048856	anatomical structure development	biological_process	18	L7ILD2, L7HXB7, L7IKZ6, G4N5R0, G4MLM8, G5EHX7, G4MRS8, G4ML75, G4MKP3, G4MSC0, G4MSW3, G4NF57, G4MTZ0, G4MRA6, G4NES1, G4MKR5, G4MU97, G4NHF4
6	GO:0009110	vitamin biosynthetic process	biological_process	1	L7IF18
10	GO:0042398	cellular modified amino acid biosynthetic process	biological_process	1	L7IF18
5	GO:0051726	regulation of cell cycle	biological_process	1	G4MSW6
6	GO:0090304	nucleic acid metabolic process	biological_process	7	G4MSW6, G4MSN8, G4NAY8, L7HXW3, L7I7T1, G4MZ61, G4MSK2
6	GO:0010468	regulation of gene expression	biological_process	3	G4MSW6, G4MVB0, A4R0E5
8	GO:0042278	purine nucleoside metabolic process	biological_process	2	L7IIP8, L7IFS2
5	GO:0019538	protein metabolic process	biological_process	27	G4NB93, G4N5R0, G5EHX7, G4MSW3, G4N701, L7IF18, L7IEW6, G4MSW6, G4NAT5, G4MQB8, A4R0E5, G4N700, G4MSC0, G4N8F6, G4MPD7, G4MKP3, G4MSC1, G4N3A3, G4MQ02, G4MQH4, L7HTU6, G4MY14, G4MLM8, G4NF57, G4MTZ0, G4MZ61, G4MVB0
6	GO:0034622	cellular macromolecular complex assembly	biological_process	5	G4MYZ4, A4R0E5, L7I7T1, G4MZ61, G4MSC0
6	GO:0000280	nuclear division	biological_process	1	G4MNI0
10	GO:0070414	trehalose metabolism in response to heat stress	biological_process	1	G4NHF4
7	GO:0042967	acyl-carrier-protein biosynthetic process	biological_process	5	L7IF18, L7IEW6, G4MSW6, G4NAT5, G4MQB8
5	GO:0006732	coenzyme metabolic process	biological_process	6	L7JLQ6, G4MR82, L7HNP9, L7HTF4, G4MU97, L7IF18
6	GO:0044804	nucleophagy	biological_process	1	L7HTU6
14	GO:0009051	pentose-phosphate shunt, oxidative branch	biological_process	2	L7HNP9, G4MR82
5	GO:0071826	ribonucleoprotein complex subunit organization	biological_process	3	A4R0E5, G4MZ61, G4MSC0
5	GO:0051321	meiotic cell cycle	biological_process	2	G4MNI0, G4MSW6
5	GO:0071822	protein complex subunit organization	biological_process	3	G4MYZ4, L7I7T1, L7I9Y4
6	GO:0009108	coenzyme biosynthetic process	biological_process	2	L7JLQ6, L7IF18
10	GO:0009069	serine family amino acid metabolic process	biological_process	1	G4ML75
4	GO:1901576	organic substance biosynthetic process	biological_process	25	G4NHF4, G4N5R0, G5EHX7, G4MSW3, G4N701, L7IF18, L7IEW6, G4MSW6, G4NAT5, G4MQB8, G4NB93, A4R0E5, G4N700, G4MSC0, G4N8F6, G4MSN8, L7JLQ6, G5EHD8, G4ML75, L7IIP8, L7IFS2, L7IKZ6, G4N0N1, L7HTF4, G4MVB0
8	GO:0005991	trehalose metabolic process	biological_process	1	G4NHF4
10	GO:0000097	sulfur amino acid biosynthetic process	biological_process	1	G4ML75
5	GO:0042375	quinone cofactor metabolic process	biological_process	1	L7JLQ6
4	GO:0022607	cellular component assembly	biological_process	6	G4MYZ4, A4R0E5, L7I7T1, G4MZ61, G4MSC0, G4MSW6
9	GO:0008652	cellular amino acid biosynthetic process	biological_process	3	G5EHD8, L7IF18, G4ML75
7	GO:0045912	negative regulation of carbohydrate metabolic process	biological_process	1	G4NB93
6	GO:0042273	ribosomal large subunit biogenesis	biological_process	1	G4MSC0
5	GO:0006766	vitamin metabolic process	biological_process	1	L7IF18
5	GO:0071166	ribonucleoprotein complex localization	biological_process	1	G4NCD5
7	GO:0045935	positive regulation of nucleobase-containing compound metabolic process	biological_process	1	G4MSW6
7	GO:2000112	regulation of cellular macromolecule biosynthetic process	biological_process	3	G4MSW6, G4MVB0, A4R0E5
12	GO:0016573	histone acetylation	biological_process	1	G4MSW6
6	GO:0045333	cellular respiration	biological_process	7	G4ML82, G4N0N1, G4NAT5, L7HXB7, L7ILD2, G4N4M7, L7JLQ6
2	GO:0008152	metabolic process	biological_process	61	G4ML82, L7I9Y4, L7HNP9, L7IKZ6, L7IEW6, G5EGY2, L7IWV8, G4NHC2, A4QUT2, G4MYC9, G4MKR5, G4NB93, G4NHF4, L7HTF4, G4ML75, G4N5R0, G5EHX7, G4MSW3, G4N701, L7IF18, G4MSW6, G4NAT5, G4MQB8, G4MSK2, G4MSN8, A4R0E5, G4N700, G4MSC0, G4N8F6, G4MR82, L7JLQ6, G5EHD8, G4MQ02, G4NAY8, L7HXW3, G4N0N1, L7I7T1, G4MU97, L7IIP8, L7IFS2, L7HXB7, L7ILD2, G4N4M7, G4MZ61, L7HTU6, G4MPD7, G4MKP3, G4MSC1, G4N3A3, G4MQH4,…
9	GO:0005980	glycogen catabolic process	biological_process	1	G4NES1
7	GO:0006753	nucleoside phosphate metabolic process	biological_process	6	G4MR82, L7HNP9, L7HTF4, G4MU97, L7IIP8, L7IFS2
5	GO:0050790	regulation of catalytic activity	biological_process	1	G4MWG4
5	GO:0031323	regulation of cellular metabolic process	biological_process	5	G4NB93, G4MSW6, G4NHF4, G4MVB0, A4R0E5
10	GO:0006633	fatty acid biosynthetic process	biological_process	3	L7IF18, L7IEW6, G4N0N1
5	GO:0022402	cell cycle process	biological_process	4	G4MNI0, G4MYZ4, L7I9Y4, G4NHF4
6	GO:0019219	regulation of nucleobase-containing compound metabolic process	biological_process	1	G4MSW6
5	GO:1901362	organic cyclic compound biosynthetic process	biological_process	5	G4MSN8, G4ML75, G4MSW6, L7IIP8, L7IFS2
4	GO:0048869	cellular developmental process	biological_process	1	G4NHF4
9	GO:0030041	actin filament polymerization	biological_process	1	G4MYZ4
10	GO:0009150	purine ribonucleotide metabolic process	biological_process	2	L7IIP8, L7IFS2
2	GO:0065007	biological regulation	biological_process	10	G4MNI0, G4NB93, G4MSW6, G4NCD5, G4MYZ4, G4NHF4, G4MWG4, G4MVB0, A4R0E5, G4N8K7
7	GO:0070827	chromatin maintenance	biological_process	1	G4MSW6
10	GO:0060969	negative regulation of gene silencing	biological_process	1	G4MSW6
6	GO:0006518	peptide metabolic process	biological_process	2	G4MR82, G4MQ02
5	GO:0043412	macromolecule modification	biological_process	6	G4NB93, L7HXW3, L7HTU6, G4MY14, G4MZ61, G4MSW6
8	GO:0044247	cellular polysaccharide catabolic process	biological_process	1	G4NES1
6	GO:0044042	glucan metabolic process	biological_process	2	G4NHF4, G4NES1
6	GO:0043436	oxoacid metabolic process	biological_process	10	A4QUT2, L7IF18, G4NAT5, G4MR82, G5EHD8, G4N0N1, L7HNP9, G4N8K7, L7IEW6, G4ML75
2	GO:0050896	response to stimulus	biological_process	4	G4NHF4, A4QUT2, G4MLM8, G4MR82
9	GO:0030472	mitotic spindle organization in nucleus	biological_process	1	L7I9Y4
5	GO:0044283	small molecule biosynthetic process	biological_process	6	L7IF18, L7JLQ6, G5EHD8, L7IEW6, G4N0N1, G4ML75
5	GO:0007010	cytoskeleton organization	biological_process	3	G4MNI0, G4MYZ4, L7I9Y4
9	GO:0009161	ribonucleoside monophosphate metabolic process	biological_process	2	L7IIP8, L7IFS2
8	GO:0046394	carboxylic acid biosynthetic process	biological_process	5	L7IF18, G5EHD8, L7IEW6, G4N0N1, G4ML75
3	GO:0015976	carbon utilization	biological_process	1	L7HTF4
6	GO:0044724	single-organism carbohydrate catabolic process	biological_process	6	L7HNP9, G4MR82, L7HTF4, G4MU97, L7IKZ6, G4NES1
3	GO:0065008	regulation of biological quality	biological_process	4	G4MNI0, G4MSW6, G4MYZ4, G4N8K7
10	GO:0009078	pyruvate family amino acid metabolic process	biological_process	1	G4N0N1
5	GO:0051130	positive regulation of cellular component organization	biological_process	1	G4MYZ4
8	GO:0009123	nucleoside monophosphate metabolic process	biological_process	2	L7IIP8, L7IFS2
8	GO:0045814	negative regulation of gene expression, epigenetic	biological_process	1	G4MSW6
9	GO:0006007	glucose catabolic process	biological_process	5	L7HNP9, G4MR82, L7HTF4, G4MU97, L7IKZ6
9	GO:0006090	pyruvate metabolic process	biological_process	1	G4N0N1
10	GO:0000375	RNA splicing, via transesterification reactions	biological_process	1	G4MZ61
7	GO:0019321	pentose metabolic process	biological_process	2	L7HNP9, G4MR82
9	GO:0009126	purine nucleoside monophosphate metabolic process	biological_process	2	L7IIP8, L7IFS2
5	GO:0009059	macromolecule biosynthetic process	biological_process	16	G4N5R0, G5EHX7, G4MSW3, G4N701, L7IF18, L7IEW6, G4MSW6, G4NAT5, G4MQB8, A4R0E5, G4N700, G4MSC0, G4N8F6, G4MSN8, G5EHD8, G4MVB0
7	GO:1901663	quinone biosynthetic process	biological_process	1	L7JLQ6
11	GO:0030838	positive regulation of actin filament polymerization	biological_process	1	G4MYZ4
7	GO:0005984	disaccharide metabolic process	biological_process	2	G4NHF4, G4NES1
11	GO:0075039	establishment of turgor in appressorium	biological_process	1	G4NHF4
4	GO:0007049	cell cycle	biological_process	5	G4MNI0, G4MYZ4, G4MSW6, L7I9Y4, G4NHF4
6	GO:0031326	regulation of cellular biosynthetic process	biological_process	5	G4NB93, G4MSW6, G4NHF4, G4MVB0, A4R0E5
8	GO:0006520	cellular amino acid metabolic process	biological_process	7	A4QUT2, G4NAT5, G4MR82, G5EHD8, G4N0N1, L7IF18, G4ML75
11	GO:0010847	regulation of chromatin assembly	biological_process	1	G4MSW6
11	GO:0000377	RNA splicing, via transesterification reactions with bulged adenosine as nucleophile	biological_process	1	G4MZ61
3	GO:0032259	methylation	biological_process	1	G4ML75
12	GO:0009086	methionine biosynthetic process	biological_process	1	G4ML75
6	GO:0044036	cell wall macromolecule metabolic process	biological_process	1	G5EHD8
9	GO:0008608	attachment of spindle microtubules to kinetochore	biological_process	1	G4MNI0
3	GO:0048610	cellular process involved in reproduction	biological_process	3	G4MNI0, G4MSW6, G4NHF4
9	GO:0006575	cellular modified amino acid metabolic process	biological_process	2	G4MR82, L7IF18
11	GO:0006739	NADP metabolic process	biological_process	4	G4MR82, L7HNP9, L7HTF4, G4MU97
6	GO:0009890	negative regulation of biosynthetic process	biological_process	2	G4NB93, G4MSW6
12	GO:0006554	lysine catabolic process	biological_process	1	G4NAT5
4	GO:0070271	protein complex biogenesis	biological_process	2	G4MYZ4, L7I7T1
4	GO:0022413	reproductive process in single-celled organism	biological_process	1	G4NHF4
6	GO:0006811	ion transport	biological_process	3	L7JLQ6, L7IIP8, L7IFS2
5	GO:0070727	cellular macromolecule localization	biological_process	1	G4MNI0
10	GO:0051316	attachment of spindle microtubules to kinetochore involved in meiotic chromosome segregation	biological_process	1	G4MNI0
10	GO:0009201	ribonucleoside triphosphate biosynthetic process	biological_process	2	L7IIP8, L7IFS2
9	GO:0042744	hydrogen peroxide catabolic process	biological_process	1	A4QUT2
8	GO:0006586	indolalkylamine metabolic process	biological_process	1	A4QUT2
7	GO:0006576	cellular biogenic amine metabolic process	biological_process	1	A4QUT2
4	GO:0003006	developmental process involved in reproduction	biological_process	1	G4NHF4
8	GO:0008154	actin polymerization or depolymerization	biological_process	1	G4MYZ4
5	GO:0044111	development involved in symbiotic interaction	biological_process	1	G4NHF4
9	GO:0051254	positive regulation of RNA metabolic process	biological_process	1	G4MSW6
6	GO:0006109	regulation of carbohydrate metabolic process	biological_process	2	G4NB93, G4NHF4
4	GO:0044403	symbiosis, encompassing mutualism through parasitism	biological_process	1	G4NHF4
13	GO:0071265	L-methionine biosynthetic process	biological_process	1	G4ML75
9	GO:0046083	adenine metabolic process	biological_process	1	G4ML75
9	GO:0071428	rRNA-containing ribonucleoprotein complex export from nucleus	biological_process	1	G4NCD5
5	GO:0048523	negative regulation of cellular process	biological_process	2	G4NB93, G4MSW6
6	GO:0006767	water-soluble vitamin metabolic process	biological_process	1	L7IF18
5	GO:0009893	positive regulation of metabolic process	biological_process	1	G4MSW6
4	GO:0043934	sporulation	biological_process	1	G4NHF4
7	GO:0022904	respiratory electron transport chain	biological_process	4	L7HXB7, L7ILD2, G4N4M7, L7JLQ6
14	GO:0033696	negative regulation of extent of heterochromatin assembly	biological_process	1	G4MSW6
4	GO:0007059	chromosome segregation	biological_process	1	G4MNI0
6	GO:0016051	carbohydrate biosynthetic process	biological_process	5	G4NHF4, G4NB93, L7IKZ6, G4N0N1, L7HTF4
6	GO:0030203	glycosaminoglycan metabolic process	biological_process	1	G5EHD8
13	GO:0030702	chromatin silencing at centromere	biological_process	1	G4MSW6
9	GO:0005992	trehalose biosynthetic process	biological_process	1	G4NHF4
6	GO:0030435	sporulation resulting in formation of a cellular spore	biological_process	1	G4NHF4
7	GO:0010608	posttranscriptional regulation of gene expression	biological_process	2	G4MVB0, A4R0E5
9	GO:0009142	nucleoside triphosphate biosynthetic process	biological_process	2	L7IIP8, L7IFS2
9	GO:0009124	nucleoside monophosphate biosynthetic process	biological_process	2	L7IIP8, L7IFS2
4	GO:0006996	organelle organization	biological_process	7	G4MNI0, G4NCV5, G4MSW6, G4MYZ4, L7I7T1, L7I9Y4, G4MSC0
7	GO:0016070	RNA metabolic process	biological_process	5	G4MSN8, G4NAY8, L7HXW3, G4MSW6, G4MZ61
5	GO:0044272	sulfur compound biosynthetic process	biological_process	1	G4ML75
11	GO:0006531	aspartate metabolic process	biological_process	1	G4N0N1
8	GO:0006206	pyrimidine nucleobase metabolic process	biological_process	1	G4MSN8
5	GO:0051171	regulation of nitrogen compound metabolic process	biological_process	1	G4MSW6
6	GO:0019751	polyol metabolic process	biological_process	1	L7HTF4
4	GO:0043954	cellular component maintenance	biological_process	1	G4MSW6
9	GO:0060968	regulation of gene silencing	biological_process	1	G4MSW6
5	GO:0010467	gene expression	biological_process	13	G4N5R0, G5EHX7, G4MSW3, G4N701, A4R0E5, G4N700, G4MSC0, G4N8F6, G4MSN8, G4MSW6, G4MZ61, G4MVB0, L7HXW3
5	GO:0070887	cellular response to chemical stimulus	biological_process	1	A4QUT2
5	GO:0000278	mitotic cell cycle	biological_process	3	G4MNI0, G4MYZ4, L7I9Y4
11	GO:0006555	methionine metabolic process	biological_process	1	G4ML75
11	GO:0009068	aspartate family amino acid catabolic process	biological_process	1	G4NAT5
8	GO:0006744	ubiquinone biosynthetic process	biological_process	1	L7JLQ6
10	GO:0015939	pantothenate metabolic process	biological_process	1	L7IF18
10	GO:0006355	regulation of transcription, DNA-dependent	biological_process	1	G4MSW6
4	GO:0006810	transport	biological_process	6	L7JLQ6, L7HTU6, L7IIP8, L7IFS2, L7JD87, G4NCD5
7	GO:0043254	regulation of protein complex assembly	biological_process	1	G4MYZ4
5	GO:0009892	negative regulation of metabolic process	biological_process	2	G4NB93, G4MSW6
3	GO:0042221	response to chemical stimulus	biological_process	2	A4QUT2, G4MR82
5	GO:0015947	methane metabolic process	biological_process	1	A4QUT2
7	GO:0016568	chromatin modification	biological_process	2	G4NCV5, G4MSW6
8	GO:0031334	positive regulation of protein complex assembly	biological_process	1	G4MYZ4
4	GO:1901135	carbohydrate derivative metabolic process	biological_process	3	G5EHD8, L7IIP8, L7IFS2
12	GO:0033539	fatty acid beta-oxidation using acyl-CoA dehydrogenase	biological_process	1	G4N8K7
5	GO:1901566	organonitrogen compound biosynthetic process	biological_process	5	G5EHD8, G4ML75, L7IIP8, L7IFS2, L7IF18
5	GO:0009889	regulation of biosynthetic process	biological_process	5	G4NB93, G4MSW6, G4NHF4, G4MVB0, A4R0E5
11	GO:0009084	glutamine family amino acid biosynthetic process	biological_process	1	G5EHD8
10	GO:0000413	protein peptidyl-prolyl isomerization	biological_process	1	G4MY14
10	GO:0009062	fatty acid catabolic process	biological_process	1	G4N8K7
6	GO:0055088	lipid homeostasis	biological_process	1	G4N8K7
4	GO:0050794	regulation of cellular process	biological_process	6	G4NB93, G4MYZ4, G4MSW6, G4NHF4, G4MVB0, A4R0E5
3	GO:0044238	primary metabolic process	biological_process	50	G4ML82, G4NB93, G4NHF4, L7HTF4, G4N5R0, G5EHX7, G4MSW3, G4N701, L7IF18, L7IEW6, G4MSW6, G4NAT5, G4MQB8, A4QUT2, G4MSN8, A4R0E5, G4N700, G4MSC0, G4N8F6, G4MR82, G5EHD8, G4NAY8, L7HXW3, G4N0N1, G4ML75, L7I7T1, L7HNP9, G4MU97, L7IKZ6, L7IIP8, L7IFS2, G4MZ61, G4MPD7, G4MKP3, G4MSC1, G4N3A3, G4MQ02, G4MQH4, L7HTU6, G4NES1, G4MY14, G4MLM8, G4NF57, G4MTZ0, G4MVB0, G4MRS8, G4NHC2, G4MRA6, G4MSK2, G4N8K7
4	GO:0044712	single-organism catabolic process	biological_process	2	G4NAT5, G4N8K7
12	GO:0006754	ATP biosynthetic process	biological_process	2	L7IIP8, L7IFS2
11	GO:0043161	proteasomal ubiquitin-dependent protein catabolic process	biological_process	1	G4NB93
3	GO:0044419	interspecies interaction between organisms	biological_process	1	G4NHF4
11	GO:0009168	purine ribonucleoside monophosphate biosynthetic process	biological_process	2	L7IIP8, L7IFS2
4	GO:0043933	macromolecular complex subunit organization	biological_process	6	G4MYZ4, A4R0E5, L7I7T1, L7I9Y4, G4MZ61, G4MSC0
6	GO:0044242	cellular lipid catabolic process	biological_process	1	G4N8K7
5	GO:0006914	autophagy	biological_process	1	L7HTU6
3	GO:0032505	reproduction of a single-celled organism	biological_process	1	G4NHF4
9	GO:0009259	ribonucleotide metabolic process	biological_process	2	L7IIP8, L7IFS2
8	GO:0006006	glucose metabolic process	biological_process	8	G4NB93, G4MR82, L7HNP9, L7HTF4, G4MU97, L7IKZ6, G4N0N1, G4NHF4
8	GO:0015672	monovalent inorganic cation transport	biological_process	3	L7JLQ6, L7IIP8, L7IFS2
9	GO:0046128	purine ribonucleoside metabolic process	biological_process	2	L7IIP8, L7IFS2
8	GO:0009163	nucleoside biosynthetic process	biological_process	2	L7IIP8, L7IFS2
7	GO:0034220	ion transmembrane transport	biological_process	2	L7IIP8, L7IFS2
7	GO:0032268	regulation of cellular protein metabolic process	biological_process	2	G4MVB0, A4R0E5
5	GO:0008610	lipid biosynthetic process	biological_process	3	L7IF18, L7IEW6, G4N0N1
5	GO:0016052	carbohydrate catabolic process	biological_process	6	L7HNP9, G4MR82, L7HTF4, G4MU97, L7IKZ6, G4NES1
7	GO:0034440	lipid oxidation	biological_process	1	G4N8K7
4	GO:0042592	homeostatic process	biological_process	2	G4MSW6, G4N8K7
7	GO:0075015	formation of infection structure on or near host	biological_process	1	G4NHF4
5	GO:0071824	protein-DNA complex subunit organization	biological_process	1	L7I7T1
11	GO:0006541	glutamine metabolic process	biological_process	1	G5EHD8
10	GO:0075035	maturation of appressorium on or near host	biological_process	1	G4NHF4
8	GO:0016071	mRNA metabolic process	biological_process	2	G4NAY8, G4MZ61
10	GO:0015985	energy coupled proton transport, down electrochemical gradient	biological_process	2	L7IIP8, L7IFS2
11	GO:0046034	ATP metabolic process	biological_process	2	L7IIP8, L7IFS2
5	GO:1901137	carbohydrate derivative biosynthetic process	biological_process	3	G5EHD8, L7IIP8, L7IFS2
8	GO:0045815	positive regulation of gene expression, epigenetic	biological_process	1	G4MSW6
5	GO:0046148	pigment biosynthetic process	biological_process	1	G4ML75
5	GO:0019637	organophosphate metabolic process	biological_process	6	G4MR82, L7HNP9, L7HTF4, G4MU97, L7IIP8, L7IFS2
5	GO:0044282	small molecule catabolic process	biological_process	2	G4NAT5, G4N8K7
7	GO:0010628	positive regulation of gene expression	biological_process	1	G4MSW6
4	GO:0022613	ribonucleoprotein complex biogenesis	biological_process	10	A4R0E5, G4MZ61, G4MSC0, G4N5R0, G4N700, G5EHX7, G4MSW3, G4NCD5, G4N8F6, G4N701
9	GO:0030437	ascospore formation	biological_process	1	G4NHF4
4	GO:0046483	heterocycle metabolic process	biological_process	15	A4QUT2, G4MSN8, G4MSW6, G4MR82, G4NAY8, L7HXW3, G4ML75, L7I7T1, L7HNP9, L7HTF4, G4MU97, L7IIP8, L7IFS2, G4MZ61, G4MSK2
6	GO:0031325	positive regulation of cellular metabolic process	biological_process	1	G4MSW6
7	GO:0034728	nucleosome organization	biological_process	1	L7I7T1
10	GO:0009167	purine ribonucleoside monophosphate metabolic process	biological_process	2	L7IIP8, L7IFS2
11	GO:0006553	lysine metabolic process	biological_process	1	G4NAT5
5	GO:0032535	regulation of cellular component size	biological_process	1	G4MYZ4
9	GO:0032271	regulation of protein polymerization	biological_process	1	G4MYZ4
8	GO:0051603	proteolysis involved in cellular protein catabolic process	biological_process	1	G4NB93
6	GO:0009891	positive regulation of biosynthetic process	biological_process	1	G4MSW6
5	GO:0048646	anatomical structure formation involved in morphogenesis	biological_process	1	G4NHF4
7	GO:0010558	negative regulation of macromolecule biosynthetic process	biological_process	1	G4MSW6
6	GO:0034613	cellular protein localization	biological_process	1	G4MNI0
4	GO:1901575	organic substance catabolic process	biological_process	10	G4NB93, G4NAT5, G4MQ02, L7HNP9, G4MR82, L7HTF4, G4MU97, L7IKZ6, G4NES1, G4N8K7
7	GO:0009112	nucleobase metabolic process	biological_process	2	G4MSN8, G4ML75
6	GO:0051445	regulation of meiotic cell cycle	biological_process	1	G4MSW6
4	GO:0051301	cell division	biological_process	2	G4ML89, G4MYZ4
14	GO:0071266	'de novo' L-methionine biosynthetic process	biological_process	1	G4ML75
9	GO:0006351	transcription, DNA-dependent	biological_process	2	G4MSN8, G4MSW6
10	GO:0006122	mitochondrial electron transport, ubiquinol to cytochrome c	biological_process	2	L7ILD2, G4N4M7
5	GO:0006796	phosphate-containing compound metabolic process	biological_process	10	G4MR82, L7HNP9, L7HTF4, G4MU97, L7IIP8, L7IFS2, L7HXB7, L7ILD2, G4N4M7, L7JLQ6
9	GO:0032446	protein modification by small protein conjugation	biological_process	1	G4NB93
5	GO:0019438	aromatic compound biosynthetic process	biological_process	5	G4MSN8, G4ML75, G4MSW6, L7IIP8, L7IFS2
11	GO:0006635	fatty acid beta-oxidation	biological_process	1	G4N8K7
5	GO:0072524	pyridine-containing compound metabolic process	biological_process	4	G4MR82, L7HNP9, L7HTF4, G4MU97
10	GO:0009260	ribonucleotide biosynthetic process	biological_process	2	L7IIP8, L7IFS2
9	GO:0019362	pyridine nucleotide metabolic process	biological_process	4	G4MR82, L7HNP9, L7HTF4, G4MU97
10	GO:0009145	purine nucleoside triphosphate biosynthetic process	biological_process	2	L7IIP8, L7IFS2
5	GO:0042546	cell wall biogenesis	biological_process	1	G5EHD8
7	GO:0006024	glycosaminoglycan biosynthetic process	biological_process	1	G5EHD8
7	GO:0044132	development of symbiont on or near host	biological_process	1	G4NHF4
7	GO:0070828	heterochromatin organization	biological_process	1	G4MSW6
13	GO:0000245	spliceosomal complex assembly	biological_process	1	G4MZ61
10	GO:0046496	nicotinamide nucleotide metabolic process	biological_process	4	G4MR82, L7HNP9, L7HTF4, G4MU97
7	GO:0000281	mitotic cytokinesis	biological_process	1	G4MYZ4
6	GO:0010639	negative regulation of organelle organization	biological_process	1	G4MSW6
9	GO:0006446	regulation of translational initiation	biological_process	1	A4R0E5
4	GO:0008104	protein localization	biological_process	2	G4MNI0, L7HTU6
6	GO:0036211	protein modification process	biological_process	5	G4NB93, L7HTU6, G4MY14, G4MZ61, G4MSW6
3	GO:0050789	regulation of biological process	biological_process	7	G4NB93, G4MYZ4, G4MSW6, G4NHF4, G4MWG4, G4MVB0, A4R0E5
12	GO:1900535	palmitic acid biosynthetic process	biological_process	1	L7IF18
8	GO:0005977	glycogen metabolic process	biological_process	1	G4NES1
12	GO:0006542	glutamine biosynthetic process	biological_process	1	G5EHD8
9	GO:0019520	aldonic acid metabolic process	biological_process	1	L7HNP9
7	GO:0045426	quinone cofactor biosynthetic process	biological_process	1	L7JLQ6
9	GO:0051253	negative regulation of RNA metabolic process	biological_process	1	G4MSW6
7	GO:0046365	monosaccharide catabolic process	biological_process	5	L7HNP9, G4MR82, L7HTF4, G4MU97, L7IKZ6
10	GO:0009066	aspartate family amino acid metabolic process	biological_process	3	G4NAT5, G4N0N1, G4ML75
8	GO:0006417	regulation of translation	biological_process	2	G4MVB0, A4R0E5
9	GO:0001731	formation of translation preinitiation complex	biological_process	1	A4R0E5
7	GO:0043623	cellular protein complex assembly	biological_process	1	G4MYZ4
6	GO:0043604	amide biosynthetic process	biological_process	1	L7IF18
8	GO:0071426	ribonucleoprotein complex export from nucleus	biological_process	1	G4NCD5
6	GO:0000226	microtubule cytoskeleton organization	biological_process	2	G4MNI0, L7I9Y4
3	GO:0009405	pathogenesis	biological_process	1	G4MRS8
6	GO:0044264	cellular polysaccharide metabolic process	biological_process	2	G4NHF4, G4NES1
9	GO:0070413	trehalose metabolism in response to stress	biological_process	1	G4NHF4
6	GO:0006733	oxidoreduction coenzyme metabolic process	biological_process	5	L7JLQ6, G4MR82, L7HNP9, L7HTF4, G4MU97
10	GO:0006164	purine nucleotide biosynthetic process	biological_process	2	L7IIP8, L7IFS2
4	GO:0072593	reactive oxygen species metabolic process	biological_process	1	A4QUT2
5	GO:0051129	negative regulation of cellular component organization	biological_process	1	G4MSW6
6	GO:0007126	meiosis	biological_process	1	G4MNI0
10	GO:0006568	tryptophan metabolic process	biological_process	1	A4QUT2
8	GO:0045143	homologous chromosome segregation	biological_process	1	G4MNI0
7	GO:0031327	negative regulation of cellular biosynthetic process	biological_process	2	G4NB93, G4MSW6
2	GO:0009987	cellular process	biological_process	54	G4NB93, G4NHF4, L7HTF4, G4N5R0, G5EHX7, G4MSW3, G4N701, G4MNI0, G4NCV5, L7IF18, L7IEW6, G4MSW6, G4NAT5, G4MQB8, G4MSK2, A4QUT2, G4MSN8, A4R0E5, G4N700, G4MSC0, G4N8F6, G4ML89, G4MYZ4, L7IWV8, G4MR82, L7JLQ6, G5EHD8, G4MQ02, G4NAY8, L7HXW3, G4N0N1, G4ML75, L7I7T1, L7HNP9, L7I9Y4, G4ML82, G4MU97, L7IKZ6, L7IIP8, L7IFS2, L7JD87, L7HXB7, L7ILD2, G4N4M7, G4MZ61, L7HTU6, G4NES1, G4MY14, G4MLM8, G4NF57,…
4	GO:0044087	regulation of cellular component biogenesis	biological_process	2	G4MYZ4, G4MSW6
6	GO:0055085	transmembrane transport	biological_process	3	L7IIP8, L7IFS2, L7JLQ6
5	GO:1901659	glycosyl compound biosynthetic process	biological_process	2	L7IIP8, L7IFS2
4	GO:0051186	cofactor metabolic process	biological_process	6	L7JLQ6, G4MR82, L7HNP9, L7HTF4, G4MU97, L7IF18
8	GO:0019320	hexose catabolic process	biological_process	5	L7HNP9, G4MR82, L7HTF4, G4MU97, L7IKZ6
5	GO:0006139	nucleobase-containing compound metabolic process	biological_process	14	G4MSN8, G4MSW6, G4MR82, G4NAY8, L7HXW3, G4ML75, L7I7T1, L7HNP9, L7HTF4, G4MU97, L7IIP8, L7IFS2, G4MZ61, G4MSK2
6	GO:0006508	proteolysis	biological_process	7	G4NB93, G4MPD7, G4MKP3, G4MSC1, G4N3A3, G4MQ02, G4MQH4
6	GO:0034645	cellular macromolecule biosynthetic process	biological_process	16	G4N5R0, G5EHX7, G4MSW3, G4N701, L7IF18, L7IEW6, G4MSW6, G4NAT5, G4MQB8, A4R0E5, G4N700, G4MSC0, G4N8F6, G4MSN8, G5EHD8, G4MVB0
6	GO:0051173	positive regulation of nitrogen compound metabolic process	biological_process	1	G4MSW6
6	GO:0000910	cytokinesis	biological_process	1	G4MYZ4
5	GO:0044255	cellular lipid metabolic process	biological_process	4	L7IF18, G4N8K7, L7IEW6, G4N0N1
7	GO:0045934	negative regulation of nucleobase-containing compound metabolic process	biological_process	1	G4MSW6
9	GO:0070646	protein modification by small protein removal	biological_process	1	G4MZ61
5	GO:0044723	single-organism carbohydrate metabolic process	biological_process	9	G4NHF4, L7HTF4, G4NB93, G4MR82, L7HNP9, G4MU97, L7IKZ6, G4N0N1, G4NES1
4	GO:0006091	generation of precursor metabolites and energy	biological_process	10	G4ML82, G4N0N1, G4NAT5, L7IKZ6, L7HTF4, L7HXB7, L7ILD2, G4N4M7, L7JLQ6, G4NES1
9	GO:0008380	RNA splicing	biological_process	1	G4MZ61
5	GO:0016042	lipid catabolic process	biological_process	1	G4N8K7
13	GO:0015986	ATP synthesis coupled proton transport	biological_process	2	L7IIP8, L7IFS2
8	GO:0006396	RNA processing	biological_process	2	G4MZ61, L7HXW3
6	GO:0034599	cellular response to oxidative stress	biological_process	1	A4QUT2
7	GO:0006412	translation	biological_process	9	G4N5R0, G5EHX7, G4MSW3, G4N701, A4R0E5, G4N700, G4MSC0, G4N8F6, G4MVB0
3	GO:0044763	single-organism cellular process	biological_process	17	G4NHF4, G4MNI0, G4NCV5, G4MSW6, G4ML89, G4MYZ4, A4QUT2, L7I7T1, G5EHD8, L7I9Y4, L7IIP8, L7IFS2, L7JD87, L7HTU6, G4MSC0, L7JLQ6, G4NCD5
5	GO:0018130	heterocycle biosynthetic process	biological_process	5	G4MSN8, G4ML75, G4MSW6, L7IIP8, L7IFS2
6	GO:0010604	positive regulation of macromolecule metabolic process	biological_process	1	G4MSW6
7	GO:0044275	cellular carbohydrate catabolic process	biological_process	1	G4NES1
11	GO:0009152	purine ribonucleotide biosynthetic process	biological_process	2	L7IIP8, L7IFS2
4	GO:0044281	small molecule metabolic process	biological_process	18	L7HTF4, G4NB93, A4QUT2, G4MSN8, L7IF18, G4NAT5, G4MR82, L7JLQ6, G5EHD8, G4N0N1, G4ML75, L7HNP9, G4MU97, L7IIP8, L7IFS2, G4NHF4, G4N8K7, L7IEW6
8	GO:0019319	hexose biosynthetic process	biological_process	5	G4NB93, L7IKZ6, G4N0N1, L7HTF4, G4NHF4
6	GO:0030258	lipid modification	biological_process	1	G4N8K7
5	GO:1901565	organonitrogen compound catabolic process	biological_process	2	G4NAT5, G4MQ02
5	GO:0051651	maintenance of location in cell	biological_process	1	G4MNI0
6	GO:0046907	intracellular transport	biological_process	2	L7JD87, G4NCD5
4	GO:0010035	response to inorganic substance	biological_process	2	A4QUT2, G4MR82
6	GO:0010638	positive regulation of organelle organization	biological_process	1	G4MYZ4
8	GO:0009119	ribonucleoside metabolic process	biological_process	2	L7IIP8, L7IFS2
13	GO:0031935	regulation of chromatin silencing	biological_process	1	G4MSW6
5	GO:0042743	hydrogen peroxide metabolic process	biological_process	1	A4QUT2
9	GO:0042775	mitochondrial ATP synthesis coupled electron transport	biological_process	4	L7HXB7, L7ILD2, G4N4M7, L7JLQ6
7	GO:0006743	ubiquinone metabolic process	biological_process	1	L7JLQ6
10	GO:0006111	regulation of gluconeogenesis	biological_process	2	G4NB93, G4NHF4
5	GO:0022900	electron transport chain	biological_process	4	L7HXB7, L7ILD2, G4N4M7, L7JLQ6
6	GO:0010565	regulation of cellular ketone metabolic process	biological_process	2	G4NB93, G4NHF4
8	GO:0044134	development of symbiont on or near host phyllosphere	biological_process	1	G4NHF4
5	GO:0044765	single-organism transport	biological_process	3	L7JLQ6, L7IIP8, L7IFS2
9	GO:0072329	monocarboxylic acid catabolic process	biological_process	1	G4N8K7
8	GO:0046351	disaccharide biosynthetic process	biological_process	1	G4NHF4
3	GO:0016043	cellular component organization	biological_process	9	G4MNI0, G4NCV5, G4MSW6, G4MYZ4, A4R0E5, L7I7T1, L7I9Y4, G4MZ61, G4MSC0
9	GO:0009072	aromatic amino acid family metabolic process	biological_process	1	A4QUT2
8	GO:0001672	regulation of chromatin assembly or disassembly	biological_process	1	G4MSW6
5	GO:0045184	establishment of protein localization	biological_process	1	L7HTU6
8	GO:0006414	translational elongation	biological_process	1	G4MVB0
4	GO:1901615	organic hydroxy compound metabolic process	biological_process	1	L7HTF4
7	GO:0009060	aerobic respiration	biological_process	3	G4ML82, G4N0N1, G4NAT5
8	GO:0016458	gene silencing	biological_process	1	G4MSW6
13	GO:0031454	regulation of extent of heterochromatin assembly	biological_process	1	G4MSW6
8	GO:0032774	RNA biosynthetic process	biological_process	2	G4MSN8, G4MSW6
5	GO:0051649	establishment of localization in cell	biological_process	2	L7JD87, G4NCD5
5	GO:0009408	response to heat	biological_process	1	G4NHF4
2	GO:0051179	localization	biological_process	7	L7JLQ6, G4MNI0, L7HTU6, L7IIP8, L7IFS2, L7JD87, G4NCD5
9	GO:0006397	mRNA processing	biological_process	1	G4MZ61
8	GO:0000723	telomere maintenance	biological_process	1	G4MSW6
9	GO:0006473	protein acetylation	biological_process	1	G4MSW6
7	GO:1902275	regulation of chromatin organization	biological_process	1	G4MSW6
7	GO:0010629	negative regulation of gene expression	biological_process	1	G4MSW6
11	GO:0045893	positive regulation of transcription, DNA-dependent	biological_process	1	G4MSW6
4	GO:0051128	regulation of cellular component organization	biological_process	2	G4MYZ4, G4MSW6
7	GO:0044257	cellular protein catabolic process	biological_process	1	G4NB93
5	GO:0048878	chemical homeostasis	biological_process	1	G4N8K7
7	GO:0006457	protein folding	biological_process	4	G4MY14, G4MLM8, G4NF57, G4MTZ0
4	GO:0051641	cellular localization	biological_process	3	G4MNI0, L7JD87, G4NCD5
6	GO:0005996	monosaccharide metabolic process	biological_process	8	L7HTF4, G4NB93, G4MR82, L7HNP9, G4MU97, L7IKZ6, G4N0N1, G4NHF4
4	GO:0055114	oxidation-reduction process	biological_process	22	L7I9Y4, L7HNP9, L7IKZ6, L7IEW6, G5EGY2, L7IWV8, G4NHC2, A4QUT2, G4MYC9, G4MKR5, G4MR82, G4ML82, G4N0N1, G4NAT5, L7HTF4, G4MU97, L7HXB7, L7ILD2, G4N4M7, L7JLQ6, G4NES1, G4N8K7
13	GO:0031452	negative regulation of heterochromatin assembly	biological_process	1	G4MSW6
8	GO:0046112	nucleobase biosynthetic process	biological_process	1	G4ML75
5	GO:0030154	cell differentiation	biological_process	1	G4NHF4
8	GO:0051252	regulation of RNA metabolic process	biological_process	1	G4MSW6
11	GO:0042787	protein ubiquitination involved in ubiquitin-dependent protein catabolic process	biological_process	1	G4NB93
2	GO:0032502	developmental process	biological_process	18	L7ILD2, L7HXB7, L7IKZ6, G4N5R0, G4MLM8, G5EHX7, G4MRS8, G4ML75, G4MKP3, G4MSC0, G4MSW3, G4NF57, G4MTZ0, G4MRA6, G4NES1, G4MKR5, G4MU97, G4NHF4
8	GO:0070647	protein modification by small protein conjugation or removal	biological_process	2	G4NB93, G4MZ61
11	GO:0009092	homoserine metabolic process	biological_process	1	G4ML75
8	GO:0030832	regulation of actin filament length	biological_process	1	G4MYZ4
6	GO:0006818	hydrogen transport	biological_process	3	L7JLQ6, L7IIP8, L7IFS2
7	GO:0006259	DNA metabolic process	biological_process	2	G4MSW6, L7I7T1
4	GO:1901360	organic cyclic compound metabolic process	biological_process	15	A4QUT2, G4MSN8, G4MSW6, G4MR82, G4NAY8, L7HXW3, G4ML75, L7I7T1, L7HNP9, L7HTF4, G4MU97, L7IIP8, L7IFS2, G4MZ61, G4MSK2
6	GO:0072522	purine-containing compound biosynthetic process	biological_process	3	G4ML75, L7IIP8, L7IFS2
8	GO:0043935	sexual sporulation resulting in formation of a cellular spore	biological_process	1	G4NHF4
8	GO:0046395	carboxylic acid catabolic process	biological_process	2	G4NAT5, G4N8K7
5	GO:0071702	organic substance transport	biological_process	1	L7HTU6
7	GO:0070589	cellular component macromolecule biosynthetic process	biological_process	1	G5EHD8
11	GO:1900533	palmitic acid metabolic process	biological_process	1	L7IF18
6	GO:0055086	nucleobase-containing small molecule metabolic process	biological_process	8	G4MSN8, G4MR82, G4ML75, L7HNP9, L7HTF4, G4MU97, L7IIP8, L7IFS2
11	GO:0006522	alanine metabolic process	biological_process	1	G4N0N1
7	GO:0043632	modification-dependent macromolecule catabolic process	biological_process	1	G4NB93
9	GO:0006631	fatty acid metabolic process	biological_process	4	L7IF18, G4N8K7, L7IEW6, G4N0N1
9	GO:0000096	sulfur amino acid metabolic process	biological_process	1	G4ML75
3	GO:0044710	single-organism metabolic process	biological_process	30	G4ML82, L7I9Y4, L7HNP9, L7IKZ6, L7IEW6, G5EGY2, L7IWV8, G4NHC2, A4QUT2, G4MYC9, G4MKR5, L7HTF4, G4NB93, G4MSN8, L7IF18, G4NAT5, G4MR82, L7JLQ6, G5EHD8, G4N0N1, G4ML75, G4MU97, L7IIP8, L7IFS2, L7HXB7, L7ILD2, G4N4M7, G4NHF4, G4NES1, G4N8K7
10	GO:0046084	adenine biosynthetic process	biological_process	1	G4ML75
7	GO:0051495	positive regulation of cytoskeleton organization	biological_process	1	G4MYZ4
11	GO:0042759	long-chain fatty acid biosynthetic process	biological_process	1	L7IF18
7	GO:0019318	hexose metabolic process	biological_process	8	L7HTF4, G4NB93, G4MR82, L7HNP9, G4MU97, L7IKZ6, G4N0N1, G4NHF4
11	GO:0015940	pantothenate biosynthetic process	biological_process	1	L7IF18
9	GO:0010498	proteasomal protein catabolic process	biological_process	1	G4NB93
10	GO:0051315	attachment of spindle microtubules to kinetochore involved in mitotic sister chromatid segregation	biological_process	1	G4MNI0
10	GO:0006123	mitochondrial electron transport, cytochrome c to oxygen	biological_process	1	L7HXB7
4	GO:0044249	cellular biosynthetic process	biological_process	23	G4NHF4, G4N5R0, G5EHX7, G4MSW3, G4N701, L7IF18, L7IEW6, G4MSW6, G4NAT5, G4MQB8, G4NB93, A4R0E5, G4N700, G4MSC0, G4N8F6, G4MSN8, L7JLQ6, G5EHD8, G4ML75, L7IIP8, L7IFS2, G4MVB0, G4N0N1
8	GO:0005982	starch metabolic process	biological_process	2	G4NHF4, G4NES1
4	GO:0006629	lipid metabolic process	biological_process	5	G4ML82, L7IF18, G4N8K7, L7IEW6, G4N0N1
16	GO:0019280	L-methionine biosynthetic process from homoserine via O-acetyl-L-homoserine and cystathionine	biological_process	1	G4ML75
4	GO:0005975	carbohydrate metabolic process	biological_process	12	G4NHF4, L7HTF4, G4NB93, G4MR82, L7HNP9, G4MU97, L7IKZ6, G4N0N1, G4NES1, G4MRS8, G4NHC2, G4MRA6
5	GO:0033554	cellular response to stress	biological_process	2	G4NHF4, A4QUT2
9	GO:0018208	peptidyl-proline modification	biological_process	1	G4MY14
8	GO:0006338	chromatin remodeling	biological_process	2	G4NCV5, G4MSW6
7	GO:0010557	positive regulation of macromolecule biosynthetic process	biological_process	1	G4MSW6
3	GO:0044707	single-multicellular organism process	biological_process	17	L7ILD2, L7HXB7, L7IKZ6, G4N5R0, G4MLM8, G5EHX7, G4MRS8, G4ML75, G4MKP3, G4MSC0, G4MSW3, G4NF57, G4MTZ0, G4MRA6, G4NES1, G4MKR5, G4MU97
14	GO:0031936	negative regulation of chromatin silencing	biological_process	1	G4MSW6
5	GO:0044262	cellular carbohydrate metabolic process	biological_process	5	G4NHF4, L7HTF4, G4NB93, G4NES1, L7HNP9
9	GO:0009144	purine nucleoside triphosphate metabolic process	biological_process	2	L7IIP8, L7IFS2
11	GO:0045892	negative regulation of transcription, DNA-dependent	biological_process	1	G4MSW6
4	GO:0044711	single-organism biosynthetic process	biological_process	6	L7IF18, L7JLQ6, G5EHD8, L7IEW6, G4N0N1, G4ML75
4	GO:1901564	organonitrogen compound metabolic process	biological_process	14	A4QUT2, G4MSN8, G4NAT5, G4MR82, G5EHD8, G4MQ02, G4N0N1, G4ML75, L7HNP9, L7HTF4, G4MU97, L7IIP8, L7IFS2, L7IF18
9	GO:0072330	monocarboxylic acid biosynthetic process	biological_process	3	L7IF18, L7IEW6, G4N0N1
6	GO:1901701	cellular response to oxygen-containing compound	biological_process	1	A4QUT2
13	GO:0070868	heterochromatin organization involved in chromatin silencing	biological_process	1	G4MSW6
5	GO:0072527	pyrimidine-containing compound metabolic process	biological_process	1	G4MSN8
5	GO:0070925	organelle assembly	biological_process	1	G4MSC0
7	GO:0031328	positive regulation of cellular biosynthetic process	biological_process	1	G4MSW6
8	GO:0005985	sucrose metabolic process	biological_process	2	G4NHF4, G4NES1
3	GO:0071704	organic substance metabolic process	biological_process	51	G4ML82, G4NB93, G4NHF4, L7HTF4, G4N5R0, G5EHX7, G4MSW3, G4N701, L7IF18, L7IEW6, G4MSW6, G4NAT5, G4MQB8, G4MSK2, A4QUT2, G4MSN8, A4R0E5, G4N700, G4MSC0, G4N8F6, G4MR82, L7JLQ6, G5EHD8, G4MQ02, G4NAY8, L7HXW3, G4N0N1, G4ML75, L7I7T1, L7HNP9, G4MU97, L7IKZ6, L7IIP8, L7IFS2, G4MZ61, G4MPD7, G4MKP3, G4MSC1, G4N3A3, G4MQH4, L7HTU6, G4NES1, G4MY14, G4MLM8, G4NF57, G4MTZ0, G4MVB0, G4MRS8, G4NHC2, G4MRA6,…
9	GO:0016570	histone modification	biological_process	1	G4MSW6
3	GO:0009058	biosynthetic process	biological_process	25	G4NHF4, G4N5R0, G5EHX7, G4MSW3, G4N701, L7IF18, L7IEW6, G4MSW6, G4NAT5, G4MQB8, G4NB93, A4R0E5, G4N700, G4MSC0, G4N8F6, G4MSN8, L7JLQ6, G5EHD8, G4ML75, L7IIP8, L7IFS2, L7IKZ6, G4N0N1, L7HTF4, G4MVB0
7	GO:0046364	monosaccharide biosynthetic process	biological_process	5	G4NB93, L7IKZ6, G4N0N1, L7HTF4, G4NHF4
7	GO:0006119	oxidative phosphorylation	biological_process	4	L7HXB7, L7ILD2, G4N4M7, L7JLQ6
8	GO:0032787	monocarboxylic acid metabolic process	biological_process	5	L7IF18, G4N0N1, L7HNP9, G4N8K7, L7IEW6
8	GO:2000113	negative regulation of cellular macromolecule biosynthetic process	biological_process	1	G4MSW6
6	GO:0009311	oligosaccharide metabolic process	biological_process	2	G4NHF4, G4NES1
6	GO:0044106	cellular amine metabolic process	biological_process	1	A4QUT2
7	GO:0040029	regulation of gene expression, epigenetic	biological_process	1	G4MSW6
5	GO:0000302	response to reactive oxygen species	biological_process	2	A4QUT2, G4MR82
10	GO:0006511	ubiquitin-dependent protein catabolic process	biological_process	1	G4NB93
12	GO:0006740	NADPH regeneration	biological_process	4	G4MR82, L7HNP9, L7HTF4, G4MU97
4	GO:0009266	response to temperature stimulus	biological_process	1	G4NHF4
5	GO:0009057	macromolecule catabolic process	biological_process	2	G4NB93, G4NES1
7	GO:0006812	cation transport	biological_process	3	L7JLQ6, L7IIP8, L7IFS2
5	GO:0051276	chromosome organization	biological_process	4	G4MNI0, G4NCV5, G4MSW6, L7I7T1
9	GO:0042455	ribonucleoside biosynthetic process	biological_process	2	L7IIP8, L7IFS2
6	GO:0016054	organic acid catabolic process	biological_process	2	G4NAT5, G4N8K7
9	GO:0008064	regulation of actin polymerization or depolymerization	biological_process	1	G4MYZ4
9	GO:0006094	gluconeogenesis	biological_process	5	G4NB93, L7IKZ6, G4N0N1, L7HTF4, G4NHF4
10	GO:0006096	glycolysis	biological_process	2	L7IKZ6, L7HTF4
6	GO:0051246	regulation of protein metabolic process	biological_process	2	G4MVB0, A4R0E5
8	GO:0009117	nucleotide metabolic process	biological_process	6	G4MR82, L7HNP9, L7HTF4, G4MU97, L7IIP8, L7IFS2
2	GO:0051704	multi-organism process	biological_process	2	G4NHF4, G4MRS8
6	GO:0044267	cellular protein metabolic process	biological_process	17	G4NB93, G4N5R0, G5EHX7, G4MSW3, G4N701, A4R0E5, G4N700, G4MSC0, G4N8F6, L7HTU6, G4MY14, G4MLM8, G4NF57, G4MTZ0, G4MZ61, G4MSW6, G4MVB0
5	GO:0019439	aromatic compound catabolic process	biological_process	1	L7IWV8
4	GO:1901657	glycosyl compound metabolic process	biological_process	2	L7IIP8, L7IFS2
8	GO:0006144	purine nucleobase metabolic process	biological_process	2	G4MSN8, G4ML75
8	GO:0016569	covalent chromatin modification	biological_process	1	G4MSW6
6	GO:0048468	cell development	biological_process	1	G4NHF4
8	GO:0071103	DNA conformation change	biological_process	2	L7I7T1, G4MSW6
7	GO:0006073	cellular glucan metabolic process	biological_process	2	G4NHF4, G4NES1
8	GO:0006099	tricarboxylic acid cycle	biological_process	3	G4ML82, G4N0N1, G4NAT5
10	GO:0030833	regulation of actin filament polymerization	biological_process	1	G4MYZ4
10	GO:0009205	purine ribonucleoside triphosphate metabolic process	biological_process	2	L7IIP8, L7IFS2
12	GO:0006342	chromatin silencing	biological_process	1	G4MSW6
6	GO:0016310	phosphorylation	biological_process	4	L7HXB7, L7ILD2, G4N4M7, L7JLQ6
10	GO:1901607	alpha-amino acid biosynthetic process	biological_process	2	G5EHD8, G4ML75
5	GO:0044271	cellular nitrogen compound biosynthetic process	biological_process	6	G4MSN8, G4ML75, G4MSW6, L7IIP8, L7IFS2, L7IF18
5	GO:0042254	ribosome biogenesis	biological_process	8	G4MSC0, G4N5R0, G4N700, G5EHX7, G4MSW3, G4NCD5, G4N8F6, G4N701
5	GO:0051188	cofactor biosynthetic process	biological_process	2	L7JLQ6, L7IF18

## Sheet: MF
Level	GO_ID	Term	Type	Seqs_Num	Sequences
4	GO:0016679	oxidoreductase activity, acting on diphenols and related substances as donors	molecular_function	2	L7ILD2, G4N4M7
4	GO:0016651	oxidoreductase activity, acting on NAD(P)H	molecular_function	1	L7JLQ6
4	GO:0032182	small conjugating protein binding	molecular_function	1	G4MYZ4
6	GO:0016462	pyrophosphatase activity	molecular_function	4	G4NCV5, L7IIP8, L7IFS2, G4MVB0
5	GO:0070011	peptidase activity, acting on L-amino acid peptides	molecular_function	6	G4MSC1, G4MPD7, G4N3A3, G4MKP3, G4MQH4, G4MQ02
6	GO:0004175	endopeptidase activity	molecular_function	1	G4MKP3
3	GO:0048037	cofactor binding	molecular_function	6	L7HNP9, L7IKZ6, G4MR82, G4N8K7, L7JLQ6, G4ML82
6	GO:0042085	5-methyltetrahydropteroyltri-L-glutamate-dependent methyltransferase activity	molecular_function	1	G4ML75
8	GO:0004149	dihydrolipoyllysine-residue succinyltransferase activity	molecular_function	1	G4NAT5
8	GO:0032561	guanyl ribonucleotide binding	molecular_function	2	G4MVB0, G4ML89
6	GO:0046914	transition metal ion binding	molecular_function	7	G4MPD7, G4ML75, G4NHC2, G4MQ02, L7HTF4, G4MZ61, L7IWV8
10	GO:0004129	cytochrome-c oxidase activity	molecular_function	1	L7HXB7
4	GO:0016801	hydrolase activity, acting on ether bonds	molecular_function	1	G4MKB4
6	GO:0008238	exopeptidase activity	molecular_function	4	G4MSC1, G4MQH4, G4MPD7, G4MQ02
5	GO:0016779	nucleotidyltransferase activity	molecular_function	1	G4MSN8
6	GO:0050660	flavin adenine dinucleotide binding	molecular_function	1	G4N8K7
4	GO:0016772	transferase activity, transferring phosphorus-containing groups	molecular_function	2	G4MSN8, L7IF18
3	GO:1901363	heterocyclic compound binding	molecular_function	20	L7HNP9, L7IKZ6, G4MR82, G4N8K7, L7JLQ6, A4QUT2, G5EHX7, G4MVB0, G4ML89, G4ML82, G4MLM8, G4N0N1, G4NF57, G4NCV5, G4NB93, G4MNI0, A4R0E5, G4N5R0, L7HXW3, G4NC37
6	GO:0008236	serine-type peptidase activity	molecular_function	2	G4N3A3, G4MQH4
6	GO:0016748	succinyltransferase activity	molecular_function	1	G4NAT5
7	GO:0035251	UDP-glucosyltransferase activity	molecular_function	1	G4NHF4
2	GO:0005198	structural molecule activity	molecular_function	6	G4N5R0, G4N700, G5EHX7, G4MSC0, G4N8F6, G4N701
6	GO:0032550	purine ribonucleoside binding	molecular_function	8	G4MVB0, G4ML89, G4ML82, G4MLM8, G4N0N1, G4NF57, G4NCV5, G4NB93
7	GO:0003899	DNA-directed RNA polymerase activity	molecular_function	1	G4MSN8
3	GO:0005515	protein binding	molecular_function	11	G4MLM8, G4NF57, G4MTZ0, G4MSW6, G4N871, A4R0E5, G4N7R2, G4MVS9, G4NCV5, G4MYZ4, G4MWG4
7	GO:0008270	zinc ion binding	molecular_function	6	G4MPD7, G4ML75, G4NHC2, G4MQ02, L7HTF4, G4MZ61
7	GO:0017111	nucleoside-triphosphatase activity	molecular_function	4	G4NCV5, L7IIP8, L7IFS2, G4MVB0
6	GO:0051287	NAD binding	molecular_function	2	L7JLQ6, L7IKZ6
8	GO:0004402	histone acetyltransferase activity	molecular_function	1	G4MSW6
7	GO:0008239	dipeptidyl-peptidase activity	molecular_function	1	G4MSC1
5	GO:0031491	nucleosome binding	molecular_function	1	G4NCV5
5	GO:0004075	biotin carboxylase activity	molecular_function	1	G4N0N1
4	GO:0060590	ATPase regulator activity	molecular_function	1	G4MWG4
5	GO:0016620	oxidoreductase activity, acting on the aldehyde or oxo group of donors, NAD or NADP as acceptor	molecular_function	2	L7I9Y4, L7IKZ6
6	GO:0016407	acetyltransferase activity	molecular_function	2	G4MQB8, G4MSW6
4	GO:0016684	oxidoreductase activity, acting on peroxide as acceptor	molecular_function	1	A4QUT2
5	GO:0000166	nucleotide binding	molecular_function	14	L7HNP9, L7IKZ6, G4MR82, G4N8K7, L7JLQ6, G4MVB0, G4ML89, G4ML82, G4MLM8, G4N0N1, G4NF57, G4NCV5, G4NB93, G4NC37
5	GO:0015399	primary active transmembrane transporter activity	molecular_function	2	L7IIP8, L7IFS2
13	GO:0019829	cation-transporting ATPase activity	molecular_function	2	L7IIP8, L7IFS2
5	GO:0016655	oxidoreductase activity, acting on NAD(P)H, quinone or similar compound as acceptor	molecular_function	1	L7JLQ6
3	GO:0033218	amide binding	molecular_function	2	G4MQ02, G4N0N1
5	GO:0008168	methyltransferase activity	molecular_function	1	G4ML75
5	GO:0051539	4 iron, 4 sulfur cluster binding	molecular_function	1	L7JLQ6
3	GO:0097367	carbohydrate derivative binding	molecular_function	9	G4MVB0, G4ML89, G4ML82, G4MLM8, G4N0N1, G4NF57, G4NCV5, G4NB93, L7JLQ6
4	GO:0051213	dioxygenase activity	molecular_function	1	L7IWV8
5	GO:0016818	hydrolase activity, acting on acid anhydrides, in phosphorus-containing anhydrides	molecular_function	4	G4NCV5, L7IIP8, L7IFS2, G4MVB0
7	GO:0008235	metalloexopeptidase activity	molecular_function	1	G4MQ02
3	GO:1901681	sulfur compound binding	molecular_function	1	G4N0N1
6	GO:0003878	ATP citrate synthase activity	molecular_function	1	G4ML82
7	GO:0008137	NADH dehydrogenase (ubiquinone) activity	molecular_function	1	L7JLQ6
4	GO:0016903	oxidoreductase activity, acting on the aldehyde or oxo group of donors	molecular_function	2	L7I9Y4, L7IKZ6
6	GO:0050661	NADP binding	molecular_function	3	L7HNP9, L7IKZ6, G4MR82
5	GO:0016758	transferase activity, transferring hexosyl groups	molecular_function	2	G4NES1, G4NHF4
7	GO:0003746	translation elongation factor activity	molecular_function	1	G4MVB0
6	GO:0004345	glucose-6-phosphate dehydrogenase activity	molecular_function	1	G4MR82
5	GO:0020037	heme binding	molecular_function	1	A4QUT2
3	GO:0016874	ligase activity	molecular_function	3	G4N0N1, G4NB93, G5EHD8
14	GO:0046933	proton-transporting ATP synthase activity, rotational mechanism	molecular_function	2	L7IIP8, L7IFS2
5	GO:0016880	acid-ammonia (or amide) ligase activity	molecular_function	1	G5EHD8
5	GO:0004736	pyruvate carboxylase activity	molecular_function	1	G4N0N1
6	GO:0016417	S-acyltransferase activity	molecular_function	1	G4NAT5
3	GO:0016740	transferase activity	molecular_function	11	G4MQB8, G4NES1, G4N745, L7IEW6, L7IF18, G4NHF4, G4MSN8, G4MSW6, G4ML82, G4ML75, G4NAT5
5	GO:0032549	ribonucleoside binding	molecular_function	8	G4MVB0, G4ML89, G4ML82, G4MLM8, G4N0N1, G4NF57, G4NCV5, G4NB93
5	GO:0016820	hydrolase activity, acting on acid anhydrides, catalyzing transmembrane movement of substances	molecular_function	2	L7IIP8, L7IFS2
7	GO:0004318	enoyl-[acyl-carrier-protein] reductase (NADH) activity	molecular_function	1	L7IEW6
3	GO:0022857	transmembrane transporter activity	molecular_function	5	L7ILD2, G4N4M7, L7HXB7, L7IIP8, L7IFS2
5	GO:0016747	transferase activity, transferring acyl groups other than amino-acyl groups	molecular_function	6	G4MQB8, G4N745, L7IEW6, L7IF18, G4MSW6, G4NAT5
4	GO:0016741	transferase activity, transferring one-carbon groups	molecular_function	1	G4ML75
5	GO:0035639	purine ribonucleoside triphosphate binding	molecular_function	8	G4MVB0, G4ML89, G4ML82, G4MLM8, G4N0N1, G4NF57, G4NCV5, G4NB93
3	GO:0016491	oxidoreductase activity	molecular_function	16	L7ILD2, G4N4M7, L7IWV8, A4QUT2, L7HXB7, G4N8K7, L7IEW6, G5EGY2, G4NHC2, G4MYC9, G4MKR5, L7HNP9, L7I9Y4, L7IKZ6, L7JLQ6, G4MR82
2	GO:0009055	electron carrier activity	molecular_function	1	G4N8K7
9	GO:0005525	GTP binding	molecular_function	2	G4MVB0, G4ML89
4	GO:0051536	iron-sulfur cluster binding	molecular_function	2	L7JLQ6, L7IWV8
9	GO:0015078	hydrogen ion transmembrane transporter activity	molecular_function	5	L7ILD2, G4N4M7, L7HXB7, L7IIP8, L7IFS2
5	GO:0046912	transferase activity, transferring acyl groups, acyl groups converted into alkyl on transfer	molecular_function	1	G4ML82
6	GO:0005509	calcium ion binding	molecular_function	1	G4MTZ0
3	GO:0016787	hydrolase activity	molecular_function	14	G4NES1, G4NCV5, L7IIP8, L7IFS2, G4MSC1, G4MPD7, G4N3A3, G4MKP3, G4MQH4, G4MKB4, G4MU97, G4MVB0, G4MRA6, G4MQ02
7	GO:0030554	adenyl nucleotide binding	molecular_function	6	G4ML82, G4MLM8, G4N0N1, G4NF57, G4NCV5, G4NB93
4	GO:0016675	oxidoreductase activity, acting on a heme group of donors	molecular_function	1	L7HXB7
5	GO:0031406	carboxylic acid binding	molecular_function	1	G4N0N1
3	GO:0016853	isomerase activity	molecular_function	2	G4MY14, L7HXW3
7	GO:0003743	translation initiation factor activity	molecular_function	1	A4R0E5
5	GO:0008194	UDP-glycosyltransferase activity	molecular_function	1	G4NHF4
5	GO:0052689	carboxylic ester hydrolase activity	molecular_function	1	G4MU97
5	GO:0004553	hydrolase activity, hydrolyzing O-glycosyl compounds	molecular_function	2	G4NES1, G4MRA6
4	GO:0016627	oxidoreductase activity, acting on the CH-CH group of donors	molecular_function	2	G4N8K7, L7IEW6
4	GO:0016798	hydrolase activity, acting on glycosyl bonds	molecular_function	2	G4NES1, G4MRA6
6	GO:0008172	S-methyltransferase activity	molecular_function	1	G4ML75
3	GO:0043167	ion binding	molecular_function	22	G4N8K7, G4MPD7, G4ML75, G4NHC2, G4MQ02, L7HTF4, G4MZ61, L7IF18, G4MVB0, G4ML89, G4ML82, G4MLM8, G4N0N1, G4NF57, G4NCV5, G4NB93, G4MTZ0, L7IWV8, G4MSC1, A4QUT2, G4NAY8, L7JLQ6
5	GO:0043130	ubiquitin binding	molecular_function	1	G4MYZ4
7	GO:0070008	serine-type exopeptidase activity	molecular_function	1	G4MQH4
6	GO:0004312	fatty acid synthase activity	molecular_function	2	L7IEW6, L7IF18
7	GO:0004180	carboxypeptidase activity	molecular_function	1	G4MQH4
5	GO:0016616	oxidoreductase activity, acting on the CH-OH group of donors, NAD or NADP as acceptor	molecular_function	2	L7HNP9, G4MR82
5	GO:0009982	pseudouridine synthase activity	molecular_function	1	L7HXW3
4	GO:0016817	hydrolase activity, acting on acid anhydrides	molecular_function	4	G4NCV5, L7IIP8, L7IFS2, G4MVB0
7	GO:0022890	inorganic cation transmembrane transporter activity	molecular_function	5	L7ILD2, G4N4M7, L7HXB7, L7IIP8, L7IFS2
6	GO:0046527	glucosyltransferase activity	molecular_function	1	G4NHF4
6	GO:0004096	catalase activity	molecular_function	1	A4QUT2
4	GO:0031072	heat shock protein binding	molecular_function	1	G4MWG4
4	GO:0016705	oxidoreductase activity, acting on paired donors, with incorporation or reduction of molecular oxygen	molecular_function	1	L7IWV8
7	GO:0032555	purine ribonucleotide binding	molecular_function	8	G4MVB0, G4ML89, G4ML82, G4MLM8, G4N0N1, G4NF57, G4NCV5, G4NB93
7	GO:0019237	centromeric DNA binding	molecular_function	1	G4MNI0
4	GO:0003676	nucleic acid binding	molecular_function	9	G5EHX7, G4MNI0, G4MVB0, A4R0E5, G4N5R0, L7HXW3, G4N0N1, G4NCV5, G4NC37
5	GO:0016676	oxidoreductase activity, acting on a heme group of donors, oxygen as acceptor	molecular_function	1	L7HXB7
5	GO:0046872	metal ion binding	molecular_function	14	G4MPD7, G4ML75, G4NHC2, G4MQ02, L7HTF4, G4MZ61, L7IF18, G4MTZ0, L7IWV8, G4ML82, G4N0N1, G4MSC1, A4QUT2, G4NAY8
5	GO:0004601	peroxidase activity	molecular_function	1	A4QUT2
3	GO:0022892	substrate-specific transporter activity	molecular_function	5	L7ILD2, G4N4M7, L7HXB7, L7IIP8, L7IFS2
6	GO:0033293	monocarboxylic acid binding	molecular_function	1	G4N0N1
4	GO:0016830	carbon-carbon lyase activity	molecular_function	1	L7HTF4
5	GO:0051537	2 iron, 2 sulfur cluster binding	molecular_function	1	L7IWV8
5	GO:0001883	purine nucleoside binding	molecular_function	8	G4MVB0, G4ML89, G4ML82, G4MLM8, G4N0N1, G4NF57, G4NCV5, G4NB93
3	GO:0008641	small protein activating enzyme activity	molecular_function	1	L7HTU6
3	GO:0051540	metal cluster binding	molecular_function	2	L7JLQ6, L7IWV8
6	GO:0004365	glyceraldehyde-3-phosphate dehydrogenase (NAD+) (phosphorylating) activity	molecular_function	1	L7IKZ6
4	GO:0004497	monooxygenase activity	molecular_function	1	L7IWV8
4	GO:0016757	transferase activity, transferring glycosyl groups	molecular_function	2	G4NES1, G4NHF4
5	GO:0052890	oxidoreductase activity, acting on the CH-CH group of donors, with a flavin as acceptor	molecular_function	1	G4N8K7
5	GO:0016832	aldehyde-lyase activity	molecular_function	1	L7HTF4
8	GO:0003825	alpha,alpha-trehalose-phosphate synthase (UDP-forming) activity	molecular_function	1	G4NHF4
4	GO:0016885	ligase activity, forming carbon-carbon bonds	molecular_function	1	G4N0N1
7	GO:0004222	metalloendopeptidase activity	molecular_function	1	G4MKP3
6	GO:0015405	P-P-bond-hydrolysis-driven transmembrane transporter activity	molecular_function	2	L7IIP8, L7IFS2
4	GO:1901265	nucleoside phosphate binding	molecular_function	14	L7HNP9, L7IKZ6, G4MR82, G4N8K7, L7JLQ6, G4MVB0, G4ML89, G4ML82, G4MLM8, G4N0N1, G4NF57, G4NCV5, G4NB93, G4NC37
3	GO:0060589	nucleoside-triphosphatase regulator activity	molecular_function	1	G4MWG4
7	GO:0016751	S-succinyltransferase activity	molecular_function	1	G4NAT5
5	GO:0016803	ether hydrolase activity	molecular_function	1	G4MKB4
7	GO:0004842	ubiquitin-protein ligase activity	molecular_function	1	G4NB93
4	GO:0050662	coenzyme binding	molecular_function	5	L7HNP9, L7IKZ6, G4MR82, G4N8K7, L7JLQ6
4	GO:0016614	oxidoreductase activity, acting on CH-OH group of donors	molecular_function	2	L7HNP9, G4MR82
8	GO:0032559	adenyl ribonucleotide binding	molecular_function	6	G4ML82, G4MLM8, G4N0N1, G4NF57, G4NCV5, G4NB93
7	GO:0005506	iron ion binding	molecular_function	1	L7IWV8
6	GO:0043565	sequence-specific DNA binding	molecular_function	1	G4MNI0
5	GO:0016881	acid-amino acid ligase activity	molecular_function	1	G4NB93
4	GO:0043169	cation binding	molecular_function	14	G4MPD7, G4ML75, G4NHC2, G4MQ02, L7HTF4, G4MZ61, L7IF18, G4MTZ0, L7IWV8, G4ML82, G4N0N1, G4MSC1, A4QUT2, G4NAY8
4	GO:0022804	active transmembrane transporter activity	molecular_function	2	L7IIP8, L7IFS2
6	GO:0016211	ammonia ligase activity	molecular_function	1	G5EHD8
4	GO:0016879	ligase activity, forming carbon-nitrogen bonds	molecular_function	3	G4N0N1, G4NB93, G5EHD8
5	GO:0003677	DNA binding	molecular_function	3	G4MNI0, G4N0N1, G4NCV5
10	GO:0043492	ATPase activity, coupled to movement of substances	molecular_function	2	L7IIP8, L7IFS2
4	GO:0043168	anion binding	molecular_function	10	G4N8K7, G4MVB0, G4ML89, G4ML82, G4MLM8, G4N0N1, G4NF57, G4NCV5, G4NB93, L7JLQ6
3	GO:0036094	small molecule binding	molecular_function	14	L7HNP9, L7IKZ6, G4MR82, G4N8K7, L7JLQ6, G4MVB0, G4ML89, G4ML82, G4MLM8, G4N0N1, G4NF57, G4NCV5, G4NB93, G4NC37
12	GO:0042625	ATPase activity, coupled to transmembrane movement of ions	molecular_function	2	L7IIP8, L7IFS2
4	GO:0051082	unfolded protein binding	molecular_function	3	G4MLM8, G4NF57, G4MTZ0
6	GO:0016410	N-acyltransferase activity	molecular_function	2	G4MQB8, G4MSW6
6	GO:0008135	translation factor activity, nucleic acid binding	molecular_function	2	G4MVB0, A4R0E5
4	GO:0042277	peptide binding	molecular_function	1	G4MQ02
6	GO:0000287	magnesium ion binding	molecular_function	1	L7IF18
2	GO:0016209	antioxidant activity	molecular_function	1	A4QUT2
4	GO:0046906	tetrapyrrole binding	molecular_function	1	A4QUT2
4	GO:0016859	cis-trans isomerase activity	molecular_function	1	G4MY14
6	GO:0034062	RNA polymerase activity	molecular_function	1	G4MSN8
5	GO:0015075	ion transmembrane transporter activity	molecular_function	5	L7ILD2, G4N4M7, L7HXB7, L7IIP8, L7IFS2
6	GO:0019787	small conjugating protein ligase activity	molecular_function	1	G4NB93
7	GO:0003871	5-methyltetrahydropteroyltriglutamate-homocysteine S-methyltransferase activity	molecular_function	1	G4ML75
2	GO:0005215	transporter activity	molecular_function	5	L7ILD2, G4N4M7, L7HXB7, L7IIP8, L7IFS2
6	GO:0008237	metallopeptidase activity	molecular_function	3	G4MPD7, G4MKP3, G4MQ02
7	GO:0004558	alpha-glucosidase activity	molecular_function	1	G4NES1
5	GO:0016681	oxidoreductase activity, acting on diphenols and related substances as donors, cytochrome as acceptor	molecular_function	2	L7ILD2, G4N4M7
7	GO:0004356	glutamate-ammonia ligase activity	molecular_function	1	G5EHD8
6	GO:0008897	holo-[acyl-carrier-protein] synthase activity	molecular_function	1	L7IF18
6	GO:0015926	glucosidase activity	molecular_function	1	G4NES1
3	GO:0003735	structural constituent of ribosome	molecular_function	6	G4N5R0, G4N700, G5EHX7, G4MSC0, G4N8F6, G4N701
5	GO:0003723	RNA binding	molecular_function	5	G5EHX7, G4MVB0, A4R0E5, G4N5R0, L7HXW3
11	GO:0042626	ATPase activity, coupled to transmembrane movement of substances	molecular_function	2	L7IIP8, L7IFS2
5	GO:0000062	fatty-acyl-CoA binding	molecular_function	1	G4N8K7
6	GO:0032553	ribonucleotide binding	molecular_function	9	G4MVB0, G4ML89, G4ML82, G4MLM8, G4N0N1, G4NF57, G4NCV5, G4NB93, L7JLQ6
5	GO:0003954	NADH dehydrogenase activity	molecular_function	1	L7JLQ6
3	GO:0016829	lyase activity	molecular_function	1	L7HTF4
5	GO:0003755	peptidyl-prolyl cis-trans isomerase activity	molecular_function	1	G4MY14
4	GO:0001882	nucleoside binding	molecular_function	8	G4MVB0, G4ML89, G4ML82, G4MLM8, G4N0N1, G4NF57, G4NCV5, G4NB93
4	GO:0022891	substrate-specific transmembrane transporter activity	molecular_function	5	L7ILD2, G4N4M7, L7HXB7, L7IIP8, L7IFS2
8	GO:0015077	monovalent inorganic cation transmembrane transporter activity	molecular_function	5	L7ILD2, G4N4M7, L7HXB7, L7IIP8, L7IFS2
4	GO:0016866	intramolecular transferase activity	molecular_function	1	L7HXW3
4	GO:0032403	protein complex binding	molecular_function	1	G4NCV5
9	GO:0042623	ATPase activity, coupled	molecular_function	2	L7IIP8, L7IFS2
10	GO:0008121	ubiquinol-cytochrome-c reductase activity	molecular_function	2	L7ILD2, G4N4M7
3	GO:0097159	organic cyclic compound binding	molecular_function	20	L7HNP9, L7IKZ6, G4MR82, G4N8K7, L7JLQ6, A4QUT2, G5EHX7, G4MVB0, G4ML89, G4ML82, G4MLM8, G4N0N1, G4NF57, G4NCV5, G4NB93, G4MNI0, A4R0E5, G4N5R0, L7HXW3, G4NC37
5	GO:0003995	acyl-CoA dehydrogenase activity	molecular_function	1	G4N8K7
8	GO:0016887	ATPase activity	molecular_function	3	G4NCV5, L7IIP8, L7IFS2
4	GO:0008233	peptidase activity	molecular_function	6	G4MSC1, G4MPD7, G4N3A3, G4MKP3, G4MQH4, G4MQ02
4	GO:0019842	vitamin binding	molecular_function	1	G4N0N1
3	GO:0003682	chromatin binding	molecular_function	2	G4NCV5, G4N7R2
4	GO:0043177	organic acid binding	molecular_function	1	G4N0N1
4	GO:0016788	hydrolase activity, acting on ester bonds	molecular_function	1	G4MU97
6	GO:0004134	4-alpha-glucanotransferase activity	molecular_function	1	G4NES1
4	GO:0015002	heme-copper terminal oxidase activity	molecular_function	1	L7HXB7
6	GO:0017057	6-phosphogluconolactonase activity	molecular_function	1	G4MU97
2	GO:0003824	catalytic activity	molecular_function	46	G4N0N1, L7ILD2, G4N4M7, L7IWV8, G4MQB8, L7HTF4, G4NES1, G4N745, A4QUT2, L7HXB7, G4N8K7, L7IEW6, G5EGY2, G4NHC2, G4MYC9, G4MKR5, L7IF18, G4NCV5, L7IIP8, L7IFS2, L7HTU6, G4NHF4, G4MSC1, G4MPD7, G4N3A3, G4NB93, G4MY14, G4MKP3, G4MQH4, L7HNP9, L7HXW3, G4MKB4, L7I9Y4, G4MU97, G4MSN8, G4MSW6, L7IKZ6, G4MVB0, G4MRA6, G5EHD8, L7JLQ6, G4ML82, G4MR82, G4ML75, G4NAT5, G4MQ02
8	GO:0003924	GTPase activity	molecular_function	1	G4MVB0
6	GO:0033961	cis-stilbene-oxide hydrolase activity	molecular_function	1	G4MKB4
6	GO:0050136	NADH dehydrogenase (quinone) activity	molecular_function	1	L7JLQ6
4	GO:0017171	serine hydrolase activity	molecular_function	2	G4N3A3, G4MQH4
6	GO:0004332	fructose-bisphosphate aldolase activity	molecular_function	1	L7HTF4
5	GO:0016628	oxidoreductase activity, acting on the CH-CH group of donors, NAD or NADP as acceptor	molecular_function	1	L7IEW6
5	GO:0016708	oxidoreductase activity, acting on paired donors, with incorporation or reduction of molecular oxygen, NAD(P)H as one donor, and incorporation of two atoms of oxygen into one donor	molecular_function	1	L7IWV8
2	GO:0005488	binding	molecular_function	37	L7HNP9, L7IKZ6, G4MR82, G4N8K7, L7JLQ6, G4MPD7, G4ML75, G4NHC2, G4MQ02, L7HTF4, G4MZ61, G4MLM8, G4NF57, G4MTZ0, A4QUT2, G5EHX7, L7IF18, G4ML82, G4MVB0, G4ML89, G4N0N1, G4NCV5, G4NB93, G4MNI0, G4MSW6, G4N871, A4R0E5, G4N7R2, G4MVS9, L7IWV8, G4MSC1, G4NAY8, G4MYZ4, G4MWG4, G4N5R0, L7HXW3, G4NC37
3	GO:0004857	enzyme inhibitor activity	molecular_function	1	G4MWG4
7	GO:0009374	biotin binding	molecular_function	1	G4N0N1
9	GO:0005524	ATP binding	molecular_function	6	G4ML82, G4MLM8, G4N0N1, G4NF57, G4NCV5, G4NB93
4	GO:0016746	transferase activity, transferring acyl groups	molecular_function	7	G4MQB8, G4N745, L7IEW6, L7IF18, G4MSW6, G4ML82, G4NAT5
7	GO:0008080	N-acetyltransferase activity	molecular_function	2	G4MQB8, G4MSW6
8	GO:0070006	metalloaminopeptidase activity	molecular_function	1	G4MQ02
7	GO:0004177	aminopeptidase activity	molecular_function	2	G4MPD7, G4MQ02
6	GO:0004616	phosphogluconate dehydrogenase (decarboxylating) activity	molecular_function	1	L7HNP9
6	GO:0017076	purine nucleotide binding	molecular_function	8	G4MVB0, G4ML89, G4ML82, G4MLM8, G4N0N1, G4NF57, G4NCV5, G4NB93
8	GO:0004135	amylo-alpha-1,6-glucosidase activity	molecular_function	1	G4NES1
7	GO:0019001	guanyl nucleotide binding	molecular_function	2	G4MVB0, G4ML89
7	GO:0010181	FMN binding	molecular_function	1	L7JLQ6
5	GO:0016780	phosphotransferase activity, for other substituted phosphate groups	molecular_function	1	L7IF18
13	GO:0044769	ATPase activity, coupled to transmembrane movement of ions, rotational mechanism	molecular_function	2	L7IIP8, L7IFS2
5	GO:0042030	ATPase inhibitor activity	molecular_function	1	G4MWG4
6	GO:0019843	rRNA binding	molecular_function	1	G5EHX7
2	GO:0030234	enzyme regulator activity	molecular_function	1	G4MWG4
8	GO:0004185	serine-type carboxypeptidase activity	molecular_function	1	G4MQH4
3	GO:0004133	glycogen debranching enzyme activity	molecular_function	1	G4NES1
6	GO:0008324	cation transmembrane transporter activity	molecular_function	5	L7ILD2, G4N4M7, L7HXB7, L7IIP8, L7IFS2

## Sheet: CC
Level	GO_ID	Term	Type	Seqs_Num	Sequences
6	GO:0030880	RNA polymerase complex	cellular_component	1	G4MSN8
4	GO:0032153	cell division site	cellular_component	1	G4MYZ4
11	GO:0090544	BAF-type complex	cellular_component	1	G4MVS9
4	GO:0031224	intrinsic to membrane	cellular_component	5	L7JLQ6, G4MKP3, G4MVB0, G4MTZ0, G4MRA6
6	GO:0043229	intracellular organelle	cellular_component	33	L7HXB7, L7ILD2, G4NAT5, G4N4M7, G4MSC0, G4MNI0, G4MSN8, G4MSW6, G4MYZ4, G4MVS9, L7IIP8, L7IFS2, L7I9Y4, G4N700, G4N5R0, G4N8F6, G4NAY8, G5EHX7, G4MSW3, G4MVB0, G4N701, A4R0E5, G4N871, G4NCV5, G4N7R2, G4MWG4, G4ML82, G4ML75, L7HTF4, L7I7T1, G4NES1, G4MU97, G4MTZ0
8	GO:0005829	cytosol	cellular_component	21	G4N700, G4N5R0, G4MSC0, G4N8F6, L7IF18, L7IEW6, L7I9Y4, G4MWG4, L7HNP9, G4ML82, G4ML75, G4NHF4, G4MSW6, G4N0N1, G4MQ02, L7HTF4, G4MYZ4, A4R0E5, G4NAY8, G4MVS9, G4MU97
6	GO:0045275	respiratory chain complex III	cellular_component	2	L7ILD2, G4N4M7
10	GO:0005885	Arp2/3 protein complex	cellular_component	1	G4MYZ4
9	GO:0009343	biotin carboxylase complex	cellular_component	1	G4N0N1
10	GO:0030863	cortical cytoskeleton	cellular_component	1	G4MYZ4
13	GO:0005753	mitochondrial proton-transporting ATP synthase complex	cellular_component	2	L7IIP8, L7IFS2
15	GO:0000942	condensed nuclear chromosome outer kinetochore	cellular_component	1	L7I9Y4
8	GO:0005840	ribosome	cellular_component	9	G4N700, G4N5R0, G4MSC0, G4N8F6, G5EHX7, G4MSW3, G4MVB0, G4N701, A4R0E5
2	GO:0032991	macromolecular complex	cellular_component	28	A4R0E5, G4N0N1, G4NHF4, L7ILD2, G4N4M7, G4MSW6, G4MYZ4, L7HXB7, G4MVS9, L7IIP8, L7IFS2, G4MSN8, G4NAT5, L7I9Y4, G4N700, G4N5R0, G4MSC0, G4N8F6, G4NAY8, G5EHX7, G4MSW3, G4MVB0, G4N701, L7IF18, L7IEW6, G4NCV5, G4N7R2, G4MNI0
11	GO:0072686	mitotic spindle	cellular_component	1	L7I9Y4
9	GO:0044448	cell cortex part	cellular_component	1	G4MYZ4
7	GO:0043231	intracellular membrane-bounded organelle	cellular_component	25	L7HXB7, L7ILD2, G4NAT5, G4N4M7, G4MSC0, G4MNI0, G4MSN8, G4MSW6, G4MVS9, L7IIP8, L7IFS2, L7I9Y4, G4NAY8, G4N871, G4MWG4, G4ML82, G4ML75, L7HTF4, L7I7T1, A4R0E5, G4NES1, G4MU97, G4NCV5, G4N7R2, G4MTZ0
8	GO:0009317	acetyl-CoA carboxylase complex	cellular_component	1	G4N0N1
9	GO:0045240	dihydrolipoyl dehydrogenase complex	cellular_component	1	G4NAT5
9	GO:0016282	eukaryotic 43S preinitiation complex	cellular_component	1	A4R0E5
11	GO:0034507	chromosome, centromeric outer repeat region	cellular_component	1	G4MSW6
16	GO:0042729	DASH complex	cellular_component	1	L7I9Y4
3	GO:0043234	protein complex	cellular_component	20	G4N0N1, G4NHF4, L7ILD2, G4N4M7, G4MSW6, G4MYZ4, L7HXB7, A4R0E5, G4MVS9, L7IIP8, L7IFS2, G4MSN8, G4NAT5, L7I9Y4, G4NAY8, L7IF18, L7IEW6, G4NCV5, G4N7R2, G4MNI0
9	GO:0015630	microtubule cytoskeleton	cellular_component	1	L7I9Y4
11	GO:0000228	nuclear chromosome	cellular_component	3	L7I9Y4, G4MSW6, G4MNI0
8	GO:0031967	organelle envelope	cellular_component	4	L7HXB7, L7IIP8, L7IFS2, G4N871
8	GO:0005856	cytoskeleton	cellular_component	2	G4MYZ4, L7I9Y4
11	GO:0031966	mitochondrial membrane	cellular_component	2	L7IIP8, L7IFS2
10	GO:0055029	nuclear DNA-directed RNA polymerase complex	cellular_component	1	G4MSN8
9	GO:0044427	chromosomal part	cellular_component	5	G4MSW6, L7I9Y4, G4NCV5, G4N7R2, G4MNI0
5	GO:0051286	cell tip	cellular_component	1	G4MYZ4
10	GO:0015935	small ribosomal subunit	cellular_component	1	G4N700
8	GO:0005739	mitochondrion	cellular_component	6	L7HXB7, L7ILD2, G4NAT5, G4N4M7, L7IIP8, L7IFS2
5	GO:0033177	proton-transporting two-sector ATPase complex, proton-transporting domain	cellular_component	2	L7IIP8, L7IFS2
14	GO:0000276	mitochondrial proton-transporting ATP synthase complex, coupling factor F(o)	cellular_component	2	L7IIP8, L7IFS2
11	GO:0005730	nucleolus	cellular_component	3	G4MSC0, G4MNI0, G4MSN8
11	GO:0016586	RSC complex	cellular_component	2	G4N7R2, G4MVS9
5	GO:0016021	integral to membrane	cellular_component	5	L7JLQ6, G4MKP3, G4MVB0, G4MTZ0, G4MRA6
12	GO:0005743	mitochondrial inner membrane	cellular_component	2	L7IIP8, L7IFS2
13	GO:0000790	nuclear chromatin	cellular_component	1	G4MSW6
12	GO:0000794	condensed nuclear chromosome	cellular_component	2	L7I9Y4, G4MNI0
10	GO:0031981	nuclear lumen	cellular_component	6	G4MSC0, G4MNI0, G4MSN8, G4MSW6, L7I9Y4, G4NAY8
9	GO:0071541	eukaryotic translation initiation factor 3 complex, eIF3m	cellular_component	1	A4R0E5
4	GO:0005622	intracellular	cellular_component	45	A4R0E5, G4N0N1, G4NHF4, L7HXB7, L7ILD2, G4NAT5, G4N4M7, L7IKZ6, G4MR82, G4MSC1, G4NES1, G4NB93, G4MSC0, G4MNI0, G4MSN8, G4MSW6, G4MYZ4, G4MVS9, L7IIP8, L7IFS2, L7I9Y4, G4N700, G4N5R0, G4N8F6, G4NAY8, G5EHX7, G4MSW3, G4MVB0, G4N701, L7IF18, L7IEW6, G4N871, G4NCV5, G4N7R2, G4MWG4, G4ML82, G4ML75, L7HTF4, L7I7T1, G4MU97, L7HNP9, G4MQ02, L7JD87, G4MTZ0, L7HTU6
2	GO:0005623	cell	cellular_component	46	A4R0E5, G4N0N1, G4MYZ4, G4NHF4, L7HXB7, G4MPD7, L7ILD2, G4NAT5, G4N4M7, L7IKZ6, G4MR82, G4MSC1, G4NES1, G4NB93, G4MSC0, G4MNI0, G4MSN8, G4MSW6, G4MQ02, G4MVS9, L7IIP8, L7IFS2, L7I9Y4, G4N700, G4N5R0, G4N8F6, G4NAY8, G5EHX7, G4MSW3, G4MVB0, G4N701, L7IF18, L7IEW6, G4N871, G4NCV5, G4N7R2, G4MWG4, G4ML82, G4ML75, L7HTF4, L7I7T1, G4MU97, L7HNP9, L7JD87, G4MTZ0, L7HTU6
9	GO:0019866	organelle inner membrane	cellular_component	2	L7IIP8, L7IFS2
9	GO:0044391	ribosomal subunit	cellular_component	4	G4N700, G4N5R0, G4MSC0, G4N8F6
9	GO:0071540	eukaryotic translation initiation factor 3 complex, eIF3e	cellular_component	1	A4R0E5
12	GO:0044454	nuclear chromosome part	cellular_component	3	L7I9Y4, G4MSW6, G4MNI0
11	GO:0030864	cortical actin cytoskeleton	cellular_component	1	G4MYZ4
2	GO:0043226	organelle	cellular_component	33	L7HXB7, L7ILD2, G4NAT5, G4N4M7, G4MSC0, G4MNI0, G4MSN8, G4MSW6, G4MYZ4, G4MVS9, L7IIP8, L7IFS2, L7I9Y4, G4N700, G4N5R0, G4N8F6, G4NAY8, G5EHX7, G4MSW3, G4MVB0, G4N701, A4R0E5, G4N871, G4NCV5, G4N7R2, G4MWG4, G4ML82, G4ML75, L7HTF4, L7I7T1, G4NES1, G4MU97, G4MTZ0
12	GO:0030479	actin cortical patch	cellular_component	1	G4MYZ4
2	GO:0031974	membrane-enclosed lumen	cellular_component	6	G4MSC0, G4MNI0, G4MSN8, G4MSW6, L7I9Y4, G4NAY8
4	GO:0031975	envelope	cellular_component	4	L7HXB7, L7IIP8, L7IFS2, G4N871
7	GO:0043232	intracellular non-membrane-bounded organelle	cellular_component	16	G4MSC0, G4MNI0, G4MSN8, G4MYZ4, G4MSW6, L7I9Y4, G4N700, G4N5R0, G4N8F6, G5EHX7, G4MSW3, G4MVB0, G4N701, A4R0E5, G4NCV5, G4N7R2
8	GO:0000407	pre-autophagosomal structure	cellular_component	1	L7HTU6
7	GO:0045263	proton-transporting ATP synthase complex, coupling factor F(o)	cellular_component	2	L7IIP8, L7IFS2
8	GO:0070993	translation preinitiation complex	cellular_component	1	A4R0E5
11	GO:0022627	cytosolic small ribosomal subunit	cellular_component	1	G4N700
4	GO:0043233	organelle lumen	cellular_component	6	G4MSC0, G4MNI0, G4MSN8, G4MSW6, L7I9Y4, G4NAY8
4	GO:0060187	cell pole	cellular_component	1	G4MYZ4
10	GO:0000775	chromosome, centromeric region	cellular_component	3	G4MSW6, L7I9Y4, G4MNI0
8	GO:0005852	eukaryotic translation initiation factor 3 complex	cellular_component	1	A4R0E5
3	GO:0043228	non-membrane-bounded organelle	cellular_component	16	G4MSC0, G4MNI0, G4MSN8, G4MYZ4, G4MSW6, L7I9Y4, G4N700, G4N5R0, G4N8F6, G5EHX7, G4MSW3, G4MVB0, G4N701, A4R0E5, G4NCV5, G4N7R2
8	GO:0070013	intracellular organelle lumen	cellular_component	6	G4MSC0, G4MNI0, G4MSN8, G4MSW6, L7I9Y4, G4NAY8
11	GO:0031010	ISWI-type complex	cellular_component	1	G4NCV5
13	GO:0000940	condensed chromosome outer kinetochore	cellular_component	1	L7I9Y4
4	GO:0071944	cell periphery	cellular_component	2	G4MQ02, G4MYZ4
10	GO:0015934	large ribosomal subunit	cellular_component	3	G4N5R0, G4MSC0, G4N8F6
3	GO:0044422	organelle part	cellular_component	17	L7HXB7, G4MSC0, G4MNI0, G4MSN8, G4MSW6, G4MYZ4, G4MVS9, L7IIP8, L7IFS2, L7I9Y4, G4N700, G4N5R0, G4N8F6, G4NAY8, G4N871, G4NCV5, G4N7R2
13	GO:0005849	mRNA cleavage factor complex	cellular_component	1	G4NAY8
8	GO:0005938	cell cortex	cellular_component	1	G4MYZ4
9	GO:0033290	eukaryotic 48S preinitiation complex	cellular_component	1	A4R0E5
10	GO:0070603	SWI/SNF superfamily-type complex	cellular_component	3	G4MVS9, G4NCV5, G4N7R2
11	GO:0000776	kinetochore	cellular_component	2	L7I9Y4, G4MNI0
7	GO:0044446	intracellular organelle part	cellular_component	17	L7HXB7, G4MSC0, G4MNI0, G4MSN8, G4MSW6, G4MYZ4, G4MVS9, L7IIP8, L7IFS2, L7I9Y4, G4N700, G4N5R0, G4N8F6, G4NAY8, G4N871, G4NCV5, G4N7R2
10	GO:0000785	chromatin	cellular_component	3	G4MSW6, G4NCV5, G4N7R2
13	GO:0000780	condensed nuclear chromosome, centromeric region	cellular_component	2	L7I9Y4, G4MNI0
3	GO:0043227	membrane-bounded organelle	cellular_component	25	L7HXB7, L7ILD2, G4NAT5, G4N4M7, G4MSC0, G4MNI0, G4MSN8, G4MSW6, G4MVS9, L7IIP8, L7IFS2, L7I9Y4, G4NAY8, G4N871, G4MWG4, G4ML82, G4ML75, L7HTF4, L7I7T1, A4R0E5, G4NES1, G4MU97, G4NCV5, G4N7R2, G4MTZ0
4	GO:0070469	respiratory chain	cellular_component	3	L7ILD2, G4N4M7, L7HXB7
3	GO:0044425	membrane part	cellular_component	10	L7ILD2, G4N4M7, L7HXB7, L7IIP8, L7IFS2, L7JLQ6, G4MKP3, G4MVB0, G4MTZ0, G4MRA6
9	GO:0015629	actin cytoskeleton	cellular_component	1	G4MYZ4
7	GO:0044444	cytoplasmic part	cellular_component	33	A4R0E5, G4N0N1, G4NHF4, L7HXB7, L7ILD2, G4NAT5, G4N4M7, L7IIP8, L7IFS2, G4MYZ4, G4N700, G4N5R0, G4MSC0, G4N8F6, G5EHX7, G4MSW3, G4MVB0, G4N701, L7IF18, L7IEW6, L7I9Y4, G4MWG4, L7HNP9, G4ML82, G4ML75, G4MSW6, G4MQ02, L7HTF4, G4NAY8, G4MVS9, G4MU97, G4MTZ0, L7HTU6
8	GO:0045239	tricarboxylic acid cycle enzyme complex	cellular_component	1	G4NAT5
4	GO:0031090	organelle membrane	cellular_component	2	L7IIP8, L7IFS2
6	GO:0045277	respiratory chain complex IV	cellular_component	1	L7HXB7
9	GO:0044429	mitochondrial part	cellular_component	3	L7HXB7, L7IIP8, L7IFS2
6	GO:0045259	proton-transporting ATP synthase complex	cellular_component	2	L7IIP8, L7IFS2
4	GO:0012505	endomembrane system	cellular_component	1	G4N871
8	GO:0005946	alpha,alpha-trehalose-phosphate synthase complex (UDP-forming)	cellular_component	1	G4NHF4
14	GO:0000778	condensed nuclear chromosome kinetochore	cellular_component	2	L7I9Y4, G4MNI0
9	GO:0000793	condensed chromosome	cellular_component	2	L7I9Y4, G4MNI0
10	GO:0005819	spindle	cellular_component	1	L7I9Y4
10	GO:0045252	oxoglutarate dehydrogenase complex	cellular_component	1	G4NAT5
7	GO:0000428	DNA-directed RNA polymerase complex	cellular_component	1	G4MSN8
6	GO:0030529	ribonucleoprotein complex	cellular_component	9	A4R0E5, G4N700, G4N5R0, G4MSC0, G4N8F6, G5EHX7, G4MSW3, G4MVB0, G4N701
9	GO:0044445	cytosolic part	cellular_component	6	G4N700, G4N5R0, G4MSC0, G4N8F6, L7IF18, L7IEW6
9	GO:0044428	nuclear part	cellular_component	10	G4MSC0, G4MNI0, G4MSN8, G4MSW6, G4MVS9, L7I9Y4, G4NAY8, G4N871, G4NCV5, G4N7R2
12	GO:0016514	SWI/SNF complex	cellular_component	1	G4MVS9
13	GO:0000123	histone acetyltransferase complex	cellular_component	1	G4MSW6
10	GO:0005740	mitochondrial envelope	cellular_component	3	L7HXB7, L7IIP8, L7IFS2
12	GO:0000777	condensed chromosome kinetochore	cellular_component	2	L7I9Y4, G4MNI0
10	GO:0005635	nuclear envelope	cellular_component	1	G4N871
11	GO:0000779	condensed chromosome, centromeric region	cellular_component	2	L7I9Y4, G4MNI0
8	GO:0005694	chromosome	cellular_component	5	G4MSW6, L7I9Y4, G4NCV5, G4N7R2, G4MNI0
2	GO:0005576	extracellular region	cellular_component	1	A4QUT2
11	GO:0005654	nucleoplasm	cellular_component	3	G4MSN8, G4MSW6, G4NAY8
3	GO:0044464	cell part	cellular_component	46	A4R0E5, G4N0N1, G4MYZ4, G4NHF4, L7HXB7, G4MPD7, L7ILD2, G4NAT5, G4N4M7, L7IKZ6, G4MR82, G4MSC1, G4NES1, G4NB93, G4MSC0, G4MNI0, G4MSN8, G4MSW6, G4MQ02, G4MVS9, L7IIP8, L7IFS2, L7I9Y4, G4N700, G4N5R0, G4N8F6, G4NAY8, G5EHX7, G4MSW3, G4MVB0, G4N701, L7IF18, L7IEW6, G4N871, G4NCV5, G4N7R2, G4MWG4, G4ML82, G4ML75, L7HTF4, L7I7T1, G4MU97, L7HNP9, L7JD87, G4MTZ0, L7HTU6
6	GO:0005737	cytoplasm	cellular_component	38	A4R0E5, G4N0N1, G4NHF4, L7HXB7, L7ILD2, G4NAT5, G4N4M7, L7IKZ6, G4MR82, G4MSC1, G4NES1, G4NB93, L7IIP8, L7IFS2, G4MYZ4, G4N700, G4N5R0, G4MSC0, G4N8F6, G5EHX7, G4MSW3, G4MVB0, G4N701, L7IF18, L7IEW6, L7I9Y4, G4MWG4, L7HNP9, G4ML82, G4ML75, G4MSW6, G4MQ02, L7HTF4, G4NAY8, G4MVS9, G4MU97, G4MTZ0, L7HTU6
5	GO:0044424	intracellular part	cellular_component	44	A4R0E5, G4N0N1, G4NHF4, L7HXB7, L7ILD2, G4NAT5, G4N4M7, L7IKZ6, G4MR82, G4MSC1, G4NES1, G4NB93, G4MSC0, G4MNI0, G4MSN8, G4MSW6, G4MYZ4, G4MVS9, L7IIP8, L7IFS2, L7I9Y4, G4N700, G4N5R0, G4N8F6, G4NAY8, G5EHX7, G4MSW3, G4MVB0, G4N701, L7IF18, L7IEW6, G4N871, G4NCV5, G4N7R2, G4MWG4, G4ML82, G4ML75, L7HTF4, L7I7T1, G4MU97, L7HNP9, G4MQ02, G4MTZ0, L7HTU6
10	GO:0022626	cytosolic ribosome	cellular_component	4	G4N700, G4N5R0, G4MSC0, G4N8F6
4	GO:0016469	proton-transporting two-sector ATPase complex	cellular_component	2	L7IIP8, L7IFS2
12	GO:0016589	NURF complex	cellular_component	1	G4NCV5
9	GO:0044430	cytoskeletal part	cellular_component	2	G4MYZ4, L7I9Y4
12	GO:0044451	nucleoplasm part	cellular_component	3	G4MSN8, G4MSW6, G4NAY8
11	GO:0022625	cytosolic large ribosomal subunit	cellular_component	3	G4N5R0, G4MSC0, G4N8F6
2	GO:0016020	membrane	cellular_component	12	L7ILD2, G4N4M7, G4MQ02, L7HXB7, L7IIP8, L7IFS2, L7JLQ6, G4MKP3, G4MVB0, G4MTZ0, G4MRA6, G4MQH4
8	GO:0005783	endoplasmic reticulum	cellular_component	1	G4MTZ0
8	GO:0005794	Golgi apparatus	cellular_component	1	L7I9Y4
8	GO:0005634	nucleus	cellular_component	18	G4MSC0, G4MNI0, G4MSN8, G4MSW6, G4MVS9, L7I9Y4, G4NAY8, G4N871, G4MWG4, G4ML82, G4ML75, L7HTF4, L7I7T1, A4R0E5, G4NES1, G4MU97, G4NCV5, G4N7R2
5	GO:0005886	plasma membrane	cellular_component	1	G4MQ02
12	GO:0044455	mitochondrial membrane part	cellular_component	2	L7IIP8, L7IFS2
10	GO:0005835	fatty acid synthase complex	cellular_component	2	L7IF18, L7IEW6
14	GO:0005847	mRNA cleavage and polyadenylation specificity factor complex	cellular_component	1	G4NAY8

## Sheet: Enrichment
GO_ID	Term	Category	Test	Ref	TestAll	RefAll	Test_per	Ref_per	Over_Under	TestSeqs	RefSeqs	P value	FDR	richFactor
GO:0006006	glucose metabolic process	P	8	40	80	2498	10	1.60128	over	L7HTF4, L7IKZ6, G4MU97, G4MR82, G4NHF4, L7HNP9, G4NB93, G4N0N1	L7IUR7, G4NJH2, G4MRY4, Q2KEY5, L7JLU6, G4N3T2, G4N449, L7I2C8, G5EHQ5, G5EI15, G4N9X2, G4NIU5, G4MXS1, G5EHD0, G5EGX5, G4NIC7, L7IH23, L7HVF2, G4NBH9, L7IJI5, G4MT74, G4MQ03, G4MW80, G4MT11, L7ILR1, G4NDN8, L7IFC7, D4NXI9, G4NAB9, G4MVL8, G4MVK8, L7HQP2,L7HTF4, L7IKZ6, G4MU97, G4MR82, G4NHF4, L7HNP9, G4NB93, G4N0N1	2.33046e-05	0.0393149	0.2
GO:0015980	energy derivation by oxidation of organic compounds	P	8	55	80	2498	10	2.20176	over	G4NAT5, G4NES1, L7JLQ6, L7HXB7, G4ML82, L7ILD2, G4N0N1, G4N4M7	G4MP80, L7IUR7, G4N7C7, L7HQL8, G4MUX6, G4MUX0, G5EHQ5, G4NIZ7, G4N741, G4MV32, G5EHJ2, L7INN6, G4MUK8, G5EHF6, P0CT06, G4MUJ2, G4N6G8, G4MNV7, G4NC90, L7JI42, L7IH23, G4N667, G4N640, L7HVF2, G4MU05, G4MWT0, L7ICX3, L7IFQ5, G4NAT3, G4N232, G4N4W0, G4NE44, G4N7X7, G4MMD8, G4NAD9, G4NAD7, L7J0S4, L7JMJ1, G4NAB9, L7I398, D4NXG0, D4NXE1, G4N4E1, L7IUW2, G4MM52, G4MYM7, L7HQP2,G4NAT5, G4NES1, L7JLQ6, …	0.000235911	0.100901	0.145455
GO:0006091	generation of precursor metabolites and energy	P	10	87	80	2498	12.5	3.48279	over	L7HTF4, L7IKZ6, G4NAT5, G4NES1, L7JLQ6, L7HXB7, G4ML82, L7ILD2, G4N0N1, G4N4M7	G4MP80, L7IUR7, G4N7C7, L7HQL8, G4NJF8, L7I8S9, G5EHV3, G4N3T2, G4N0M7, G4N449, L7I2C8, G4MUX6, L7IHN3, G4MUX0, L7IL40, G5EHQ5, G4NIZ7, G4N741, G4MV32, G4N9V9, G5EHJ2, G4NIS0, L7INN6, G4MUK8, G5EHF6, P0CT06, G4MUJ2, G5EHD0, G4N6G8, G4MUF9, G4MNV7, G4NC90, L7JI42, G5EGX5, G4NIC7, G4MR70, L7IH23, G4N667, G4N640, L7HVF2, G4MU05, G4MU02, G4MWT0, L7IJI5, L7ICX3, G4MTH3, L7JNA7, L7IFQ5, G4NAT3, G4N232,…	0.000276012	0.100901	0.114943
GO:0019318	hexose metabolic process	P	8	57	80	2498	10	2.28183	over	L7HTF4, L7IKZ6, G4MU97, G4MR82, G4NHF4, L7HNP9, G4NB93, G4N0N1	G4MLR0, L7IUR7, G4NJH2, G4N3Y7, G4MRY4, Q2KEY5, L7JLU6, G4N3T2, G4N449, L7I2C8, G5EHQ5, G5EI15, G4N9X2, A4QQN1, G4MY73, G4NIU5, G4N6N9, G4N9S5, G4MXS1, G5EHD0, G4MUD1, G4MUC5, G4MKK2, G5EGX5, G4NIC7, L7IH23, G4N665, L7IN39, L7HVF2, G4NBH9, G4NI55, G4MX57, L7IJI5, L7JJW8, L7HXX0, G4MT74, G4MQ03, G4MW80, G4MT11, L7ILR1, G4NDN8, L7IFC7, D4NXI9, L7IIE6, G4NAB9, G4MVL8, G4N4E7, G4MVK8, L7HQP2,L7HTF4, …	0.000301568	0.100901	0.140351
GO:0044238	primary metabolic process	P	50	1103	80	2498	62.5	44.1553	over	G4MRS8, L7HTF4, L7IKZ6, G5EHX7, G4MU97, G4N5R0, G4N8K7, L7HXW3, G4MLM8, G4NF57, G4MSK2, G4MY14, G4MSW6, G4MSW3, G5EHD8, L7IFS2, G4NAT5, G4MR82, G4NES1, G4NHF4, G4MZ61, G4MPD7, A4R0E5, L7HNP9, G4NAY8, G4N701, G4N700, L7HTU6, G4ML82, G4MSC1, G4MSC0, G4MVB0, L7I7T1, G4MKP3, G4MQ02, G4ML75, L7IIP8, L7IEW6, G4NB93, G4MSN8, G4MQB8, G4MQH4, G4MTZ0, L7IF18, G4MRA6, A4QUT2, G4N0N1, G4N3A3, G4N8F6, G4NHC2	G4MYL1, L7I5U2, G4MLR6, L7IET7, G4N0X5, G4MLR0, G4MVE1, G4MYK1, G4N184, L7IUR7, G4NJI5, L7I2M0, G4MLP7, G4MVC9, G4N7C7, A4QUF0, G4MYI2, G4NJH2, G4MM07, G4N168, G4N166, G4N7B3, G4MYH4, G4MVB1, G4NCZ8, G4NCZ7, G4NA54, G4NJG9, G4NGA5, L7I5Q1, G4MLN4, G4N0T6, Q9UV51, L7IHV2, G4NJF8, G4NCY2, G4NCY1, G4NCY0, L7I612, G4MLM6, G4N3Y7, A4QUC1, G4N3Y5, G4MRY4, G4NA37, L7I606, L7I605, L7I962, G4MLL1, G4MRX5,…	0.000343406	0.100901	0.0453309
GO:0005996	monosaccharide metabolic process	P	8	59	80	2498	10	2.36189	over	L7HTF4, L7IKZ6, G4MU97, G4MR82, G4NHF4, L7HNP9, G4NB93, G4N0N1	G4MLR0, L7IUR7, G4NJH2, G4N3Y7, G4MRY4, Q2KEY5, L7JLU6, G4N3T2, G4N449, L7I2C8, G5EHQ5, G4N0I3, G5EI15, G4N9X2, A4QQN1, G4MY73, G4NIU5, G4N6N9, G4N9S5, G4MXS1, G5EHD0, G4MXJ5, G4MUD1, G4MUC5, G4MKK2, G5EGX5, G4NIC7, L7IH23, G4N665, L7IN39, L7HVF2, G4NBH9, G4NI55, G4MX57, L7IJI5, L7JJW8, L7HXX0, G4MT74, G4MQ03, G4MW80, G4MT11, L7ILR1, G4NDN8, L7IFC7, D4NXI9, L7IIE6, G4NAB9, G4MVL8, G4N4E7, G4MVK8,…	0.000381166	0.100901	0.135593
GO:0045333	cellular respiration	P	7	48	80	2498	8.75	1.92154	over	G4NAT5, L7JLQ6, L7HXB7, G4ML82, L7ILD2, G4N0N1, G4N4M7	G4MP80, L7IUR7, G4N7C7, L7HQL8, G4MUX0, G4NIZ7, G4N741, G4MV32, G5EHJ2, L7INN6, G4MUK8, G5EHF6, P0CT06, G4MUJ2, G4N6G8, G4MNV7, G4NC90, L7JI42, L7IH23, G4N667, G4N640, G4MU05, G4MWT0, L7ICX3, L7IFQ5, G4NAT3, G4N232, G4N4W0, G4NE44, G4N7X7, G4MMD8, G4NAD7, L7J0S4, G4NAB9, L7I398, D4NXG0, D4NXE1, G4N4E1, L7IUW2, G4MM52, G4MYM7,G4NAT5, L7JLQ6, L7HXB7, G4ML82, L7ILD2, G4N0N1, G4N4M7	0.000572778	0.100901	0.145833
GO:0071704	organic substance metabolic process	P	51	1162	80	2498	63.75	46.5172	over	G4MRS8, L7HTF4, L7IKZ6, G5EHX7, G4MU97, G4N5R0, G4N8K7, L7HXW3, G4MLM8, G4NF57, G4MSK2, G4MY14, G4MSW6, G4MSW3, G5EHD8, L7IFS2, G4NAT5, G4MR82, G4NES1, G4NHF4, G4MZ61, G4MPD7, A4R0E5, L7JLQ6, L7HNP9, G4NAY8, G4N701, G4N700, L7HTU6, G4ML82, G4MSC1, G4MSC0, G4MVB0, L7I7T1, G4MKP3, G4MQ02, G4ML75, L7IIP8, L7IEW6, G4NB93, G4MSN8, G4MQB8, G4MQH4, G4MTZ0, L7IF18, G4MRA6, A4QUT2, G4N0N1, G4N3A3, G4N8F6,…	G4MYL1, L7I5U2, G4MLR6, L7IET7, G4N0X5, G4MLR0, G4MVE1, G4MYK1, G4N184, G4MP80, L7IUR7, G4NJI5, L7I2M0, G4MLP7, G4MVC9, G4N7C7, A4QUF0, G4MYI2, G4NJH2, G4MM07, G4N168, G4N166, G4N7B3, G4MYH4, G4MVB1, G4NCZ8, G4NCZ7, G4NA54, G4NJG9, G4NGA5, L7I5Q1, G4MLN4, G4N0T6, Q9UV51, L7IBJ2, L7IHV2, G4NJF8, G4NCY2, G4NCY1, G4NCY0, L7I612, G4MLM6, G4N3Y7, A4QUC1, G4N3Y5, G4MRY4, G4NA37, L7I606, L7I605, L7I962,…	0.000665039	0.100901	0.0438898
GO:0008152	metabolic process	P	61	1495	80	2498	76.25	59.8479	over	G4MRS8, G5EGY2, L7HTF4, L7IKZ6, G5EHX7, G4MU97, G4N5R0, G4N8K7, L7HXW3, G4MLM8, G4NF57, G4MSK2, G4MY14, G4MSW6, G4MSW3, G5EHD8, L7IWV8, G4MYC9, G4MKR5, L7IFS2, G4NAT5, G4MR82, G4NES1, G4NHF4, G4MZ61, G4MPD7, A4R0E5, L7JLQ6, L7HXB7, L7HNP9, G4NAY8, G4N701, G4N700, L7HTU6, G4ML82, G4MSC1, G4MSC0, L7ILD2, G4MVB0, L7I7T1, G4MKP3, G4MQ02, G4ML75, L7IIP8, L7IEW6, G4NB93, G4MSN8, G4MQB8, G4MWG4, L7I9Y4,…	L7ILB1, G4MYL1, G4NJK6, L7HNI4, L7I5U2, G4MLR8, G4MLR6, L7IET7, G4N0X5, G4MLR0, G4MVE1, G4MYK1, G4N188, G4N184, G4N7D8, G4MP80, G4N180, L7IUR7, G4NJI5, L7I5S7, L7I2M0, G4MLP7, G4MVC9, G4N7C7, A4QUF0, G4MVC4, G4MYI2, L7HQL8, G4NJH2, L7I636, G4MM07, G4MM06, G4N168, G4N167, G4N166, G4N0U4, G4MVB5, G4N7B3, G4MYH4, G4MVB1, G4NCZ8, G4NCZ7, G4NA54, G4NJG9, G4NGA5, L7I5Q1, G4MLN4, G4N0T6, Q9UV51, L7IBJ2,…	0.000752388	0.100901	0.0408027
GO:0055114	oxidation-reduction process	P	22	362	80	2498	27.5	14.4916	over	G5EGY2, L7HTF4, L7IKZ6, G4MU97, G4N8K7, L7IWV8, G4MYC9, G4MKR5, G4NAT5, G4MR82, G4NES1, L7JLQ6, L7HXB7, L7HNP9, G4ML82, L7ILD2, L7IEW6, L7I9Y4, A4QUT2, G4N0N1, G4N4M7, G4NHC2	G4NJK6, L7HNI4, G4MLR8, G4MYK1, G4N7D8, G4MP80, L7IUR7, L7I5S7, G4N7C7, L7HQL8, G4NJH2, L7I636, G4MM06, G4N167, G4N166, G4N0U4, G4MVB5, G4N0T6, L7IBJ2, L7IHV2, L7I973, G4MRY4, G5EHZ3, G4NCX5, G5EHY4, G4ND85, Q2KEY5, G4N485, G5EHX9, G4NA12, G4NCV3, L7I8S2, G4MS71, G4NCU5, G4NCT5, L7JLU6, G4MS58, G4MUZ9, G4N3T2, L7II11, G4N6Z0, G5EHU2, L7JLT5, G4MS49, G4MUY9, G4MLG1, G4N6Y3, G5EHT4, G4ND37, L7I2C8,…	0.000927323	0.100901	0.0607735
GO:0019538	protein metabolic process	P	27	489	80	2498	33.75	19.5757	over	G5EHX7, G4N5R0, G4MLM8, G4NF57, G4MY14, G4MSW6, G4MSW3, G4NAT5, G4MZ61, G4MPD7, A4R0E5, G4N701, G4N700, L7HTU6, G4MSC1, G4MSC0, G4MVB0, G4MKP3, G4MQ02, L7IEW6, G4NB93, G4MQB8, G4MQH4, G4MTZ0, L7IF18, G4N3A3, G4N8F6	G4MYL1, G4MLR6, G4N0X5, G4N184, G4N7C7, A4QUF0, G4N168, G4N7B3, G4MYH4, L7I5Q1, Q9UV51, G4NCY2, G4NCY0, L7I612, G4MLM6, A4QUC1, L7I606, G4MLL1, L7J9S6, G4MP20, L7HTM9, L7I8S9, G4MS79, L7I940, G4MP11, G4N3V2, G4N470, Q2KF83, G4NJB0, G4MP09, L7I932, G4MLI0, G4MYB7, G4MS62, G4MYB0, G4ND54, L7I8Q0, G4MYA6, L7HWP3, G5EI58, G4NCR9, G5EHT3, G4NCR0, L7I2C1, G4NCQ6, G4NFW8, G4NFW6, G5EI40, G4NFW5, L7I5H6,…	0.000968217	0.100901	0.0552147
GO:0004312	fatty acid synthase activity	F	2	2	80	2498	2.5	0.0800641	over	L7IEW6, L7IF18	L7IEW6, L7IF18	0.00101323	0.100901	1
GO:0009051	pentose-phosphate shunt, oxidative branch	P	2	2	80	2498	2.5	0.0800641	over	G4MR82, L7HNP9	G4MR82, L7HNP9	0.00101323	0.100901	1
GO:0005835	fatty acid synthase complex	C	2	2	80	2498	2.5	0.0800641	over	L7IEW6, L7IF18	L7IEW6, L7IF18	0.00101323	0.100901	1
GO:0006111	regulation of gluconeogenesis	P	2	2	80	2498	2.5	0.0800641	over	G4NHF4, G4NB93	G4NHF4, G4NB93	0.00101323	0.100901	1
GO:0016746	transferase activity, transferring acyl groups	F	7	53	80	2498	8.75	2.1217	over	G4MSW6, G4NAT5, G4ML82, L7IEW6, G4MQB8, L7IF18, G4N745	G4NGE1, G4NA71, G4MVC4, G4NA21, G4NCU0, G4MYA6, L7I2C1, G4MV89, G4N6U8, G4N6T3, G4N3M1, G4MV39, G5EHJ2, G4NIS4, G5EHH6, G4MRF5, G4NLV8, P0CT06, G4MKU0, G5EHC9, A4R5F6, L7I538, G4N2Y4, G4N9F1, G4NIE0, G4NIC7, G4MNP5, G4NIB7, G4NIB2, L7IK75, L7HYV5, G4MU40, G4MU05, L7ICX3, G4MN52, L7IG47, G4NHC0, L7I0C9, G4MT57, G4NDQ2, G4MME5, G4N1F2, L7I9G2, G4N4I8, G4N1C2, G4MSC5,G4MSW6, G4NAT5, G4ML82, L7IEW6, …	0.00103068	0.100901	0.132075
GO:0016747	transferase activity, transferring acyl groups other than amino-acyl groups	F	6	39	80	2498	7.5	1.56125	over	G4MSW6, G4NAT5, L7IEW6, G4MQB8, L7IF18, G4N745	G4NGE1, G4NA71, G4MVC4, G4NA21, G4MYA6, L7I2C1, G4N6U8, G4N3M1, G4NIS4, G5EHH6, G4MRF5, G4NLV8, G5EHC9, A4R5F6, L7I538, G4N2Y4, G4N9F1, G4NIE0, G4NIC7, G4MNP5, G4NIB7, G4NIB2, L7HYV5, G4MU40, G4MN52, L7IG47, L7I0C9, G4MT57, G4NDQ2, G4MME5, G4N1F2, L7I9G2, G4N4I8,G4MSW6, G4NAT5, L7IEW6, G4MQB8, L7IF18, G4N745	0.00107382	0.100901	0.153846
GO:0019319	hexose biosynthetic process	P	5	27	80	2498	6.25	1.08086	over	L7HTF4, L7IKZ6, G4NHF4, G4NB93, G4N0N1	L7IUR7, G4NJH2, G4N3T2, G4N449, L7I2C8, G5EHQ5, G4N9X2, G4MXS1, G5EHD0, G5EGX5, G4NIC7, L7IH23, L7IJI5, G4MQ03, L7ILR1, G4NDN8, L7IFC7, D4NXI9, G4NAB9, G4MVL8, G4MVK8, L7HQP2,L7HTF4, L7IKZ6, G4NHF4, G4NB93, G4N0N1	0.00122411	0.100901	0.185185
GO:0006094	gluconeogenesis	P	5	27	80	2498	6.25	1.08086	over	L7HTF4, L7IKZ6, G4NHF4, G4NB93, G4N0N1	L7IUR7, G4NJH2, G4N3T2, G4N449, L7I2C8, G5EHQ5, G4N9X2, G4MXS1, G5EHD0, G5EGX5, G4NIC7, L7IH23, L7IJI5, G4MQ03, L7ILR1, G4NDN8, L7IFC7, D4NXI9, G4NAB9, G4MVL8, G4MVK8, L7HQP2,L7HTF4, L7IKZ6, G4NHF4, G4NB93, G4N0N1	0.00122411	0.100901	0.185185
GO:0046364	monosaccharide biosynthetic process	P	5	27	80	2498	6.25	1.08086	over	L7HTF4, L7IKZ6, G4NHF4, G4NB93, G4N0N1	L7IUR7, G4NJH2, G4N3T2, G4N449, L7I2C8, G5EHQ5, G4N9X2, G4MXS1, G5EHD0, G5EGX5, G4NIC7, L7IH23, L7IJI5, G4MQ03, L7ILR1, G4NDN8, L7IFC7, D4NXI9, G4NAB9, G4MVL8, G4MVK8, L7HQP2,L7HTF4, L7IKZ6, G4NHF4, G4NB93, G4N0N1	0.00122411	0.100901	0.185185
GO:0044724	single-organism carbohydrate catabolic process	P	6	41	80	2498	7.5	1.64131	over	L7HTF4, L7IKZ6, G4MU97, G4MR82, G4NES1, L7HNP9	L7IUR7, G4NJH2, G4MRY4, Q2KEY5, O42622, L7JLU6, G4N3T2, G4N449, L7I2C8, G5EHQ5, G5EI15, G4NIU5, G4N6K9, G5EHD0, G4MXJ5, G5EGX5, G4NIC7, G4NBH9, G4NI55, L7IJI5, H2DQS1, G4MT74, G4MQ03, G4N7Z0, G4MW80, G4MT11, L7ILR1, G4NDN8, L7IFC7, D4NXI9, G4NAB9, G4MSG8, G4MVL8, G4MVK8, L7HQP2,L7HTF4, L7IKZ6, G4MU97, G4MR82, G4NES1, L7HNP9	0.00139214	0.100901	0.146341
GO:0042967	acyl-carrier-protein biosynthetic process	P	5	28	80	2498	6.25	1.1209	over	G4MSW6, G4NAT5, L7IEW6, G4MQB8, L7IF18	G4MYA6, L7I2C1, G4N6U8, G4NIS4, G5EHH6, G4NLV8, G5EHC9, A4R5F6, G4N2Y4, G4N9F1, G4NIE0, G4NIC7, G4MNP5, G4NIB2, L7HYV5, G4MU40, G4MN52, L7IG47, L7I0C9, G4MT57, G4NDQ2, G4N1F2, L7I9G2,G4MSW6, G4NAT5, L7IEW6, G4MQB8, L7IF18	0.00144499	0.100901	0.178571
GO:0043170	macromolecule metabolic process	P	35	723	80	2498	43.75	28.9432	over	G5EHX7, G4N5R0, L7HXW3, G4MLM8, G4NF57, G4MSK2, G4MY14, G4MSW6, G4MSW3, G5EHD8, G4NAT5, G4NES1, G4NHF4, G4MZ61, G4MPD7, A4R0E5, G4NAY8, G4N701, G4N700, L7HTU6, G4MSC1, G4MSC0, G4MVB0, L7I7T1, G4MKP3, G4MQ02, L7IEW6, G4NB93, G4MSN8, G4MQB8, G4MQH4, G4MTZ0, L7IF18, G4N3A3, G4N8F6	G4MYL1, L7I5U2, G4MLR6, G4N0X5, G4N184, G4MVC9, G4N7C7, A4QUF0, G4MYI2, G4MM07, G4N168, G4N7B3, G4MYH4, G4NA54, G4NGA5, L7I5Q1, Q9UV51, G4NCY2, G4NCY0, L7I612, G4MLM6, G4N3Y7, A4QUC1, L7I606, L7I962, G4MLL1, G4MRX5, G4MRX2, L7J9S6, O42622, L7I959, L7I954, G4MP20, L7HTM9, L7I8S9, G4MS79, L7I940, G4MP11, G4N3V2, G4N470, L7IUK3, Q2KF83, G4NJB0, G4MP09, L7I932, A4RBW8, G4MLI0, G4MYB7, G4MS62, G4MRU1,…	0.00153765	0.100901	0.0484094
GO:0044237	cellular metabolic process	P	47	1086	80	2498	58.75	43.4748	over	L7HTF4, L7IKZ6, G5EHX7, G4MU97, G4N5R0, G4N8K7, L7HXW3, G4MLM8, G4NF57, G4MSK2, G4MY14, G4MSW6, G4MSW3, G5EHD8, L7IWV8, L7IFS2, G4NAT5, G4MR82, G4NES1, G4NHF4, G4MZ61, A4R0E5, L7JLQ6, L7HXB7, L7HNP9, G4NAY8, G4N701, G4N700, L7HTU6, G4ML82, G4MSC0, L7ILD2, G4MVB0, L7I7T1, G4MQ02, G4ML75, L7IIP8, L7IEW6, G4NB93, G4MSN8, G4MQB8, G4MTZ0, L7IF18, A4QUT2, G4N0N1, G4N4M7, G4N8F6	L7ILB1, G4NJK6, L7I5U2, G4MLR6, G4MLR0, G4MYK1, G4N184, G4MP80, L7IUR7, G4NJI5, G4MLP7, G4MVC9, G4N7C7, A4QUF0, G4MYI2, L7HQL8, G4NJH2, G4MM07, G4N168, G4N166, G4N7B3, G4MYH4, G4MVB1, G4NCZ7, G4NA54, G4NJG9, G4NGA5, L7I5Q1, G4MLN4, G4N0T6, Q9UV51, L7IBJ2, L7IHV2, G4NJF8, G4NCY2, G4NCY0, L7I612, G4N3Y7, A4QUC1, G4N3Y5, G4MRY4, G4NA37, L7I606, L7I962, G4MLL1, G4MRX5, G4MRX2, G5EHY4, L7J9S6, Q2KEY5,…	0.00189486	0.100901	0.0432781
GO:0043581	mycelium development	P	17	265	80	2498	21.25	10.6085	over	G4MRS8, L7IKZ6, G5EHX7, G4MU97, G4N5R0, G4MLM8, G4NF57, G4MSW3, G4MKR5, G4NES1, L7HXB7, G4MSC0, L7ILD2, G4MKP3, G4ML75, G4MTZ0, G4MRA6	G4NA92, G4NJK6, G4NGE1, L7HNI4, G4MP97, G4N7D9, L7IUR7, L7JJ84, G4N7C7, A4QUF0, G5EHZ3, G4ND84, L7I8S3, G4MP11, G4MYC7, G4N3V2, G4ND55, G4NCT5, G4ND54, G5EI69, G4NCS0, L7HWP4, G4N0M9, G4N0M7, G4N6Y5, G4N0M0, G5EI56, G4NCQ6, G4MRQ8, G4MV87, G5EI34, G4NG71, G4N778, G4N414, G4ND01, L7J9K1, G4N6U9, G4MUU8, G4N6U8, G5EI15, G4NFT6, G4N0H1, G4N6T2, L7IL10, G4N9Y8, G4MUS0, G5EHN4, L7JBY8, G4N9W9, G4MV25,…	0.0020817	0.100901	0.0641509
GO:0044723	single-organism carbohydrate metabolic process	P	9	95	80	2498	11.25	3.80304	over	L7HTF4, L7IKZ6, G4MU97, G4MR82, G4NES1, G4NHF4, L7HNP9, G4NB93, G4N0N1	G4MLR0, L7IUR7, G4NJH2, G4NCY1, G4N3Y7, G4MRY4, Q2KEY5, O42622, G4N470, L7JLU6, G4N3T2, G4N449, L7I2C8, G4MUX6, G4NFW8, G4NFW5, G5EHQ5, G4NFU6, G4N0I3, G5EI15, G4N0H1, G4N9X2, A4QQN1, G4N6Q8, G4MY73, G4NIU5, G4N6N9, G4N9S5, G4MXS1, G4NCF7, G4MY35, G4N6K9, L7HQ55, G5EHE9, G5EHD0, G5EHA8, G4MXJ5, G4MUD1, G4MUC5, G4ML01, G4NBZ7, G4MKK2, G5EGX5, G4NIC7, L7HYY2, G4N001, L7IH23, G4N665, G4MQN7, G4MNG3,…	0.00210359	0.100901	0.0947368
GO:0044707	single-multicellular organism process	P	17	266	80	2498	21.25	10.6485	over	G4MRS8, L7IKZ6, G5EHX7, G4MU97, G4N5R0, G4MLM8, G4NF57, G4MSW3, G4MKR5, G4NES1, L7HXB7, G4MSC0, L7ILD2, G4MKP3, G4ML75, G4MTZ0, G4MRA6	G4NA92, G4NJK6, G4NGE1, L7HNI4, G4MP97, G4N7D9, L7IUR7, L7JJ84, G4N7C7, A4QUF0, G5EHZ3, G4ND84, L7I8S3, G4MP11, G4MYC7, G4N3V2, G4ND55, G4NCT5, G4ND54, G5EI69, G4NCS0, L7HWP4, G4N0M9, G4N0M7, G4N6Y5, G4N0M0, G5EI56, G4NCQ6, G4MRQ8, G4MV87, G5EI34, G4NG71, G4N778, G4N414, G4ND01, L7J9K1, G4N6U9, G4MUU8, G4N6U8, G5EI15, G4NFT6, G4N0H1, G4N6T2, L7IL10, G4N9Y8, G4MUS0, G5EHN4, L7JBY8, G4N9W9, G4MV25,…	0.00216108	0.100901	0.0639098
GO:0032501	multicellular organismal process	P	17	266	80	2498	21.25	10.6485	over	G4MRS8, L7IKZ6, G5EHX7, G4MU97, G4N5R0, G4MLM8, G4NF57, G4MSW3, G4MKR5, G4NES1, L7HXB7, G4MSC0, L7ILD2, G4MKP3, G4ML75, G4MTZ0, G4MRA6	G4NA92, G4NJK6, G4NGE1, L7HNI4, G4MP97, G4N7D9, L7IUR7, L7JJ84, G4N7C7, A4QUF0, G5EHZ3, G4ND84, L7I8S3, G4MP11, G4MYC7, G4N3V2, G4ND55, G4NCT5, G4ND54, G5EI69, G4NCS0, L7HWP4, G4N0M9, G4N0M7, G4N6Y5, G4N0M0, G5EI56, G4NCQ6, G4MRQ8, G4MV87, G5EI34, G4NG71, G4N778, G4N414, G4ND01, L7J9K1, G4N6U9, G4MUU8, G4N6U8, G5EI15, G4NFT6, G4N0H1, G4N6T2, L7IL10, G4N9Y8, G4MUS0, G5EHN4, L7JBY8, G4N9W9, G4MV25,…	0.00216108	0.100901	0.0639098
GO:0007275	multicellular organismal development	P	17	266	80	2498	21.25	10.6485	over	G4MRS8, L7IKZ6, G5EHX7, G4MU97, G4N5R0, G4MLM8, G4NF57, G4MSW3, G4MKR5, G4NES1, L7HXB7, G4MSC0, L7ILD2, G4MKP3, G4ML75, G4MTZ0, G4MRA6	G4NA92, G4NJK6, G4NGE1, L7HNI4, G4MP97, G4N7D9, L7IUR7, L7JJ84, G4N7C7, A4QUF0, G5EHZ3, G4ND84, L7I8S3, G4MP11, G4MYC7, G4N3V2, G4ND55, G4NCT5, G4ND54, G5EI69, G4NCS0, L7HWP4, G4N0M9, G4N0M7, G4N6Y5, G4N0M0, G5EI56, G4NCQ6, G4MRQ8, G4MV87, G5EI34, G4NG71, G4N778, G4N414, G4ND01, L7J9K1, G4N6U9, G4MUU8, G4N6U8, G5EI15, G4NFT6, G4N0H1, G4N6T2, L7IL10, G4N9Y8, G4MUS0, G5EHN4, L7JBY8, G4N9W9, G4MV25,…	0.00216108	0.100901	0.0639098
GO:0006740	NADPH regeneration	P	4	19	80	2498	5	0.760608	over	L7HTF4, G4MU97, G4MR82, L7HNP9	G4NJH2, G4MRY4, Q2KEY5, L7JLU6, G5EI15, G4NIU5, G5EHD0, G4NBH9, G4MT74, G4MW80, G4MT11, L7IFC7, G4MVL8, G4MVK8, L7HQP2,L7HTF4, G4MU97, G4MR82, L7HNP9	0.00237783	0.100901	0.210526
GO:0006098	pentose-phosphate shunt	P	4	19	80	2498	5	0.760608	over	L7HTF4, G4MU97, G4MR82, L7HNP9	G4NJH2, G4MRY4, Q2KEY5, L7JLU6, G5EI15, G4NIU5, G5EHD0, G4NBH9, G4MT74, G4MW80, G4MT11, L7IFC7, G4MVL8, G4MVK8, L7HQP2,L7HTF4, G4MU97, G4MR82, L7HNP9	0.00237783	0.100901	0.210526
GO:0048856	anatomical structure development	P	18	294	80	2498	22.5	11.7694	over	G4MRS8, L7IKZ6, G5EHX7, G4MU97, G4N5R0, G4MLM8, G4NF57, G4MSW3, G4MKR5, G4NES1, G4NHF4, L7HXB7, G4MSC0, L7ILD2, G4MKP3, G4ML75, G4MTZ0, G4MRA6	G4NA92, G4NJK6, G4NGE1, L7HNI4, G4MP97, G4N7D9, L7IUR7, L7JJ84, G4N7C7, A4QUF0, G5EHZ3, G4MLL2, G4ND84, O42622, L7I8S3, G4MP11, G4MYC7, G4N3V2, L7I932, G4ND55, G4NCT5, G4ND54, G4MS58, G5EI69, G4NCS0, L7HWP4, G4N0M9, G4N0M7, G4N6Y5, G4N0M0, G5EI58, G5EI56, L7IL62, G4MV90, G4NCQ6, G4NFW8, G4MRQ8, G4MV87, G4MUW5, G5EI34, G4NG71, G4MUV9, G4N778, G4N414, G4ND09, G4ND01, L7J9K1, G4N6U9, G4MUU8, G4N6U8,…	0.00251774	0.100901	0.0612245
GO:0032991	macromolecular complex	C	28	551	80	2498	35	22.0576	over	G4NCV5, G4N7R2, G5EHX7, G4N5R0, G4MSW6, G4MSW3, L7IFS2, G4NAT5, G4NHF4, A4R0E5, L7HXB7, G4NAY8, G4N701, G4N700, G4MSC0, L7ILD2, G4MYZ4, G4MVB0, L7IIP8, L7IEW6, G4MSN8, G4MNI0, L7I9Y4, G4MVS9, L7IF18, G4N0N1, G4N4M7, G4N8F6	G4N0X4, L7J3M5, G4NJJ2, G4MLQ8, G4N184, L7IUR7, G4MLP7, G4MVC9, G4N7C7, L7HQL8, G4NJH2, G4MM07, G4N0U7, G4MVB1, L7I983, G4NJF8, G4NCY2, G4NCY0, L7I612, G4N3Y7, L7I962, G4MLL1, G4MRX5, G4MRX2, L7J9S6, G4MP20, G4MS82, L7II40, L7I8S9, G4MS79, G4MP11, G4N3V2, G4N470, L7IUK3, Q2KF88, G4ND63, Q2KF83, G4NJB0, G4MP09, A4RBW8, G4MS62, G4MYB1, G5EHV3, G4N459, L7HZV6, L7HWP3, G4N0M9, G4N0M7, L7II05, L7I2C1,…	0.00256856	0.100901	0.0508167
GO:0009987	cellular process	P	54	1326	80	2498	67.5	53.0825	over	G4NCV5, L7HTF4, L7IKZ6, G5EHX7, G4MU97, G4N5R0, G4N8K7, L7HXW3, G4MLM8, G4NF57, G4MSK2, G4MY14, G4MSW6, G4MSW3, G5EHD8, L7IWV8, L7IFS2, G4NAT5, G4MR82, G4NES1, G4NHF4, G4MZ61, A4R0E5, L7JLQ6, L7HXB7, G4ML89, L7HNP9, G4NAY8, G4N701, G4N700, L7HTU6, G4ML82, G4MSC0, L7ILD2, G4MYZ4, G4MVB0, L7I7T1, G4MQ02, G4ML75, L7IIP8, L7IEW6, G4NB93, G4MSN8, G4MNI0, G4MQB8, L7I9Y4, G4MTZ0, L7JD87, L7IF18, A4QUT2,…	L7ILB1, G4NJK6, L7I5U2, G4MLR8, G4MLR6, G4MLR0, L7J3M5, G4MYK1, G4NJJ2, G4MLQ8, G4N184, G4MVD8, G4MP80, L7IUR7, L7IV33, G4NJI5, L7I5S7, G4MLP7, G4MVC9, G4N7C7, A4QUF0, G4MYI2, G4MYI1, L7HQL8, G4NJH2, G4MM08, G4MM07, G4N168, G4N0U7, G4N166, G4N7B3, G4MYH4, G4MVB1, G4NCZ7, G4NA54, G4NJG9, G4NGA5, L7I5Q1, L7I983, G4MLN4, G4N0T6, Q9UV51, L7IBJ2, L7IHV2, G4NJF8, G4NCY2, G4NCY0, L7I612, G4N3Y7, A4QUC1,…	0.00279732	0.100901	0.040724
GO:0006739	NADP metabolic process	P	4	20	80	2498	5	0.800641	over	L7HTF4, G4MU97, G4MR82, L7HNP9	G4NJH2, G4MRY4, Q2KEY5, L7JLU6, G5EI15, G4NIU5, G5EHD0, G4NBH9, G4MT74, L7IM50, G4MW80, G4MT11, L7IFC7, G4MVL8, G4MVK8, L7HQP2,L7HTF4, G4MU97, G4MR82, L7HNP9	0.00288116	0.100901	0.2
GO:0044767	single-organism developmental process	P	18	298	80	2498	22.5	11.9295	over	G4MRS8, L7IKZ6, G5EHX7, G4MU97, G4N5R0, G4MLM8, G4NF57, G4MSW3, G4MKR5, G4NES1, G4NHF4, L7HXB7, G4MSC0, L7ILD2, G4MKP3, G4ML75, G4MTZ0, G4MRA6	G4NA92, G4NJK6, G4NGE1, L7HNI4, G4MP97, G4N7D9, L7IUR7, L7JJ84, G4N7C7, A4QUF0, G5EHZ3, G4MLL2, G4ND84, O42622, L7I8S3, G4MP11, G4MYC7, G4N3V2, L7I932, G4ND55, G4NCT5, G4ND54, G4MS58, G5EI69, G4NCS0, L7HWP4, G4N0M9, G4N0M7, G4N6Y5, G4N0M0, G5EI58, G5EI56, L7IL62, G4MV90, G4NCQ6, G4NFW8, G4MRQ8, G4MV87, G4MUW5, G5EI34, G4NG71, G4MUV9, G4N778, G4N414, G4ND09, G4ND01, L7J9K1, G4N6U9, G4MUU8, G4N6U8,…	0.00288541	0.100901	0.0604027
GO:0032502	developmental process	P	18	298	80	2498	22.5	11.9295	over	G4MRS8, L7IKZ6, G5EHX7, G4MU97, G4N5R0, G4MLM8, G4NF57, G4MSW3, G4MKR5, G4NES1, G4NHF4, L7HXB7, G4MSC0, L7ILD2, G4MKP3, G4ML75, G4MTZ0, G4MRA6	G4NA92, G4NJK6, G4NGE1, L7HNI4, G4MP97, G4N7D9, L7IUR7, L7JJ84, G4N7C7, A4QUF0, G5EHZ3, G4MLL2, G4ND84, O42622, L7I8S3, G4MP11, G4MYC7, G4N3V2, L7I932, G4ND55, G4NCT5, G4ND54, G4MS58, G5EI69, G4NCS0, L7HWP4, G4N0M9, G4N0M7, G4N6Y5, G4N0M0, G5EI58, G5EI56, L7IL62, G4MV90, G4NCQ6, G4NFW8, G4MRQ8, G4MV87, G4MUW5, G5EI34, G4NG71, G4MUV9, G4N778, G4N414, G4ND09, G4ND01, L7J9K1, G4N6U9, G4MUU8, G4N6U8,…	0.00288541	0.100901	0.0604027
GO:0010906	regulation of glucose metabolic process	P	2	3	80	2498	2.5	0.120096	over	G4NHF4, G4NB93	L7HVF2,G4NHF4, G4NB93	0.00294469	0.100901	0.666667
GO:0016681	oxidoreductase activity, acting on diphenols and related substances as donors, cytochrome as acceptor	F	2	3	80	2498	2.5	0.120096	over	L7ILD2, G4N4M7	G4N4E1,L7ILD2, G4N4M7	0.00294469	0.100901	0.666667
GO:0016679	oxidoreductase activity, acting on diphenols and related substances as donors	F	2	3	80	2498	2.5	0.120096	over	L7ILD2, G4N4M7	G4N4E1,L7ILD2, G4N4M7	0.00294469	0.100901	0.666667
GO:0010565	regulation of cellular ketone metabolic process	P	2	3	80	2498	2.5	0.120096	over	G4NHF4, G4NB93	L7HSD6,G4NHF4, G4NB93	0.00294469	0.100901	0.666667
GO:0000780	condensed nuclear chromosome, centromeric region	C	2	3	80	2498	2.5	0.120096	over	G4MNI0, L7I9Y4	L7JMJ1,G4MNI0, L7I9Y4	0.00294469	0.100901	0.666667
GO:0000779	condensed chromosome, centromeric region	C	2	3	80	2498	2.5	0.120096	over	G4MNI0, L7I9Y4	L7JMJ1,G4MNI0, L7I9Y4	0.00294469	0.100901	0.666667
GO:0000778	condensed nuclear chromosome kinetochore	C	2	3	80	2498	2.5	0.120096	over	G4MNI0, L7I9Y4	L7JMJ1,G4MNI0, L7I9Y4	0.00294469	0.100901	0.666667
GO:0000777	condensed chromosome kinetochore	C	2	3	80	2498	2.5	0.120096	over	G4MNI0, L7I9Y4	L7JMJ1,G4MNI0, L7I9Y4	0.00294469	0.100901	0.666667
GO:0000776	kinetochore	C	2	3	80	2498	2.5	0.120096	over	G4MNI0, L7I9Y4	L7JMJ1,G4MNI0, L7I9Y4	0.00294469	0.100901	0.666667
GO:0008121	ubiquinol-cytochrome-c reductase activity	F	2	3	80	2498	2.5	0.120096	over	L7ILD2, G4N4M7	G4N4E1,L7ILD2, G4N4M7	0.00294469	0.100901	0.666667
GO:0045285	respiratory chain complex III	C	2	3	80	2498	2.5	0.120096	over	L7ILD2, G4N4M7	G4N4E1,L7ILD2, G4N4M7	0.00294469	0.100901	0.666667
GO:0019320	hexose catabolic process	P	5	33	80	2498	6.25	1.32106	over	L7HTF4, L7IKZ6, G4MU97, G4MR82, L7HNP9	L7IUR7, G4NJH2, G4MRY4, Q2KEY5, L7JLU6, G4N3T2, G4N449, L7I2C8, G5EHQ5, G5EI15, G4NIU5, G5EHD0, G5EGX5, G4NIC7, G4NBH9, L7IJI5, G4MT74, G4MQ03, G4MW80, G4MT11, L7ILR1, G4NDN8, L7IFC7, D4NXI9, G4NAB9, G4MVL8, G4MVK8, L7HQP2,L7HTF4, L7IKZ6, G4MU97, G4MR82, L7HNP9	0.00299055	0.100901	0.151515
GO:0006007	glucose catabolic process	P	5	33	80	2498	6.25	1.32106	over	L7HTF4, L7IKZ6, G4MU97, G4MR82, L7HNP9	L7IUR7, G4NJH2, G4MRY4, Q2KEY5, L7JLU6, G4N3T2, G4N449, L7I2C8, G5EHQ5, G5EI15, G4NIU5, G5EHD0, G5EGX5, G4NIC7, G4NBH9, L7IJI5, G4MT74, G4MQ03, G4MW80, G4MT11, L7ILR1, G4NDN8, L7IFC7, D4NXI9, G4NAB9, G4MVL8, G4MVK8, L7HQP2,L7HTF4, L7IKZ6, G4MU97, G4MR82, L7HNP9	0.00299055	0.100901	0.151515
GO:0015078	hydrogen ion transmembrane transporter activity	F	5	34	80	2498	6.25	1.36109	over	L7IFS2, L7HXB7, L7ILD2, L7IIP8, G4N4M7	G4NJF8, L7I8S9, G5EHV3, G4N0M7, L7IHN3, L7IKM3, G4N9V9, G4MUK8, G5EHA3, G4MXJ6, G4NC90, G4MR70, G4N331, G4MTS8, L7IMR2, G4MU02, G4MWT0, G4MTH3, Q2KGE3, L7JNA7, G4NAT1, G4MPK2, G4MSP7, G4NH40, G4NAE0, G4NAD7, L7I398, G4MPA0, G4N4E1,L7IFS2, L7HXB7, L7ILD2, L7IIP8, G4N4M7	0.00339949	0.102106	0.147059
GO:0006733	oxidoreduction coenzyme metabolic process	P	5	34	80	2498	6.25	1.36109	over	L7HTF4, G4MU97, G4MR82, L7JLQ6, L7HNP9	G4MP80, G4NJH2, L7IBJ2, G4MRY4, Q2KEY5, Q2KF71, L7JLU6, G4MS36, G5EI15, A4REV8, G4NIU5, G5EHF6, G5EHD0, L7JI42, G4NBH9, L7IA56, G4N232, G4N229, G4MT74, L7IM50, G4MW80, G4MT11, L7IFC7, L7J0S4, L7IYC9, G4MVL8, G4MVK8, G4MYM7, L7HQP2,L7HTF4, G4MU97, G4MR82, L7JLQ6, L7HNP9	0.00339949	0.102106	0.147059
GO:0046365	monosaccharide catabolic process	P	5	34	80	2498	6.25	1.36109	over	L7HTF4, L7IKZ6, G4MU97, G4MR82, L7HNP9	L7IUR7, G4NJH2, G4MRY4, Q2KEY5, L7JLU6, G4N3T2, G4N449, L7I2C8, G5EHQ5, G5EI15, G4NIU5, G5EHD0, G4MXJ5, G5EGX5, G4NIC7, G4NBH9, L7IJI5, G4MT74, G4MQ03, G4MW80, G4MT11, L7ILR1, G4NDN8, L7IFC7, D4NXI9, G4NAB9, G4MVL8, G4MVK8, L7HQP2,L7HTF4, L7IKZ6, G4MU97, G4MR82, L7HNP9	0.00339949	0.102106	0.147059
GO:0002181	cytoplasmic translation	P	4	21	80	2498	5	0.840673	over	A4R0E5, G4N700, G4MSC0, G4N8F6	G4N3J4, G4MNX1, A4RHF1, G4MKJ9, G4NC31, G4MU70, G4N8W1, L7IA43, A4RK68, G4N8F9, G4NAV1, G4MPI5, G4N829, D4NXH7, G4N7N7, D4NXD9, D4NXB4,A4R0E5, G4N700, G4MSC0, G4N8F6	0.00344993	0.102106	0.190476
GO:0042775	mitochondrial ATP synthesis coupled electron transport	P	4	21	80	2498	5	0.840673	over	L7JLQ6, L7HXB7, L7ILD2, G4N4M7	G4MP80, G4N7C7, L7HQL8, G4MUK8, G5EHF6, G4N6G8, G4NC90, L7JI42, G4MWT0, G4N232, G4NAD7, L7J0S4, L7I398, D4NXG0, D4NXE1, G4N4E1, G4MYM7,L7JLQ6, L7HXB7, L7ILD2, G4N4M7	0.00344993	0.102106	0.190476
GO:0042773	ATP synthesis coupled electron transport	P	4	21	80	2498	5	0.840673	over	L7JLQ6, L7HXB7, L7ILD2, G4N4M7	G4MP80, G4N7C7, L7HQL8, G4MUK8, G5EHF6, G4N6G8, G4NC90, L7JI42, G4MWT0, G4N232, G4NAD7, L7J0S4, L7I398, D4NXG0, D4NXE1, G4N4E1, G4MYM7,L7JLQ6, L7HXB7, L7ILD2, G4N4M7	0.00344993	0.102106	0.190476
GO:0006631	fatty acid metabolic process	P	4	21	80	2498	5	0.840673	over	G4N8K7, L7IEW6, L7IF18, G4N0N1	G4N0T6, G4N3T2, G4MLG1, L7HQB9, G4MV87, G5EHJ2, A4QTE3, L7I4L2, G5EH09, G4N2L8, G4NHC0, G4NJZ1, G4MVS3, G4N1F2, G4N818, G4N1C2, G4N4A9,G4N8K7, L7IEW6, L7IF18, G4N0N1	0.00344993	0.102106	0.190476
GO:0015077	monovalent inorganic cation transmembrane transporter activity	F	5	35	80	2498	6.25	1.40112	over	L7IFS2, L7HXB7, L7ILD2, L7IIP8, G4N4M7	G4NJF8, L7I8S9, G5EHV3, G4N0M7, L7IHN3, L7IKM3, G4N9V9, G4MUK8, G5EHA3, G4MXJ6, G4NC90, G4MR70, G4N331, G4MTS8, L7IMR2, G4MU02, G4MWT0, G4MTH3, Q2KGE3, L7JNA7, G4NAT1, G4MPK2, G4MSP7, G4NH40, G4MMA1, G4NAE0, G4NAD7, L7I398, G4MPA0, G4N4E1,L7IFS2, L7HXB7, L7ILD2, L7IIP8, G4N4M7	0.00384535	0.111847	0.142857
GO:0006633	fatty acid biosynthetic process	P	3	11	80	2498	3.75	0.440352	over	L7IEW6, L7IF18, G4N0N1	G4N0T6, A4QTE3, L7I4L2, G4N2L8, G4NJZ1, G4MVS3, G4N1F2, G4N818,L7IEW6, L7IF18, G4N0N1	0.00406416	0.113513	0.272727
GO:0022904	respiratory electron transport chain	P	4	22	80	2498	5	0.880705	over	L7JLQ6, L7HXB7, L7ILD2, G4N4M7	G4MP80, G4N7C7, L7HQL8, G4MUK8, G5EHF6, G4N6G8, G4NC90, L7JI42, G4MWT0, G4N232, G4N4W0, G4NAD7, L7J0S4, L7I398, D4NXG0, D4NXE1, G4N4E1, G4MYM7,L7JLQ6, L7HXB7, L7ILD2, G4N4M7	0.00408721	0.113513	0.181818
GO:0016052	carbohydrate catabolic process	P	6	51	80	2498	7.5	2.04163	over	L7HTF4, L7IKZ6, G4MU97, G4MR82, G4NES1, L7HNP9	L7IUR7, G4NJH2, G4NA54, G4MRY4, Q2KEY5, O42622, L7JLU6, G4N3T2, G4N449, L7I2C8, G4N3R3, G5EHQ5, G5EI15, G4NIU5, G4NCF7, G4N6K9, G5EHD0, G5EHA8, G4MXJ5, G5EGX5, G4NIC7, L7JL76, G4N325, G4NBH9, G4NI55, L7IJI5, G4MQA2, G4MTF8, G4N1Y8, H2DQS1, G4MT74, G4MQ03, G4N7Z0, G4MW80, G4MT11, L7ILR1, G4NDN8, L7IFC7, D4NXI9, G4NAB9, L7HR94, G4MSG8, G4MVL8, G4MVK8, L7HQP2,L7HTF4, L7IKZ6, G4MU97, G4MR82, G4NES1, …	0.0041045	0.113513	0.117647
GO:0016051	carbohydrate biosynthetic process	P	5	38	80	2498	6.25	1.52122	over	L7HTF4, L7IKZ6, G4NHF4, G4NB93, G4N0N1	L7IUR7, G4NJH2, G4NCY1, G4N3T2, G4N449, L7I2C8, G4MUX6, G4NFW8, G5EHQ5, G4NFU6, G4N9X2, G4MXS1, G5EHD0, G5EGX5, G4NIC7, L7HYY2, L7IH23, G4MNG3, L7HVF2, L7IJI5, G4MTL4, G4NEH2, L7J892, G4MQ03, L7ILR1, G4NDN8, L7IFC7, G4NAD9, D4NXI9, G4NAB9, G4MVL8, G4MVK8, L7HQP2,L7HTF4, L7IKZ6, G4NHF4, G4NB93, G4N0N1	0.00541865	0.14621	0.131579
GO:0044699	single-organism process	P	34	753	80	2498	42.5	30.1441	over	G4MRS8, G4NCV5, L7HTF4, L7IKZ6, G5EHX7, G4MU97, G4N5R0, G4MLM8, G4NF57, G4MSW6, G4MSW3, G5EHD8, G4MKR5, L7IFS2, G4NES1, G4NHF4, L7JLQ6, L7HXB7, G4ML89, L7HTU6, G4MSC0, L7ILD2, G4MYZ4, L7I7T1, G4MKP3, G4ML75, L7IIP8, G4MNI0, L7I9Y4, G4MTZ0, L7JD87, G4MRA6, A4QUT2, G4NCD5	G4NA92, G4NJK6, G4NGE1, L7HNI4, L7I5U2, G4MLR8, G4MLR6, G4MP97, L7J3M5, G4NJJ2, G4MLQ8, G4N7D9, G4N184, G4MVD8, G4MP80, L7IUR7, L7IV33, L7I5S7, L7JJ84, G4MLP7, G4MVC9, G4N7C7, A4QUF0, G4MYI1, G4MM08, G4N0U7, G4N7B3, G4NCZ7, G4NA54, L7I983, Q9UV51, L7IHV2, G4NJF8, G4NCY2, A4QUC1, G4MRY4, G5EHZ3, L7I606, L7I962, G4MLL2, L7IKZ8, G4ND84, O42622, G4MLK4, G5EHX9, L7IBG0, L7II40, L7I8S9, L7I8S3, L7I940,…	0.00546014	0.14621	0.0451527
GO:0046496	nicotinamide nucleotide metabolic process	P	4	24	80	2498	5	0.960769	over	L7HTF4, G4MU97, G4MR82, L7HNP9	G4NJH2, G4MRY4, Q2KEY5, Q2KF71, L7JLU6, G4MS36, G5EI15, A4REV8, G4NIU5, G5EHD0, G4NBH9, G4MT74, L7IM50, G4MW80, G4MT11, L7IFC7, L7IYC9, G4MVL8, G4MVK8, L7HQP2,L7HTF4, G4MU97, G4MR82, L7HNP9	0.00557825	0.147039	0.166667
GO:0005975	carbohydrate metabolic process	P	12	177	80	2498	15	7.08567	over	G4MRS8, L7HTF4, L7IKZ6, G4MU97, G4MR82, G4NES1, G4NHF4, L7HNP9, G4NB93, G4MRA6, G4N0N1, G4NHC2	L7IET7, G4MLR0, L7IUR7, L7I2M0, G4NJH2, G4NCZ8, G4NA54, G4NCY1, G4N3Y7, G4MRY4, L7I605, G4NA29, G5EHY5, Q2KEY5, O42622, G4N470, L7JLU6, L7I8Q4, G4MUZ8, G4N3T2, G4N449, G4MRS9, G4NG95, L7I2C8, G4MUX6, G4N3R3, G4NFW8, G4NFW5, G4MS18, G5EHQ5, G4NG69, L7J9K8, G4NFU6, G4N0I3, G5EI15, G4N0H1, G4MV32, G4N9X2, L7JBY8, A4QQN1, G4N6Q8, G4MV25, G4NG16, G4MY73, G4NIU5, G4N6N9, G4MUN8, G4N9S5, G4MXS1, G4NCF7,…	0.00593512	0.154039	0.0677966
GO:0022900	electron transport chain	P	4	25	80	2498	5	1.0008	over	L7JLQ6, L7HXB7, L7ILD2, G4N4M7	G4MP80, G4N7C7, L7HQL8, G4NIS0, G4MUK8, G5EHF6, G4N6G8, G4MUF9, G4NC90, L7JI42, G4MWT0, G4N232, G4N4W0, G4NE44, G4NAD7, L7J0S4, L7I398, D4NXG0, D4NXE1, G4N4E1, G4MYM7,L7JLQ6, L7HXB7, L7ILD2, G4N4M7	0.00643677	0.162072	0.16
GO:0019362	pyridine nucleotide metabolic process	P	4	25	80	2498	5	1.0008	over	L7HTF4, G4MU97, G4MR82, L7HNP9	G4NJH2, G4MRY4, Q2KEY5, Q2KF71, L7JLU6, G4MS36, G5EI15, A4REV8, G4NIU5, G5EHD0, G4NBH9, G4N229, G4MT74, L7IM50, G4MW80, G4MT11, L7IFC7, L7IYC9, G4MVL8, G4MVK8, L7HQP2,L7HTF4, G4MU97, G4MR82, L7HNP9	0.00643677	0.162072	0.16
GO:0000775	chromosome, centromeric region	C	3	13	80	2498	3.75	0.520416	over	G4MSW6, G4MNI0, L7I9Y4	G4N3J5, L7I538, G4MR84, G4MR40, G4N2R8, L7IN27, G4NEL4, L7HXK8, L7JMJ1, G4N4I8,G4MSW6, G4MNI0, L7I9Y4	0.006615	0.16411	0.230769
GO:0044260	cellular macromolecule metabolic process	P	29	624	80	2498	36.25	24.98	over	G5EHX7, G4N5R0, L7HXW3, G4MLM8, G4NF57, G4MSK2, G4MY14, G4MSW6, G4MSW3, G5EHD8, G4NAT5, G4NES1, G4NHF4, G4MZ61, A4R0E5, G4NAY8, G4N701, G4N700, L7HTU6, G4MSC0, G4MVB0, L7I7T1, L7IEW6, G4NB93, G4MSN8, G4MQB8, G4MTZ0, L7IF18, G4N8F6	L7I5U2, G4MLR6, G4N184, G4MVC9, A4QUF0, G4MYI2, G4MM07, G4N168, G4N7B3, G4MYH4, G4NA54, G4NGA5, L7I5Q1, Q9UV51, G4NCY2, G4NCY0, L7I612, L7I606, L7I962, G4MLL1, G4MRX5, G4MRX2, L7J9S6, O42622, L7I959, L7I954, G4MP20, L7I8S9, G4MS79, L7I940, G4MP11, G4N3V2, G4N470, L7IUK3, Q2KF83, G4NJB0, G4MP09, L7I932, A4RBW8, G4MLI0, G4MYB7, G4MS62, G4MRU1, G4MYB0, G4ND54, G4N459, L7I8Q0, G5EI69, G5EHU9, G4MYA6,…	0.00711083	0.173855	0.0464744
GO:0043234	protein complex	C	20	382	80	2498	25	15.2922	over	G4NCV5, G4N7R2, G4MSW6, L7IFS2, G4NAT5, G4NHF4, A4R0E5, L7HXB7, G4NAY8, L7ILD2, G4MYZ4, L7IIP8, L7IEW6, G4MSN8, G4MNI0, L7I9Y4, G4MVS9, L7IF18, G4N0N1, G4N4M7	G4N0X4, L7J3M5, G4NJJ2, G4MLQ8, G4N184, L7IUR7, G4MVC9, G4N7C7, L7HQL8, G4NJH2, G4MM07, G4MVB1, L7I983, G4NJF8, G4NCY2, G4NCY0, L7I612, G4N3Y7, L7I962, G4MRX2, G4MP20, G4MS82, L7II40, L7I8S9, G4MS79, G4N470, Q2KF88, G4ND63, Q2KF83, G4MP09, A4RBW8, G4MS62, G4MYB1, G5EHV3, G4N459, L7HZV6, G4N0M7, L7II05, L7I2C1, G4MS34, L7INZ9, G4MV94, L7IHN3, G4N793, G4NFW5, L7I5H6, G4MLE5, G4MRQ5, G4N3Q1, G4MV80,…	0.00762139	0.183285	0.052356
GO:0044085	cellular component biogenesis	P	14	231	80	2498	17.5	9.2474	over	G5EHX7, G4N5R0, G4MSW6, G4MSW3, G5EHD8, G4MZ61, A4R0E5, G4N701, G4N700, G4MSC0, G4MYZ4, L7I7T1, G4NCD5, G4N8F6	L7J3M5, G4N184, G4MLP7, G4MYI2, G4MYI1, G4MM07, G4N0U7, G4MVB5, G4N7A9, Q9UV51, G4NJF8, G4NCY2, L7I962, G4MLL2, L7J9S6, G4MP20, G4MP11, G4N3V2, L7IUK3, G4ND63, A4RBW8, L7HZU2, L7INZ9, G4NCQ6, G4NFW8, G4NFW6, G4MLE5, G4MV80, G4ND09, G4N6U9, G4NG56, L7IHJ6, G4MRM8, G4MUS0, G5EHN4, G4NFR7, G4MV31, G4N9W9, G4N9W2, G4NCJ2, G4NG12, G4N3J5, G4N3J4, G4MY77, G4MRJ2, G4MY73, G4N9V2, G4MRI3, G4NCH9, A4QTQ9,…	0.00771385	0.183285	0.0606061
GO:0022890	inorganic cation transmembrane transporter activity	F	5	42	80	2498	6.25	1.68135	over	L7IFS2, L7HXB7, L7ILD2, L7IIP8, G4N4M7	G4NJF8, L7I8S9, G4MS63, G5EHV3, G5EHU1, G4N0M7, L7IHN3, G4MS02, L7IKM3, G4N9V9, G4MUK8, G5EHA3, G4MXJ6, G4NC90, G4MR70, G4N331, G4MTS8, L7IMR2, G4MU02, G4MWT0, G4NBG2, G4MTH3, Q2KGE3, G4NHG8, L7JNA7, G4NAT1, G4MPK2, G4MSP7, G4N1J4, G4NH40, G4MMA1, G4NAE0, G4NAD7, L7I398, G4MPA0, G4N4E1, L7I9A9,L7IFS2, L7HXB7, L7ILD2, L7IIP8, G4N4M7	0.00811293	0.19009	0.119048
GO:0022613	ribonucleoprotein complex biogenesis	P	10	147	80	2498	12.5	5.88471	over	G5EHX7, G4N5R0, G4MSW3, G4MZ61, A4R0E5, G4N701, G4N700, G4MSC0, G4NCD5, G4N8F6	G4MLP7, G4MYI2, G4MM07, G4N0U7, G4N7A9, L7I962, L7J9S6, G4MP11, G4N3V2, L7IUK3, A4RBW8, L7HZU2, L7INZ9, G4NCQ6, G4NFW6, G4N6U9, G4NG56, G4MUS0, G4MV31, G4N9W9, G4NCJ2, G4N3J4, G4MY77, G4MRJ2, G4N9V2, G4NCH9, A4QTQ9, G4MUN3, G4MY43, L7IAU0, L7IB50, G4ML84, L7IQP7, G4MNZ8, G4ML54, A4RHN3, G4MNX1, G4N6C5, A4QTA3, G4MKJ9, A4QZL9, G4MR44, G4MNM1, L7IQB1, G4MTX0, G4NC23, L7I1B4, G4NLC8, G4NLC7, G4MU70,…	0.0109357	0.252719	0.0680272
GO:0050661	NADP binding	F	3	16	80	2498	3.75	0.640512	over	L7IKZ6, G4MR82, L7HNP9	G4MVB5, G4NCU5, G4ND37, G4N9X2, A4QQN1, G4NIR4, G4MQY5, G4N2H4, L7ICP6, G4MWF9, G4N1R8, G4N229, G4MZ83,L7IKZ6, G4MR82, L7HNP9	0.0117849	0.258196	0.1875
GO:0072330	monocarboxylic acid biosynthetic process	P	3	16	80	2498	3.75	0.640512	over	L7IEW6, L7IF18, G4N0N1	G4N166, G4N0T6, G4N3T2, G4MXS1, A4QTE3, L7I4L2, G4N2L8, A4QYU7, G4NJZ1, G4MVS3, G4N1F2, G4N818, L7HU93,L7IEW6, L7IF18, G4N0N1	0.0117849	0.258196	0.1875
GO:0070603	SWI/SNF superfamily-type complex	C	3	16	80	2498	3.75	0.640512	over	G4NCV5, G4N7R2, G4MVS9	L7I962, G4MKY0, G4MUJ1, L7HT65, G4MXK8, L7IE27, A4R227, G4MK87, G4N5J9, A4QVR2, G4N4Y6, G4NGZ4, G4NAF3,G4NCV5, G4N7R2, G4MVS9	0.0117849	0.258196	0.1875
GO:0042180	cellular ketone metabolic process	P	3	16	80	2498	3.75	0.640512	over	G4NHF4, L7JLQ6, G4NB93	G4MP80, L7IBJ2, G4MS36, G5EHF6, L7JI42, L7I4F7, L7HSD6, L7IA56, G4N232, G4NH42, L7J0S4, L7HU93, G4MYM7,G4NHF4, L7JLQ6, G4NB93	0.0117849	0.258196	0.1875
GO:0005737	cytoplasm	C	38	918	80	2498	47.5	36.7494	over	L7HTF4, L7IKZ6, G5EHX7, G4MU97, G4N5R0, G4MSW6, G4MSW3, L7IFS2, G4NAT5, G4MR82, G4NES1, G4NHF4, A4R0E5, L7HXB7, L7HNP9, G4NAY8, G4N701, G4N700, L7HTU6, G4ML82, G4MSC1, G4MSC0, L7ILD2, G4MYZ4, G4MVB0, G4MQ02, G4ML75, L7IIP8, L7IEW6, G4NB93, G4MWG4, L7I9Y4, G4MTZ0, G4MVS9, L7IF18, G4N0N1, G4N4M7, G4N8F6	G4MYL1, G4NJK6, L7I5U2, G4MLR7, G4N7E9, G4MLR0, G4MYK1, G4NJJ2, G4MLQ8, G4MLQ6, G4N187, G4N184, G4MVD8, G4MP80, L7IUR7, L7IV33, G4NJI5, G4MLP7, G4N7C7, A4QUF0, G4MYI2, G4MYI1, L7HQL8, G4NJH2, G4MM07, G4N0U7, G4MVB5, L7II83, G4N7B3, G4MYH4, G4MVB1, L7I5Q1, L7I983, Q9UV51, L7IBJ2, L7IHV2, G4NJF8, G4NCY2, G4NCY0, L7I612, L7I8V3, G4MP44, A4QUC1, G4MRY4, L7IHU1, G4NA37, L7I606, G4MLL2, G4MLL1, G4N495,…	0.0123623	0.267373	0.0413943
GO:0008324	cation transmembrane transporter activity	F	5	47	80	2498	6.25	1.88151	over	L7IFS2, L7HXB7, L7ILD2, L7IIP8, G4N4M7	G4NJF8, L7IKZ8, L7I8S9, G4N471, G4MS63, G5EHV3, G5EHU1, G4N0M7, L7IHN3, G4MS02, L7IKM3, G4N9V9, G4MUK8, G5EHA3, G4MXJ6, G4NC90, G4MR70, G4N331, G4MTS8, L7IMR2, G4MU02, G4MWT0, G4NBG2, G4MNA5, G4MTH3, Q2KGE3, G4NHG8, L7JNA7, G4NAT1, G4N7X3, G4MPK2, G4MSP7, G4N1J4, G4NDN3, G4NH40, G4MMA1, G4NAE0, G4NAD7, L7I398, G4MPA0, G4N4E1, L7I9A9,L7IFS2, L7HXB7, L7ILD2, L7IIP8, G4N4M7	0.0125264	0.267493	0.106383
GO:0000276	mitochondrial proton-transporting ATP synthase complex, coupling factor F(o)	C	2	6	80	2498	2.5	0.240192	over	L7IFS2, L7IIP8	G4NJF8, G4MXJ6, G4MTS8, Q2KGE3,L7IFS2, L7IIP8	0.0133848	0.268811	0.333333
GO:0010675	regulation of cellular carbohydrate metabolic process	P	2	6	80	2498	2.5	0.240192	over	G4NHF4, G4NB93	G4NFW8, L7HYY2, L7HVF2, G4MTL4,G4NHF4, G4NB93	0.0133848	0.268811	0.333333
GO:0016586	RSC complex	C	2	6	80	2498	2.5	0.240192	over	G4N7R2, G4MVS9	G4MKY0, L7IE27, G4MK87, G4N4Y6,G4N7R2, G4MVS9	0.0133848	0.268811	0.333333
GO:0043255	regulation of carbohydrate biosynthetic process	P	2	6	80	2498	2.5	0.240192	over	G4NHF4, G4NB93	G4NFW8, L7HYY2, L7HVF2, G4MTL4,G4NHF4, G4NB93	0.0133848	0.268811	0.333333
GO:0000794	condensed nuclear chromosome	C	2	6	80	2498	2.5	0.240192	over	G4MNI0, L7I9Y4	G4ND54, G4MV94, G4MR40, L7JMJ1,G4MNI0, L7I9Y4	0.0133848	0.268811	0.333333
GO:0044710	single-organism metabolic process	P	30	691	80	2498	37.5	27.6621	over	G5EGY2, L7HTF4, L7IKZ6, G4MU97, G4N8K7, G5EHD8, L7IWV8, G4MYC9, G4MKR5, L7IFS2, G4NAT5, G4MR82, G4NES1, G4NHF4, L7JLQ6, L7HXB7, L7HNP9, G4ML82, L7ILD2, G4ML75, L7IIP8, L7IEW6, G4NB93, G4MSN8, L7I9Y4, L7IF18, A4QUT2, G4N0N1, G4N4M7, G4NHC2	G4NJK6, L7HNI4, G4MLR8, G4MVE1, G4MYK1, G4N7D8, G4MP80, L7IUR7, G4NJI5, L7I5S7, G4MLP7, G4N7C7, L7HQL8, G4NJH2, L7I636, G4MM06, G4N167, G4N166, G4N0U4, G4MVB5, G4N7B3, G4MYH4, G4MVB1, G4NCZ7, G4NJG9, L7I5Q1, G4MLN4, G4N0T6, Q9UV51, L7IBJ2, L7IHV2, G4NJF8, L7I612, L7I973, G4N3Y7, A4QUC1, G4N3Y5, G4MRY4, G4NA37, G5EHZ3, G4NCX5, G5EHY4, G4ND85, Q2KEY5, O42621, L7I954, G4N485, G5EHX9, G4MS82, G4NA18,…	0.0142443	0.27619	0.0434153
GO:0044262	cellular carbohydrate metabolic process	P	5	49	80	2498	6.25	1.96157	over	L7HTF4, G4NES1, G4NHF4, L7HNP9, G4NB93	G4MLR0, Q2KEY5, O42622, L7JLU6, L7I8Q4, G4MUX6, G4NFW8, G5EHQ5, G4NFU6, A4QQN1, G4N6N9, G4NCF7, G4MY35, G4N6K9, P0CT06, G5EHD0, G5EHA8, G4MUC5, L7HYY2, G4N001, G4MTY9, G4N665, G5EH03, G4MNG3, L7HVF2, G4NBH9, G4NI55, G4MTL4, L7ICX3, G4NEH2, L7J892, L7HXX0, H2DQS1, G4NKB2, G4N7Z0, G4NGV9, G4MT11, L7IFC7, G4NAD9, D4NXI9, L7JMJ1, G4MSG8, G4MVL8, L7HQP2,L7HTF4, G4NES1, G4NHF4, L7HNP9, G4NB93	0.0146333	0.27619	0.102041
GO:0005829	cytosol	C	21	438	80	2498	26.25	17.534	over	L7HTF4, G4MU97, G4N5R0, G4MSW6, G4NHF4, A4R0E5, L7HNP9, G4NAY8, G4N700, G4ML82, G4MSC0, G4MYZ4, G4MQ02, G4ML75, L7IEW6, G4MWG4, L7I9Y4, G4MVS9, L7IF18, G4N0N1, G4N8F6	G4MYL1, G4MLR7, G4N7E9, G4MYK1, G4NJJ2, G4MLQ8, G4MYI2, G4NJH2, G4MM07, G4N0U7, G4N7B3, G4MYH4, L7I5Q1, Q9UV51, L7IHV2, G4NCY2, G4NCY0, G4MP44, G4MRY4, G4NA37, G4MLL2, G4N495, G5EHY4, O42621, L7HZZ3, G4NCV3, L7I8S9, G4MS79, G4MP11, G4N3V2, G4ND64, Q2KF83, L7I932, G4MS64, G4MS62, G4N459, L7I8Q0, G5EI69, G4N0M9, G5EI58, G4N6Y1, G4NCR9, L7IBB6, G4N3R7, G4N6X9, G4MS34, G4MV94, G4NCQ6, G4MLE5, G4MRQ5,…	0.0146442	0.27619	0.0479452
GO:0044464	cell part	C	46	1174	80	2498	57.5	46.9976	over	G4NCV5, L7HTF4, G4N7R2, L7IKZ6, G5EHX7, G4MU97, G4N5R0, G4MSW6, G4MSW3, L7IFS2, G4NAT5, G4MR82, G4N871, G4NES1, G4NHF4, G4MPD7, A4R0E5, L7HXB7, L7HNP9, G4NAY8, G4N701, G4N700, L7HTU6, G4ML82, G4MSC1, G4MSC0, L7ILD2, G4MYZ4, G4MVB0, L7I7T1, G4MQ02, G4ML75, L7IIP8, L7IEW6, G4NB93, G4MSN8, G4MNI0, G4MWG4, L7I9Y4, G4MTZ0, L7JD87, G4MVS9, L7IF18, G4N0N1, G4N4M7, G4N8F6	G4MYL1, G4NJK6, L7I5U2, G4MLR7, G4MLR6, G4N7E9, G4N0X4, G4MLR0, L7J3M5, G4MYK1, G4NJJ2, G4MLQ8, G4MLQ6, G4N187, G4N184, G4MVD8, G4MP80, L7IUR7, L7IV33, G4NJI5, G4MLP7, G4MVC9, G4N7C7, A4QUF0, G4MYI2, G4MYI1, L7HQL8, G4NJH2, G4MM07, G4N0U7, G4MVB5, L7II83, G4N7B3, G4MYH4, G4MVB1, L7I5Q1, L7I983, Q9UV51, L7IBJ2, L7IHV2, G4NJF8, G4NCY2, G4NCY0, L7I612, L7I8V3, G4MP44, A4QUC1, G4MRY4, L7IHU1, G4NA37,…	0.0147002	0.27619	0.0391823
GO:0072524	pyridine-containing compound metabolic process	P	4	32	80	2498	5	1.28102	over	L7HTF4, G4MU97, G4MR82, L7HNP9	G4NJH2, G4MRY4, G5EHY4, Q2KEY5, Q2KF71, L7JLU6, G4MS36, G5EI15, G5EI09, A4REV8, G4NIU5, G4N3H6, G5EHD0, G4NBP8, G4NBH9, G4MTF1, G4N229, G4MT74, L7IM50, G4MW80, G4MT11, L7IFC7, G4NGQ3, G4N4K3, L7IYC9, G4MVL8, G4MVK8, L7HQP2,L7HTF4, G4MU97, G4MR82, L7HNP9	0.0147024	0.27619	0.125
GO:0044424	intracellular part	C	44	1113	80	2498	55	44.5556	over	G4NCV5, L7HTF4, G4N7R2, L7IKZ6, G5EHX7, G4MU97, G4N5R0, G4MSW6, G4MSW3, L7IFS2, G4NAT5, G4MR82, G4N871, G4NES1, G4NHF4, A4R0E5, L7HXB7, L7HNP9, G4NAY8, G4N701, G4N700, L7HTU6, G4ML82, G4MSC1, G4MSC0, L7ILD2, G4MYZ4, G4MVB0, L7I7T1, G4MQ02, G4ML75, L7IIP8, L7IEW6, G4NB93, G4MSN8, G4MNI0, G4MWG4, L7I9Y4, G4MTZ0, G4MVS9, L7IF18, G4N0N1, G4N4M7, G4N8F6	G4MYL1, G4NJK6, L7I5U2, G4MLR7, G4MLR6, G4N7E9, G4N0X4, G4MLR0, L7J3M5, G4MYK1, G4NJJ2, G4MLQ8, G4MLQ6, G4N187, G4N184, G4MVD8, G4MP80, L7IUR7, L7IV33, G4NJI5, G4MLP7, G4MVC9, G4N7C7, A4QUF0, G4MYI2, G4MYI1, L7HQL8, G4NJH2, G4MM07, G4N0U7, G4MVB5, L7II83, G4N7B3, G4MYH4, G4MVB1, L7I5Q1, L7I983, Q9UV51, L7IBJ2, L7IHV2, G4NJF8, G4NCY2, G4NCY0, L7I612, L7I8V3, G4MP44, A4QUC1, G4MRY4, L7IHU1, G4NA37,…	0.014866	0.27619	0.0395328
GO:0005622	intracellular	C	45	1144	80	2498	56.25	45.7966	over	G4NCV5, L7HTF4, G4N7R2, L7IKZ6, G5EHX7, G4MU97, G4N5R0, G4MSW6, G4MSW3, L7IFS2, G4NAT5, G4MR82, G4N871, G4NES1, G4NHF4, A4R0E5, L7HXB7, L7HNP9, G4NAY8, G4N701, G4N700, L7HTU6, G4ML82, G4MSC1, G4MSC0, L7ILD2, G4MYZ4, G4MVB0, L7I7T1, G4MQ02, G4ML75, L7IIP8, L7IEW6, G4NB93, G4MSN8, G4MNI0, G4MWG4, L7I9Y4, G4MTZ0, L7JD87, G4MVS9, L7IF18, G4N0N1, G4N4M7, G4N8F6	G4MYL1, G4NJK6, L7I5U2, G4MLR7, G4MLR6, G4N7E9, G4N0X4, G4MLR0, L7J3M5, G4MYK1, G4NJJ2, G4MLQ8, G4MLQ6, G4N187, G4N184, G4MVD8, G4MP80, L7IUR7, L7IV33, G4NJI5, G4MLP7, G4MVC9, G4N7C7, A4QUF0, G4MYI2, G4MYI1, L7HQL8, G4NJH2, G4MM07, G4N0U7, G4MVB5, L7II83, G4N7B3, G4MYH4, G4MVB1, L7I5Q1, L7I983, Q9UV51, L7IBJ2, L7IHV2, G4NJF8, G4NCY2, G4NCY0, L7I612, L7I8V3, G4MP44, A4QUC1, G4MRY4, L7IHU1, G4NA37,…	0.0148982	0.27619	0.0393357
GO:0005623	cell	C	46	1181	80	2498	57.5	47.2778	over	G4NCV5, L7HTF4, G4N7R2, L7IKZ6, G5EHX7, G4MU97, G4N5R0, G4MSW6, G4MSW3, L7IFS2, G4NAT5, G4MR82, G4N871, G4NES1, G4NHF4, G4MPD7, A4R0E5, L7HXB7, L7HNP9, G4NAY8, G4N701, G4N700, L7HTU6, G4ML82, G4MSC1, G4MSC0, L7ILD2, G4MYZ4, G4MVB0, L7I7T1, G4MQ02, G4ML75, L7IIP8, L7IEW6, G4NB93, G4MSN8, G4MNI0, G4MWG4, L7I9Y4, G4MTZ0, L7JD87, G4MVS9, L7IF18, G4N0N1, G4N4M7, G4N8F6	G4MYL1, G4NJK6, L7I5U2, G4MLR8, G4MLR7, G4MLR6, G4N7E9, G4N0X4, G4MLR0, L7J3M5, G4MYK1, G4NJJ2, G4MLQ8, G4MLQ6, G4N187, G4N184, G4MVD8, G4MP80, L7IUR7, L7IV33, G4NJI5, G4MLP7, G4MVC9, G4N7C7, A4QUF0, G4MYI2, G4MYI1, L7HQL8, G4NJH2, G4MM08, G4MM07, G4N0U7, G4MVB5, L7II83, G4N7B3, G4MYH4, G4MVB1, L7I5Q1, L7I983, Q9UV51, L7IBJ2, L7IHV2, G4NJF8, G4NCY2, G4NCY0, L7I612, L7I8V3, G4MP44, A4QUC1, G4MRY4,…	0.0161863	0.292039	0.03895
GO:1901576	organic substance biosynthetic process	P	25	559	80	2498	31.25	22.3779	over	L7HTF4, L7IKZ6, G5EHX7, G4N5R0, G4MSW6, G4MSW3, G5EHD8, L7IFS2, G4NAT5, G4NHF4, A4R0E5, L7JLQ6, G4N701, G4N700, G4MSC0, G4MVB0, G4ML75, L7IIP8, L7IEW6, G4NB93, G4MSN8, G4MQB8, L7IF18, G4N0N1, G4N8F6	G4MYK1, G4MP80, L7IUR7, G4NJI5, G4MVC9, A4QUF0, G4NJH2, G4N166, G4N7B3, G4MYH4, G4MVB1, G4NJG9, L7I5Q1, G4N0T6, Q9UV51, L7IBJ2, G4NJF8, G4NCY2, G4NCY1, L7I612, G4N3Y5, G4NA37, L7I962, G4MLL1, G4MRX2, G5EHY4, L7J9S6, O42621, L7I954, G4MS82, G4NA18, G4NCV3, G4MP11, G4N3V2, G4N470, G4NCU5, G4ND64, Q2KF88, G4NCU0, Q2KF83, G4NJB0, G4MP09, L7I932, G4MS64, G4ND55, Q2KF71, G4N0N7, G4N459, G4N3T2, G4MYA6,…	0.0173008	0.292039	0.0447227
GO:0042542	response to hydrogen peroxide	P	2	7	80	2498	2.5	0.280224	over	G4MR82, A4QUT2	A4R5S9, G4N072, L7I4M6, A4RE46, G4N931,G4MR82, A4QUT2	0.0181521	0.292039	0.285714
GO:0019321	pentose metabolic process	P	2	7	80	2498	2.5	0.280224	over	G4MR82, L7HNP9	L7JLU6, G4N0I3, G4NIU5, G4MXJ5, G4NBH9,G4MR82, L7HNP9	0.0181521	0.292039	0.285714
GO:0006122	mitochondrial electron transport, ubiquinol to cytochrome c	P	2	7	80	2498	2.5	0.280224	over	L7ILD2, G4N4M7	G4N7C7, L7HQL8, D4NXG0, D4NXE1, G4N4E1,L7ILD2, G4N4M7	0.0181521	0.292039	0.285714
GO:0006109	regulation of carbohydrate metabolic process	P	2	7	80	2498	2.5	0.280224	over	G4NHF4, G4NB93	G4NFW8, L7HYY2, L7HVF2, G4MTL4, L7JMJ1,G4NHF4, G4NB93	0.0181521	0.292039	0.285714
GO:0045263	proton-transporting ATP synthase complex, coupling factor F(o)	C	2	7	80	2498	2.5	0.280224	over	L7IFS2, L7IIP8	G4NJF8, G5EHA3, G4MXJ6, G4MTS8, Q2KGE3,L7IFS2, L7IIP8	0.0181521	0.292039	0.285714
GO:0043232	intracellular non-membrane-bounded organelle	C	16	314	80	2498	20	12.5701	over	G4NCV5, G4N7R2, G5EHX7, G4N5R0, G4MSW6, G4MSW3, A4R0E5, G4N701, G4N700, G4MSC0, G4MYZ4, G4MVB0, G4MSN8, G4MNI0, L7I9Y4, G4N8F6	G4N0X4, L7J3M5, G4N184, L7IUR7, G4MLP7, G4MVC9, G4MM07, G4N0U7, L7I983, L7I962, G4MLL1, G4MRX5, L7J9S6, L7I8S2, G4MP11, G4N3V2, G4ND63, G4NJB0, G4MP09, L7I932, A4RBW8, G4MYB1, G4ND54, G4N459, L7HZV6, L7HWP3, L7II05, L7HZU2, L7INZ9, G4MV94, G4N793, G4NCQ6, G4NFW6, L7HWN5, G4MLE5, G4MS23, G4MV80, G4ND09, G4MV70, G4N6U9, G4NG56, G4N6T2, G4MUS0, G5EHN4, G4MV31, G4N3K6, G4N9W9, G4NCJ9, G4NCJ2, G4N3J5,…	0.0185373	0.292039	0.0509554
GO:0043228	non-membrane-bounded organelle	C	16	314	80	2498	20	12.5701	over	G4NCV5, G4N7R2, G5EHX7, G4N5R0, G4MSW6, G4MSW3, A4R0E5, G4N701, G4N700, G4MSC0, G4MYZ4, G4MVB0, G4MSN8, G4MNI0, L7I9Y4, G4N8F6	G4N0X4, L7J3M5, G4N184, L7IUR7, G4MLP7, G4MVC9, G4MM07, G4N0U7, L7I983, L7I962, G4MLL1, G4MRX5, L7J9S6, L7I8S2, G4MP11, G4N3V2, G4ND63, G4NJB0, G4MP09, L7I932, A4RBW8, G4MYB1, G4ND54, G4N459, L7HZV6, L7HWP3, L7II05, L7HZU2, L7INZ9, G4MV94, G4N793, G4NCQ6, G4NFW6, L7HWN5, G4MLE5, G4MS23, G4MV80, G4ND09, G4MV70, G4N6U9, G4NG56, G4N6T2, G4MUS0, G5EHN4, G4MV31, G4N3K6, G4N9W9, G4NCJ9, G4NCJ2, G4N3J5,…	0.0185373	0.292039	0.0509554
GO:0044427	chromosomal part	C	5	53	80	2498	6.25	2.1217	over	G4NCV5, G4N7R2, G4MSW6, G4MNI0, L7I9Y4	G4MVC9, L7I962, L7I932, A4RBW8, G4N459, L7HZV6, G4MV94, G4N793, G4MV80, G5EHN4, G4N3K6, G4N3J5, L7HN38, L7I1W3, G4MUJ1, G4MXK8, G4N6D6, L7I538, L7IGV0, L7IAG4, G4MR84, G4NEZ0, G4MR40, G4N2R8, G4MTW3, A4R227, L7IN27, G4NEL4, L7ICZ8, G4N5J9, A4QVR2, L7IMK3, G4MMY8, G4NAX8, L7I0I9, L7IJ89, G4N593, G4MZE2, G4NGZ4, G4MT45, G4MSR3, G4N517, L7HXK8, G4NAF3, G4MZ82, L7JMJ1, G4N4I8, L7HTV1,G4NCV5, G4N7R2, …	0.019444	0.292039	0.0943396
GO:0070469	respiratory chain	C	3	20	80	2498	3.75	0.800641	over	L7HXB7, L7ILD2, G4N4M7	G4N7C7, L7HQL8, G4N741, L7INN6, G4MUK8, G5EHF6, G4N6G8, G4MUF9, G4NC90, G4MWT0, L7IFQ5, G4NE44, G4NAD7, L7I398, D4NXG0, D4NXE1, G4N4E1,L7HXB7, L7ILD2, G4N4M7	0.0211476	0.292039	0.15
GO:0016491	oxidoreductase activity	F	16	321	80	2498	20	12.8503	over	G5EGY2, L7IKZ6, G4N8K7, L7IWV8, G4MYC9, G4MKR5, G4MR82, L7JLQ6, L7HXB7, L7HNP9, L7ILD2, L7IEW6, L7I9Y4, A4QUT2, G4N4M7, G4NHC2	G4NJK6, L7HNI4, G4MLR8, G4MYK1, G4N7D8, G4MP80, L7IUR7, L7I5S7, L7I636, G4MM06, G4N167, G4N166, G4N0U4, G4MVB5, G4N0T6, L7IBJ2, L7IHV2, L7I973, G5EHZ3, G4NCX5, G5EHY4, G4ND85, Q2KEY5, G4N485, G5EHX9, G4NA12, G4NCV3, L7I8S2, G4MS71, G4NCU5, G4NCT5, G4MS58, G4MUZ9, G4N3T2, L7II11, G4N6Z0, G5EHU2, L7JLT5, G4MS49, G4MUY9, G4MLG1, G4N6Y3, G5EHT4, G4ND37, L7I2C8, G4MS36, G4N796, G4MV96, G4MUX2, G4MUX0,…	0.0215999	0.292039	0.0498442
GO:0015075	ion transmembrane transporter activity	F	5	55	80	2498	6.25	2.20176	over	L7IFS2, L7HXB7, L7ILD2, L7IIP8, G4N4M7	G4NJF8, L7IKZ8, G4ND84, L7I8S9, G4N471, G4MS63, G5EHV3, G4ND56, G5EHU1, G4N0M7, L7IHN3, G4MS02, G4N9Y4, L7IKM3, G4N9V9, G4MUK8, G5EHA3, G4MXJ6, G4NC90, L7HW56, G4MR70, G4N331, G4MTS8, L7IMR2, G4MU04, G4MU02, G4MWT0, G4NBG2, G4MNA5, G4MNA3, G4MTH3, Q2KGE3, G4NHG8, L7JNA7, L7I9Z0, G4NAT1, G4N7X3, G4MPK2, G4MSP7, G4N1J4, G4NDN3, G4NH40, G4MMA1, G4MSM0, G4NAE0, G4NAD7, L7I398, G4MPA0, G4N4E1, L7I9A9,…	0.0221467	0.292039	0.0909091
GO:0044428	nuclear part	C	10	170	80	2498	12.5	6.80544	over	G4NCV5, G4N7R2, G4MSW6, G4N871, G4NAY8, G4MSC0, G4MSN8, G4MNI0, L7I9Y4, G4MVS9	G4MVC9, G4MM07, G4NCY2, L7I962, G4MRX5, G4MP20, L7IUK3, L7I932, A4RBW8, G4MS63, G4ND54, G4N459, L7HZV6, G4N0M9, L7HZU2, G4N3R7, L7INZ9, G4MV94, G4NCQ6, L7I5H6, L7HWN5, G4MUW7, G4N3Q1, G4MV80, G4N778, G5EHP6, G4N6T2, Q2KF09, G4MUS7, G4MUS0, L7JP49, G4MRL7, G4NCJ9, G5EHL1, G4N3J5, L7I1Y3, G4NCH9, L7HN38, A4QTQ9, G4NIS4, L7I1W3, G4N9S4, G4MY43, G4MKY0, G4MUJ1, A4REK3, G4MXN3, L7IQP7, L7HZD8, L7HT65,…	0.0242959	0.292039	0.0588235
GO:0042254	ribosome biogenesis	P	8	122	80	2498	10	4.88391	over	G5EHX7, G4N5R0, G4MSW3, G4N701, G4N700, G4MSC0, G4NCD5, G4N8F6	G4MLP7, G4MYI2, G4MM07, G4N0U7, G4N7A9, L7J9S6, G4MP11, G4N3V2, A4RBW8, L7HZU2, L7INZ9, G4NCQ6, G4NFW6, G4N6U9, G4NG56, G4MUS0, G4MV31, G4N9W9, G4NCJ2, G4N3J4, G4MY77, G4MRJ2, G4N9V2, G4NCH9, A4QTQ9, G4MUN3, G4MY43, G4ML84, L7IQP7, G4MNZ8, G4ML54, G4MNX1, G4N6C5, G4MKJ9, G4MR44, G4MNM1, L7IQB1, G4NC23, L7I1B4, G4NLC8, G4NLC7, G4MU70, G4MNH0, L7HSD6, L7IZM5, G4N5Q4, G4N8W1, G4N5P5, L7I0X4, G4NBG4,…	0.0244463	0.292039	0.0655738
GO:0006457	protein folding	P	4	38	80	2498	5	1.52122	over	G4MLM8, G4NF57, G4MY14, G4MTZ0	G4MYB7, G4NG71, G4N778, G4MY94, G4N6G8, G4MKN9, G5EGZ7, G4MKK4, G4MKI9, G4NC31, G4MR39, G4MR35, L7IMZ0, G4MTV9, G4MNH8, G4MKA7, G4MKA5, G4N987, G4N5E2, G4NHF7, G4N8F9, G4NAR5, G4NE83, G4N4W5, G4N561, G4N7W6, G4NDN4, G4MMB9, L7JQ62, B2ZDZ8, G4N4M8, A8I4W3, G4N1C4, L7I9C8,G4MLM8, G4NF57, G4MY14, G4MTZ0	0.0250067	0.292039	0.105263
GO:0032787	monocarboxylic acid metabolic process	P	5	57	80	2498	6.25	2.28183	over	G4N8K7, L7HNP9, L7IEW6, L7IF18, G4N0N1	G4N166, G4N0T6, Q2KEY5, G5EHX9, G4NCV3, G4N3T2, G4MLG1, L7HQB9, G4MV87, A4REV8, G4N6T3, G4N741, G4MV32, G5EHJ2, G4MXS1, P0CT06, G4MUF4, G4MXJ4, A4QTE3, G5EGX5, L7I4L2, G4NC46, L7I4F7, G4N667, G5EH09, G5EH03, G4N640, G4N2L8, G4MU05, G4MX54, L7IJI5, L7ICX3, G4NHN8, A4QYU7, G4MWG7, G4NB71, G4NHC0, L7IFQ5, G4N7X7, G4MT11, L7ILR1, G4NGT3, G4NJZ1, G4MVS3, G4N1F2, G4MYW2, G4N818, G4N1C2, G4NAB9, L7IUW2,…	0.0250443	0.292039	0.0877193
GO:0006119	oxidative phosphorylation	P	4	39	80	2498	5	1.56125	over	L7JLQ6, L7HXB7, L7ILD2, G4N4M7	G4MP80, G4N7C7, L7HQL8, G4NJF8, L7I8S9, G5EHV3, G4N0M7, L7IHN3, L7IL40, G4N741, G4N9V9, L7INN6, G4MUK8, G5EHF6, G4N6G8, G4NC90, L7JI42, G4MR70, G4MU02, G4MWT0, G4MTH3, L7JNA7, L7IFQ5, G4N232, G4NE44, G4MPK2, G4MSP7, G4NAD7, L7J0S4, L7I398, D4NXG0, G4MPA0, D4NXE1, G4N4E1, G4MYM7,L7JLQ6, L7HXB7, L7ILD2, G4N4M7	0.0270038	0.292039	0.102564
GO:0008238	exopeptidase activity	F	4	39	80	2498	5	1.56125	over	G4MPD7, G4MSC1, G4MQ02, G4MQH4	G4N0X5, A4QUC1, G5EI40, G4ND07, G4NFU2, G4NFQ1, A4RF35, G4NFL4, G4NFG3, G4N065, G4N6A5, G4N2X1, G4MQU4, G4NIA1, G4N5Y2, L7HPC6, G4MU87, L7HRY1, A4RAE9, G4N2A5, A4RDI6, L7HYB2, L7I0M7, A4QYQ5, G4NB97, A4RPY8, G4N226, A4RQ11, G4NAK7, L7HNX3, G4N4L1, G4N1D2, G4NDI0, G4MYR5, G4MZ32,G4MPD7, G4MSC1, G4MQ02, G4MQH4	0.0270038	0.292039	0.102564
GO:0044444	cytoplasmic part	C	33	827	80	2498	41.25	33.1065	over	L7HTF4, G5EHX7, G4MU97, G4N5R0, G4MSW6, G4MSW3, L7IFS2, G4NAT5, G4NHF4, A4R0E5, L7HXB7, L7HNP9, G4NAY8, G4N701, G4N700, L7HTU6, G4ML82, G4MSC0, L7ILD2, G4MYZ4, G4MVB0, G4MQ02, G4ML75, L7IIP8, L7IEW6, G4MWG4, L7I9Y4, G4MTZ0, G4MVS9, L7IF18, G4N0N1, G4N4M7, G4N8F6	G4MYL1, L7I5U2, G4MLR7, G4N7E9, G4MYK1, G4NJJ2, G4MLQ8, G4N187, G4N184, G4MVD8, G4MP80, L7IUR7, L7IV33, G4MLP7, G4N7C7, G4MYI2, G4MYI1, L7HQL8, G4NJH2, G4MM07, G4N0U7, G4MVB5, L7II83, G4N7B3, G4MYH4, G4MVB1, L7I5Q1, Q9UV51, L7IBJ2, L7IHV2, G4NJF8, G4NCY2, G4NCY0, L7I612, G4MP44, G4MRY4, L7IHU1, G4NA37, G4MLL2, G4MLL1, G4N495, G5EHY4, L7J9S6, G4NA20, O42621, L7HZZ3, G4MLK4, G4MS82, L7II40, G4NCV3,…	0.0278156	0.292039	0.0399033
GO:0044445	cytosolic part	C	6	80	80	2498	7.5	3.20256	over	G4N5R0, G4N700, G4MSC0, L7IEW6, L7IF18, G4N8F6	G4MLQ8, G4NJH2, G4N0U7, G4NCY2, G4N3V2, G4MS62, G4NCQ6, G4N3Q1, G4NG71, G4N6U9, G4N9W9, G4NCJ2, G4N3J4, G4ML84, G4MNX1, G4MKN9, L7I7U1, G4MQX3, G4MKJ9, G4MR44, G4NLC7, G4MTV9, G4MTV8, G4MU70, G4MNH0, G4MKA7, G4N987, G4N8W1, G4MNC1, G4NBG4, G4MTJ8, L7IA43, G4MTG9, G4MZQ6, G4NHF7, G4MWF3, G4NB88, G4NAV1, A4R188, G4MPT3, G4NE83, G4MQ03, G4MT51, G4NE42, G4N7W6, L7IFF6, L7IM20, G4NDN4, G4MMB9, L7JQ62,…	0.0279633	0.292039	0.075
GO:0005694	chromosome	C	5	59	80	2498	6.25	2.36189	over	G4NCV5, G4N7R2, G4MSW6, G4MNI0, L7I9Y4	G4MVC9, L7I962, L7I932, A4RBW8, G4ND54, G4N459, L7HZV6, G4MV94, G4N793, G4MS23, G4MV80, G5EHN4, G4N3K6, G4N3J5, L7HN38, L7I1W3, G4MUJ1, G4MXK8, G4N6D6, L7I538, L7IE27, L7IGV0, L7IAG4, G4MR84, G4MR71, G4NEZ0, G4MR40, G4N2R8, G4MTW3, A4R227, G4N8V4, L7IN27, G4NEL4, L7ICZ8, G4N5J9, A4QVR2, L7IMK3, G4MMY8, G4NAX8, L7I0I9, L7IJ89, G4N593, G4MZE2, G4NGZ4, G4MT45, G4MSR3, G4N517, L7HXK8, G4N850, G4NAF3,…	0.0281325	0.292039	0.0847458
GO:0009056	catabolic process	P	13	253	80	2498	16.25	10.1281	over	L7HTF4, L7IKZ6, G4MU97, G4N8K7, L7IWV8, G4NAT5, G4MR82, G4NES1, L7HNP9, L7HTU6, G4MQ02, G4NB93, A4QUT2	G4MYL1, L7IUR7, G4NJH2, G4MM07, G4N166, G4NCZ7, G4NA54, G4NGA5, G4N0T6, G4NCY2, G4NCY0, G4N3Y7, A4QUC1, G4MRY4, L7I606, G4MRX5, Q2KEY5, O42622, G5EHX9, G4MS79, L7I940, G4ND64, G4NCU0, G4MS62, L7JLU6, L7I8Q4, G5EI69, G5EHU9, G4N3T2, G4N449, G4MLG1, L7IKU5, L7I2C8, G4N3R3, L7HQB9, G4MLE5, G4MRQ5, G4MV87, G4MS23, G4N3Q1, G5EI34, Q51LD2, G4N0J9, G5EHQ5, G4MUU7, G5EHP6, G5EI15, L7I5E2, G4MUT5, A4REV8,…	0.0282045	0.292039	0.0513834
GO:0034645	cellular macromolecule biosynthetic process	P	16	335	80	2498	20	13.4107	over	G5EHX7, G4N5R0, G4MSW6, G4MSW3, G5EHD8, G4NAT5, A4R0E5, G4N701, G4N700, G4MSC0, G4MVB0, L7IEW6, G4MSN8, G4MQB8, L7IF18, G4N8F6	G4MVC9, A4QUF0, G4N7B3, L7I5Q1, Q9UV51, G4NCY2, L7I612, L7I962, G4MLL1, G4MRX2, L7J9S6, L7I954, G4MP11, G4N3V2, G4N470, G4NJB0, G4MP09, G4N459, G4MYA6, L7HZV6, L7HWP3, G4N6Y5, G4NCR9, L7IL62, L7I2C1, G4MUX6, G4NCQ6, G4NFW8, G4NFW6, G4NFW5, G4N784, G4MV80, G4NG70, L7I5G7, G4MV70, G4N6U9, G4N6U8, A4RC23, G4NG56, G4N0H1, G4N9Z1, G4N9Y8, G4MUS0, G5EHN4, L7JP49, G4MUR7, G5EHM8, G4MV31, G4NG28, G4N6Q8,…	0.0285836	0.292039	0.0477612
GO:0009059	macromolecule biosynthetic process	P	16	336	80	2498	20	13.4508	over	G5EHX7, G4N5R0, G4MSW6, G4MSW3, G5EHD8, G4NAT5, A4R0E5, G4N701, G4N700, G4MSC0, G4MVB0, L7IEW6, G4MSN8, G4MQB8, L7IF18, G4N8F6	G4MVC9, A4QUF0, G4N7B3, L7I5Q1, Q9UV51, G4NCY2, L7I612, L7I962, G4MLL1, G4MRX2, L7J9S6, L7I954, G4MP11, G4N3V2, G4N470, G4NJB0, G4MP09, G4N459, G4MYA6, L7HZV6, L7HWP3, G4N6Y5, G4NCR9, L7IL62, L7I2C1, G4MUX6, G4NCQ6, G4NFW8, G4NFW6, G4NFW5, G4N784, G4MV80, G4NG70, L7I5G7, G4MV70, G4N6U9, G4N6U8, A4RC23, G4NG56, G4N0H1, G4N9Z1, G4N9Y8, G4MUS0, G5EHN4, L7JP49, G4MUR7, G5EHM8, G4MV31, G4NG28, G4N6Q8,…	0.0291248	0.292039	0.047619
GO:0046933	proton-transporting ATP synthase activity, rotational mechanism	F	2	9	80	2498	2.5	0.360288	over	L7IFS2, L7IIP8	G4NJF8, G4N0M7, G4MR70, L7JNA7, G4NAT1, G4MPK2, G4NAE0,L7IFS2, L7IIP8	0.0291993	0.292039	0.222222
GO:0033177	proton-transporting two-sector ATPase complex, proton-transporting domain	C	2	9	80	2498	2.5	0.360288	over	L7IFS2, L7IIP8	G4NJF8, G5EHA3, G4MXJ6, G4MTS8, Q2KGE3, G4NH40, G4MPA0,L7IFS2, L7IIP8	0.0291993	0.292039	0.222222
GO:0003682	chromatin binding	F	2	9	80	2498	2.5	0.360288	over	G4NCV5, G4N7R2	G4N459, G4MV94, G4MV80, G4N3K6, A4QVR2, G4MMY8, L7I0I9,G4NCV5, G4N7R2	0.0291993	0.292039	0.222222
GO:0000793	condensed chromosome	C	2	9	80	2498	2.5	0.360288	over	G4MNI0, L7I9Y4	G4ND54, G4MV94, G4N3K6, G4MR40, G4MMY8, G4MSR3, L7JMJ1,G4MNI0, L7I9Y4	0.0291993	0.292039	0.222222
GO:0006732	coenzyme metabolic process	P	6	81	80	2498	7.5	3.24259	over	L7HTF4, G4MU97, G4MR82, L7JLQ6, L7HNP9, L7IF18	G4MP80, G4NJH2, L7IBJ2, G4MRY4, G4NA37, G5EHY4, Q2KEY5, G4NCV3, G4NCU0, Q2KF83, L7I932, Q2KF71, L7JLU6, G4N0N7, G4ND37, G4MS36, G4MV96, G5EI15, A4REV8, G4NCL5, G4NIU5, G4N3H6, G5EHF6, G5EHE5, G5EHD0, G4MRB4, G4MNV7, G4MUC3, G4NC97, G4MNR9, L7JI42, G5EGX5, G4MKI2, G4MU99, G4NBP8, A4QQ05, G4N5R3, G4N625, G4NBH9, G4N2H4, L7IA56, G4N5H5, L7HYD0, G4MTF1, A4RK52, G4MWF9, L7IFQ0, G4N232, G4N229, G4MMK2,…	0.0292761	0.292039	0.0740741
GO:0022891	substrate-specific transmembrane transporter activity	F	5	60	80	2498	6.25	2.40192	over	L7IFS2, L7HXB7, L7ILD2, L7IIP8, G4N4M7	G4NJF8, L7IKZ8, G4ND84, L7I8S9, G4N471, G4MS63, G5EHV3, G4ND56, G5EHU1, G4ND44, G4N0M7, L7IHN3, G4MS02, G4N9Y4, L7IKM3, G4N9V9, G4MUK8, G5EHA3, G4MXJ6, G4NC90, L7HW56, G4MR70, G4N331, G4MTS8, L7IGG2, L7IMR2, G4MU04, G4MU02, G4MWT0, G4NBG2, G4MNA5, G4MNA3, G4MTH3, Q2KGE3, G4NHG8, L7JNA7, L7I9Z0, G4NAT1, L7ILV5, G4N7X3, G4MPK2, G4MSP7, G4N1J4, G4NDN3, G4NH40, G4MMA1, G4MSM0, G4NAE0, G4NAD7, L7I398,…	0.0297463	0.292039	0.0833333
GO:0051082	unfolded protein binding	F	3	23	80	2498	3.75	0.920737	over	G4MLM8, G4NF57, G4MTZ0	G4NG71, G4N6G8, G4MKN9, G4MKK4, G4MTV9, G4MNH8, G4MKA7, G4MKA5, G4N987, G4N5E2, G4NHF7, G4NAR5, G4NE83, G4N561, G4N7W6, G4MMB9, L7JQ62, B2ZDZ8, A8I4W3, A4QUI2,G4MLM8, G4NF57, G4MTZ0	0.0298835	0.292039	0.130435
GO:0009058	biosynthetic process	P	25	598	80	2498	31.25	23.9392	over	L7HTF4, L7IKZ6, G5EHX7, G4N5R0, G4MSW6, G4MSW3, G5EHD8, L7IFS2, G4NAT5, G4NHF4, A4R0E5, L7JLQ6, G4N701, G4N700, G4MSC0, G4MVB0, G4ML75, L7IIP8, L7IEW6, G4NB93, G4MSN8, G4MQB8, L7IF18, G4N0N1, G4N8F6	G4MYK1, G4MP80, L7IUR7, G4NJI5, G4MVC9, A4QUF0, G4NJH2, G4N166, G4MVB5, G4N7B3, G4MYH4, G4MVB1, G4NJG9, G4NGA5, L7I5Q1, G4N0T6, Q9UV51, L7IBJ2, G4NJF8, G4NCY2, G4NCY1, L7I612, G4N3Y5, G4NA37, L7I962, G4MLL1, G4N495, G4MRX2, G5EHY4, L7J9S6, G4NCW4, O42621, L7I954, G4MS82, G4NA18, G4NCV3, G4MP11, G4N3V2, G4N470, G4NCU5, G4ND64, Q2KF88, G4NCU0, Q2KF83, G4NJB0, G4MP09, L7I932, G4MS64, G4ND55, Q2KF71,…	0.0311641	0.292039	0.041806
GO:0004365	glyceraldehyde-3-phosphate dehydrogenase (NAD+) (phosphorylating) activity	F	1	1	80	2498	1.25	0.040032	over	L7IKZ6	L7IKZ6	0.0320256	0.292039	1
GO:0004345	glucose-6-phosphate dehydrogenase activity	F	1	1	80	2498	1.25	0.040032	over	G4MR82	G4MR82	0.0320256	0.292039	1
GO:0004332	fructose-bisphosphate aldolase activity	F	1	1	80	2498	1.25	0.040032	over	L7HTF4	L7HTF4	0.0320256	0.292039	1
GO:0004318	enoyl-[acyl-carrier-protein] reductase (NADH) activity	F	1	1	80	2498	1.25	0.040032	over	L7IEW6	L7IEW6	0.0320256	0.292039	1
GO:0031010	ISWI-type complex	C	1	1	80	2498	1.25	0.040032	over	G4NCV5	G4NCV5	0.0320256	0.292039	1
GO:0003878	ATP citrate synthase activity	F	1	1	80	2498	1.25	0.040032	over	G4ML82	G4ML82	0.0320256	0.292039	1
GO:0001676	long-chain fatty acid metabolic process	P	1	1	80	2498	1.25	0.040032	over	L7IF18	L7IF18	0.0320256	0.292039	1
GO:0003825	alpha,alpha-trehalose-phosphate synthase (UDP-forming) activity	F	1	1	80	2498	1.25	0.040032	over	G4NHF4	G4NHF4	0.0320256	0.292039	1
GO:0045798	negative regulation of chromatin assembly or disassembly	P	1	1	80	2498	1.25	0.040032	over	G4MSW6	G4MSW6	0.0320256	0.292039	1
GO:0045721	negative regulation of gluconeogenesis	P	1	1	80	2498	1.25	0.040032	over	G4NB93	G4NB93	0.0320256	0.292039	1
GO:0005980	glycogen catabolic process	P	1	1	80	2498	1.25	0.040032	over	G4NES1	G4NES1	0.0320256	0.292039	1
GO:0009092	homoserine metabolic process	P	1	1	80	2498	1.25	0.040032	over	G4ML75	G4ML75	0.0320256	0.292039	1
GO:0090441	trehalose biosynthesis in response to heat stress	P	1	1	80	2498	1.25	0.040032	over	G4NHF4	G4NHF4	0.0320256	0.292039	1
GO:0005946	alpha,alpha-trehalose-phosphate synthase complex (UDP-forming)	C	1	1	80	2498	1.25	0.040032	over	G4NHF4	G4NHF4	0.0320256	0.292039	1
GO:0070870	heterochromatin maintenance involved in chromatin silencing	P	1	1	80	2498	1.25	0.040032	over	G4MSW6	G4MSW6	0.0320256	0.292039	1
GO:0031507	heterochromatin assembly	P	1	1	80	2498	1.25	0.040032	over	G4MSW6	G4MSW6	0.0320256	0.292039	1
GO:0070868	heterochromatin organization involved in chromatin silencing	P	1	1	80	2498	1.25	0.040032	over	G4MSW6	G4MSW6	0.0320256	0.292039	1
GO:0075039	establishment of turgor in appressorium	P	1	1	80	2498	1.25	0.040032	over	G4NHF4	G4NHF4	0.0320256	0.292039	1
GO:0075035	maturation of appressorium on or near host	P	1	1	80	2498	1.25	0.040032	over	G4NHF4	G4NHF4	0.0320256	0.292039	1
GO:0070829	heterochromatin maintenance	P	1	1	80	2498	1.25	0.040032	over	G4MSW6	G4MSW6	0.0320256	0.292039	1
GO:0070828	heterochromatin organization	P	1	1	80	2498	1.25	0.040032	over	G4MSW6	G4MSW6	0.0320256	0.292039	1
GO:0075016	appressorium formation on or near host	P	1	1	80	2498	1.25	0.040032	over	G4NHF4	G4NHF4	0.0320256	0.292039	1
GO:0075015	formation of infection structure on or near host	P	1	1	80	2498	1.25	0.040032	over	G4NHF4	G4NHF4	0.0320256	0.292039	1
GO:1900535	palmitic acid biosynthetic process	P	1	1	80	2498	1.25	0.040032	over	L7IF18	L7IF18	0.0320256	0.292039	1
GO:1900533	palmitic acid metabolic process	P	1	1	80	2498	1.25	0.040032	over	L7IF18	L7IF18	0.0320256	0.292039	1
GO:0004149	dihydrolipoyllysine-residue succinyltransferase activity	F	1	1	80	2498	1.25	0.040032	over	G4NAT5	G4NAT5	0.0320256	0.292039	1
GO:0004135	amylo-alpha-1,6-glucosidase activity	F	1	1	80	2498	1.25	0.040032	over	G4NES1	G4NES1	0.0320256	0.292039	1
GO:0004134	4-alpha-glucanotransferase activity	F	1	1	80	2498	1.25	0.040032	over	G4NES1	G4NES1	0.0320256	0.292039	1
GO:0004133	glycogen debranching enzyme activity	F	1	1	80	2498	1.25	0.040032	over	G4NES1	G4NES1	0.0320256	0.292039	1
GO:0016751	S-succinyltransferase activity	F	1	1	80	2498	1.25	0.040032	over	G4NAT5	G4NAT5	0.0320256	0.292039	1
GO:0071266	'de novo' L-methionine biosynthetic process	P	1	1	80	2498	1.25	0.040032	over	G4ML75	G4ML75	0.0320256	0.292039	1
GO:0016748	succinyltransferase activity	F	1	1	80	2498	1.25	0.040032	over	G4NAT5	G4NAT5	0.0320256	0.292039	1
GO:0033696	negative regulation of extent of heterochromatin assembly	P	1	1	80	2498	1.25	0.040032	over	G4MSW6	G4MSW6	0.0320256	0.292039	1
GO:0031491	nucleosome binding	F	1	1	80	2498	1.25	0.040032	over	G4NCV5	G4NCV5	0.0320256	0.292039	1
GO:0016708	oxidoreductase activity, acting on paired donors, with incorporation or reduction of molecular oxygen, NAD(P)H as one donor, and incorporation of two atoms of oxygen into one donor	F	1	1	80	2498	1.25	0.040032	over	L7IWV8	L7IWV8	0.0320256	0.292039	1
GO:0031454	regulation of extent of heterochromatin assembly	P	1	1	80	2498	1.25	0.040032	over	G4MSW6	G4MSW6	0.0320256	0.292039	1
GO:0031452	negative regulation of heterochromatin assembly	P	1	1	80	2498	1.25	0.040032	over	G4MSW6	G4MSW6	0.0320256	0.292039	1
GO:0004736	pyruvate carboxylase activity	F	1	1	80	2498	1.25	0.040032	over	G4N0N1	G4N0N1	0.0320256	0.292039	1
GO:0031445	regulation of heterochromatin assembly	P	1	1	80	2498	1.25	0.040032	over	G4MSW6	G4MSW6	0.0320256	0.292039	1
GO:0000942	condensed nuclear chromosome outer kinetochore	C	1	1	80	2498	1.25	0.040032	over	L7I9Y4	L7I9Y4	0.0320256	0.292039	1
GO:0000940	condensed chromosome outer kinetochore	C	1	1	80	2498	1.25	0.040032	over	L7I9Y4	L7I9Y4	0.0320256	0.292039	1
GO:0019280	L-methionine biosynthetic process from homoserine via O-acetyl-L-homoserine and cystathionine	P	1	1	80	2498	1.25	0.040032	over	G4ML75	G4ML75	0.0320256	0.292039	1
GO:0019279	L-methionine biosynthetic process from L-homoserine via cystathionine	P	1	1	80	2498	1.25	0.040032	over	G4ML75	G4ML75	0.0320256	0.292039	1
GO:0019237	centromeric DNA binding	F	1	1	80	2498	1.25	0.040032	over	G4MNI0	G4MNI0	0.0320256	0.292039	1
GO:0017057	6-phosphogluconolactonase activity	F	1	1	80	2498	1.25	0.040032	over	G4MU97	G4MU97	0.0320256	0.292039	1
GO:0031939	negative regulation of chromatin silencing at telomere	P	1	1	80	2498	1.25	0.040032	over	G4MSW6	G4MSW6	0.0320256	0.292039	1
GO:0031938	regulation of chromatin silencing at telomere	P	1	1	80	2498	1.25	0.040032	over	G4MSW6	G4MSW6	0.0320256	0.292039	1
GO:0016589	NURF complex	C	1	1	80	2498	1.25	0.040032	over	G4NCV5	G4NCV5	0.0320256	0.292039	1
GO:0004558	alpha-glucosidase activity	F	1	1	80	2498	1.25	0.040032	over	G4NES1	G4NES1	0.0320256	0.292039	1
GO:0042759	long-chain fatty acid biosynthetic process	P	1	1	80	2498	1.25	0.040032	over	L7IF18	L7IF18	0.0320256	0.292039	1
GO:0042729	DASH complex	C	1	1	80	2498	1.25	0.040032	over	L7I9Y4	L7I9Y4	0.0320256	0.292039	1
GO:0009374	biotin binding	F	1	1	80	2498	1.25	0.040032	over	G4N0N1	G4N0N1	0.0320256	0.292039	1
GO:1990141	chromatin silencing at centromere outer repeat region	P	1	1	80	2498	1.25	0.040032	over	G4MSW6	G4MSW6	0.0320256	0.292039	1
GO:1902368	heterochromatin maintenance involved in chromatin silencing at centromere outer repeat region	P	1	1	80	2498	1.25	0.040032	over	G4MSW6	G4MSW6	0.0320256	0.292039	1
GO:0070414	trehalose metabolism in response to heat stress	P	1	1	80	2498	1.25	0.040032	over	G4NHF4	G4NHF4	0.0320256	0.292039	1
GO:0070413	trehalose metabolism in response to stress	P	1	1	80	2498	1.25	0.040032	over	G4NHF4	G4NHF4	0.0320256	0.292039	1
GO:0044134	development of symbiont on or near host phyllosphere	P	1	1	80	2498	1.25	0.040032	over	G4NHF4	G4NHF4	0.0320256	0.292039	1
GO:0033293	monocarboxylic acid binding	F	1	1	80	2498	1.25	0.040032	over	G4N0N1	G4N0N1	0.0320256	0.292039	1
GO:0044132	development of symbiont on or near host	P	1	1	80	2498	1.25	0.040032	over	G4NHF4	G4NHF4	0.0320256	0.292039	1
GO:0044115	development of symbiont involved in interaction with host	P	1	1	80	2498	1.25	0.040032	over	G4NHF4	G4NHF4	0.0320256	0.292039	1
GO:0044111	development involved in symbiotic interaction	P	1	1	80	2498	1.25	0.040032	over	G4NHF4	G4NHF4	0.0320256	0.292039	1
GO:0046872	metal ion binding	F	14	289	80	2498	17.5	11.5693	over	L7HTF4, L7IWV8, G4MZ61, G4MPD7, G4NAY8, G4ML82, G4MSC1, G4MQ02, G4ML75, G4MTZ0, L7IF18, A4QUT2, G4N0N1, G4NHC2	G4NJK6, G4N0X5, G4MYK1, L7I5S7, G4N7C7, G4NJH2, G4N166, G4N7B3, G4NGA5, L7I973, A4QUC1, G4N3Y5, G4MRY4, L7IHU1, C3VIP7, G4NCX5, L7IHT7, L7IKZ8, G5EHY5, G4ND85, O42622, L7I954, L7HZZ3, G5EHX9, G4MS82, L7II40, L7I8S2, G4N471, G4MS64, G4MS63, G4MS58, G4MYA6, G4N6Z0, G5EHU2, G4MUY9, G4N6Y5, G5EI56, G5EHT4, Q8TG90, G4N796, G5EHS9, G4MUX0, G4NFW8, G4MUW6, G4N6W6, G4N783, L7IL40, G4N6V8, G4MV74, G4NFU2,…	0.0339605	0.308018	0.0484429
GO:0033218	amide binding	F	2	10	80	2498	2.5	0.40032	over	G4MQ02, G4N0N1	A4QUC1, G4N783, G5EI34, G4N9G1, G4NF58, G4NF46, G4NEB1, G4N7Q6,G4MQ02, G4N0N1	0.0353553	0.317258	0.2
GO:0031497	chromatin assembly	P	2	10	80	2498	2.5	0.40032	over	G4MSW6, L7I7T1	Q9UV51, G5EHN4, L7I1W3, G4N6F3, G4N6D6, G4N9J2, G4N2R8, L7IM10,G4MSW6, L7I7T1	0.0353553	0.317258	0.2
GO:0005840	ribosome	C	9	159	80	2498	11.25	6.36509	over	G5EHX7, G4N5R0, G4MSW3, A4R0E5, G4N701, G4N700, G4MSC0, G4MVB0, G4N8F6	G4MLP7, G4N0U7, G4MLL1, L7J9S6, G4MP11, G4N3V2, G4NJB0, L7HWP3, G4NCQ6, G4NFW6, G4MV70, G4N6U9, G4NG56, G4MUS0, G4MV31, G4N9W9, G4NCJ2, G4N3J4, G4N716, G4MRJ2, G4N9V2, G4MUN3, L7HPW5, A4R962, L7IAU0, L7IB50, G4ML84, G4MNZ8, G4ML54, L7HZD1, A4RHN3, G4MNX1, L7IAM7, G4N6C5, L7IGW1, G4MQX3, G4NC88, A4QTA3, A4RHF1, G4MKJ9, A4QZL9, G4N372, G4MR44, G4MNM1, L7IQB1, G4NC31, G4MTX0, G4NC23, G4NLC8, G4NLC7,…	0.036366	0.323466	0.0566038
GO:0022625	cytosolic large ribosomal subunit	C	3	25	80	2498	3.75	1.0008	over	G4N5R0, G4MSC0, G4N8F6	G4N0U7, G4N6U9, G4N3J4, G4ML84, G4MNX1, G4MKJ9, G4NLC7, G4MU70, G4MNH0, G4NBG4, G4MZQ6, G4NAV1, L7HXI3, G4N829, G4NAD3, D4NXH7, D4NXH0, G4N7N7, D4NXG4, G4MSD2, D4NXB6, D4NXB4,G4N5R0, G4MSC0, G4N8F6	0.036432	0.323466	0.12
GO:0043169	cation binding	F	14	293	80	2498	17.5	11.7294	over	L7HTF4, L7IWV8, G4MZ61, G4MPD7, G4NAY8, G4ML82, G4MSC1, G4MQ02, G4ML75, G4MTZ0, L7IF18, A4QUT2, G4N0N1, G4NHC2	G4NJK6, G4N0X5, G4MYK1, L7I5S7, G4N7C7, G4NJH2, G4N166, G4N7B3, G4NGA5, L7I973, A4QUC1, G4N3Y5, G4MRY4, L7IHU1, C3VIP7, G4NCX5, L7IHT7, L7IKZ8, G5EHY5, G4ND85, O42622, L7I954, L7HZZ3, G5EHX9, G4MS82, L7II40, L7I8S2, G4N471, G4MS64, G4MS63, G4MS58, G4MYA6, G4N6Z0, G5EHU2, G4MUY9, G4N6Y5, G5EI56, G5EHT4, Q8TG90, G4N796, G5EHS9, G4MUX0, G4NFW8, G4MUW6, G4N6W6, G4N783, L7IL40, G4N6V8, G4MV74, G4NFU2,…	0.0366225	0.323466	0.0477816
GO:0071840	cellular component organization or biogenesis	P	17	380	80	2498	21.25	15.2122	over	G4NCV5, G5EHX7, G4N5R0, G4MSW6, G4MSW3, G5EHD8, G4MZ61, A4R0E5, G4N701, G4N700, G4MSC0, G4MYZ4, L7I7T1, G4MNI0, L7I9Y4, G4NCD5, G4N8F6	L7J3M5, G4MLQ8, G4N184, L7IV33, G4MLP7, G4MYI2, G4MYI1, G4MM07, G4N0U7, G4MVB5, G4N7B3, G4NA54, L7I983, G4N7A9, Q9UV51, G4NJF8, G4NCY2, L7I962, G4MLL2, L7J9S6, G4MP20, G4MP11, G4N3V2, G4ND64, L7IUK3, G4ND63, G4NJB0, G4MP09, L7I932, A4RBW8, G4ND54, G5EI69, L7II05, G5EI58, L7HZU2, L7INZ9, G4MV94, G4MV90, G4NCQ6, G4NFW8, G4NFW6, L7I5H6, G4MLE5, G4N3Q1, G4MV80, Q51LD2, G4MUV9, G4MRP4, G4ND09, G4N770,…	0.0381771	0.335189	0.0447368
GO:0044281	small molecule metabolic process	P	18	409	80	2498	22.5	16.3731	over	L7HTF4, G4MU97, G4N8K7, G5EHD8, L7IFS2, G4NAT5, G4MR82, G4NHF4, L7JLQ6, L7HNP9, G4ML75, L7IIP8, L7IEW6, G4NB93, G4MSN8, L7IF18, A4QUT2, G4N0N1	G4MYK1, G4MP80, L7IUR7, G4NJI5, G4MLP7, G4NJH2, G4N166, G4N7B3, G4MVB1, G4NCZ7, G4NJG9, L7I5Q1, G4MLN4, G4N0T6, Q9UV51, L7IBJ2, L7IHV2, G4NJF8, L7I612, G4N3Y5, G4MRY4, G5EHY4, Q2KEY5, O42621, L7I954, G5EHX9, G4MS82, G4NA18, G4NCV3, G4N470, G4NCU5, Q2KF88, G4NCU0, G4MLI0, G4MYB0, G4ND55, Q2KF71, L7JLU6, L7I8Q4, G4N0N7, L7IKV9, G4N3T2, G4N0M7, G4N6Y9, G4MLG1, G5EI58, L7IKU5, G4NCR9, G4ND37, G4NCR0,…	0.038347	0.335189	0.0440098
GO:0044267	cellular protein metabolic process	P	17	381	80	2498	21.25	15.2522	over	G5EHX7, G4N5R0, G4MLM8, G4NF57, G4MY14, G4MSW6, G4MSW3, G4MZ61, A4R0E5, G4N701, G4N700, L7HTU6, G4MSC0, G4MVB0, G4NB93, G4MTZ0, G4N8F6	G4MLR6, G4N184, A4QUF0, G4N168, G4N7B3, G4MYH4, L7I5Q1, Q9UV51, G4NCY2, G4NCY0, L7I612, L7I606, G4MLL1, L7J9S6, G4MP20, L7I8S9, G4MS79, L7I940, G4MP11, G4N3V2, G4N470, Q2KF83, G4NJB0, G4MP09, L7I932, G4MLI0, G4MYB7, G4MS62, G4MYB0, G4ND54, L7I8Q0, L7HWP3, G5EI58, G4NCR9, G4NCR0, G4NCQ6, G4NFW8, G4NFW6, G4NFW5, L7I5H6, G4MRQ5, G4N3Q1, G4NG71, G4NG70, G4N0J9, G4N778, G4N6V8, G4N770, G4MV70, G4N6U9,…	0.0387715	0.337152	0.0446194
GO:0006099	tricarboxylic acid cycle	P	3	26	80	2498	3.75	1.04083	over	G4NAT5, G4ML82, G4N0N1	L7IUR7, G4MUX0, G4NIZ7, G4N741, G4MV32, G5EHJ2, L7INN6, P0CT06, G4MUJ2, G4MNV7, L7IH23, G4N667, G4N640, G4MU05, L7ICX3, L7IFQ5, G4NAT3, G4NE44, G4N7X7, G4MMD8, G4NAB9, L7IUW2, G4MM52,G4NAT5, G4ML82, G4N0N1	0.0399016	0.3452	0.115385
GO:0044249	cellular biosynthetic process	P	23	560	80	2498	28.75	22.4179	over	G5EHX7, G4N5R0, G4MSW6, G4MSW3, G5EHD8, L7IFS2, G4NAT5, G4NHF4, A4R0E5, L7JLQ6, G4N701, G4N700, G4MSC0, G4MVB0, G4ML75, L7IIP8, L7IEW6, G4NB93, G4MSN8, G4MQB8, L7IF18, G4N0N1, G4N8F6	G4MYK1, G4MP80, L7IUR7, G4NJI5, G4MVC9, A4QUF0, G4N166, G4N7B3, G4MYH4, G4MVB1, G4NJG9, G4NGA5, L7I5Q1, G4N0T6, Q9UV51, L7IBJ2, G4NJF8, G4NCY2, L7I612, G4N3Y5, G4NA37, L7I962, G4MLL1, G4MRX2, G5EHY4, L7J9S6, O42621, L7I954, G4MS82, G4NA18, G4NCV3, G4MP11, G4N3V2, G4N470, G4NCU5, G4ND64, Q2KF88, G4NCU0, Q2KF83, G4NJB0, G4MP09, L7I932, G4MS64, G4ND55, Q2KF71, G4N0N7, G4N459, G4N3T2, G4MYA6, L7II11,…	0.0407215	0.349909	0.0410714
GO:0003735	structural constituent of ribosome	F	6	89	80	2498	7.5	3.56285	over	G5EHX7, G4N5R0, G4N701, G4N700, G4MSC0, G4N8F6	L7J9S6, G4MP11, G4N3V2, G4NCQ6, G4NFW6, G4N6U9, G4NG56, G4MV31, G4N9W9, G4NCJ2, G4N3J4, G4MRJ2, G4N9V2, G4MUN3, G4ML84, G4MNZ8, G4ML54, G4MNX1, G4N6C5, G4MKJ9, G4MR44, G4MNM1, L7IQB1, G4NC23, G4NLC8, G4NLC7, G4MU70, G4MNH0, L7IZM5, G4N5Q4, G4N8W1, G4N5P5, G4NBG4, A4R1J7, L7IA33, G4MZQ6, G4NAV1, A4R188, L7IG16, G4MPT3, G4N563, L7I9N5, L7IM20, G4N7S3, L7HXI3, G4MYX0, G4N829, G4N825, G4MZ86, G4NAD3,…	0.0408608	0.349909	0.0674157
GO:0006333	chromatin assembly or disassembly	P	2	11	80	2498	2.5	0.440352	over	G4MSW6, L7I7T1	Q9UV51, G5EHN4, L7I1W3, G4N6F3, G4N6D6, G4N9J2, G4N2R8, L7IM10, L7HTV1,G4MSW6, L7I7T1	0.0418573	0.354841	0.181818
GO:0005753	mitochondrial proton-transporting ATP synthase complex	C	2	11	80	2498	2.5	0.440352	over	L7IFS2, L7IIP8	G4NJF8, G4MXJ6, G4MR70, G4MTS8, Q2KGE3, L7JNA7, G4NAT1, G4MPK2, G4NAE0,L7IFS2, L7IIP8	0.0418573	0.354841	0.181818
GO:0009060	aerobic respiration	P	3	27	80	2498	3.75	1.08086	over	G4NAT5, G4ML82, G4N0N1	L7IUR7, G4N7C7, G4MUX0, G4NIZ7, G4N741, G4MV32, G5EHJ2, L7INN6, P0CT06, G4MUJ2, G4MNV7, L7IH23, G4N667, G4N640, G4MU05, L7ICX3, L7IFQ5, G4NAT3, G4NE44, G4N7X7, G4MMD8, G4NAB9, L7IUW2, G4MM52,G4NAT5, G4ML82, G4N0N1	0.0434911	0.366847	0.111111
GO:0022892	substrate-specific transporter activity	F	5	68	80	2498	6.25	2.72218	over	L7IFS2, L7HXB7, L7ILD2, L7IIP8, G4N4M7	G4NJF8, L7IKZ8, G4ND84, L7I8S9, G4N471, G4MS63, G5EHV3, G4ND56, G5EHU1, G4ND44, G4N0M7, L7IHN3, G4MS02, G4N9Y4, L7IKM3, G4N9V9, G4MUK8, G5EHA3, G4MXJ6, G4NC90, L7HW56, G4MR70, G4N331, G4NHY8, G4MTS8, L7IGG2, L7IMR2, G4MU04, G4MU02, G4MWT0, G4NBG2, G4MNA5, G4MNA3, G4MTH3, G4MZS0, Q2KGE3, G4NHG8, L7JNA7, L7I9Z0, G4NAT1, G4N1S9, G4NE97, L7ILV5, L7IM57, G4N7X3, G4MPK2, G4MSP7, G4N1J4, G4NDN3, G4NH40,…	0.0442019	0.369151	0.0735294
GO:0055086	nucleobase-containing small molecule metabolic process	P	8	141	80	2498	10	5.64452	over	L7HTF4, G4MU97, L7IFS2, G4MR82, L7HNP9, G4ML75, L7IIP8, G4MSN8	G4NJI5, G4MLP7, G4NJH2, G4MVB1, G4NJG9, G4MLN4, L7IHV2, G4NJF8, G4MRY4, Q2KEY5, L7I954, G4MS82, Q2KF88, Q2KF71, L7JLU6, L7IKV9, G4N0M7, G4N6X9, G4MS36, G4MLE5, G4N428, G4N0I3, G5EI15, G5EI09, A4REV8, L7IL10, L7I8J4, G4NCL5, G4N9W2, G4N6P6, G4MY73, G4NIU5, G4NIT8, G4N9S5, G4MXS1, G4NIR8, G4NFI3, G5EHD0, G4MNZ6, G4MNY7, G4MXL7, G5EHA3, G4MNX1, G4N9J7, G4MXJ6, G4MUD1, G4N072, G4MUC5, G4NBX7, G5EGZ3,…	0.0446847	0.371345	0.0567376
GO:0003824	catalytic activity	F	46	1273	80	2498	57.5	50.9608	over	G4MKB4, G5EGY2, G4NCV5, L7HTF4, L7IKZ6, G4MU97, G4N8K7, L7HXW3, G4MY14, G4MSW6, G5EHD8, L7IWV8, G4MYC9, G4MKR5, L7IFS2, G4NAT5, G4MR82, G4NES1, G4NHF4, G4MPD7, L7JLQ6, L7HXB7, L7HNP9, L7HTU6, G4ML82, G4MSC1, L7ILD2, G4MVB0, G4MKP3, G4MQ02, G4ML75, L7IIP8, L7IEW6, G4NB93, G4MSN8, G4MQB8, L7I9Y4, G4MQH4, L7IF18, G4N745, G4MRA6, A4QUT2, G4N0N1, G4N3A3, G4N4M7, G4NHC2	L7ILB1, G4NJK6, G4NGE1, L7HNI4, L7I5U2, G4MLR8, G4MLR7, G4MLR6, L7IET7, G4N0X5, G4N7E9, G4N0X4, G4MLR0, G4MYK1, G4N188, G4N184, G4N7D8, G4MP80, G4N180, L7IUR7, G4NA71, G4NJI5, L7I5S7, L7I2M0, G4MLP7, G4MVC9, G4N7C7, G4N7C6, G4MVC4, G4NJH2, L7I636, G4MM08, G4MM07, G4MM06, G4N168, G4N167, G4N166, G4N0U4, G4MVB5, G4N7B3, G4MYH4, G4MVB1, G4NCZ8, G4NCZ7, G4NA54, G4NJG9, G4NGA5, L7I5Q1, G4MLN4, G4N0T6,…	0.0449296	0.37155	0.0361351
GO:0022626	cytosolic ribosome	C	4	47	80	2498	5	1.88151	over	G4N5R0, G4N700, G4MSC0, G4N8F6	G4N0U7, G4N3V2, G4NCQ6, G4N6U9, G4N9W9, G4NCJ2, G4N3J4, G4ML84, G4MNX1, G4MQX3, G4MKJ9, G4MR44, G4NLC7, G4MU70, G4MNH0, G4N8W1, G4NBG4, L7IA43, G4MZQ6, G4NB88, G4NAV1, A4R188, G4MPT3, L7IM20, L7HXI3, G4N829, G4NAD3, D4NXH7, D4NXH0, G4N7N7, D4NXG4, G4MYR5, D4NXE7, D4NXE5, D4NXE4, D4NXE0, D4NXD9, D4NXD7, D4NXD6, G4MSD2, D4NXB9, D4NXB6, D4NXB4,G4N5R0, G4N700, G4MSC0, G4N8F6	0.0455365	0.373502	0.0851064
GO:0043229	intracellular organelle	C	33	874	80	2498	41.25	34.988	over	G4NCV5, L7HTF4, G4N7R2, G5EHX7, G4MU97, G4N5R0, G4MSW6, G4MSW3, L7IFS2, G4NAT5, G4N871, G4NES1, A4R0E5, L7HXB7, G4NAY8, G4N701, G4N700, G4ML82, G4MSC0, L7ILD2, G4MYZ4, G4MVB0, L7I7T1, G4ML75, L7IIP8, G4MSN8, G4MNI0, G4MWG4, L7I9Y4, G4MTZ0, G4MVS9, G4N4M7, G4N8F6	L7I5U2, G4MLR7, G4N0X4, L7J3M5, G4MYK1, G4NJJ2, G4N187, G4N184, G4MVD8, G4MP80, L7IUR7, L7IV33, G4MLP7, G4MVC9, G4N7C7, A4QUF0, G4MYI2, G4MYI1, L7HQL8, G4MM07, G4N0U7, G4MVB5, L7II83, G4N7B3, G4MYH4, L7I983, Q9UV51, L7IBJ2, L7IHV2, G4NJF8, G4NCY2, G4NCY0, A4QUC1, G4MRY4, L7IHU1, L7I962, G4MLL1, G4MRX5, G4N495, L7IKZ8, G5EHY4, L7J9S6, G4NCW4, G4NA20, O42621, L7I959, L7I954, G4MLK4, G4MP20, G4MS82,…	0.0458298	0.373502	0.0377574
GO:0043226	organelle	C	33	874	80	2498	41.25	34.988	over	G4NCV5, L7HTF4, G4N7R2, G5EHX7, G4MU97, G4N5R0, G4MSW6, G4MSW3, L7IFS2, G4NAT5, G4N871, G4NES1, A4R0E5, L7HXB7, G4NAY8, G4N701, G4N700, G4ML82, G4MSC0, L7ILD2, G4MYZ4, G4MVB0, L7I7T1, G4ML75, L7IIP8, G4MSN8, G4MNI0, G4MWG4, L7I9Y4, G4MTZ0, G4MVS9, G4N4M7, G4N8F6	L7I5U2, G4MLR7, G4N0X4, L7J3M5, G4MYK1, G4NJJ2, G4N187, G4N184, G4MVD8, G4MP80, L7IUR7, L7IV33, G4MLP7, G4MVC9, G4N7C7, A4QUF0, G4MYI2, G4MYI1, L7HQL8, G4MM07, G4N0U7, G4MVB5, L7II83, G4N7B3, G4MYH4, L7I983, Q9UV51, L7IBJ2, L7IHV2, G4NJF8, G4NCY2, G4NCY0, A4QUC1, G4MRY4, L7IHU1, L7I962, G4MLL1, G4MRX5, G4N495, L7IKZ8, G5EHY4, L7J9S6, G4NCW4, G4NA20, O42621, L7I959, L7I954, G4MLK4, G4MP20, G4MS82,…	0.0458298	0.373502	0.0377574
GO:0051186	cofactor metabolic process	P	6	93	80	2498	7.5	3.72298	over	L7HTF4, G4MU97, G4MR82, L7JLQ6, L7HNP9, L7IF18	G4MP80, G4NJH2, L7IBJ2, G4MRY4, G4NA37, G5EHY4, Q2KEY5, G4NCV3, G4NCU0, Q2KF83, L7I932, Q2KF71, L7JLU6, G4N0N7, G4ND37, G4MS36, G4MV96, G5EI15, A4REV8, G4NCL5, G4NCJ7, G4NIU5, G4MRI3, G4N3H6, G5EHF6, G5EHE5, G5EHD0, G4MRB4, G4MNV7, G4MUC3, G4MUB5, G4NC97, G4MNR9, L7JI42, G4NID6, G4MR80, G5EGX5, G4MKI2, G4NC46, G4MU99, G4NBP8, G4NF46, A4QQ05, G4N5R3, G4N625, G4NBH9, G4N2H4, L7IA56, G4N2C1, G4N5H5,…	0.0473055	0.383675	0.0645161
GO:0006323	DNA packaging	P	2	12	80	2498	2.5	0.480384	over	G4MSW6, L7I7T1	Q9UV51, G5EHN4, L7I1W3, G4N6F3, G4N6D6, G4N9J2, G4N2R8, G4MSR3, L7IM10, L7JMJ1,G4MSW6, L7I7T1	0.0486535	0.39272	0.166667
GO:0015934	large ribosomal subunit	C	3	30	80	2498	3.75	1.20096	over	G4N5R0, G4MSC0, G4N8F6	G4N0U7, G4N6U9, G4N3J4, G4ML84, G4MNX1, G4MKJ9, G4MNM1, G4NLC7, G4MU70, G4MNH0, G4N5P5, G4NBG4, G4MZQ6, G4NAV1, L7IG16, L7HXI3, G4N829, G4NAD3, D4NXH7, D4NXH0, G4N7N7, D4NXG4, D4NXD5, G4MSD2, D4NXB6, D4NXB5, D4NXB4,G4N5R0, G4MSC0, G4N8F6	0.0548956	0.399862	0.1
GO:0000302	response to reactive oxygen species	P	2	13	80	2498	2.5	0.520416	over	G4MR82, A4QUT2	G4NJK6, L7IHV2, A4R5S9, G4N3F2, G4N072, L7I4M6, G4NBS9, A4RE46, G4N931, G4N7T3, G4NDM9,G4MR82, A4QUT2	0.0556955	0.399862	0.153846
GO:0015986	ATP synthesis coupled proton transport	P	2	13	80	2498	2.5	0.520416	over	L7IFS2, L7IIP8	G4NJF8, G4N0M7, G5EHA3, G4MXJ6, G4MR70, G4MTS8, Q2KGE3, L7JNA7, G4NAT1, G4MPK2, G4NAE0,L7IFS2, L7IIP8	0.0556955	0.399862	0.153846
GO:0015985	energy coupled proton transport, down electrochemical gradient	P	2	13	80	2498	2.5	0.520416	over	L7IFS2, L7IIP8	G4NJF8, G4N0M7, G5EHA3, G4MXJ6, G4MR70, G4MTS8, Q2KGE3, L7JNA7, G4NAT1, G4MPK2, G4NAE0,L7IFS2, L7IIP8	0.0556955	0.399862	0.153846
GO:0045259	proton-transporting ATP synthase complex	C	2	13	80	2498	2.5	0.520416	over	L7IFS2, L7IIP8	G4NJF8, G4N0M7, G5EHA3, G4MXJ6, G4MR70, G4MTS8, Q2KGE3, L7JNA7, G4NAT1, G4MPK2, G4NAE0,L7IFS2, L7IIP8	0.0556955	0.399862	0.153846
GO:0008270	zinc ion binding	F	6	98	80	2498	7.5	3.92314	over	L7HTF4, G4MZ61, G4MPD7, G4MQ02, G4ML75, G4NHC2	G4NJK6, G4MYK1, G4N7C7, G4N7B3, L7I973, A4QUC1, G4N3Y5, G5EHY5, L7I954, L7HZZ3, L7II40, G4MS58, G4MYA6, G5EHU2, G4N6Y5, G5EHT4, G5EHS9, G4MUW6, G4N6V8, G4NFU2, L7JIH1, G4N9W7, G4MV21, G4NIV0, G4MRJ8, G4MUP6, G4MRJ0, G4N3J0, G4MV10, G4NIT8, G4MUM3, G4N9S5, L7JEY4, L7I4Y5, G4NFG3, A4QWP8, G4MRA3, L7I4V3, G4MNY3, G4MXJ5, Q01168, G4N065, L7IE27, G4N6A6, G4N9G7, G4NBX7, G4NC87, G4MKK2, G5EGX2, G5EH83,…	0.0558684	0.399862	0.0612245
GO:0006412	translation	P	9	177	80	2498	11.25	7.08567	over	G5EHX7, G4N5R0, G4MSW3, A4R0E5, G4N701, G4N700, G4MSC0, G4MVB0, G4N8F6	A4QUF0, G4N7B3, L7I5Q1, L7I612, G4MLL1, L7J9S6, G4MP11, G4N3V2, G4NJB0, G4MP09, L7HWP3, G4NCR9, G4NCQ6, G4NFW6, G4NG70, G4MV70, G4N6U9, G4NG56, G4N9Z1, G4N9Y8, G4MUS0, G4MV31, G4NG28, G4N9W9, G4NCJ2, G4N3J4, G4N716, G4MRJ2, G4N9V2, G4N3I0, G4MUN3, L7HPW5, A4R962, L7IAU0, L7IB50, G4ML84, G4MNZ8, G4ML54, L7HZD1, G4N6G1, A4RHN3, G4MNX1, L7IAM7, L7INF4, G4N6C5, L7I533, G4MR95, G4MQX3, A4QTA3, A4RHF1,…	0.0560234	0.399862	0.0508475
GO:0005634	nucleus	C	18	440	80	2498	22.5	17.6141	over	G4NCV5, L7HTF4, G4N7R2, G4MU97, G4MSW6, G4N871, G4NES1, A4R0E5, G4NAY8, G4ML82, G4MSC0, L7I7T1, G4ML75, G4MSN8, G4MNI0, G4MWG4, L7I9Y4, G4MVS9	G4MLR7, G4MYK1, G4MLP7, G4MVC9, A4QUF0, G4MYI2, G4MM07, G4N0U7, G4MYH4, Q9UV51, L7IHV2, G4NCY2, G4NCY0, A4QUC1, G4MRY4, L7I962, G4MLL1, G4MRX5, G4N495, G5EHY4, G4NCW4, O42621, L7I959, L7I954, G4MP20, G4NA18, G4MS79, L7IUK3, G4ND63, G4MP09, L7I932, A4RBW8, G4MS63, G4MS62, G4MRU1, G4ND54, G4N459, L7I8Q0, L7IKV9, G5EI69, G4MYA6, L7HZV6, G4N0M9, G4N6Y5, G5EI58, L7IL62, L7HZU2, G4N3R7, G4N6X9, G4MS34,…	0.0572822	0.399862	0.0409091
GO:0022857	transmembrane transporter activity	F	5	75	80	2498	6.25	3.0024	over	L7IFS2, L7HXB7, L7ILD2, L7IIP8, G4N4M7	L7I5S7, G4NJF8, L7IKZ8, G4ND84, L7I8S9, G4N471, G4MS63, G5EHV3, G4ND56, G5EHU1, G4ND44, G4N0M7, L7IHN3, G4MS02, G4N9Y4, L7IKM3, G4N9V9, L7HWC7, G4MUK8, G4N6F4, G4N9L5, G5EHA3, G4MXJ6, L7I7W0, G4NC90, G4MQX6, L7HW56, G4N2V6, G4MR70, G4NC33, G4N331, L7IDH1, G4N8Z1, G4MTS8, L7IGG2, L7IMR2, G4MU04, G4MU02, G4MWT0, G4NBG2, G4MNA5, G4MNA3, G4MTI0, G4MTH3, G4MMX1, G4N8K5, Q2KGE3, G4NHG8, L7JNA7, L7I9Z0,…	0.0587488	0.399862	0.0666667
GO:0004356	glutamate-ammonia ligase activity	F	1	2	80	2498	1.25	0.0800641	over	G5EHD8	G4NG12,G5EHD8	0.0620248	0.399862	0.5
GO:0045815	positive regulation of gene expression, epigenetic	P	1	2	80	2498	1.25	0.0800641	over	G4MSW6	L7IJ89,G4MSW6	0.0620248	0.399862	0.5
GO:0003871	5-methyltetrahydropteroyltriglutamate-homocysteine S-methyltransferase activity	F	1	2	80	2498	1.25	0.0800641	over	G4ML75	G4N3Y5,G4ML75	0.0620248	0.399862	0.5
GO:0001672	regulation of chromatin assembly or disassembly	P	1	2	80	2498	1.25	0.0800641	over	G4MSW6	Q9UV51,G4MSW6	0.0620248	0.399862	0.5
GO:0016211	ammonia ligase activity	F	1	2	80	2498	1.25	0.0800641	over	G5EHD8	G4NG12,G5EHD8	0.0620248	0.399862	0.5
GO:0016885	ligase activity, forming carbon-carbon bonds	F	1	2	80	2498	1.25	0.0800641	over	G4N0N1	G4N2L8,G4N0N1	0.0620248	0.399862	0.5
GO:0016880	acid-ammonia (or amide) ligase activity	F	1	2	80	2498	1.25	0.0800641	over	G5EHD8	G4NG12,G5EHD8	0.0620248	0.399862	0.5
GO:0030472	mitotic spindle organization in nucleus	P	1	2	80	2498	1.25	0.0800641	over	L7I9Y4	G4ND63,L7I9Y4	0.0620248	0.399862	0.5
GO:0070827	chromatin maintenance	P	1	2	80	2498	1.25	0.0800641	over	G4MSW6	G4N2R8,G4MSW6	0.0620248	0.399862	0.5
GO:0010847	regulation of chromatin assembly	P	1	2	80	2498	1.25	0.0800641	over	G4MSW6	Q9UV51,G4MSW6	0.0620248	0.399862	0.5
GO:0004185	serine-type carboxypeptidase activity	F	1	2	80	2498	1.25	0.0800641	over	G4MQH4	A4RPY8,G4MQH4	0.0620248	0.399862	0.5
GO:0006348	chromatin silencing at telomere	P	1	2	80	2498	1.25	0.0800641	over	G4MSW6	G4NEL4,G4MSW6	0.0620248	0.399862	0.5
GO:0060969	negative regulation of gene silencing	P	1	2	80	2498	1.25	0.0800641	over	G4MSW6	L7IJ89,G4MSW6	0.0620248	0.399862	0.5
GO:0060968	regulation of gene silencing	P	1	2	80	2498	1.25	0.0800641	over	G4MSW6	L7IJ89,G4MSW6	0.0620248	0.399862	0.5
GO:0016628	oxidoreductase activity, acting on the CH-CH group of donors, NAD or NADP as acceptor	F	1	2	80	2498	1.25	0.0800641	over	L7IEW6	G4NID6,L7IEW6	0.0620248	0.399862	0.5
GO:0070008	serine-type exopeptidase activity	F	1	2	80	2498	1.25	0.0800641	over	G4MQH4	A4RPY8,G4MQH4	0.0620248	0.399862	0.5
GO:0000270	peptidoglycan metabolic process	P	1	2	80	2498	1.25	0.0800641	over	G5EHD8	G4NG12,G5EHD8	0.0620248	0.399862	0.5
GO:0043954	cellular component maintenance	P	1	2	80	2498	1.25	0.0800641	over	G4MSW6	G4N2R8,G4MSW6	0.0620248	0.399862	0.5
GO:0010677	negative regulation of cellular carbohydrate metabolic process	P	1	2	80	2498	1.25	0.0800641	over	G4NB93	L7HVF2,G4NB93	0.0620248	0.399862	0.5
GO:0031936	negative regulation of chromatin silencing	P	1	2	80	2498	1.25	0.0800641	over	G4MSW6	L7IJ89,G4MSW6	0.0620248	0.399862	0.5
GO:0031935	regulation of chromatin silencing	P	1	2	80	2498	1.25	0.0800641	over	G4MSW6	L7IJ89,G4MSW6	0.0620248	0.399862	0.5
GO:0034507	chromosome, centromeric outer repeat region	C	1	2	80	2498	1.25	0.0800641	over	G4MSW6	G4MR40,G4MSW6	0.0620248	0.399862	0.5
GO:0051455	attachment of spindle microtubules to kinetochore involved in homologous chromosome segregation	P	1	2	80	2498	1.25	0.0800641	over	G4MNI0	G4N770,G4MNI0	0.0620248	0.399862	0.5
GO:0042787	protein ubiquitination involved in ubiquitin-dependent protein catabolic process	P	1	2	80	2498	1.25	0.0800641	over	G4NB93	G4N3J5,G4NB93	0.0620248	0.399862	0.5
GO:0008239	dipeptidyl-peptidase activity	F	1	2	80	2498	1.25	0.0800641	over	G4MSC1	G4NFL4,G4MSC1	0.0620248	0.399862	0.5
GO:0006024	glycosaminoglycan biosynthetic process	P	1	2	80	2498	1.25	0.0800641	over	G5EHD8	G4NG12,G5EHD8	0.0620248	0.399862	0.5
GO:0008897	holo-[acyl-carrier-protein] synthase activity	F	1	2	80	2498	1.25	0.0800641	over	L7IF18	G5EHE5,L7IF18	0.0620248	0.399862	0.5
GO:0042085	5-methyltetrahydropteroyltri-L-glutamate-dependent methyltransferase activity	F	1	2	80	2498	1.25	0.0800641	over	G4ML75	G4N3Y5,G4ML75	0.0620248	0.399862	0.5
GO:0016417	S-acyltransferase activity	F	1	2	80	2498	1.25	0.0800641	over	G4NAT5	G4NIC7,G4NAT5	0.0620248	0.399862	0.5
GO:0042030	ATPase inhibitor activity	F	1	2	80	2498	1.25	0.0800641	over	G4MWG4	G4MTW7,G4MWG4	0.0620248	0.399862	0.5
GO:0051316	attachment of spindle microtubules to kinetochore involved in meiotic chromosome segregation	P	1	2	80	2498	1.25	0.0800641	over	G4MNI0	G4N770,G4MNI0	0.0620248	0.399862	0.5
GO:0045912	negative regulation of carbohydrate metabolic process	P	1	2	80	2498	1.25	0.0800641	over	G4NB93	L7HVF2,G4NB93	0.0620248	0.399862	0.5
GO:0033961	cis-stilbene-oxide hydrolase activity	F	1	2	80	2498	1.25	0.0800641	over	G4MKB4	G5EH85,G4MKB4	0.0620248	0.399862	0.5
GO:0009273	peptidoglycan-based cell wall biogenesis	P	1	2	80	2498	1.25	0.0800641	over	G5EHD8	G4NG12,G5EHD8	0.0620248	0.399862	0.5
GO:0008172	S-methyltransferase activity	F	1	2	80	2498	1.25	0.0800641	over	G4ML75	G4N3Y5,G4ML75	0.0620248	0.399862	0.5
GO:0009252	peptidoglycan biosynthetic process	P	1	2	80	2498	1.25	0.0800641	over	G5EHD8	G4NG12,G5EHD8	0.0620248	0.399862	0.5
GO:0009847	spore germination	P	1	2	80	2498	1.25	0.0800641	over	G4MRS8	L7IK65,G4MRS8	0.0620248	0.399862	0.5
GO:0006518	peptide metabolic process	P	2	14	80	2498	2.5	0.560448	over	G4MR82, G4MQ02	A4QUC1, G4N783, G4N9X2, G4MV18, G4MV08, G4MUJ2, L7I4M6, G4NF46, G4NHC0, L7IM16, G4N1C2, G4MLV2,G4MR82, G4MQ02	0.0629385	0.399862	0.142857
GO:1901700	response to oxygen-containing compound	P	2	14	80	2498	2.5	0.560448	over	G4MR82, A4QUT2	G4NJK6, L7IHV2, A4R5S9, G4N3F2, G4N072, G4MQX3, L7I4M6, G4NBS9, A4RE46, G4N931, G4N7T3, G4NDM9,G4MR82, A4QUT2	0.0629385	0.399862	0.142857
GO:0005985	sucrose metabolic process	P	2	14	80	2498	2.5	0.560448	over	G4NES1, G4NHF4	O42622, G4MUX6, G5EHQ5, G4NCF7, G4MY35, G5EHA8, G4MUC5, H2DQS1, L7IFC7, G4NAD9, D4NXI9, L7HQP2,G4NES1, G4NHF4	0.0629385	0.399862	0.142857
GO:0005982	starch metabolic process	P	2	14	80	2498	2.5	0.560448	over	G4NES1, G4NHF4	O42622, G4MUX6, G5EHQ5, G4NCF7, G4MY35, G5EHA8, G4MUC5, H2DQS1, L7IFC7, G4NAD9, D4NXI9, L7HQP2,G4NES1, G4NHF4	0.0629385	0.399862	0.142857
GO:0006754	ATP biosynthetic process	P	2	14	80	2498	2.5	0.560448	over	L7IFS2, L7IIP8	G4NJF8, G4N0M7, G5EHA3, G4MXJ6, G4MR70, G4MTS8, G4MU02, Q2KGE3, L7JNA7, G4NAT1, G4MPK2, G4NAE0,L7IFS2, L7IIP8	0.0629385	0.399862	0.142857
GO:0051321	meiotic cell cycle	P	2	14	80	2498	2.5	0.560448	over	G4MSW6, G4MNI0	Q9UV51, L7II05, G5EI58, G4MLE5, G4N770, L7I538, O14448, G4MZB2, D0ERY8, G4MSR3, L7JMJ1, G4MZ20,G4MSW6, G4MNI0	0.0629385	0.399862	0.142857
GO:0006818	hydrogen transport	P	3	32	80	2498	3.75	1.28102	over	L7IFS2, L7JLQ6, L7IIP8	G4MP80, G4NJF8, L7I8S9, G5EHV3, G4N0M7, L7IHN3, G4N9V9, G5EHF6, G5EHA3, G4MXJ6, L7JI42, G4MQX6, G4MR70, G4MTS8, L7IMR2, G4MTH3, Q2KGE3, L7JNA7, G4NAT1, G4N232, G4N229, G4N7X3, G4MPK2, G4MSP7, G4NH40, G4NAE0, L7J0S4, G4MPA0, G4MYM7,L7IFS2, L7JLQ6, L7IIP8	0.0629443	0.399862	0.09375
GO:0015992	proton transport	P	3	32	80	2498	3.75	1.28102	over	L7IFS2, L7JLQ6, L7IIP8	G4MP80, G4NJF8, L7I8S9, G5EHV3, G4N0M7, L7IHN3, G4N9V9, G5EHF6, G5EHA3, G4MXJ6, L7JI42, G4MQX6, G4MR70, G4MTS8, L7IMR2, G4MTH3, Q2KGE3, L7JNA7, G4NAT1, G4N232, G4N229, G4N7X3, G4MPK2, G4MSP7, G4NH40, G4NAE0, L7J0S4, G4MPA0, G4MYM7,L7IFS2, L7JLQ6, L7IIP8	0.0629443	0.399862	0.09375
GO:0070011	peptidase activity, acting on L-amino acid peptides	F	6	102	80	2498	7.5	4.08327	over	G4MPD7, G4MSC1, G4MKP3, G4MQ02, G4MQH4, G4N3A3	G4N0X5, G4N7C7, G4NCY0, G4MLM6, A4QUC1, L7HTM9, G4MS62, G5EHT3, G5EI40, G4MRQ5, G4N3Q1, A4QTY2, G4ND07, G4ND02, G4NFU2, G4MUT5, G4NFR3, G4NFQ1, G5EHL1, G4MRJ0, A4RF35, L7I1Y3, A4RF25, G4NFL4, L7IB50, L7I1S5, G4NFG3, A4QWP8, G5EHB5, G4N065, G4N6A5, G4NBY3, G4N2X1, G4MQW4, G4MQU4, G4MXB0, G4NIA1, L7I1E3, G4N5Y2, L7HPC6, A4R254, G4MU87, L7IK23, G4MQL5, L7IN52, G4N980, G4NF10, L7I7G7, G4MNC1, G4N952,…	0.0630488	0.399862	0.0588235
GO:0009117	nucleotide metabolic process	P	6	103	80	2498	7.5	4.1233	over	L7HTF4, G4MU97, L7IFS2, G4MR82, L7HNP9, L7IIP8	G4NJH2, G4MLN4, G4NJF8, G4MRY4, Q2KEY5, Q2KF88, Q2KF71, L7JLU6, L7IKV9, G4N0M7, G4MS36, G4MLE5, G4N0I3, G5EI15, G5EI09, A4REV8, L7IL10, L7I8J4, G4N9W2, G4N6P6, G4MY73, G4NIU5, G4N9S5, G4NIR8, G5EHD0, G4MXL7, G5EHA3, G4MNX1, G4MXJ6, G4MUD1, G4MUC5, G5EGZ3, L7HVU5, G4MR70, L7IGQ8, L7IQD5, G4MU94, G4MTX2, G4MTW7, O13315, G4MTS8, A4QQ05, L7IZM5, G4MU02, G4NBH9, G4MX57, G4MX54, A4R1J6, L7I7B8, L7I155,…	0.064881	0.409941	0.0582524
GO:0015672	monovalent inorganic cation transport	P	3	33	80	2498	3.75	1.32106	over	L7IFS2, L7JLQ6, L7IIP8	G4MP80, G4NJF8, L7I8S9, G5EHV3, G4N0M7, L7IHN3, G4N9V9, G5EHF6, G5EHA3, G4MXJ6, L7JI42, G4MQX6, G4MR70, G4MTS8, L7IMR2, G4MTH3, Q2KGE3, L7JNA7, G4NAT1, G4N232, G4N229, G4N7X3, G4MPK2, G4MSP7, G4NH40, G4MMA1, G4NAE0, L7J0S4, G4MPA0, G4MYM7,L7IFS2, L7JLQ6, L7IIP8	0.0670768	0.422233	0.0909091
GO:0044391	ribosomal subunit	C	4	55	80	2498	5	2.20176	over	G4N5R0, G4N700, G4MSC0, G4N8F6	G4N0U7, G4MP11, G4N3V2, G4NCQ6, G4NFW6, G4N6U9, G4N9W9, G4NCJ2, G4N3J4, G4ML84, G4MNX1, G4MQX3, G4MKJ9, G4MR44, G4MNM1, G4NLC8, G4NLC7, G4MU70, G4MNH0, G4N8W1, G4N5P5, G4NBG4, L7IA43, G4MZQ6, G4NAV1, A4R188, L7IG16, G4MPT3, L7IM20, L7HXI3, G4N829, G4NAD3, D4NXI1, D4NXH7, D4NXH0, G4N7N7, D4NXG4, D4NXE7, D4NXE5, D4NXE4, D4NXE0, D4NXD9, D4NXD7, D4NXD6, D4NXD5, G4MSD2, D4NXB9, D4NXB6, D4NXB5, D4NXB4,…	0.0676515	0.423234	0.0727273
GO:0006753	nucleoside phosphate metabolic process	P	6	105	80	2498	7.5	4.20336	over	L7HTF4, G4MU97, L7IFS2, G4MR82, L7HNP9, L7IIP8	G4NJH2, G4MLN4, G4NJF8, G4MRY4, Q2KEY5, Q2KF88, Q2KF71, L7JLU6, L7IKV9, G4N0M7, G4MS36, G4MLE5, G4N0I3, G5EI15, G5EI09, A4REV8, L7IL10, L7I8J4, G4N9W2, G4N6P6, G4MY73, G4NIU5, G4N9S5, G4NIR8, G5EHD0, G4MNY7, G4MXL7, G5EHA3, G4MNX1, G4MXJ6, G4MUD1, G4MUC5, G5EGZ3, L7HVU5, G4MR70, L7IGQ8, L7IQD5, G4MU94, G4MTX2, G4MTW7, O13315, G4MTS8, A4QQ05, L7IZM5, G4MU02, G4NBH9, G4MX57, G4MX54, A4R1J6, L7I7B8,…	0.0685824	0.426581	0.0571429
GO:0007049	cell cycle	P	5	80	80	2498	6.25	3.20256	over	G4MSW6, G4NHF4, G4MYZ4, G4MNI0, L7I9Y4	G4N184, G4MVC9, L7I983, Q9UV51, G4MLL2, O42622, G4ND63, G4MP09, L7I932, G4ND54, L7I8Q0, G4MS58, L7II05, G5EI58, G4MV94, G4MLE5, G4MUW5, G4N770, A0A060D1P1, G4N3K6, G4N9W2, G4N3J5, G4MY73, G4N707, G4N6L6, G4MUL1, G4N9R1, L7HPU4, L7IB50, L7I538, G4MNT9, G4NBW5, G4NC80, L7HYY2, G4MKI5, L7IH18, G4MR45, L7IK65, G4MR40, G4N2R8, O14448, G4NC20, G4NBP2, G5EH19, G4MND3, L7HVF2, L7IA80, G4MX52, L7IJG1, L7I…	0.0699157	0.429946	0.0625
GO:0009145	purine nucleoside triphosphate biosynthetic process	P	2	15	80	2498	2.5	0.60048	over	L7IFS2, L7IIP8	G4NJF8, G4N0M7, G5EHA3, G4MXJ6, G4MR70, G4MTS8, G4MU02, Q2KGE3, L7JNA7, L7HXY9, G4NAT1, G4MPK2, G4NAE0,L7IFS2, L7IIP8	0.070341	0.429946	0.133333
GO:0046034	ATP metabolic process	P	2	15	80	2498	2.5	0.60048	over	L7IFS2, L7IIP8	G4NJF8, G4N0M7, G5EHA3, G4MXJ6, G4MR70, G4MTS8, G4MU02, Q2KGE3, L7JNA7, G4NAT1, A4RD93, G4MPK2, G4NAE0,L7IFS2, L7IIP8	0.070341	0.429946	0.133333
GO:0009206	purine ribonucleoside triphosphate biosynthetic process	P	2	15	80	2498	2.5	0.60048	over	L7IFS2, L7IIP8	G4NJF8, G4N0M7, G5EHA3, G4MXJ6, G4MR70, G4MTS8, G4MU02, Q2KGE3, L7JNA7, L7HXY9, G4NAT1, G4MPK2, G4NAE0,L7IFS2, L7IIP8	0.070341	0.429946	0.133333
GO:0046914	transition metal ion binding	F	7	133	80	2498	8.75	5.32426	over	L7HTF4, L7IWV8, G4MZ61, G4MPD7, G4MQ02, G4ML75, G4NHC2	G4NJK6, G4MYK1, G4N7C7, G4N166, G4N7B3, L7I973, A4QUC1, G4N3Y5, G5EHY5, G4ND85, L7I954, L7HZZ3, G5EHX9, L7II40, L7I8S2, G4MS58, G4MYA6, G4N6Z0, G5EHU2, G4N6Y5, G5EHT4, G4N796, G5EHS9, G4MUW6, G4N6V8, G4NFU2, A4REV8, L7JIH1, G4N9W7, G4MV21, G4NG14, G4NIV0, G4MRJ8, G4MUP6, G4MRJ0, G4N3J0, G4MV10, G4MRI3, G4NIT8, G4NCH0, G4MUM3, G4N9S5, G4N3F5, L7JEY4, L7I4Z9, L7I4Y5, G4NFG3, A4QWP8, G4MRA3, L7I4V3,…	0.0706664	0.430376	0.0526316
GO:0008237	metallopeptidase activity	F	3	34	80	2498	3.75	1.36109	over	G4MPD7, G4MKP3, G4MQ02	G4N7C7, A4QUC1, G4ND07, G4NFU2, G4NFR3, G4MRJ0, A4RF35, A4RF25, G4NFG3, A4QWP8, G4N065, G4NIA1, A4R254, G4MU87, L7I7G7, A4RGT4, A4RAE9, G4N2B8, G4N2A5, A4RDI6, G4N5F1, L7HYB2, G4NHJ9, G4N226, A4RQ11, G4NH61, L7HNX3, G4N1D2, G4NDI0, G4MYR5, L7HTV4,G4MPD7, G4MKP3, G4MQ02	0.07127	0.432491	0.0882353
GO:0044454	nuclear chromosome part	C	3	35	80	2498	3.75	1.40112	over	G4MSW6, G4MNI0, L7I9Y4	L7I962, L7I932, A4RBW8, G4N459, L7HZV6, G4MV94, L7HN38, L7I1W3, G4MUJ1, G4MXK8, G4N6D6, L7IGV0, L7IAG4, G4MR84, G4NEZ0, G4MR40, G4MTW3, A4R227, L7IN27, G4N5J9, A4QVR2, L7IMK3, G4NAX8, L7IJ89, G4NGZ4, G4MT45, G4N517, L7HXK8, G4NAF3, G4MZ82, L7JMJ1, L7HTV1,G4MSW6, G4MNI0, L7I9Y4	0.0755156	0.449663	0.0857143
GO:0006508	proteolysis	P	7	137	80	2498	8.75	5.48439	over	G4MPD7, G4MSC1, G4MKP3, G4MQ02, G4NB93, G4MQH4, G4N3A3	G4N0X5, G4NCY2, G4NCY0, G4MLM6, A4QUC1, L7I606, L7HTM9, G4MS79, L7I940, G4MS62, G5EHT3, G5EI40, G4MRQ5, G4N3Q1, G4N0J9, A4QTY2, G4ND07, G4ND02, G4NFU2, G4MUU7, G5EHP6, G4MUT5, G4NFR3, G4NFQ1, G4NCJ9, G5EHL1, G4N3J5, A4RF35, L7I1Y3, A4RF25, G4NFL4, L7IB50, L7I1S5, G4NFG3, A4QWP8, G5EHB5, G4MUE8, G4N072, G4N065, G4N6A5, G4NBY3, L7I7U1, G4MKL3, G4N2X1, G4MQW4, G4MQU4, G4MXB0, G4NIA1, L7I1E3, L7IH18,…	0.077066	0.449663	0.0510949
GO:0044769	ATPase activity, coupled to transmembrane movement of ions, rotational mechanism	F	2	16	80	2498	2.5	0.640512	over	L7IFS2, L7IIP8	G4NJF8, L7I8S9, G5EHV3, G4N0M7, L7IHN3, G4N9V9, G4MR70, G4MTH3, L7JNA7, G4NAT1, G4MPK2, G4MSP7, G4NAE0, G4MPA0,L7IFS2, L7IIP8	0.0778644	0.449663	0.125
GO:0005984	disaccharide metabolic process	P	2	16	80	2498	2.5	0.640512	over	G4NES1, G4NHF4	O42622, G4MUX6, G5EHQ5, G4NFU6, G4NCF7, G4MY35, G5EHA8, G4MUC5, L7J892, H2DQS1, L7IFC7, G4NAD9, D4NXI9, L7HQP2,G4NES1, G4NHF4	0.0778644	0.449663	0.125
GO:0016620	oxidoreductase activity, acting on the aldehyde or oxo group of donors, NAD or NADP as acceptor	F	2	16	80	2498	2.5	0.640512	over	L7IKZ6, L7I9Y4	G4N0U4, G4N3T2, L7I2C8, G5EI34, G4NFL6, G4MXJ4, G5EH72, G4MTY9, L7ICP6, G4N1R8, G4NDW5, G4NB18, G4MMD4, G4NGT3,L7IKZ6, L7I9Y4	0.0778644	0.449663	0.125
GO:0005198	structural molecule activity	F	6	110	80	2498	7.5	4.40352	over	G5EHX7, G4N5R0, G4N701, G4N700, G4MSC0, G4N8F6	G4NJJ2, G4MLQ8, G4N184, L7J9S6, G4MP11, G4N3V2, G4MS34, G4NCQ6, G4NFW6, G4N6U9, G4NG56, L7IHJ6, G4NFR7, G4MV31, G4N9W9, G4NCJ2, G4N3J4, G4MRJ2, G4N9V2, G4MUN3, G4ML84, G4MNZ8, G4ML54, G4MNX1, G4MKQ4, G4N6C5, G4MKJ9, G4MR44, G4MNM1, L7IQB1, G4NC23, G4NLC8, G4NLC7, G4MU70, G4MNH0, G4MTR0, L7IZM5, G4N5Q4, G4N8W1, G4N5P5, G4NBG4, A4R1J7, L7IA33, G4MZQ6, G4MZP6, G4NB83, G4NAV1, A4R188, L7IG16, G4MPT3,…	0.0779983	0.449663	0.0545455
GO:0044446	intracellular organelle part	C	17	442	80	2498	21.25	17.6942	over	G4NCV5, G4N7R2, G4N5R0, G4MSW6, L7IFS2, G4N871, L7HXB7, G4NAY8, G4N700, G4MSC0, G4MYZ4, L7IIP8, G4MSN8, G4MNI0, L7I9Y4, G4MVS9, G4N8F6	G4N0X4, L7J3M5, G4NJJ2, G4N184, L7IUR7, G4MVC9, G4N7C7, L7HQL8, G4MM07, G4N0U7, L7I983, Q9UV51, L7IBJ2, G4NJF8, G4NCY2, L7I962, G4MRX5, G4MLK4, G4MP20, L7II40, L7I8S9, L7I8S2, G4MP11, G4N3V2, G4N470, L7IUK3, G4ND63, G4MP09, L7I932, A4RBW8, G4MS63, G4MS62, G4MRU1, G4MYB1, G5EHV3, G4ND56, G4ND54, G4N459, G4MYA9, G5EI69, G4ND44, L7HZV6, G4N0M9, G4N0M7, L7II05, L7HZU2, G4N3R7, G4MS34, L7INZ9, G4MV94,…	0.0784994	0.449663	0.0384615
GO:0044422	organelle part	C	17	443	80	2498	21.25	17.7342	over	G4NCV5, G4N7R2, G4N5R0, G4MSW6, L7IFS2, G4N871, L7HXB7, G4NAY8, G4N700, G4MSC0, G4MYZ4, L7IIP8, G4MSN8, G4MNI0, L7I9Y4, G4MVS9, G4N8F6	G4N0X4, L7J3M5, G4NJJ2, G4N184, L7IUR7, G4MVC9, G4N7C7, L7HQL8, G4MM07, G4N0U7, L7I983, Q9UV51, L7IBJ2, G4NJF8, G4NCY2, L7I962, G4MRX5, G4MLK4, G4MP20, L7II40, L7I8S9, L7I8S2, G4MP11, G4N3V2, G4N470, L7IUK3, G4ND63, G4MP09, L7I932, A4RBW8, G4MS63, G4MS62, G4MRU1, G4MYB1, G5EHV3, G4ND56, G4ND54, G4N459, G4MYA9, G5EI69, G4ND44, L7HZV6, G4N0M9, G4N0M7, L7II05, L7HZU2, G4N3R7, G4MS34, L7INZ9, G4MV94,…	0.0791307	0.449663	0.0383747
GO:0072522	purine-containing compound biosynthetic process	P	3	36	80	2498	3.75	1.44115	over	L7IFS2, G4ML75, L7IIP8	G4NJF8, Q2KF88, G4N0M7, G5EI09, L7IL10, G4NCL5, G4N6P6, G5EHA3, G4MXJ6, G4MR70, L7IGQ8, G4MU94, G4MTS8, G4MU02, G4MX54, G4MTF2, Q2KGE3, L7JNA7, L7HXY9, L7HUS2, L7I730, L7IFQ0, G4NAT1, G4MSW9, A4RD93, L7IM78, D0ERY8, G4MPK2, G4NAE0, L7ILL8, A4QXV8, G4MSB1, G4MSA2,L7IFS2, G4ML75, L7IIP8	0.0798052	0.449663	0.0833333
GO:0043603	cellular amide metabolic process	P	3	36	80	2498	3.75	1.44115	over	G4MR82, G4MQ02, L7IF18	A4QUC1, G4MS82, G4ND55, G4ND37, G4N783, G4N9X2, G4MV18, G4MV08, G4NCH0, G4MUJ2, G5EHE5, L7I1N4, G4NC97, G4MNR9, L7I4M6, G4MKI2, L7HSK0, G4NC46, G4NF46, G4N2H4, G4MQ94, G4NHC0, L7IFQ0, G4N229, G4MMK2, L7IM50, L7IM16, G4MW52, G4NH43, G4N1C2, L7HXC2, G4MLV2, G4MYL6,G4MR82, G4MQ02, L7IF18	0.0798052	0.449663	0.0833333
GO:0008610	lipid biosynthetic process	P	3	36	80	2498	3.75	1.44115	over	L7IEW6, L7IF18, G4N0N1	G4MYH4, G4N0T6, G4NA37, G4N470, G4ND64, G4NCU0, L7I932, G4MS64, G4N3T2, L7II11, G4MLE9, G4N428, G4N0I6, A4RHN5, A4QTE3, G5EGY9, L7I4L2, L7IK65, L7HSD6, G4N2L8, G4NEM8, G4MTI8, G4MZP7, G4MWF9, L7IFR5, G4MT46, G4N4R7, G4NJZ1, G4MVS3, G4N1F2, G4N818, G4N7P1, L7HR94,L7IEW6, L7IF18, G4N0N1	0.0798052	0.449663	0.0833333
GO:0016879	ligase activity, forming carbon-nitrogen bonds	F	3	36	80	2498	3.75	1.44115	over	G5EHD8, G4NB93, G4N0N1	G4MVB1, G4MS82, G4NCV3, Q2KF88, G4N3U3, G4ND55, G4ND54, G4N783, L7IL10, G4NG12, G4NJ74, G4N9V1, G4MV08, L7I1N4, L7I533, G4NC46, G4MU94, L7HSD6, G4N2L8, L7ICU7, G4MTF2, G4MZI8, L7I730, G4N236, G4MT80, G4N898, G4MVU5, G4NJZ1, L7J0T6, A4QXV8, A4R713, L7IC46, L7HU86,G5EHD8, G4NB93, G4N0N1	0.0798052	0.449663	0.0833333
GO:0008233	peptidase activity	F	6	112	80	2498	7.5	4.48359	over	G4MPD7, G4MSC1, G4MKP3, G4MQ02, G4MQH4, G4N3A3	G4N0X5, G4N7C7, G4NCY2, G4NCY0, G4MLM6, A4QUC1, L7HTM9, G4MS62, G5EHT3, G5EI40, G4MRQ5, G4N3Q1, A4QTY2, G4ND07, G4ND02, G4NFU2, G4MUT5, G4NFR3, G4NFQ1, G5EHL1, G4MV18, G4MRJ0, A4RF35, L7I1Y3, A4RF25, G4NFL4, L7IB50, L7I1S5, G4NFG3, A4QWP8, G5EHB5, G4N065, G4N6A5, G4NBY3, L7I7U1, G4MKL3, G4N2X1, G4MQW4, G4MQU4, G4MXB0, G4NIA1, L7I1E3, G4N5Y2, L7HPC6, A4R254, G4MU87, G4MTV8, L7IK23, G4MQL5, L7IN52,…	0.0818056	0.449663	0.0535714
GO:0030529	ribonucleoprotein complex	C	9	199	80	2498	11.25	7.96637	over	G5EHX7, G4N5R0, G4MSW3, A4R0E5, G4N701, G4N700, G4MSC0, G4MVB0, G4N8F6	G4MLP7, G4N0U7, G4MLL1, G4MRX5, L7J9S6, G4MP11, G4N3V2, L7IUK3, G4NJB0, L7HWP3, G4N0M9, L7HZU2, L7INZ9, G4NCQ6, L7IL50, G4NFW6, G4MV70, G4N6U9, G4NG56, G4MUS0, G4MRL7, G5EHM8, G4MV31, G4N9W9, G4NCJ2, G4N3J4, G4N716, G4MRJ2, G4N9V2, L7HN38, A4QTQ9, G4MUN3, L7HPW5, G4MY43, A4R962, L7IAU0, L7IB50, G4ML84, G4MXN3, G4MNZ8, G4ML54, L7HZD1, A4RHN3, G4MNX1, L7IAM7, G4N6C5, L7IGW1, L7IH79, G4MXF4, G4MR95,…	0.0828225	0.449663	0.0452261
GO:0043231	intracellular membrane-bounded organelle	C	25	710	80	2498	31.25	28.4227	over	G4NCV5, L7HTF4, G4N7R2, G4MU97, G4MSW6, L7IFS2, G4NAT5, G4N871, G4NES1, A4R0E5, L7HXB7, G4NAY8, G4ML82, G4MSC0, L7ILD2, L7I7T1, G4ML75, L7IIP8, G4MSN8, G4MNI0, G4MWG4, L7I9Y4, G4MTZ0, G4MVS9, G4N4M7	L7I5U2, G4MLR7, G4MYK1, G4NJJ2, G4N187, G4MVD8, G4MP80, L7IUR7, L7IV33, G4MLP7, G4MVC9, G4N7C7, A4QUF0, G4MYI2, G4MYI1, L7HQL8, G4MM07, G4N0U7, G4MVB5, L7II83, G4N7B3, G4MYH4, Q9UV51, L7IBJ2, L7IHV2, G4NJF8, G4NCY2, G4NCY0, A4QUC1, G4MRY4, L7IHU1, L7I962, G4MLL1, G4MRX5, G4N495, L7IKZ8, G5EHY4, G4NCW4, G4NA20, O42621, L7I959, L7I954, G4MLK4, G4MP20, G4MS82, G4NA18, L7II40, L7I8S9, G4MS79, G4N470,…	0.0831605	0.449663	0.0352113
GO:0043227	membrane-bounded organelle	C	25	710	80	2498	31.25	28.4227	over	G4NCV5, L7HTF4, G4N7R2, G4MU97, G4MSW6, L7IFS2, G4NAT5, G4N871, G4NES1, A4R0E5, L7HXB7, G4NAY8, G4ML82, G4MSC0, L7ILD2, L7I7T1, G4ML75, L7IIP8, G4MSN8, G4MNI0, G4MWG4, L7I9Y4, G4MTZ0, G4MVS9, G4N4M7	L7I5U2, G4MLR7, G4MYK1, G4NJJ2, G4N187, G4MVD8, G4MP80, L7IUR7, L7IV33, G4MLP7, G4MVC9, G4N7C7, A4QUF0, G4MYI2, G4MYI1, L7HQL8, G4MM07, G4N0U7, G4MVB5, L7II83, G4N7B3, G4MYH4, Q9UV51, L7IBJ2, L7IHV2, G4NJF8, G4NCY2, G4NCY0, A4QUC1, G4MRY4, L7IHU1, L7I962, G4MLL1, G4MRX5, G4N495, L7IKZ8, G5EHY4, G4NCW4, G4NA20, O42621, L7I959, L7I954, G4MLK4, G4MP20, G4MS82, G4NA18, L7II40, L7I8S9, G4MS79, G4N470,…	0.0831605	0.449663	0.0352113
GO:0022607	cellular component assembly	P	6	113	80	2498	7.5	4.52362	over	G4MSW6, G4MZ61, A4R0E5, G4MSC0, G4MYZ4, L7I7T1	L7J3M5, G4N184, G4MYI2, G4MYI1, G4MVB5, Q9UV51, G4NJF8, G4NCY2, L7I962, G4MLL2, G4MP20, G4N3V2, L7IUK3, G4ND63, G4MLE5, G4MV80, G4ND09, G4MRM8, G4MUS0, G5EHN4, G4NFR7, G4N9W2, G4N3J5, G4MRI3, G4NCH9, L7I1W3, L7IAU0, G4N9R1, L7IB50, G4N6G8, G4N6F3, A4RHN3, G4N6D6, G4N9J2, G4MNT9, L7I1I2, L7I7U1, L7I856, A4QTA3, G4MKJ9, L7HYY5, A4QZL9, L7HYY2, G4MKI5, G4MR53, G4MR39, G4N2R8, G4MTX0, G4MTV8, E9P5D9,…	0.0837135	0.449663	0.0530973
GO:0034622	cellular macromolecular complex assembly	P	5	86	80	2498	6.25	3.44275	over	G4MZ61, A4R0E5, G4MSC0, G4MYZ4, L7I7T1	L7J3M5, G4N184, G4MYI2, G4MYI1, G4NCY2, L7I962, G4MP20, G4N3V2, L7IUK3, G4ND63, G4MV80, G4ND09, G4MRM8, G4MUS0, G5EHN4, G4NFR7, G4N3J5, G4NCH9, L7I1W3, L7IAU0, G4N9R1, L7IB50, G4N6F3, A4RHN3, G4N6D6, G4N9J2, L7I7U1, A4QTA3, G4MKJ9, L7HYY5, A4QZL9, G4MR53, G4MR39, G4N2R8, G4MTX0, G4MTV8, E9P5D9, A4QSX4, G5EH01, G4MTR0, G4N5M6, G4N5M5, G4MZY6, L7IA43, G4N5J5, A4RK68, G4MZQ6, G4N5D4, L7I6X0, G4MWF3,…	0.0838218	0.449663	0.0581395
GO:0000785	chromatin	C	3	37	80	2498	3.75	1.48118	over	G4NCV5, G4N7R2, G4MSW6	L7I962, L7I932, A4RBW8, G4N459, L7HZV6, G4MV94, G4N793, G4MV80, G5EHN4, G4N3K6, L7HN38, L7I1W3, G4MUJ1, G4MXK8, G4N6D6, L7IGV0, L7IAG4, G4MR84, G4MR40, G4MTW3, A4R227, L7IN27, L7ICZ8, G4N5J9, A4QVR2, G4MMY8, L7I0I9, L7IJ89, G4N593, G4NGZ4, G4N517, L7HXK8, G4NAF3, L7JMJ1,G4NCV5, G4N7R2, G4MSW6	0.0841307	0.449663	0.0810811
GO:0009201	ribonucleoside triphosphate biosynthetic process	P	2	17	80	2498	2.5	0.680544	over	L7IFS2, L7IIP8	G4NJF8, G4N0M7, G4NIR8, G5EHA3, G4MXJ6, G4MR70, G4MTS8, G4MU02, Q2KGE3, L7JNA7, L7HXY9, G4NAT1, G4N236, G4MPK2, G4NAE0,L7IFS2, L7IIP8	0.085473	0.449663	0.117647
GO:1901575	organic substance catabolic process	P	10	232	80	2498	12.5	9.28743	over	L7HTF4, L7IKZ6, G4MU97, G4N8K7, G4NAT5, G4MR82, G4NES1, L7HNP9, G4MQ02, G4NB93	G4MYL1, L7IUR7, G4NJH2, G4MM07, G4N166, G4NCZ7, G4NA54, G4NGA5, G4N0T6, G4NCY2, G4NCY0, G4N3Y7, A4QUC1, G4MRY4, L7I606, G4MRX5, Q2KEY5, O42622, G5EHX9, G4MS79, L7I940, G4ND64, G4NCU0, G4MS62, L7JLU6, L7I8Q4, G5EHU9, G4N3T2, G4N449, G4MLG1, L7IKU5, L7I2C8, G4N3R3, L7HQB9, G4MLE5, G4MRQ5, G4MV87, G4MS23, G4N3Q1, G5EI34, G4N0J9, G5EHQ5, G4MUU7, G5EHP6, G5EI15, L7I5E2, G4MUT5, A4REV8, Q96X22, L7I8J4,…	0.0859962	0.449663	0.0431034
GO:0005215	transporter activity	F	5	87	80	2498	6.25	3.48279	over	L7IFS2, L7HXB7, L7ILD2, L7IIP8, G4N4M7	L7I5S7, G4NJF8, L7IKZ8, G4ND84, L7I8S9, G4N471, G4MS63, G5EHV3, G4ND56, G5EHU1, G4ND44, G4N0M7, L7IHN3, G4MS02, G4N9Y4, G4MRK9, L7IKM3, G4N9V9, L7HWC7, G4MUK8, G4N6F4, G4N9L5, G5EHA3, G4MKR0, G4MXJ6, L7I7W0, G4NC90, G4MQX6, L7HW56, G4N2V6, G4MR70, G4NC33, G4N331, L7IDH1, G4N8Z1, G4NHY8, G4MTS8, L7IGG2, L7IMR2, G4MU04, G4MU02, G4MWT0, G4NBG2, G4MNA5, G4MNA3, G4MTI0, G4MTH3, G4MZS0, G4MMX1, G4N8K5,…	0.0861675	0.449663	0.0574713
GO:1901564	organonitrogen compound metabolic process	P	14	359	80	2498	17.5	14.3715	over	L7HTF4, G4MU97, G5EHD8, L7IFS2, G4NAT5, G4MR82, L7HNP9, G4MQ02, G4ML75, L7IIP8, G4MSN8, L7IF18, A4QUT2, G4N0N1	G4MYK1, L7IUR7, G4NJI5, G4MLP7, G4NJH2, G4N166, G4N7B3, G4MVB1, G4NCZ7, G4NJG9, L7I5Q1, G4MLN4, G4N0T6, Q9UV51, L7IHV2, G4NJF8, L7I612, G4N3Y7, A4QUC1, G4N3Y5, G4MRY4, G5EHY4, Q2KEY5, O42621, L7I954, G5EHX9, G4MS82, G4NA18, G4NCV3, G4NCU5, Q2KF88, G4NCU0, Q2KF83, G4MLI0, G4MYB0, G4ND55, Q2KF71, L7JLU6, G4N0N7, G4N3T2, L7II11, G4N0M7, G4N6Y9, G5EI58, L7IKU5, G4NCR9, G4ND37, G4NCR0, L7I2C8, Q8TG90,…	0.0871115	0.449663	0.0389972
GO:0005730	nucleolus	C	3	38	80	2498	3.75	1.52122	over	G4MSC0, G4MSN8, G4MNI0	G4MM07, G4MRX5, L7HZU2, L7INZ9, G4NCQ6, L7HWN5, G4MV80, G4MUS0, G4NCH9, L7HN38, A4QTQ9, G4MY43, L7IQP7, G4NBX7, L7HW56, G4MR84, G4MR71, G4MKI9, G4MTU9, G4MQN0, A4RGU2, G4N2E5, L7IA26, A4QYM6, L7ISL9, G4NAV9, L7IG16, G4MZG2, G4MT89, L7HRG6, G4MT59, G4MPE3, L7JMJ1, D4NXG1, D4NXC3,G4MSC0, G4MSN8, G4MNI0	0.0884839	0.449663	0.0789474
GO:0000228	nuclear chromosome	C	3	38	80	2498	3.75	1.52122	over	G4MSW6, G4MNI0, L7I9Y4	L7I962, L7I932, A4RBW8, G4ND54, G4N459, L7HZV6, G4MV94, L7HN38, L7I1W3, G4MUJ1, G4MXK8, G4N6D6, L7IE27, L7IGV0, L7IAG4, G4MR84, G4NEZ0, G4MR40, G4MTW3, A4R227, L7IN27, G4N5J9, A4QVR2, L7IMK3, G4NAX8, L7IJ89, G4NGZ4, G4MT45, G4N517, L7HXK8, G4N850, G4NAF3, G4MZ82, L7JMJ1, L7HTV1,G4MSW6, G4MNI0, L7I9Y4	0.0884839	0.449663	0.0789474
GO:0006629	lipid metabolic process	P	5	88	80	2498	6.25	3.52282	over	G4N8K7, G4ML82, L7IEW6, L7IF18, G4N0N1	G4MVE1, G4MYH4, G4N0T6, G4N3Y7, A4QUC1, G4NA37, G4MYC6, G4N470, G4ND64, G4NCU0, L7I932, G4MS64, L7I8Q4, G4N0N7, G4N3T2, L7II11, G4MLG1, L7HQB9, G4MLE9, G4N428, G4MV87, G4MV74, G4N0I6, G4NFR0, G5EHJ2, G4MRF5, G4NLW2, G5EHD0, G4N6G0, A4RHN5, G4N9K6, G4N6C3, A4QTE3, G4N054, G5EGY9, G4MR77, L7I4L2, G4N001, L7IK65, G4MU99, L7I7L5, G5EH09, L7HSD6, G4N2L8, G4N5R3, G4MWX0, A4QVZ8, L7IN39, L7IGD3, G4NEM8,…	0.0885164	0.449663	0.0568182
GO:0006542	glutamine biosynthetic process	P	1	3	80	2498	1.25	0.120096	over	G5EHD8	G4NG12, G5EGX5,G5EHD8	0.0900925	0.449663	0.333333
GO:0090544	BAF-type complex	C	1	3	80	2498	1.25	0.120096	over	G4MVS9	L7HT65, G4N4Y6,G4MVS9	0.0900925	0.449663	0.333333
GO:0019521	D-gluconate metabolic process	P	1	3	80	2498	1.25	0.120096	over	L7HNP9	Q2KEY5, G4MT11,L7HNP9	0.0900925	0.449663	0.333333
GO:0019520	aldonic acid metabolic process	P	1	3	80	2498	1.25	0.120096	over	L7HNP9	Q2KEY5, G4MT11,L7HNP9	0.0900925	0.449663	0.333333
GO:0045143	homologous chromosome segregation	P	1	3	80	2498	1.25	0.120096	over	G4MNI0	G5EI58, G4N770,G4MNI0	0.0900925	0.449663	0.333333
GO:0005992	trehalose biosynthetic process	P	1	3	80	2498	1.25	0.120096	over	G4NHF4	G4NFU6, L7J892,G4NHF4	0.0900925	0.449663	0.333333
GO:0016832	aldehyde-lyase activity	F	1	3	80	2498	1.25	0.120096	over	L7HTF4	G5EHY5, G4MUC3,L7HTF4	0.0900925	0.449663	0.333333
GO:0016803	ether hydrolase activity	F	1	3	80	2498	1.25	0.120096	over	G4MKB4	A4QUC1, G5EH85,G4MKB4	0.0900925	0.449663	0.333333
GO:0035251	UDP-glucosyltransferase activity	F	1	3	80	2498	1.25	0.120096	over	G4NHF4	G4MUX6, G4N7Y8,G4NHF4	0.0900925	0.449663	0.333333
GO:0016780	phosphotransferase activity, for other substituted phosphate groups	F	1	3	80	2498	1.25	0.120096	over	L7IF18	G5EHE5, G4N7P1,L7IF18	0.0900925	0.449663	0.333333
GO:0046084	adenine biosynthetic process	P	1	3	80	2498	1.25	0.120096	over	G4ML75	Q2KF88, L7ILL8,G4ML75	0.0900925	0.449663	0.333333
GO:0004096	catalase activity	F	1	3	80	2498	1.25	0.120096	over	A4QUT2	A4R5S9, G4N931,A4QUT2	0.0900925	0.449663	0.333333
GO:0004075	biotin carboxylase activity	F	1	3	80	2498	1.25	0.120096	over	G4N0N1	G4N2L8, G4NJZ1,G4N0N1	0.0900925	0.449663	0.333333
GO:0034605	cellular response to heat	P	1	3	80	2498	1.25	0.120096	over	G4NHF4	Q9UV51, G4MKK4,G4NHF4	0.0900925	0.449663	0.333333
GO:0004616	phosphogluconate dehydrogenase (decarboxylating) activity	F	1	3	80	2498	1.25	0.120096	over	L7HNP9	Q2KEY5, G4MT11,L7HNP9	0.0900925	0.449663	0.333333
GO:0046527	glucosyltransferase activity	F	1	3	80	2498	1.25	0.120096	over	G4NHF4	G4MUX6, G4N7Y8,G4NHF4	0.0900925	0.449663	0.333333
GO:0016514	SWI/SNF complex	C	1	3	80	2498	1.25	0.120096	over	G4MVS9	L7HT65, G4N4Y6,G4MVS9	0.0900925	0.449663	0.333333
GO:0009343	biotin carboxylase complex	C	1	3	80	2498	1.25	0.120096	over	G4N0N1	G4N2L8, G4NJZ1,G4N0N1	0.0900925	0.449663	0.333333
GO:0009317	acetyl-CoA carboxylase complex	C	1	3	80	2498	1.25	0.120096	over	G4N0N1	G4N2L8, G4NJZ1,G4N0N1	0.0900925	0.449663	0.333333
GO:0009312	oligosaccharide biosynthetic process	P	1	3	80	2498	1.25	0.120096	over	G4NHF4	G4NFU6, L7J892,G4NHF4	0.0900925	0.449663	0.333333
GO:0009982	pseudouridine synthase activity	F	1	3	80	2498	1.25	0.120096	over	L7HXW3	G4MKS9, G4N1Q3,L7HXW3	0.0900925	0.449663	0.333333
GO:0043171	peptide catabolic process	P	1	3	80	2498	1.25	0.120096	over	G4MQ02	A4QUC1, G4MLV2,G4MQ02	0.0900925	0.449663	0.333333
GO:0046351	disaccharide biosynthetic process	P	1	3	80	2498	1.25	0.120096	over	G4NHF4	G4NFU6, L7J892,G4NHF4	0.0900925	0.449663	0.333333
GO:0045252	oxoglutarate dehydrogenase complex	C	1	3	80	2498	1.25	0.120096	over	G4NAT5	L7IUR7, G4NAT3,G4NAT5	0.0900925	0.449663	0.333333
GO:0045240	dihydrolipoyl dehydrogenase complex	C	1	3	80	2498	1.25	0.120096	over	G4NAT5	L7IUR7, G4NAT3,G4NAT5	0.0900925	0.449663	0.333333
GO:2001251	negative regulation of chromosome organization	P	1	3	80	2498	1.25	0.120096	over	G4MSW6	L7JMJ1, G4MZ20,G4MSW6	0.0900925	0.449663	0.333333
GO:0005488	binding	F	37	1150	80	2498	46.25	46.0368	over	G4NCV5, L7HTF4, G4N7R2, L7IKZ6, G5EHX7, G4N5R0, G4N8K7, L7HXW3, G4MLM8, G4NF57, G4MSW6, L7IWV8, G4MR82, G4N871, G4MZ61, G4MPD7, A4R0E5, L7JLQ6, G4ML89, L7HNP9, G4NAY8, G4ML82, G4MSC1, G4MYZ4, G4MVB0, G4NC37, G4MQ02, G4ML75, G4NB93, G4MNI0, G4MWG4, G4MTZ0, G4MVS9, L7IF18, A4QUT2, G4N0N1, G4NHC2	G4MYL1, G4NJK6, L7I300, L7I5U2, G4MLR6, G4N0X5, G4N7E9, G4N0X4, G4MLR0, G4MYK1, G4NJJ2, G4MLQ8, G4MLQ6, G4N184, L7IUR7, L7IV33, G4NJI5, L7I5S7, L7I2M0, G4MLP7, G4MVC9, G4MLP1, G4N7C7, A4QUF0, G4MYI2, G4MYI1, G4NJH2, G4N168, G4N0U7, G4N166, G4MVB5, G4N7B3, G4MVB1, G4NGA5, L7HQK8, L7I5Q1, L7I983, G4N7A9, Q9UV51, L7IBJ2, G4MVA2, G4NCY2, G4NCY1, L7I612, L7I8V3, L7I973, G4MP47, G4N3Y7, A4QUC1, G4N3Y5,…	0.0905724	0.450725	0.0321739
GO:0009142	nucleoside triphosphate biosynthetic process	P	2	18	80	2498	2.5	0.720576	over	L7IFS2, L7IIP8	G4NJF8, G4N0M7, G4NIR8, G5EHA3, G4MXJ6, G4MR70, G4MTS8, G4MU02, Q2KGE3, L7JNA7, L7HXY9, G4NAT1, G4N236, G4MPK2, G4NAE0, G4MM52,L7IFS2, L7IIP8	0.0931341	0.457295	0.111111
GO:0006338	chromatin remodeling	P	2	18	80	2498	2.5	0.720576	over	G4NCV5, G4MSW6	L7I962, G4MUJ1, G4MXK8, L7I538, L7IE27, G4N2R8, A4R227, G4N5J9, A4QVR2, L7IG76, G4N4Y6, G4NGZ4, G4N850, G4NAF3, L7IFB6, G4MZ20,G4NCV5, G4MSW6	0.0931341	0.457295	0.111111
GO:0016758	transferase activity, transferring hexosyl groups	F	2	18	80	2498	2.5	0.720576	over	G4NES1, G4NHF4	G4N0X4, L7I2M0, G4N470, G4MUX6, G4NFW5, G4N6Q8, G4N6K9, G4NBZ7, G4MQN7, G4MTN1, L7ICM2, G4MZF8, G4N7Y8, G4MVT6, G4NAD9, G4N4J7,G4NES1, G4NHF4	0.0931341	0.457295	0.111111
GO:0010035	response to inorganic substance	P	2	18	80	2498	2.5	0.720576	over	G4MR82, A4QUT2	G4NJK6, L7IHV2, A4R5S9, G4N3F2, G4N072, L7I4M6, G4MXC5, G4NBS9, A4RE46, G4N931, G4MTG6, G4N517, G4NDM9, A4QXV8, L7HXA0, A4QUI2,G4MR82, A4QUT2	0.0931341	0.457295	0.111111
GO:0031981	nuclear lumen	C	6	118	80	2498	7.5	4.72378	over	G4MSW6, G4NAY8, G4MSC0, G4MSN8, G4MNI0, L7I9Y4	G4MVC9, G4MM07, G4NCY2, L7I962, G4MRX5, L7I932, A4RBW8, G4ND54, G4N459, L7HZV6, L7HZU2, G4N3R7, L7INZ9, G4MV94, G4NCQ6, L7I5H6, L7HWN5, G4N3Q1, G4MV80, G5EHP6, G4N6T2, Q2KF09, G4MUS7, G4MUS0, L7JP49, G5EHL1, G4NCH9, L7HN38, A4QTQ9, G4NIS4, L7I1W3, G4N9S4, G4MY43, G4MUJ1, L7IQP7, L7HZD8, G4MXK8, G4MXK1, G4N6D6, G4N072, G4N6C6, L7I538, L7IE27, L7IGV0, L7I1J5, G4NBX7, L7I7U1, L7HW56, L7IAG4, G4MR84,…	0.093248	0.457295	0.0508475
GO:0043167	ion binding	F	22	647	80	2498	27.5	25.9007	over	G4NCV5, L7HTF4, G4N8K7, G4MLM8, G4NF57, L7IWV8, G4MZ61, G4MPD7, L7JLQ6, G4ML89, G4NAY8, G4ML82, G4MSC1, G4MVB0, G4MQ02, G4ML75, G4NB93, G4MTZ0, L7IF18, A4QUT2, G4N0N1, G4NHC2	G4NJK6, G4N0X5, G4N7E9, G4N0X4, G4MLR0, G4MYK1, G4N184, L7IUR7, L7IV33, G4NJI5, L7I5S7, L7I2M0, G4MLP7, G4MVC9, G4MLP1, G4N7C7, G4MYI1, G4NJH2, G4N166, G4MVB5, G4N7B3, G4MVB1, G4NGA5, L7I5Q1, Q9UV51, L7IBJ2, G4NCY2, L7I612, L7I973, A4QUC1, G4N3Y5, G4MRY4, L7IHU1, C3VIP7, G4NA37, G5EHZ3, G4NCX5, L7I962, G4MLL2, L7IHT7, L7IKZ8, G5EHY5, G5EHY4, G4ND85, O42622, L7I954, L7HZZ3, G4N485, G5EHX9, L7IBG0,…	0.0958186	0.463501	0.0340031
GO:0019752	carboxylic acid metabolic process	P	10	242	80	2498	12.5	9.68775	over	G4N8K7, G5EHD8, G4NAT5, G4MR82, L7HNP9, G4ML75, L7IEW6, L7IF18, A4QUT2, G4N0N1	G4MYK1, L7IUR7, G4NJI5, G4N166, G4N7B3, G4MVB1, G4NCZ7, L7I5Q1, G4N0T6, Q9UV51, L7I612, G4N3Y5, Q2KEY5, O42621, G5EHX9, G4MS82, G4NA18, G4NCV3, G4NCU5, G4NCU0, G4MLI0, G4MYB0, G4ND55, G4N0N7, G4N3T2, G4N6Y9, G4MLG1, G5EI58, L7IKU5, G4NCR9, G4ND37, G4NCR0, L7I2C8, L7IBB6, G4N6X9, G4MS36, G4N796, G4MV96, G4NFW8, L7HQB9, G4MV87, G4N783, G5EI34, G4NG70, L7HZR6, G4N769, G4NIZ7, L7I5E2, A4REV8, G4N6T3,…	0.0965558	0.464726	0.0413223
GO:0071826	ribonucleoprotein complex subunit organization	P	3	40	80	2498	3.75	1.60128	over	G4MZ61, A4R0E5, G4MSC0	G4MYI2, L7I962, G4N3V2, L7IUK3, G4MUS0, G4NCH9, L7IAU0, L7IB50, A4RHN3, A4QTA3, G4MKJ9, A4QZL9, G4MTX0, E9P5D9, A4QSX4, G4N5M6, L7IA43, A4RK68, G4MZQ6, G4N5D4, L7I6X0, G4NAV1, A4R188, G4MZE4, A4R796, G4NAF3, G4NAD3, L7HXG6, G4MSI0, D4NXE4, D4NXE0, D4NXD9, L7I2T7, L7IC48, D4NXB9, A4RM69, A4RFH6,G4MZ61, A4R0E5, G4MSC0	0.0972427	0.464726	0.075
GO:0044451	nucleoplasm part	C	3	40	80	2498	3.75	1.60128	over	G4MSW6, G4NAY8, G4MSN8	G4MVC9, L7I5H6, G4MV80, G4MUS7, L7JP49, G4NIS4, G4N9S4, L7HZD8, G4MXK8, G4MXK1, G4N6C6, L7I538, L7HW56, G4MR84, L7IQA1, G4MTW3, G4N2P6, G4MQN0, L7I195, L7I0V4, A4QW40, L7IA26, G4NKM4, G4MTA3, L7IJ89, G4MZG2, L7I0C3, G4MT89, G4NGZ4, G4MVZ9, G4NDQ9, G4NDQ2, A4R0J9, G4MPE3, G4MVP4, L7JMJ1, L7HTV1,G4MSW6, G4NAY8, G4MSN8	0.0972427	0.464726	0.075
GO:0022618	ribonucleoprotein complex assembly	P	3	40	80	2498	3.75	1.60128	over	G4MZ61, A4R0E5, G4MSC0	G4MYI2, L7I962, G4N3V2, L7IUK3, G4MUS0, G4NCH9, L7IAU0, L7IB50, A4RHN3, A4QTA3, G4MKJ9, A4QZL9, G4MTX0, E9P5D9, A4QSX4, G4N5M6, L7IA43, A4RK68, G4MZQ6, G4N5D4, L7I6X0, G4NAV1, A4R188, G4MZE4, A4R796, G4NAF3, G4NAD3, L7HXG6, G4MSI0, D4NXE4, D4NXE0, D4NXD9, L7I2T7, L7IC48, D4NXB9, A4RM69, A4RFH6,G4MZ61, A4R0E5, G4MSC0	0.0972427	0.464726	0.075
GO:0051276	chromosome organization	P	4	65	80	2498	5	2.60208	over	G4NCV5, G4MSW6, L7I7T1, G4MNI0	Q9UV51, L7I962, L7I932, L7II05, G4MV94, L7I5H6, G4MLE5, G4N770, G5EHN4, L7JP49, G4N3K6, G4N3J5, G4MV16, G4NIS4, L7HPW5, L7I1W3, G4MUL1, G4MUJ1, G4N6F3, G4MXK8, G4N6D6, G4N9J2, L7I538, L7IE27, G4MR71, G4MKI9, L7IK75, G4MR40, G4N2R8, L7IQA1, G4NC20, A4R227, G4N8V4, G4N5J9, A4QVR2, L7IMK3, G4MMY8, L7ID52, L7IG76, G4NAX8, L7IJ89, G4N4Y6, G4MZB2, G4NGZ4, G4MSR3, G4NDQ2, G4N517, G4MPJ3, L7HXK8, G4N850,…	0.0978493	0.466304	0.0615385
GO:0043933	macromolecular complex subunit organization	P	6	121	80	2498	7.5	4.84388	over	G4MZ61, A4R0E5, G4MSC0, G4MYZ4, L7I7T1, L7I9Y4	L7J3M5, G4N184, G4MYI2, G4MYI1, G4NJF8, G4NCY2, L7I962, G4MP20, G4N3V2, L7IUK3, G4ND63, G4NJB0, G4ND54, L7II05, G4MV90, G4MLE5, G4MV80, G4ND09, G4MRM8, G4MUS0, G5EHN4, G4NFR7, G4N3J5, G4NCH9, L7I1W3, L7IAU0, G4N9R1, L7IB50, L7HZD1, G4N6G8, G4N6F3, A4RHN3, G4N6D6, G4N9J2, G4MNT9, L7I1I2, L7I7U1, A4QTA3, G4MKJ9, L7HYY5, A4QZL9, G4MKI5, G4MR53, L7IK65, G4NC31, G4MR39, G4N2R8, G4MTX0, G4NLD1, L7I1B3,…	0.0989239	0.470098	0.0495868
GO:0043436	oxoacid metabolic process	P	10	245	80	2498	12.5	9.80785	over	G4N8K7, G5EHD8, G4NAT5, G4MR82, L7HNP9, G4ML75, L7IEW6, L7IF18, A4QUT2, G4N0N1	G4MYK1, L7IUR7, G4NJI5, G4N166, G4N7B3, G4MVB1, G4NCZ7, L7I5Q1, G4N0T6, Q9UV51, L7I612, G4N3Y5, Q2KEY5, O42621, G5EHX9, G4MS82, G4NA18, G4NCV3, G4NCU5, G4NCU0, G4MLI0, G4MYB0, G4ND55, G4N0N7, G4N3T2, G4N6Y9, G4MLG1, G5EI58, L7IKU5, G4NCR9, G4ND37, G4NCR0, L7I2C8, L7IBB6, G4N6X9, G4MS36, G4N796, G4MV96, G4NFW8, L7HQB9, G4MV87, G4N783, G5EI34, G4NG70, L7HZR6, G4N769, G4NIZ7, L7I5E2, A4REV8, G4N6T3,…	0.09959	0.471132	0.0408163
GO:0065003	macromolecular complex assembly	P	5	93	80	2498	6.25	3.72298	over	G4MZ61, A4R0E5, G4MSC0, G4MYZ4, L7I7T1	L7J3M5, G4N184, G4MYI2, G4MYI1, G4NJF8, G4NCY2, L7I962, G4MP20, G4N3V2, L7IUK3, G4ND63, G4MLE5, G4MV80, G4ND09, G4MRM8, G4MUS0, G5EHN4, G4NFR7, G4N3J5, G4NCH9, L7I1W3, L7IAU0, G4N9R1, L7IB50, G4N6G8, G4N6F3, A4RHN3, G4N6D6, G4N9J2, G4MNT9, L7I7U1, A4QTA3, G4MKJ9, L7HYY5, A4QZL9, G4MR53, G4MR39, G4N2R8, G4MTX0, G4MTV8, E9P5D9, A4QSX4, G5EH01, G4MTR0, G4N5M6, G4N5M5, G4MZY6, L7IA43, G4N5J5, A4RK68,…	0.100245	0.471132	0.0537634
GO:0008080	N-acetyltransferase activity	F	2	19	80	2498	2.5	0.760608	over	G4MSW6, G4MQB8	L7I2C1, G4N6U8, G4NIS4, G4NLV8, G5EHC9, A4R5F6, L7I538, G4N9F1, G4NIE0, G4NIB2, L7HYV5, G4MN52, L7IG47, G4MT57, G4NDQ2, L7I9G2, G4N4I8,G4MSW6, G4MQB8	0.100817	0.471132	0.105263
GO:0016627	oxidoreductase activity, acting on the CH-CH group of donors	F	2	19	80	2498	2.5	0.760608	over	G4N8K7, L7IEW6	G5EHZ3, G4MS49, G4MLG1, L7HQB9, G4MV87, L7INV3, G4N741, G4NCJ7, L7INN6, G4NFI3, G4N6G0, G4NID6, G4MR80, G4MNN9, L7IFQ5, G4NE44, G4N4A9,G4N8K7, L7IEW6	0.100817	0.471132	0.105263
GO:0071103	DNA conformation change	P	2	19	80	2498	2.5	0.760608	over	G4MSW6, L7I7T1	G4MVC9, Q9UV51, L7I962, G5EHN4, L7I1W3, G4N6F3, G4N6D6, G4N9J2, L7IGV0, G4MR71, G4N2R8, L7IMK3, G4NAX8, G4MSR3, L7IM10, G4NAF3, L7JMJ1,G4MSW6, L7I7T1	0.100817	0.471132	0.105263
GO:0000226	microtubule cytoskeleton organization	P	2	19	80	2498	2.5	0.760608	over	G4MNI0, L7I9Y4	L7I983, G4ND63, G4ND54, L7II05, G4MV94, G4MLE5, G4N770, G4MUL1, G4MKK4, L7IK65, G4MTR0, G4MND3, G4NH97, G4N517, G4NDN3, L7JMJ1, G4MZ20,G4MNI0, L7I9Y4	0.100817	0.471132	0.105263
GO:0006082	organic acid metabolic process	P	10	247	80	2498	12.5	9.88791	over	G4N8K7, G5EHD8, G4NAT5, G4MR82, L7HNP9, G4ML75, L7IEW6, L7IF18, A4QUT2, G4N0N1	G4MYK1, L7IUR7, G4NJI5, G4N166, G4N7B3, G4MVB1, G4NCZ7, L7I5Q1, G4N0T6, Q9UV51, L7I612, G4N3Y5, Q2KEY5, O42621, G5EHX9, G4MS82, G4NA18, G4NCV3, G4NCU5, G4NCU0, G4MLI0, G4MYB0, G4ND55, G4N0N7, G4N3T2, G4N6Y9, G4MLG1, G5EI58, L7IKU5, G4NCR9, G4ND37, G4NCR0, L7I2C8, L7IBB6, G4N6X9, G4MS36, G4N796, G4MV96, G4NFW8, L7HQB9, G4MV87, G4N783, G5EI34, G4NG70, A4R2S1, L7HZR6, G4N769, G4NIZ7, L7I5E2, A4REV8,…	0.10157	0.472328	0.0404858
GO:0048610	cellular process involved in reproduction	P	3	41	80	2498	3.75	1.64131	over	G4MSW6, G4NHF4, G4MNI0	Q9UV51, G4MLL2, O42622, G4MS58, L7II05, G5EI58, G4MLE5, G4MUW5, G4MUV9, G4MV74, G4N770, G4N6L6, G4N9R1, L7HPU4, L7I538, G4MXC6, G4MKI5, L7IH18, L7IK65, O14448, G4NBP2, G5EH19, O13315, G4MKA5, L7IA80, L7I7B8, G4N5J5, G4MZL7, G4MZB2, G4NGZ4, D0ERY8, G4MSR3, G4NDN3, L7JMJ1, D4NXF5, G4MZ20, L7I9A9, A4QUI2,G4MSW6, G4NHF4, G4MNI0	0.101633	0.472328	0.0731707
GO:0006325	chromatin organization	P	3	42	80	2498	3.75	1.68135	over	G4NCV5, G4MSW6, L7I7T1	Q9UV51, L7I962, L7I5H6, G4N770, G5EHN4, L7JP49, G4MV16, G4NIS4, L7HPW5, L7I1W3, G4MUJ1, G4N6F3, G4MXK8, G4N6D6, G4N9J2, L7I538, L7IE27, G4MR71, G4MKI9, G4N2R8, L7IQA1, A4R227, G4N5J9, A4QVR2, L7IG76, L7IJ89, G4N4Y6, G4NGZ4, G4NDQ2, G4N517, G4N850, L7IM10, G4NAF3, L7IFB6, G4MVP4, L7JMJ1, G4N4I8, G4MZ20, L7HTV1,G4NCV5, G4MSW6, L7I7T1	0.106021	0.475137	0.0714286
GO:0007010	cytoskeleton organization	P	3	42	80	2498	3.75	1.68135	over	G4MYZ4, G4MNI0, L7I9Y4	L7J3M5, G4N184, L7I983, G4ND63, G4ND54, L7II05, G4MV94, G4MV90, G4MLE5, G4ND09, G4N770, G4N3J5, L7J368, G4MUL1, G4N9R1, L7I1I2, G4MKK4, L7HYY5, G4MKI5, G4MR53, L7IK65, G4NLD1, L7I1B3, G4MTR0, G4MND3, G4MZY6, G4MTL4, G4N5J5, G4NHC3, G4N1S7, G4NAR6, G4MML2, G4NH97, G4N517, G4NDN3, G4N1E7, L7JMJ1, G4N7N3, G4MZ20,G4MYZ4, G4MNI0, L7I9Y4	0.106021	0.475137	0.0714286
GO:0044763	single-organism cellular process	P	17	501	80	2498	21.25	20.056	over	G4NCV5, G4MSW6, G5EHD8, L7IFS2, G4NHF4, L7JLQ6, G4ML89, L7HTU6, G4MSC0, G4MYZ4, L7I7T1, L7IIP8, G4MNI0, L7I9Y4, L7JD87, A4QUT2, G4NCD5	G4NJK6, L7I5U2, G4MLR8, G4MLR6, L7J3M5, G4NJJ2, G4MLQ8, G4N184, G4MVD8, L7IUR7, L7IV33, L7I5S7, G4MLP7, G4MVC9, G4MYI1, G4MM08, G4N0U7, G4N7B3, G4NCZ7, G4NA54, L7I983, Q9UV51, L7IHV2, G4NJF8, G4NCY2, A4QUC1, L7I606, L7I962, G4MLL2, L7IKZ8, G4ND84, O42622, G4MLK4, G5EHX9, L7IBG0, L7II40, L7I8S9, L7I940, G4N3V2, G4ND64, G4ND63, G4NJB0, G4MP09, L7I932, G4MS63, G4MYB1, G5EHV3, G4ND54, G4N0N7, L7I8Q0,…	0.106405	0.475137	0.0339321
GO:0010467	gene expression	P	13	355	80	2498	16.25	14.2114	over	G5EHX7, G4N5R0, L7HXW3, G4MSW6, G4MSW3, G4MZ61, A4R0E5, G4N701, G4N700, G4MSC0, G4MVB0, G4MSN8, G4N8F6	G4MVC9, G4N7C7, A4QUF0, G4MYI2, G4MM07, G4N7B3, L7I5Q1, Q9UV51, G4NCY2, L7I612, L7I962, G4MLL1, G4MRX5, L7J9S6, L7I959, L7I954, G4MP11, G4N3V2, L7IUK3, G4NJB0, G4MP09, A4RBW8, G4MRU1, G4N459, G5EI69, G4MYA6, L7HZV6, L7HWP3, L7I910, G4N6Y5, G4NCR9, L7IL62, L7I2C1, L7INZ9, G4MV94, G4NCQ6, G4NFW6, L7HWN5, G4MV80, G4NG70, L7I5G7, G4MV70, G4N6U9, A4RC23, G4NG56, G4N9Z1, G4MUS7, G4N9Y8, G4MUS0, G5EHN4,…	0.106788	0.475137	0.0366197
GO:0051540	metal cluster binding	F	2	20	80	2498	2.5	0.800641	over	L7IWV8, L7JLQ6	L7I5S7, G4MUY9, G4NIR4, L7INN6, G4N9J7, G4MXB8, G4N667, G5EH09, A4RE46, G4MTM7, G4MTG9, G4N2A0, G4N597, G4N7X7, L7J0S4, G4N819, G4N4E1, G4MVI8,L7IWV8, L7JLQ6	0.108495	0.475137	0.1
GO:0051536	iron-sulfur cluster binding	F	2	20	80	2498	2.5	0.800641	over	L7IWV8, L7JLQ6	L7I5S7, G4MUY9, G4NIR4, L7INN6, G4N9J7, G4MXB8, G4N667, G5EH09, A4RE46, G4MTM7, G4MTG9, G4N2A0, G4N597, G4N7X7, L7J0S4, G4N819, G4N4E1, G4MVI8,L7IWV8, L7JLQ6	0.108495	0.475137	0.1
GO:0006096	glycolysis	P	2	20	80	2498	2.5	0.800641	over	L7HTF4, L7IKZ6	L7IUR7, G4N3T2, G4N449, L7I2C8, G5EHQ5, G5EHD0, G5EGX5, G4NIC7, L7IJI5, G4MQ03, L7ILR1, G4NDN8, L7IFC7, D4NXI9, G4NAB9, G4MVL8, G4MVK8, L7HQP2,L7HTF4, L7IKZ6	0.108495	0.475137	0.1
GO:0009311	oligosaccharide metabolic process	P	2	20	80	2498	2.5	0.800641	over	G4NES1, G4NHF4	O42622, G4MUX6, G5EHQ5, G4NFU6, G4NCF7, G4MY35, L7HQ55, G5EHA8, G4MUC5, L7J892, G4MN57, L7IYV3, H2DQS1, L7IFC7, G4NGR9, G4NAD9, D4NXI9, L7HQP2,G4NES1, G4NHF4	0.108495	0.475137	0.1
GO:0016410	N-acyltransferase activity	F	2	20	80	2498	2.5	0.800641	over	G4MSW6, G4MQB8	L7I2C1, G4N6U8, G4NIS4, G4NLV8, G5EHC9, A4R5F6, L7I538, G4N9F1, G4NIE0, G4NIB2, L7HYV5, G4MU40, G4MN52, L7IG47, G4MT57, G4NDQ2, L7I9G2, G4N4I8,G4MSW6, G4MQB8	0.108495	0.475137	0.1
GO:0006725	cellular aromatic compound metabolic process	P	16	471	80	2498	20	18.8551	over	L7HTF4, G4MU97, L7HXW3, G4MSK2, G4MSW6, L7IWV8, L7IFS2, G4MR82, G4MZ61, L7HNP9, G4NAY8, L7I7T1, G4ML75, L7IIP8, G4MSN8, A4QUT2	L7I5U2, G4MYK1, L7IUR7, G4NJI5, G4MLP7, G4MVC9, A4QUF0, G4MYI2, G4NJH2, G4MM07, G4N7B3, G4MVB1, G4NCZ7, G4NJG9, G4NGA5, L7I5Q1, G4MLN4, G4N0T6, Q9UV51, L7IHV2, G4NJF8, G4NCY2, L7I612, G4MRY4, L7I962, G4MLL1, G4MRX5, G4MRX2, G5EHY4, Q2KEY5, O42621, L7I959, L7I954, G5EHX9, G4MS82, G4NA18, G4NCV3, L7IUK3, Q2KF88, L7I932, A4RBW8, G4MRU1, Q2KF71, L7JLU6, G4N0N7, G4N459, L7IKV9, G5EI69, G5EHU9, G4N3T2,…	0.108938	0.475137	0.0339703
GO:0034641	cellular nitrogen compound metabolic process	P	17	516	80	2498	21.25	20.6565	over	L7HTF4, G4MU97, L7HXW3, G4MSK2, G4MSW6, L7IFS2, G4MR82, G4MZ61, L7HNP9, G4NAY8, L7I7T1, G4MQ02, G4ML75, L7IIP8, G4MSN8, L7IF18, A4QUT2	L7I5U2, G4MYK1, L7IUR7, G4NJI5, G4MLP7, G4MVC9, A4QUF0, G4MYI2, G4NJH2, G4MM07, G4N166, G4N7B3, G4MVB1, G4NJG9, G4NGA5, L7I5Q1, G4MLN4, G4N0T6, Q9UV51, L7IHV2, G4NJF8, G4NCY2, L7I612, A4QUC1, G4MRY4, L7I962, G4MLL1, G4MRX5, G4MRX2, G5EHY4, Q2KEY5, O42621, L7I959, L7I954, G5EHX9, G4MS82, G4NA18, G4NCV3, L7IUK3, Q2KF88, L7I932, A4RBW8, G4MRU1, G4ND55, Q2KF71, L7JLU6, G4N0N7, G4N459, L7IKV9, G5EI69,…	0.109319	0.475137	0.0329457
GO:0006118	electron transport	P	3	43	80	2498	3.75	1.72138	over	G4N8K7, L7ILD2, G4N4M7	L7I5U2, G4MLR8, L7IUR7, G4MVB5, G4MVB2, L7IBJ2, L7IHV2, G5EHZ3, G4MUZ9, G4MS49, G4MLG1, L7HQB9, G4MV87, A4QR21, L7INV3, G4N741, G4N9X2, G4MXT4, G4NIR4, L7INN6, A4R935, G4N9J7, G4N072, G4NFB7, L7I7U6, A4RE46, L7HYL7, G4MX56, G4MTM7, G4MTI8, L7IFQ5, G4N232, G4MT35, L7ILT1, L7J0S4, G4N819, G4N7L4, D4NXE1, G4N4E1, G4N4A9,G4N8K7, L7ILD2, G4N4M7	0.110399	0.475137	0.0697674
GO:0005654	nucleoplasm	C	3	43	80	2498	3.75	1.72138	over	G4MSW6, G4NAY8, G4MSN8	G4MVC9, L7I5H6, G4MV80, G4MUS7, L7JP49, G5EHL1, L7HN38, G4NIS4, G4N9S4, L7HZD8, G4MXK8, G4MXK1, G4N6C6, L7I538, L7HW56, G4MR84, G4N2R8, L7IQA1, G4MTW3, G4N2P6, G4MQN0, L7I195, L7I0V4, A4QW40, L7IA26, G4NKM4, G4MTA3, L7IJ89, G4MZG2, L7I0C3, G4MT89, G4NGZ4, G4MVZ9, G4NDQ9, G4NDQ2, A4R0J9, G4MPE3, G4MVP4, L7JMJ1, L7HTV1,G4MSW6, G4NAY8, G4MSN8	0.110399	0.475137	0.0697674
GO:0006139	nucleobase-containing compound metabolic process	P	14	400	80	2498	17.5	16.0128	over	L7HTF4, G4MU97, L7HXW3, G4MSK2, G4MSW6, L7IFS2, G4MR82, G4MZ61, L7HNP9, G4NAY8, L7I7T1, G4ML75, L7IIP8, G4MSN8	L7I5U2, G4NJI5, G4MLP7, G4MVC9, A4QUF0, G4MYI2, G4NJH2, G4MM07, G4N7B3, G4MVB1, G4NJG9, G4NGA5, L7I5Q1, G4MLN4, Q9UV51, L7IHV2, G4NJF8, G4NCY2, L7I612, G4MRY4, L7I962, G4MLL1, G4MRX5, G4MRX2, Q2KEY5, L7I959, L7I954, G4MS82, L7IUK3, Q2KF88, L7I932, A4RBW8, G4MRU1, Q2KF71, L7JLU6, G4N459, L7IKV9, G5EI69, G5EHU9, G4MYA6, L7HZV6, G4N0M7, L7I910, G4N6Y5, G5EI58, G4NCR9, L7IL62, L7I2C1, L7HZU2, G4N6X9,…	0.111099	0.475137	0.035
GO:0044255	cellular lipid metabolic process	P	4	70	80	2498	5	2.80224	over	G4N8K7, L7IEW6, L7IF18, G4N0N1	G4MYH4, G4N0T6, G4N3Y7, A4QUC1, G4NA37, G4N470, G4ND64, G4NCU0, L7I932, G4MS64, L7I8Q4, G4N0N7, G4N3T2, L7II11, G4MLG1, L7HQB9, G4MLE9, G4MV87, G4MV74, G4N0I6, G5EHJ2, G4NLW2, G5EHD0, A4RHN5, G4N6C3, A4QTE3, G4N054, G4MR77, L7I4L2, G4N001, L7IK65, G4MU99, L7I7L5, G5EH09, G4N2L8, G4N5R3, G4MWX0, A4QVZ8, L7IN39, L7IGD3, G4NEM8, L7JAT3, G4MZP7, Q2KGC0, G4MWF9, G4NHC0, L7JJW8, L7IFR5, G4NKB2, G4MT46,…	0.113056	0.475137	0.0571429
GO:0000278	mitotic cell cycle	P	3	44	80	2498	3.75	1.76141	over	G4MYZ4, G4MNI0, L7I9Y4	G4N184, L7I983, Q9UV51, G4ND63, G4MP09, L7I932, G4ND54, L7I8Q0, L7II05, G4MV94, G4MLE5, G4N770, G4N3K6, G4N3J5, G4N707, G4MUL1, L7IB50, G4MR45, G4MR40, G4N2R8, G4NC20, G4MND3, L7HVF2, G4MX52, L7IJG1, L7I155, G4MMY8, L7IJ89, L7I0C3, G4MZE2, G4MSR3, G4N517, G4MPJ3, Q2KG29, L7HXK8, G4N7Q6, D4NXJ3, A4QRM8, L7JMJ1, G4MZ20, G4NDD2,G4MYZ4, G4MNI0, L7I9Y4	0.114761	0.475137	0.0681818
GO:0016903	oxidoreductase activity, acting on the aldehyde or oxo group of donors	F	2	21	80	2498	2.5	0.840673	over	L7IKZ6, L7I9Y4	L7IUR7, G4N0U4, G4N3T2, L7I2C8, G5EI34, G4NFL6, G4MXJ4, G5EGX5, G5EH72, G4MTY9, L7ICP6, G4NAT3, G4N1R8, G4NDW5, G4NB18, G4MMD4, L7ILR1, G4NGT3, G4NDF0,L7IKZ6, L7I9Y4	0.11614	0.475137	0.0952381
GO:0002183	cytoplasmic translational initiation	P	1	4	80	2498	1.25	0.160128	over	A4R0E5	A4RHF1, L7IA43, A4RK68,A4R0E5	0.11632	0.475137	0.25
GO:1902275	regulation of chromatin organization	P	1	4	80	2498	1.25	0.160128	over	G4MSW6	Q9UV51, G4N770, G4N517,G4MSW6	0.11632	0.475137	0.25
GO:0060590	ATPase regulator activity	F	1	4	80	2498	1.25	0.160128	over	G4MWG4	G4MLE5, G4MTW7, G4NEA2,G4MWG4	0.11632	0.475137	0.25
GO:0045132	meiotic chromosome segregation	P	1	4	80	2498	1.25	0.160128	over	G4MNI0	G5EI58, G4N770, G4MSR3,G4MNI0	0.11632	0.475137	0.25
GO:0008641	small protein activating enzyme activity	F	1	4	80	2498	1.25	0.160128	over	L7HTU6	G5EI49, G4MZI8, G4MW84,L7HTU6	0.11632	0.475137	0.25
GO:0016801	hydrolase activity, acting on ether bonds	F	1	4	80	2498	1.25	0.160128	over	G4MKB4	A4QUC1, G5EH85, G4N4R7,G4MKB4	0.11632	0.475137	0.25
GO:0001522	pseudouridine synthesis	P	1	4	80	2498	1.25	0.160128	over	L7HXW3	L7HZU2, G4MKS9, G4N1Q3,L7HXW3	0.11632	0.475137	0.25
GO:0005847	mRNA cleavage and polyadenylation specificity factor complex	C	1	4	80	2498	1.25	0.160128	over	G4NAY8	L7HZD8, G4N6C6, L7JMJ1,G4NAY8	0.11632	0.475137	0.25
GO:0046083	adenine metabolic process	P	1	4	80	2498	1.25	0.160128	over	G4ML75	Q2KF88, G4MSW9, L7ILL8,G4ML75	0.11632	0.475137	0.25
GO:0070006	metalloaminopeptidase activity	F	1	4	80	2498	1.25	0.160128	over	G4MQ02	A4QUC1, A4RDI6, G4MYR5,G4MQ02	0.11632	0.475137	0.25
GO:0000281	mitotic cytokinesis	P	1	4	80	2498	1.25	0.160128	over	G4MYZ4	G4N184, G4ND63, G4MX52,G4MYZ4	0.11632	0.475137	0.25
GO:0000245	spliceosomal complex assembly	P	1	4	80	2498	1.25	0.160128	over	G4MZ61	G4N5D4, L7I2T7, L7IC48,G4MZ61	0.11632	0.475137	0.25
GO:0042744	hydrogen peroxide catabolic process	P	1	4	80	2498	1.25	0.160128	over	A4QUT2	A4R5S9, L7I4M6, G4N931,A4QUT2	0.11632	0.475137	0.25
GO:0006023	aminoglycan biosynthetic process	P	1	4	80	2498	1.25	0.160128	over	G5EHD8	G4NG12, G4NEH2, G4MVT6,G5EHD8	0.11632	0.475137	0.25
GO:0006020	inositol metabolic process	P	1	4	80	2498	1.25	0.160128	over	L7HTF4	G5EHD0, G4MTY9, G4MVL8,L7HTF4	0.11632	0.475137	0.25
GO:0008194	UDP-glycosyltransferase activity	F	1	4	80	2498	1.25	0.160128	over	G4NHF4	G4MUX6, G4N7Y8, G4MVT6,G4NHF4	0.11632	0.475137	0.25
GO:0006996	organelle organization	P	7	163	80	2498	8.75	6.52522	over	G4NCV5, G4MSW6, G4MSC0, G4MYZ4, L7I7T1, G4MNI0, L7I9Y4	L7J3M5, G4N184, L7IV33, G4MYI1, G4N7B3, L7I983, Q9UV51, L7I962, G4N3V2, G4ND63, G4MP09, L7I932, G4ND54, G5EI69, L7II05, G4MV94, G4MV90, G4NFW8, L7I5H6, G4MLE5, G4N3Q1, Q51LD2, G4MRP4, G4ND09, G4N770, Q2KF09, G4N9Y4, G4MUS0, G5EHN4, L7JP49, G4N3K6, G4N3J5, G4MV16, G4N707, G4NCH9, G4NIS4, L7HPW5, L7I1W3, L7J368, A4R962, G4MUL1, G4N9R1, G4MUJ1, A4REK3, G4N6F3, G4MXK8, G4N6D6, G4N9J2, L7I538, L7I533,…	0.117357	0.477064	0.0429448
GO:0048037	cofactor binding	F	6	134	80	2498	7.5	5.36429	over	L7IKZ6, G4N8K7, G4MR82, L7JLQ6, L7HNP9, G4ML82	G4N7E9, G4MYK1, L7IUR7, L7I2M0, G4MLP1, G4MVB5, L7IBJ2, G5EHZ3, G4NCX5, G5EHY4, Q2KEY5, G4N485, G4NCU5, L7I932, G4NCT5, L7JLT5, G4MS49, G4MLG1, G4ND37, G4MS36, G4N6X3, G4MUX0, L7HQB9, G4N428, G4MV87, G4ND01, L7HZR6, G4N762, G4NFT6, L7INV3, G4N9X2, G4NIW8, A4QQN1, G4NG04, G4N3H6, G4NIS3, G4NJ36, G4NIR4, G4NIQ1, G4MUJ2, G4MRC7, G4MRB4, L7IR03, G4MUF4, G4N9J7, L7IQL9, G4N069, G4MQZ8, G4N9G9, L7J8U8,…	0.122343	0.484248	0.0447761
GO:0006812	cation transport	P	3	46	80	2498	3.75	1.84147	over	L7IFS2, L7JLQ6, L7IIP8	G4MP80, G4NJF8, L7IKZ8, L7I8S9, G4MS63, G5EHV3, G5EHU1, G4N0M7, L7IHN3, G4MS02, G4N9V9, G4MRF2, G5EHF6, G5EHA3, G4MXJ6, L7I538, L7JI42, G4MQX6, G4MR70, G4MTS8, G4N5P4, L7IMR2, G4NBG2, G4MTH3, G4MTG6, Q2KGE3, G4NHG8, L7JNA7, L7JH46, G4NAT1, G4N232, G4N229, G4N7X3, G4MPK2, G4MSP7, G4N1J4, G4NH40, G4MMA1, G4NAE0, L7J0S4, G4MPA0, L7IUW2, G4MYM7,L7IFS2, L7JLQ6, L7IIP8	0.12341	0.484248	0.0652174
GO:0004177	aminopeptidase activity	F	2	22	80	2498	2.5	0.880705	over	G4MPD7, G4MQ02	G4N0X5, A4QUC1, G5EI40, G4NFQ1, A4RF35, G4N6A5, G4N2X1, G4N5Y2, L7HPC6, G4MU87, A4RAE9, A4RDI6, L7I0M7, A4QYQ5, G4NB97, G4N226, A4RQ11, G4NAK7, G4N4L1, G4MYR5,G4MPD7, G4MQ02	0.123732	0.484248	0.0909091
GO:0019829	cation-transporting ATPase activity	F	2	22	80	2498	2.5	0.880705	over	L7IFS2, L7IIP8	G4NJF8, L7IKZ8, L7I8S9, G4N471, G4MS63, G5EHV3, G4N0M7, L7IHN3, G4MS02, G4N9V9, G4MR70, G4MU02, G4MNA5, G4MTH3, L7JNA7, G4NAT1, G4MPK2, G4MSP7, G4NAE0, G4MPA0,L7IFS2, L7IIP8	0.123732	0.484248	0.0909091
GO:0042625	ATPase activity, coupled to transmembrane movement of ions	F	2	22	80	2498	2.5	0.880705	over	L7IFS2, L7IIP8	G4NJF8, L7IKZ8, L7I8S9, G4N471, G4MS63, G5EHV3, G4N0M7, L7IHN3, G4MS02, G4N9V9, G4MR70, G4MU02, G4MNA5, G4MTH3, L7JNA7, G4NAT1, G4MPK2, G4MSP7, G4NAE0, G4MPA0,L7IFS2, L7IIP8	0.123732	0.484248	0.0909091
GO:0016740	transferase activity	F	11	313	80	2498	13.75	12.53	over	G4MSW6, G4NAT5, G4NES1, G4NHF4, G4ML82, G4ML75, L7IEW6, G4MSN8, G4MQB8, L7IF18, G4N745	L7ILB1, G4NGE1, G4N0X4, G4MLR0, G4NA71, G4NJI5, L7I2M0, G4MVC4, G4NJH2, G4MYH4, G4MLN4, Q9UV51, G4NCY1, G4N3Y5, G4MRY4, L7I605, G4MLL6, G4N495, G4MRX2, G4NCW4, G4NA21, G4MS82, G4NA18, G4MP15, G4N470, G4NCU0, G4MLI0, G4N3U3, G4MRU1, G5EI73, G4MYB0, Q2KF71, L7JLU6, L7I8Q0, G4MYA6, G4N449, G5EI58, L7IKU5, G4NCR0, L7I2C1, G4N6X9, G4MUX6, L7INZ9, L7IHN3, G4N6X3, G4N790, G4NFW8, G4NFW5, L7I5H6, G4MLE9,…	0.123848	0.484248	0.0351438
GO:0022402	cell cycle process	P	4	74	80	2498	5	2.96237	over	G4NHF4, G4MYZ4, G4MNI0, L7I9Y4	G4N184, G4MVC9, L7I983, Q9UV51, G4MLL2, O42622, G4ND63, G4MP09, L7I932, G4ND54, L7I8Q0, G4MS58, L7II05, G5EI58, G4MV94, G4MLE5, G4MUW5, G4N770, A0A060D1P1, G4N3K6, G4N9W2, G4N3J5, G4N707, G4N6L6, G4MUL1, G4N9R1, L7HPU4, L7IB50, L7I538, G4MNT9, G4NBW5, G4NC80, L7HYY2, G4MKI5, L7IH18, G4MR45, L7IK65, G4MR40, G4N2R8, G4NC20, G4NBP2, G5EH19, G4MND3, L7HVF2, L7IA80, G4MX52, L7IJG1, L7I155, G4MMY8, G4M…	0.124919	0.484248	0.0540541
GO:0050662	coenzyme binding	F	5	104	80	2498	6.25	4.16333	over	L7IKZ6, G4N8K7, G4MR82, L7JLQ6, L7HNP9	G4MYK1, L7IUR7, G4MLP1, G4MVB5, L7IBJ2, G5EHZ3, G4NCX5, G5EHY4, Q2KEY5, G4N485, G4NCU5, L7I932, G4NCT5, L7JLT5, G4MS49, G4MLG1, G4ND37, G4MS36, G4MUX0, L7HQB9, G4N428, G4MV87, G4ND01, G4N762, G4NFT6, L7INV3, G4N9X2, A4QQN1, G4NG04, G4N3H6, G4NJ36, G4NIR4, G4MUJ2, G4MRC7, L7IR03, G4N9J7, L7IQL9, G4N069, G4N9G9, L7J8U8, G4N2Y7, G4MQY5, G4NID0, G4N014, L7I4L2, G4MXB8, G5EH72, G4MR51, G4MTY8, L7HVK8,…	0.125094	0.484248	0.0480769
GO:0006796	phosphate-containing compound metabolic process	P	10	282	80	2498	12.5	11.289	over	L7HTF4, G4MU97, L7IFS2, G4MR82, L7JLQ6, L7HXB7, L7HNP9, L7ILD2, L7IIP8, G4N4M7	L7ILB1, G4MLR0, G4N184, G4MP80, G4NJI5, G4N7C7, L7HQL8, G4NJH2, G4N168, G4MYH4, G4MLN4, Q9UV51, G4NJF8, G4MRY4, G4NA37, G5EHY4, Q2KEY5, L7I8S9, G4N470, G4ND64, Q2KF88, Q2KF83, G4MP09, L7I932, G4MLI0, G4MS64, G5EI73, G5EHV3, G4MYB0, Q2KF71, L7JLU6, L7I8Q4, G4N0N7, L7I8Q0, L7IKV9, G4N0M7, G5EI58, G4NCR0, G4MS36, L7IHN3, G4N790, G4NFW8, L7I5H6, G4MLE5, G4N428, L7IL40, G4MUV9, G4MV74, G5EHQ5, G4N770,…	0.128361	0.484248	0.035461
GO:0070013	intracellular organelle lumen	C	6	139	80	2498	7.5	5.56445	over	G4MSW6, G4NAY8, G4MSC0, G4MSN8, G4MNI0, L7I9Y4	L7IUR7, G4MVC9, G4MM07, G4NCY2, L7I962, G4MRX5, L7I932, A4RBW8, G4MRU1, G4ND54, G4N459, L7HZV6, L7HZU2, G4N3R7, L7INZ9, G4MV94, G4NCQ6, L7I5H6, L7HWN5, G4N3Q1, G4MV80, G5EHP6, G4N6T2, Q2KF09, G4MUS7, G4MUS0, L7JP49, G5EHL1, A4RF25, G4NCH9, L7HN38, A4QTQ9, G4NIS4, L7I1W3, G4N9S4, G4MY43, L7HPV8, G4MUJ1, L7IQP7, L7HZD8, G4MXK8, G4MXK1, G4N6D6, A4R5F6, G4N072, G4N6C6, L7I538, L7IE27, L7IGV0, L7I1J5,…	0.130532	0.484248	0.0431655
GO:0043233	organelle lumen	C	6	139	80	2498	7.5	5.56445	over	G4MSW6, G4NAY8, G4MSC0, G4MSN8, G4MNI0, L7I9Y4	L7IUR7, G4MVC9, G4MM07, G4NCY2, L7I962, G4MRX5, L7I932, A4RBW8, G4MRU1, G4ND54, G4N459, L7HZV6, L7HZU2, G4N3R7, L7INZ9, G4MV94, G4NCQ6, L7I5H6, L7HWN5, G4N3Q1, G4MV80, G5EHP6, G4N6T2, Q2KF09, G4MUS7, G4MUS0, L7JP49, G5EHL1, A4RF25, G4NCH9, L7HN38, A4QTQ9, G4NIS4, L7I1W3, G4N9S4, G4MY43, L7HPV8, G4MUJ1, L7IQP7, L7HZD8, G4MXK8, G4MXK1, G4N6D6, A4R5F6, G4N072, G4N6C6, L7I538, L7IE27, L7IGV0, L7I1J5,…	0.130532	0.484248	0.0431655
GO:0031327	negative regulation of cellular biosynthetic process	P	2	23	80	2498	2.5	0.920737	over	G4MSW6, G4NB93	G4MVC9, L7HZV6, G4MUR7, G4N9J2, G4N072, L7I538, G4MQX3, G4MR84, G4N2R8, L7HVF2, L7IN27, G4NEL4, G4MTI8, A4QVR2, L7IJ89, G4NB38, D0ERY8, G4N7T3, G4N7P1, G4N4I8, G4MZ20,G4MSW6, G4NB93	0.131246	0.484248	0.0869565
GO:0006073	cellular glucan metabolic process	P	2	23	80	2498	2.5	0.920737	over	G4NES1, G4NHF4	O42622, G4MUX6, G4NFW8, G5EHQ5, G4NCF7, G4MY35, G4N6K9, G5EHA8, G4MUC5, L7HYY2, G4MNG3, L7HVF2, G4MTL4, H2DQS1, G4N7Z0, L7IFC7, G4NAD9, D4NXI9, L7JMJ1, G4MSG8, L7HQP2,G4NES1, G4NHF4	0.131246	0.484248	0.0869565
GO:0016469	proton-transporting two-sector ATPase complex	C	2	23	80	2498	2.5	0.920737	over	L7IFS2, L7IIP8	G4NJF8, L7I8S9, G5EHV3, G4N0M7, L7IHN3, G4N9V9, G5EHA3, G4MXJ6, G4MQX6, G4MR70, G4MTS8, L7IMR2, G4MTH3, Q2KGE3, L7JNA7, G4NAT1, G4MPK2, G4MSP7, G4NH40, G4NAE0, G4MPA0,L7IFS2, L7IIP8	0.131246	0.484248	0.0869565
GO:0009890	negative regulation of biosynthetic process	P	2	23	80	2498	2.5	0.920737	over	G4MSW6, G4NB93	G4MVC9, L7HZV6, G4MUR7, G4N9J2, G4N072, L7I538, G4MQX3, G4MR84, G4N2R8, L7HVF2, L7IN27, G4NEL4, G4MTI8, A4QVR2, L7IJ89, G4NB38, D0ERY8, G4N7T3, G4N7P1, G4N4I8, G4MZ20,G4MSW6, G4NB93	0.131246	0.484248	0.0869565
GO:0006793	phosphorus metabolic process	P	10	289	80	2498	12.5	11.5693	over	L7HTF4, G4MU97, L7IFS2, G4MR82, L7JLQ6, L7HXB7, L7HNP9, L7ILD2, L7IIP8, G4N4M7	L7ILB1, G4MLR0, G4N184, G4MP80, G4NJI5, G4N7C7, L7HQL8, G4NJH2, G4N168, G4MYH4, G4MLN4, Q9UV51, G4NJF8, G4MRY4, G4NA37, G5EHY4, Q2KEY5, L7I8S9, G4N470, G4ND64, Q2KF88, G4NCU0, Q2KF83, G4MP09, L7I932, G4MLI0, G4MS64, G5EI73, G5EHV3, G4MYB0, Q2KF71, L7JLU6, L7I8Q4, G4N0N7, L7I8Q0, L7IKV9, G4N0M7, G5EI58, G4NCR0, G4MS36, L7IHN3, G4N790, G4NFW8, L7I5H6, G4MLE5, G4N428, L7IL40, G4MUV9, G4MV74, G5EHQ5,…	0.131499	0.484248	0.0346021
GO:0044283	small molecule biosynthetic process	P	6	140	80	2498	7.5	5.60448	over	G5EHD8, L7JLQ6, G4ML75, L7IEW6, L7IF18, G4N0N1	G4MYK1, G4MP80, L7IUR7, G4NJI5, G4N166, G4MVB1, L7I5Q1, G4N0T6, L7IBJ2, G4N3Y5, G5EHY4, O42621, G4MS82, G4NA18, G4NCV3, G4NCU5, G4ND55, G4N0N7, G4N3T2, G4ND37, Q8TG90, L7IBB6, G4N6X9, G4N796, G4MV96, G4N790, G4MLE9, G4N428, G4N783, G5EHQ5, G4N769, L7I5E2, A4REV8, G4N6T3, G4N9Z1, G4N9Y8, G4NCL5, G4N3L9, G4NG12, G4MV08, G4N3I0, G4N0B5, G4N3H6, G4N6M6, G4MXS1, G4NIR4, G4NIQ1, G5EHF6, G5EHE5, A4RHN5,…	0.132099	0.484248	0.0428571
GO:0016043	cellular component organization	P	9	250	80	2498	11.25	10.008	over	G4NCV5, G4MSW6, G4MZ61, A4R0E5, G4MSC0, G4MYZ4, L7I7T1, G4MNI0, L7I9Y4	L7J3M5, G4MLQ8, G4N184, L7IV33, G4MYI2, G4MYI1, G4MVB5, G4N7B3, L7I983, Q9UV51, G4NJF8, G4NCY2, L7I962, G4MLL2, G4MP20, G4N3V2, G4ND64, L7IUK3, G4ND63, G4NJB0, G4MP09, L7I932, G4ND54, G5EI69, L7II05, G5EI58, G4MV94, G4MV90, G4NFW8, L7I5H6, G4MLE5, G4N3Q1, G4MV80, Q51LD2, G4MUV9, G4MRP4, G4ND09, G4N770, G4N6T2, Q2KF09, G4MRM8, A0A060D1P1, G4N9Y4, G4MUS0, G5EHN4, G4NFR7, L7JP49, G4MUR7, G4N3K6, G4N…	0.132977	0.484248	0.036
GO:0016053	organic acid biosynthetic process	P	5	108	80	2498	6.25	4.32346	over	G5EHD8, G4ML75, L7IEW6, L7IF18, G4N0N1	G4MYK1, L7IUR7, G4NJI5, G4N166, G4MVB1, L7I5Q1, G4N0T6, G4N3Y5, O42621, G4MS82, G4NA18, G4NCV3, G4NCU5, G4ND55, G4N0N7, G4N3T2, G4ND37, L7IBB6, G4N6X9, G4N796, G4MV96, G4N783, G4N769, L7I5E2, A4REV8, G4N6T3, G4N9Z1, G4N9Y8, G4NCL5, G4N3L9, G4NG12, G4MV08, G4N3I0, G4N0B5, G4N6M6, G4MXS1, G4NIR4, G4NIQ1, G5EHE5, L7I1N4, L7INF4, A4R5F6, G4MUC3, A4QTE3, G4N9G9, G4N2Y4, G4NC99, G4NC97, G4MNR9, G5EGX5,…	0.133491	0.484248	0.0462963
GO:0046394	carboxylic acid biosynthetic process	P	5	108	80	2498	6.25	4.32346	over	G5EHD8, G4ML75, L7IEW6, L7IF18, G4N0N1	G4MYK1, L7IUR7, G4NJI5, G4N166, G4MVB1, L7I5Q1, G4N0T6, G4N3Y5, O42621, G4MS82, G4NA18, G4NCV3, G4NCU5, G4ND55, G4N0N7, G4N3T2, G4ND37, L7IBB6, G4N6X9, G4N796, G4MV96, G4N783, G4N769, L7I5E2, A4REV8, G4N6T3, G4N9Z1, G4N9Y8, G4NCL5, G4N3L9, G4NG12, G4MV08, G4N3I0, G4N0B5, G4N6M6, G4MXS1, G4NIR4, G4NIQ1, G5EHE5, L7I1N4, L7INF4, A4R5F6, G4MUC3, A4QTE3, G4N9G9, G4N2Y4, G4NC99, G4NC97, G4MNR9, G5EGX5,…	0.133491	0.484248	0.0462963
GO:0044042	glucan metabolic process	P	2	24	80	2498	2.5	0.960769	over	G4NES1, G4NHF4	O42622, G4MUX6, G4NFW8, G5EHQ5, G4NCF7, G4MY35, G4N6K9, G5EHA8, G4MUC5, L7HYY2, G4MNG3, L7HVF2, G4MTL4, G4MQA2, H2DQS1, G4N7Z0, L7IFC7, G4NAD9, D4NXI9, L7JMJ1, G4MSG8, L7HQP2,G4NES1, G4NHF4	0.138666	0.484248	0.0833333
GO:0016407	acetyltransferase activity	F	2	24	80	2498	2.5	0.960769	over	G4MSW6, G4MQB8	G4MYA6, L7I2C1, G4N6U8, G4NIS4, G5EHH6, G4NLV8, G5EHC9, A4R5F6, L7I538, G4N2Y4, G4N9F1, G4NIE0, G4NIC7, G4MNP5, G4NIB2, L7HYV5, G4MN52, L7IG47, G4MT57, G4NDQ2, L7I9G2, G4N4I8,G4MSW6, G4MQB8	0.138666	0.484248	0.0833333
GO:0031974	membrane-enclosed lumen	C	6	145	80	2498	7.5	5.80464	over	G4MSW6, G4NAY8, G4MSC0, G4MSN8, G4MNI0, L7I9Y4	L7IUR7, G4MVC9, G4MM07, Q9UV51, G4NCY2, L7I962, G4MRX5, L7I932, A4RBW8, G4MRU1, G4ND54, G4N459, L7HZV6, L7HZU2, G4N3R7, L7INZ9, G4MV94, G4NCQ6, L7I5H6, L7HWN5, G4N3Q1, G4MV80, G5EHP6, G4N6T2, Q2KF09, G4MUS7, G4MUS0, L7JP49, G5EHL1, A4RF25, G4NCH9, L7HN38, A4QTQ9, G4NIS4, L7I1W3, G4N9S4, G4MY43, L7HPV8, G4MUJ1, L7IQP7, L7HZD8, G4MXK8, G4MXK1, G4N6D6, A4R5F6, G4N072, G4N6C6, L7I538, L7IE27, L7IGV0,…	0.139536	0.484248	0.0413793
GO:0003676	nucleic acid binding	F	9	265	80	2498	11.25	10.6085	over	G4NCV5, G5EHX7, G4N5R0, L7HXW3, A4R0E5, G4MVB0, G4NC37, G4MNI0, G4N0N1	G4N0X4, G4MLQ6, L7IUR7, G4MVC9, A4QUF0, G4MYI2, G4N7B3, C3VIP7, L7IHT7, G4MLL1, G4MRX5, G4MRX2, L7I959, L7I954, L7HZZ3, L7HZY8, G4MP11, G4NJB0, G4N459, G5EI69, G5EHU9, L7HZV6, L7HWP3, G4N6Y5, G4N6Y1, G5EHT3, L7HZU2, G4N793, G4NCQ6, L7IL50, L7HWN5, G4MV88, G4MS23, G4N784, G4MV80, A4R2S1, G4MV70, G4N9Z1, G4NFS0, G4MUS7, G4MUS0, G5EHN4, L7JP49, G4MRL7, G4MY97, G4NG28, G4MV21, G4NIV0, G4N3J5, G4N716,…	0.139771	0.484248	0.0339623
GO:0031072	heat shock protein binding	F	1	5	80	2498	1.25	0.20016	over	G4MWG4	G4MKK4, L7IMZ0, G4N5E2, A8I4W3,G4MWG4	0.140794	0.484248	0.2
GO:0071428	rRNA-containing ribonucleoprotein complex export from nucleus	P	1	5	80	2498	1.25	0.20016	over	G4NCD5	G4MLP7, G4N0U7, G4MUS0, G4MT59,G4NCD5	0.140794	0.484248	0.2
GO:0009113	purine nucleobase biosynthetic process	P	1	5	80	2498	1.25	0.20016	over	G4ML75	Q2KF88, G4MU94, G4MSW9, L7ILL8,G4ML75	0.140794	0.484248	0.2
GO:0005991	trehalose metabolic process	P	1	5	80	2498	1.25	0.20016	over	G4NHF4	O42622, G4NFU6, G4MY35, L7J892,G4NHF4	0.140794	0.484248	0.2
GO:0052890	oxidoreductase activity, acting on the CH-CH group of donors, with a flavin as acceptor	F	1	5	80	2498	1.25	0.20016	over	G4N8K7	G4MLG1, L7HQB9, G4MV87, G4N4A9,G4N8K7	0.140794	0.484248	0.2
GO:0004857	enzyme inhibitor activity	F	1	5	80	2498	1.25	0.20016	over	G4MWG4	G4N688, G4MTW7, G4NE61, A4QRM8,G4MWG4	0.140794	0.484248	0.2
GO:0004842	ubiquitin-protein ligase activity	F	1	5	80	2498	1.25	0.20016	over	G4NB93	G4N9V1, L7HSD6, G4MZI8, L7HU86,G4NB93	0.140794	0.484248	0.2
GO:0071265	L-methionine biosynthetic process	P	1	5	80	2498	1.25	0.20016	over	G4ML75	G4N6X9, G4N796, A4RK52, G4MMA8,G4ML75	0.140794	0.484248	0.2
GO:0043446	cellular alkane metabolic process	P	1	5	80	2498	1.25	0.20016	over	A4QUT2	A4R5S9, G4N037, G4N931, G4NGT3,A4QUT2	0.140794	0.484248	0.2
GO:0005849	mRNA cleavage factor complex	C	1	5	80	2498	1.25	0.20016	over	G4NAY8	G4MUS7, L7HZD8, G4N6C6, L7JMJ1,G4NAY8	0.140794	0.484248	0.2
GO:0042277	peptide binding	F	1	5	80	2498	1.25	0.20016	over	G4MQ02	A4QUC1, G4N783, G4NF58, G4N7Q6,G4MQ02	0.140794	0.484248	0.2
GO:0033539	fatty acid beta-oxidation using acyl-CoA dehydrogenase	P	1	5	80	2498	1.25	0.20016	over	G4N8K7	G4MLG1, L7HQB9, G4MV87, G4N4A9,G4N8K7	0.140794	0.484248	0.2
GO:0060249	anatomical structure homeostasis	P	1	5	80	2498	1.25	0.20016	over	G4MSW6	L7IK75, L7IMK3, G4NAX8, G4MZ82,G4MSW6	0.140794	0.484248	0.2
GO:0051445	regulation of meiotic cell cycle	P	1	5	80	2498	1.25	0.20016	over	G4MSW6	Q9UV51, O14448, D0ERY8, G4MZ20,G4MSW6	0.140794	0.484248	0.2
GO:0042743	hydrogen peroxide metabolic process	P	1	5	80	2498	1.25	0.20016	over	A4QUT2	L7IUR7, A4R5S9, L7I4M6, G4N931,A4QUT2	0.140794	0.484248	0.2
GO:0030702	chromatin silencing at centromere	P	1	5	80	2498	1.25	0.20016	over	G4MSW6	G4N2R8, L7IN27, G4NEL4, G4N4I8,G4MSW6	0.140794	0.484248	0.2
GO:0000723	telomere maintenance	P	1	5	80	2498	1.25	0.20016	over	G4MSW6	L7IK75, L7IMK3, G4NAX8, G4MZ82,G4MSW6	0.140794	0.484248	0.2
GO:0004402	histone acetyltransferase activity	F	1	5	80	2498	1.25	0.20016	over	G4MSW6	G4NIS4, L7I538, G4NDQ2, G4N4I8,G4MSW6	0.140794	0.484248	0.2
GO:0032200	telomere organization	P	1	5	80	2498	1.25	0.20016	over	G4MSW6	L7IK75, L7IMK3, G4NAX8, G4MZ82,G4MSW6	0.140794	0.484248	0.2
GO:0015947	methane metabolic process	P	1	5	80	2498	1.25	0.20016	over	A4QUT2	A4R5S9, G4N037, G4N931, G4NGT3,A4QUT2	0.140794	0.484248	0.2
GO:0071541	eukaryotic translation initiation factor 3 complex, eIF3m	C	1	5	80	2498	1.25	0.20016	over	A4R0E5	A4QZL9, A4QSX4, L7IA43, A4RFH6,A4R0E5	0.140794	0.484248	0.2
GO:0071540	eukaryotic translation initiation factor 3 complex, eIF3e	C	1	5	80	2498	1.25	0.20016	over	A4R0E5	A4QZL9, A4QSX4, L7IA43, A4RFH6,A4R0E5	0.140794	0.484248	0.2
GO:0044804	nucleophagy	P	1	5	80	2498	1.25	0.20016	over	L7HTU6	Q51LD2, L7I856, G4N517, G4MYS1,L7HTU6	0.140794	0.484248	0.2
GO:0055088	lipid homeostasis	P	1	5	80	2498	1.25	0.20016	over	G4N8K7	G4MLG1, L7HQB9, G4MV87, G4N4A9,G4N8K7	0.140794	0.484248	0.2
GO:0007052	mitotic spindle organization	P	1	5	80	2498	1.25	0.20016	over	L7I9Y4	G4ND63, G4ND54, G4MLE5, G4N517,L7I9Y4	0.140794	0.484248	0.2
GO:0044711	single-organism biosynthetic process	P	6	146	80	2498	7.5	5.84468	over	G5EHD8, L7JLQ6, G4ML75, L7IEW6, L7IF18, G4N0N1	G4MYK1, G4MP80, L7IUR7, G4NJI5, G4N166, G4MVB1, L7I5Q1, G4N0T6, L7IBJ2, G4N3Y5, G5EHY4, O42621, G4MS82, G4NA18, G4NCV3, G4NCU5, G4ND55, G4N0N7, G4N3T2, G4ND37, Q8TG90, L7IBB6, G4N6X9, G4MS36, G4N796, G4MV96, G4N790, G4MLE9, G4N428, G4N783, G5EHQ5, G4N769, L7I5E2, A4REV8, G4N6T3, G4N9Z1, G4N9Y8, G4NCL5, G4N3L9, G4NG12, G4MV08, G4N3I0, G4N0B5, G4N3H6, G4N6M6, G4MXS1, G4NIR4, G4NIQ1, G5EHF6, G5EHE5,…	0.14094	0.484248	0.0410959
GO:0019637	organophosphate metabolic process	P	6	146	80	2498	7.5	5.84468	over	L7HTF4, G4MU97, L7IFS2, G4MR82, L7HNP9, L7IIP8	G4NJH2, G4MYH4, G4MLN4, G4NJF8, G4MRY4, G4NA37, G5EHY4, Q2KEY5, G4N470, G4ND64, Q2KF88, Q2KF83, L7I932, G4MS64, Q2KF71, L7JLU6, L7I8Q4, L7IKV9, G4N0M7, G4MS36, G4MLE5, G4MV74, G5EHQ5, G4N0I3, G5EI15, G5EI09, A4REV8, L7IL10, L7I8J4, G4N9W2, G4N6P6, G4MY73, G4NIU5, G4N6N9, G4N3H6, G4N9S5, G4NIR8, G4NLW2, G5EHD0, G4MNY7, G4MXL7, G5EHA3, A4RHN5, G4MNX1, G4MXJ6, G4MXJ5, G4MUD1, G4MUC5, G4N6C3, G4N054,…	0.14094	0.484248	0.0410959
GO:0000003	reproduction	P	3	51	80	2498	3.75	2.04163	over	G4MSW6, G4NHF4, G4MNI0	Q9UV51, G4MLL2, O42622, G4MS58, L7II05, G5EI58, G4MLE5, G4MUW5, G4MUV9, G4MV74, G4N770, L7I8C1, G4N6L6, G4N9R1, L7HPU4, L7I538, G4MQX3, G4MXC6, G4MKI5, L7IH18, L7IK65, O14448, G4N688, G4NBP2, G5EH19, O13315, G4MKA5, G4NEQ0, G4MND3, L7IA80, G4MTL4, L7I7B8, G4N5J5, G4MTG6, G4MMX0, G4MZL7, G4MZB2, G4NGZ4, D0ERY8, G4MSR3, G4NDN3, G4N7T3, A4QRM8, L7JMJ1, D4NXF5, G4MZ20, L7I9A9, A4QUI2,G4MSW6, G4NHF4, …	0.144319	0.494849	0.0588235
GO:0043412	macromolecule modification	P	6	149	80	2498	7.5	5.96477	over	L7HXW3, G4MY14, G4MSW6, G4MZ61, L7HTU6, G4NB93	G4N184, G4N168, G4N7B3, G4MYH4, Q9UV51, G4MP20, G4N470, L7I932, G4MLI0, G4MYB7, G4MRU1, G4MYB0, G4ND54, L7I8Q0, G5EI58, G4NCR0, L7I2C1, L7HZU2, L7INZ9, G4NFW8, G4NFW5, L7I5H6, G4N3Q1, G4N770, G4MS01, G4N0H1, G4MUT5, L7JP49, G4MY94, G4N6Q8, G5EHL1, G4N6P9, G4N3J5, G4MY73, G4N9V1, G4MY59, G4NIS4, L7I278, G4MUL2, G4MUL1, L7HPU4, G5EHE9, L7I1S5, L7IAP6, G4MKS9, G4MUE8, G4NLP5, G4MUD9, G4N9J2, L7I538,…	0.144973	0.496084	0.0402685
GO:0044264	cellular polysaccharide metabolic process	P	2	25	80	2498	2.5	1.0008	over	G4NES1, G4NHF4	O42622, G4MUX6, G4NFW8, G5EHQ5, G4NCF7, G4MY35, G4N6K9, G5EHA8, G4MUC5, L7HYY2, G4MNG3, L7HVF2, G4NI55, G4MTL4, G4NEH2, H2DQS1, G4N7Z0, L7IFC7, G4NAD9, D4NXI9, L7JMJ1, G4MSG8, L7HQP2,G4NES1, G4NHF4	0.145971	0.496557	0.08
GO:0044248	cellular catabolic process	P	7	189	80	2498	8.75	7.56605	over	G4N8K7, L7IWV8, G4NAT5, L7HTU6, G4MQ02, G4NB93, A4QUT2	L7IUR7, G4MM07, G4N166, G4NCZ7, G4NGA5, G4N0T6, G4NCY2, G4NCY0, A4QUC1, L7I606, G4MRX5, G5EHX9, G4MS79, L7I940, G4ND64, G4NCU0, G4MS62, L7I8Q4, G5EI69, G5EHU9, G4N3T2, G4MLG1, L7IKU5, L7HQB9, G4MLE5, G4MRQ5, G4MV87, G4MS23, G4N3Q1, G5EI34, Q51LD2, G4N0J9, G4MUU7, G5EHP6, L7I5E2, G4MUT5, A4REV8, G4NFS4, Q96X22, L7I8J4, G4MY85, G4NCJ9, G4N9W2, G5EHL1, A4R5S9, G4N3J5, L7I1Y3, G5EHJ2, G4NIT8, L7HN38,…	0.146793	0.497269	0.037037
GO:0072521	purine-containing compound metabolic process	P	4	84	80	2498	5	3.36269	over	L7IFS2, G4ML75, L7IIP8, G4MSN8	G4NJI5, G4MLP7, G4MLN4, G4NJF8, Q2KF88, G4N0M7, G4MLE5, G5EI09, L7IL10, G4NCL5, G4N9W2, G4N6P6, G4NIT8, G4MXS1, G4MNY7, G4MXL7, G5EHA3, G4MNX1, G4N9J7, G4MXJ6, G4NBX7, L7HW56, G4MR84, G4MR70, L7IGQ8, L7HSK0, G4MU94, G4MTW7, L7IK42, O13315, G4MTS8, L7IZM5, G4N5P6, G4MU02, G4MX54, A4R1J6, L7I7B8, L7I155, G4N5J5, L7JQP2, L7IA26, G4MWN2, G4MTF2, A4RK52, Q2KGE3, G4NHG8, G4NEA2, L7JNA7, G4MWF9, G4NKJ4,…	0.152241	0.507585	0.047619
GO:0042451	purine nucleoside biosynthetic process	P	2	26	80	2498	2.5	1.04083	over	L7IFS2, L7IIP8	G4NJF8, G4N0M7, G5EI09, L7IL10, G4NCL5, G4N6P6, G5EHA3, G4MXJ6, G4MR70, G4MTS8, G4MU02, G4MTF2, Q2KGE3, L7JNA7, L7HXY9, L7HUS2, L7IFQ0, G4NAT1, A4RD93, L7IM78, G4MPK2, G4NAE0, L7ILL8, A4QXV8,L7IFS2, L7IIP8	0.153148	0.507585	0.0769231
GO:0046129	purine ribonucleoside biosynthetic process	P	2	26	80	2498	2.5	1.04083	over	L7IFS2, L7IIP8	G4NJF8, G4N0M7, G5EI09, L7IL10, G4NCL5, G4N6P6, G5EHA3, G4MXJ6, G4MR70, G4MTS8, G4MU02, G4MTF2, Q2KGE3, L7JNA7, L7HXY9, L7HUS2, L7IFQ0, G4NAT1, A4RD93, L7IM78, G4MPK2, G4NAE0, L7ILL8, A4QXV8,L7IFS2, L7IIP8	0.153148	0.507585	0.0769231
GO:0017171	serine hydrolase activity	F	2	26	80	2498	2.5	1.04083	over	G4MQH4, G4N3A3	G4MLM6, L7IB50, G5EHB5, G4MQW4, G4MQU4, L7I1E3, L7IK23, L7IN52, G4N980, G4NF10, G4N952, G4NBG7, G4NI46, P58371, A4QYQ5, G4N1Z8, G4NHE3, A4RPY8, G4NE94, G4MT44, G4MW44, G4MVR9, G4N4L1, L7J782,G4MQH4, G4N3A3	0.153148	0.507585	0.0769231
GO:0070647	protein modification by small protein conjugation or removal	P	2	26	80	2498	2.5	1.04083	over	G4MZ61, G4NB93	G4MP20, G4ND54, G4N3Q1, G4MUT5, G5EHL1, G4N3J5, G4N9V1, L7I1S5, G4MUE8, G4MXB0, L7IZT3, L7HSD6, G4MZI8, Q9UVR2, G4MW84, G4N517, G4MPJ3, G4MVU5, L7I6D9, G4N4M0, G4NJW3, G4MPE9, G4N7Q6, L7HU86,G4MZ61, G4NB93	0.153148	0.507585	0.0769231
GO:0008236	serine-type peptidase activity	F	2	26	80	2498	2.5	1.04083	over	G4MQH4, G4N3A3	G4MLM6, L7IB50, G5EHB5, G4MQW4, G4MQU4, L7I1E3, L7IK23, L7IN52, G4N980, G4NF10, G4N952, G4NBG7, G4NI46, P58371, A4QYQ5, G4N1Z8, G4NHE3, A4RPY8, G4NE94, G4MT44, G4MW44, G4MVR9, G4N4L1, L7J782,G4MQH4, G4N3A3	0.153148	0.507585	0.0769231
GO:0051301	cell division	P	2	26	80	2498	2.5	1.04083	over	G4ML89, G4MYZ4	G4N184, G4MVD8, L7I983, G4ND63, L7IQZ1, G4N9W2, G4N3J5, L7HYY2, L7IK65, L7IQA1, G4MND3, G4MX52, G4MTL4, L7IJG1, L7I155, G4NAY2, L7J828, G4NGZ4, G4NH97, G4N517, Q2KG29, G4NH61, L7JMJ1, G4MZ20,G4ML89, G4MYZ4	0.153148	0.507585	0.0769231
GO:0006520	cellular amino acid metabolic process	P	7	201	80	2498	8.75	8.04644	over	G5EHD8, G4NAT5, G4MR82, G4ML75, L7IF18, A4QUT2, G4N0N1	G4MYK1, L7IUR7, G4NJI5, G4N166, G4N7B3, G4MVB1, G4NCZ7, L7I5Q1, G4N0T6, Q9UV51, L7I612, G4N3Y5, O42621, G4MS82, G4NA18, G4NCV3, G4NCU5, G4NCU0, G4MLI0, G4MYB0, G4ND55, G4N0N7, G4N3T2, G4N6Y9, G5EI58, L7IKU5, G4NCR9, G4ND37, G4NCR0, L7I2C8, L7IBB6, G4N6X9, G4MS36, G4N796, G4MV96, G4NFW8, G4N783, G5EI34, G4NG70, L7HZR6, G4N769, L7I5E2, A4REV8, G4N6T3, G4N9Z1, L7IL10, Q96X22, G4N9Y8, G4NCL5, G4N3L9,…	0.154511	0.508367	0.0348259
GO:0065008	regulation of biological quality	P	4	85	80	2498	5	3.40272	over	G4N8K7, G4MSW6, G4MYZ4, G4MNI0	G4MLR8, L7J3M5, L7IUR7, G4MM08, L7I5Q1, L7IKZ8, L7I8S9, L7I932, G4MS63, G4MLG1, L7II05, G5EI58, G4MV94, G4NFW8, L7HQB9, G4MLE5, G4MV87, G4MUV9, G4ND09, G5EHQ5, G4N770, G4N9Y8, G4N9Y4, G4N9X2, L7IKM3, G4N3J5, G4N9V9, G4N6L6, G4N9R1, L7INF4, G4NFB7, L7I7U6, G4MQX3, L7I4M6, L7HYY5, G4N012, G4MXC5, G4MKI5, G4MXB8, G4MR53, L7IK75, G4N348, G4N331, G4MTX0, G4MU71, G4MTR0, L7HVF2, G4MU02, G4MZY6, G4NEL4,…	0.154729	0.508367	0.0470588
GO:0051287	NAD binding	F	2	27	80	2498	2.5	1.08086	over	L7IKZ6, L7JLQ6	G4MYK1, G4MLP1, Q2KEY5, G4MUX0, G4ND01, G4NFT6, A4QQN1, G4MUJ2, L7IQL9, G4NID0, L7I4L2, G5EH72, L7HVK8, G4MQN1, G4N640, G4MND5, G4MNB9, L7IGD3, L7ICP6, G4N4R6, G4MMD8, G4MT11, G4NGT3, L7HQX2, L7HQW8,L7IKZ6, L7JLQ6	0.160181	0.511095	0.0740741
GO:0071426	ribonucleoprotein complex export from nucleus	P	1	6	80	2498	1.25	0.240192	over	G4NCD5	G4MLP7, G4N0U7, G4MUS0, G4MKD3, G4MT59,G4NCD5	0.163599	0.511095	0.166667
GO:0070301	cellular response to hydrogen peroxide	P	1	6	80	2498	1.25	0.240192	over	A4QUT2	A4R5S9, G4N072, L7I4M6, A4RE46, G4N931,A4QUT2	0.163599	0.511095	0.166667
GO:0005977	glycogen metabolic process	P	1	6	80	2498	1.25	0.240192	over	G4NES1	G4MUX6, L7HVF2, G4NAD9, L7JMJ1, L7HQP2,G4NES1	0.163599	0.511095	0.166667
GO:1901681	sulfur compound binding	F	1	6	80	2498	1.25	0.240192	over	G4N0N1	G4N783, G4N2Y7, G4NAT3, G4MMK2, G4NH43,G4N0N1	0.163599	0.511095	0.166667
GO:0000407	pre-autophagosomal structure	C	1	6	80	2498	1.25	0.240192	over	L7HTU6	G5EI69, L7I8C1, G4MNT9, Q525E4, G4NKB9,L7HTU6	0.163599	0.511095	0.166667
GO:0015002	heme-copper terminal oxidase activity	F	1	6	80	2498	1.25	0.240192	over	L7HXB7	G4MUK8, G4NC90, G4MWT0, G4NAD7, L7I398,L7HXB7	0.163599	0.511095	0.166667
GO:0004129	cytochrome-c oxidase activity	F	1	6	80	2498	1.25	0.240192	over	L7HXB7	G4MUK8, G4NC90, G4MWT0, G4NAD7, L7I398,L7HXB7	0.163599	0.511095	0.166667
GO:0019395	fatty acid oxidation	P	1	6	80	2498	1.25	0.240192	over	G4N8K7	G4MLG1, L7HQB9, G4MV87, G4N1F2, G4N4A9,G4N8K7	0.163599	0.511095	0.166667
GO:0016676	oxidoreductase activity, acting on a heme group of donors, oxygen as acceptor	F	1	6	80	2498	1.25	0.240192	over	L7HXB7	G4MUK8, G4NC90, G4MWT0, G4NAD7, L7I398,L7HXB7	0.163599	0.511095	0.166667
GO:0016675	oxidoreductase activity, acting on a heme group of donors	F	1	6	80	2498	1.25	0.240192	over	L7HXB7	G4MUK8, G4NC90, G4MWT0, G4NAD7, L7I398,L7HXB7	0.163599	0.511095	0.166667
GO:0006112	energy reserve metabolic process	P	1	6	80	2498	1.25	0.240192	over	G4NES1	G4MUX6, L7HVF2, G4NAD9, L7JMJ1, L7HQP2,G4NES1	0.163599	0.511095	0.166667
GO:0007127	meiosis I	P	1	6	80	2498	1.25	0.240192	over	G4MNI0	Q9UV51, G5EI58, G4N770, L7I538, G4MZ20,G4MNI0	0.163599	0.511095	0.166667
GO:0044247	cellular polysaccharide catabolic process	P	1	6	80	2498	1.25	0.240192	over	G4NES1	G4N6K9, G4NI55, H2DQS1, G4N7Z0, G4MSG8,G4NES1	0.163599	0.511095	0.166667
GO:0034440	lipid oxidation	P	1	6	80	2498	1.25	0.240192	over	G4N8K7	G4MLG1, L7HQB9, G4MV87, G4N1F2, G4N4A9,G4N8K7	0.163599	0.511095	0.166667
GO:0006635	fatty acid beta-oxidation	P	1	6	80	2498	1.25	0.240192	over	G4N8K7	G4MLG1, L7HQB9, G4MV87, G4N1F2, G4N4A9,G4N8K7	0.163599	0.511095	0.166667
GO:0000062	fatty-acyl-CoA binding	F	1	6	80	2498	1.25	0.240192	over	G4N8K7	G4MLG1, L7HQB9, G4MV87, G4N014, G4N4A9,G4N8K7	0.163599	0.511095	0.166667
GO:0000027	ribosomal large subunit assembly	P	1	6	80	2498	1.25	0.240192	over	G4MSC0	G4NCH9, G4MKJ9, G4MZQ6, G4NAV1, G4NAD3,G4MSC0	0.163599	0.511095	0.166667
GO:0051315	attachment of spindle microtubules to kinetochore involved in mitotic sister chromatid segregation	P	1	6	80	2498	1.25	0.240192	over	G4MNI0	L7II05, G4MV94, G4MLE5, G4N517, L7JMJ1,G4MNI0	0.163599	0.511095	0.166667
GO:0009251	glucan catabolic process	P	1	6	80	2498	1.25	0.240192	over	G4NES1	G4N6K9, G4MQA2, H2DQS1, G4N7Z0, G4MSG8,G4NES1	0.163599	0.511095	0.166667
GO:0007051	spindle organization	P	1	6	80	2498	1.25	0.240192	over	L7I9Y4	G4ND63, G4ND54, L7II05, G4MLE5, G4N517,L7I9Y4	0.163599	0.511095	0.166667
GO:0045277	respiratory chain complex IV	C	1	6	80	2498	1.25	0.240192	over	L7HXB7	G4MUK8, G4NC90, G4MWT0, G4NAD7, L7I398,L7HXB7	0.163599	0.511095	0.166667
GO:0045239	tricarboxylic acid cycle enzyme complex	C	1	6	80	2498	1.25	0.240192	over	G4NAT5	L7IUR7, G4NIZ7, G4MNV7, G4NAT3, G4MM52,G4NAT5	0.163599	0.511095	0.166667
GO:0005739	mitochondrion	C	6	171	80	2498	7.5	6.84548	over	L7IFS2, G4NAT5, L7HXB7, L7ILD2, L7IIP8, G4N4M7	L7I5U2, G4N187, G4MP80, L7IUR7, G4N7C7, G4MYI1, L7HQL8, G4MVB5, G4N7B3, Q9UV51, L7IBJ2, G4NJF8, G4NA20, G4MS82, G4MRU1, G4ND56, G4ND44, G4N0M7, L7IKU5, G4MUX0, G4NFW6, L7HQB9, G4MV87, G4N784, G4N3Q1, G4MRP4, G5EHQ7, G4ND09, G4N0I6, A4QR21, G4N6T8, G4MV39, G4N9W5, G4N6P6, G4MRJ0, G4MRI3, A4RF25, G5EHJ2, A4QTQ9, L7HPV8, G4MKY7, G4MUL8, L7INN6, G4N9R1, G4MUK8, G5EHF6, A4R935, G4N6G8, G4N9M6, G4MUF9,…	0.165451	0.515927	0.0350877
GO:0009163	nucleoside biosynthetic process	P	2	28	80	2498	2.5	1.1209	over	L7IFS2, L7IIP8	G4NJF8, G4N0M7, G5EI09, L7IL10, G4NCL5, G4N6P6, G4NIR8, G5EHA3, G4MXJ6, G4MR70, G4MTS8, G4MU02, G4MTF2, Q2KGE3, L7JNA7, L7HXY9, L7HUS2, L7IFQ0, G4NAT1, G4N236, A4RD93, L7IM78, G4MPK2, G4NAE0, L7ILL8, A4QXV8,L7IFS2, L7IIP8	0.167057	0.517112	0.0714286
GO:0042455	ribonucleoside biosynthetic process	P	2	28	80	2498	2.5	1.1209	over	L7IFS2, L7IIP8	G4NJF8, G4N0M7, G5EI09, L7IL10, G4NCL5, G4N6P6, G4NIR8, G5EHA3, G4MXJ6, G4MR70, G4MTS8, G4MU02, G4MTF2, Q2KGE3, L7JNA7, L7HXY9, L7HUS2, L7IFQ0, G4NAT1, G4N236, A4RD93, L7IM78, G4MPK2, G4NAE0, L7ILL8, A4QXV8,L7IFS2, L7IIP8	0.167057	0.517112	0.0714286
GO:0006979	response to oxidative stress	P	2	28	80	2498	2.5	1.1209	over	G4MR82, A4QUT2	G4NJK6, Q9UV51, L7IHV2, L7I8Q0, A4R5S9, L7HPV8, G4N3F2, G4N072, G4NFA9, L7I4M6, G4MXC5, G4NBS9, G4NHY5, A4RE46, G4N931, G4MK90, L7HS67, G4MPS3, G4N564, G4NGZ4, G4MPL3, L7IM16, G4N7T3, G4NDM9, G4MVR9, G4MZ98,G4MR82, A4QUT2	0.167057	0.517112	0.0714286
GO:0006464	cellular protein modification process	P	5	133	80	2498	6.25	5.32426	over	G4MY14, G4MSW6, G4MZ61, L7HTU6, G4NB93	G4N184, G4N168, G4MYH4, Q9UV51, G4MP20, G4N470, L7I932, G4MLI0, G4MYB7, G4MYB0, G4ND54, L7I8Q0, G5EI58, G4NCR0, G4NFW8, G4NFW5, L7I5H6, G4N3Q1, G4N770, G4MS01, G4N0H1, G4MUT5, L7JP49, G4MY94, G4N6Q8, G5EHL1, G4N6P9, G4N3J5, G4MY73, G4N9V1, G4MY59, G4NIS4, L7I278, G4MUL2, G4MUL1, L7HPU4, G5EHE9, L7I1S5, G4MUE8, G4NLP5, G4MUD9, G4N9J2, L7I538, G4ML01, G4NBZ7, G4NFA9, G5EGZ7, G4MR95, G4MQX3, G4MR87,…	0.172741	0.530809	0.037594
GO:0036211	protein modification process	P	5	133	80	2498	6.25	5.32426	over	G4MY14, G4MSW6, G4MZ61, L7HTU6, G4NB93	G4N184, G4N168, G4MYH4, Q9UV51, G4MP20, G4N470, L7I932, G4MLI0, G4MYB7, G4MYB0, G4ND54, L7I8Q0, G5EI58, G4NCR0, G4NFW8, G4NFW5, L7I5H6, G4N3Q1, G4N770, G4MS01, G4N0H1, G4MUT5, L7JP49, G4MY94, G4N6Q8, G5EHL1, G4N6P9, G4N3J5, G4MY73, G4N9V1, G4MY59, G4NIS4, L7I278, G4MUL2, G4MUL1, L7HPU4, G5EHE9, L7I1S5, G4MUE8, G4NLP5, G4MUD9, G4N9J2, L7I538, G4ML01, G4NBZ7, G4NFA9, G5EGZ7, G4MR95, G4MQX3, G4MR87,…	0.172741	0.530809	0.037594
GO:0044087	regulation of cellular component biogenesis	P	2	29	80	2498	2.5	1.16093	over	G4MSW6, G4MYZ4	L7J3M5, Q9UV51, G4NCY2, G4NFW8, G4ND09, G4N3J5, G4N9R1, L7I7U1, G4MQX3, L7HYY5, L7HYY2, G4MR53, G4MTV8, L7HSD6, G4MTR0, G4MZY6, G4MTL4, L7IJG1, L7I155, G4NHC3, G4N1S7, G4NH97, Q2KG29, G4NDN0, L7IFB6, G4MLV2, L7HTV1,G4MSW6, G4MYZ4	0.173766	0.53202	0.0689655
GO:0007017	microtubule-based process	P	2	29	80	2498	2.5	1.16093	over	G4MNI0, L7I9Y4	L7I983, G4ND63, G4ND54, L7II05, G4MV94, G4MLE5, G4N770, G4MRH5, G4MUL1, G4MKQ4, G4MKK4, G4MR45, L7IK65, O13315, G4MTR0, G4MND3, L7J4W9, L7ID73, G4NB83, G4NH97, G4N517, G4NDN4, G4NDN3, G4MYY2, L7IIG4, L7JMJ1, G4MZ20,G4MNI0, L7I9Y4	0.173766	0.53202	0.0689655
GO:0006950	response to stress	P	4	94	80	2498	5	3.76301	over	G4MLM8, G4MR82, G4NHF4, A4QUT2	G4NJK6, L7I5U2, G4MLQ8, Q9UV51, L7IHV2, G4NCY2, L7I962, L7I932, L7I8Q0, L7HZV6, G5EI58, G4N778, G4MV74, G4N770, G4N3K6, A4R5S9, L7HPV8, L7I8C1, G4N3F2, L7IB50, G4MUE8, G4MXK8, G4N072, G4NFA9, G4MNT9, L7IGV0, G4MR95, G4MQX3, L7I856, G4MKK4, L7I4M6, G4MXC5, G4NBS9, G4MR40, G4N688, G4NBP7, L7IDF2, A4R227, G4NHY5, G4MKA5, A4RE46, G4MWW3, L7HVF2, G4N5M9, G4NEL4, L7I7C1, G4N931, G4NEK8, G4MK90, G4N5J9,…	0.174632	0.532616	0.0425532
GO:0031967	organelle envelope	C	4	96	80	2498	5	3.84307	over	L7IFS2, G4N871, L7HXB7, L7IIP8	G4N7C7, L7HQL8, Q9UV51, L7IBJ2, G4NJF8, G4MS63, G4ND56, G4ND44, G4N0M7, G4N3R7, G4MUW7, G4N778, G4MRP4, G5EHQ7, A4QR21, G4N6T2, Q2KF09, G4N9W5, G4NCJ9, G4N6P6, L7I1Y3, L7INN6, G4MUK8, G5EHF6, A4R935, A4REK3, G4N6G8, G4MUF9, G4N6E9, G4MUE8, G4MKR0, G4ML28, G4MXJ6, L7I1J5, G4MR70, G4MR35, L7I1B3, G4NF56, G4MKA5, G4MTS8, G4MWX0, A4RE46, L7IMR5, L7IN27, L7IA82, G4MX52, G4MWT0, L7IA56, G4MWJ5, Q2KGE3,…	0.178394	0.532616	0.0416667
GO:0031975	envelope	C	4	97	80	2498	5	3.88311	over	L7IFS2, G4N871, L7HXB7, L7IIP8	G4N7C7, L7HQL8, Q9UV51, L7IBJ2, G4NJF8, G4MS63, G4ND56, G4ND44, G4N0M7, G4N3R7, G4MUW7, G4N778, G4MRP4, G5EHQ7, A4QR21, G4N6T2, Q2KF09, G4N9W5, G4NCJ9, G4N6P6, L7I1Y3, L7INN6, G4MUK8, G5EHF6, A4R935, A4REK3, G4N6G8, G4MUF9, G4N6E9, G4MUE8, G4MKR0, G4ML28, G4MXJ6, L7I1J5, G4MXF2, G4MR70, G4MR35, L7I1B3, G4NF56, G4MKA5, G4MTS8, G4MWX0, A4RE46, L7IMR5, L7IN27, L7IA82, G4MX52, G4MWT0, L7IA56, G4MWJ5,…	0.18018	0.532616	0.0412371
GO:0009168	purine ribonucleoside monophosphate biosynthetic process	P	2	30	80	2498	2.5	1.20096	over	L7IFS2, L7IIP8	G4NJF8, Q2KF88, G4N0M7, L7IL10, G4N6P6, G5EHA3, G4MXJ6, G4MR70, L7IGQ8, G4MU94, G4MTS8, G4MU02, G4MX54, G4MTF2, Q2KGE3, L7JNA7, L7HUS2, L7I730, G4NAT1, G4MSW9, A4RD93, L7IM78, G4MPK2, G4NAE0, L7ILL8, A4QXV8, G4MSB1, G4MSA2,L7IFS2, L7IIP8	0.180296	0.532616	0.0666667
GO:0009127	purine nucleoside monophosphate biosynthetic process	P	2	30	80	2498	2.5	1.20096	over	L7IFS2, L7IIP8	G4NJF8, Q2KF88, G4N0M7, L7IL10, G4N6P6, G5EHA3, G4MXJ6, G4MR70, L7IGQ8, G4MU94, G4MTS8, G4MU02, G4MX54, G4MTF2, Q2KGE3, L7JNA7, L7HUS2, L7I730, G4NAT1, G4MSW9, A4RD93, L7IM78, G4MPK2, G4NAE0, L7ILL8, A4QXV8, G4MSB1, G4MSA2,L7IFS2, L7IIP8	0.180296	0.532616	0.0666667
GO:0044455	mitochondrial membrane part	C	2	30	80	2498	2.5	1.20096	over	L7IFS2, L7IIP8	G4N7C7, L7HQL8, L7IBJ2, G4NJF8, G4MRP4, G4N6P6, G5EHF6, G4N6G8, G4MUF9, G4MXJ6, G4MR70, G4MTS8, G4MWT0, L7IA56, Q2KGE3, L7JNA7, L7IJ88, G4NAT1, G4N598, G4MPK2, G4N517, G4NAE0, L7I398, D4NXG0, L7HQW4, G4N4E1, L7I335, G4MSB1,L7IFS2, L7IIP8	0.180296	0.532616	0.0666667
GO:0003723	RNA binding	F	5	150	80	2498	6.25	6.0048	over	G5EHX7, G4N5R0, L7HXW3, A4R0E5, G4MVB0	G4MLQ6, L7IUR7, A4QUF0, G4MYI2, G4N7B3, G4MLL1, G4MRX5, L7I959, L7HZZ3, G4MP11, G4NJB0, G5EI69, L7HWP3, G4N6Y1, L7HZU2, G4NCQ6, G4MV70, G4N9Z1, G4MUS7, G4MUS0, G4MRL7, G4MY97, G4NG28, G4N716, G4MY77, G4NCH9, L7HN38, A4QTQ9, L7HPW5, A4R962, L7IAU0, L7IB50, G4ML84, G4MXN3, L7IQP7, L7HZD8, G4MNZ8, L7IAP6, L7HZD1, G4MKS9, G4N6F0, A4RHN3, L7IAM7, G4MNW4, L7IGV0, G4MXF4, A4QTA3, G4MR84, A4RHF1, G4MKJ9,…	0.183496	0.532616	0.0333333
GO:0031326	regulation of cellular biosynthetic process	P	5	154	80	2498	6.25	6.16493	over	G4MSW6, G4NHF4, A4R0E5, G4MVB0, G4NB93	G4MVC9, A4QUF0, L7I5Q1, Q9UV51, G4NCY2, L7I962, G4MLL1, G4NJB0, G4MP09, L7I932, G4N459, G4MYA6, L7HZV6, L7HWP3, G4N6Y5, L7IL62, G4NFW8, G4MV80, L7I5G7, G4MV70, A4RC23, G4N9Y8, G4MUS0, G4MUR7, G5EHM8, G4NIV0, G4N716, G4MV10, G4NIS4, L7HPW5, A4R962, L7IAU0, L7JEY4, L7HZD1, G4MNY3, G4MUF5, A4RHN3, G4MXK8, L7IAM7, G4N6D6, G4N9J2, L7INF4, G4N072, L7I538, Q01168, L7IE27, Q52BY4, L7I7U1, G4MR95, G4MQX3,…	0.184124	0.532616	0.0324675
GO:0009889	regulation of biosynthetic process	P	5	154	80	2498	6.25	6.16493	over	G4MSW6, G4NHF4, A4R0E5, G4MVB0, G4NB93	G4MVC9, A4QUF0, L7I5Q1, Q9UV51, G4NCY2, L7I962, G4MLL1, G4NJB0, G4MP09, L7I932, G4N459, G4MYA6, L7HZV6, L7HWP3, G4N6Y5, L7IL62, G4NFW8, G4MV80, L7I5G7, G4MV70, A4RC23, G4N9Y8, G4MUS0, G4MUR7, G5EHM8, G4NIV0, G4N716, G4MV10, G4NIS4, L7HPW5, A4R962, L7IAU0, L7JEY4, L7HZD1, G4MNY3, G4MUF5, A4RHN3, G4MXK8, L7IAM7, G4N6D6, G4N9J2, L7INF4, G4N072, L7I538, Q01168, L7IE27, Q52BY4, L7I7U1, G4MR95, G4MQX3,…	0.184124	0.532616	0.0324675
GO:0009066	aspartate family amino acid metabolic process	P	3	62	80	2498	3.75	2.48199	over	G4NAT5, G4ML75, G4N0N1	L7IUR7, G4NJI5, G4N166, G4N7B3, G4N0T6, L7I612, G4N3Y5, G4MS82, G4NCU5, G4ND55, G4N3T2, G4NCR9, G4N6X9, G4N796, G4MV96, G5EI34, L7HZR6, G4NCL5, G4N3I0, G4N0B5, G5EHG3, G4NIQ1, G4MUF4, A4RHN5, L7I1N4, G4N2Y4, L7I4L2, L7IJV2, L7HYV5, L7IK69, G4MU34, G4MND5, G4MX56, L7IPT5, L7IA33, G4N2A0, G4MTF2, A4RK52, G4MZP7, L7ICP6, G4MN13, L7IFR5, G4NAT3, L7IM78, G4N4R7, G4NAI2, G4NGT3, G4MMA8, G4NGQ3, Q9P4R4,…	0.184246	0.532616	0.0483871
GO:0005740	mitochondrial envelope	C	3	62	80	2498	3.75	2.48199	over	L7IFS2, L7HXB7, L7IIP8	G4N7C7, L7HQL8, Q9UV51, L7IBJ2, G4NJF8, G4ND56, G4ND44, G4N0M7, G4MRP4, G5EHQ7, A4QR21, G4N9W5, G4N6P6, L7INN6, G4MUK8, G5EHF6, A4R935, G4N6G8, G4MUF9, G4N6E9, G4MKR0, G4ML28, G4MXJ6, G4MR70, G4MR35, G4MTS8, G4MWX0, A4RE46, G4MWT0, L7IA56, G4MWJ5, Q2KGE3, L7JNA7, L7I9Z0, L7HXY9, L7IJ88, G4NAT1, Q9UVT8, G4NAR5, G4N598, G4N4W0, A4RD93, G4NE61, G4NE44, G4N536, G4MPK2, G4NE12, G4N517, G4N4M8, G4N1F2,…	0.184246	0.532616	0.0483871
GO:0006811	ion transport	P	3	62	80	2498	3.75	2.48199	over	L7IFS2, L7JLQ6, L7IIP8	G4MP80, G4NJF8, L7IKZ8, G4ND84, L7I8S9, G4MS63, G5EHV3, G5EHU1, G4N0M7, L7IHN3, G5EHQ7, G4MS02, G4N9V9, L7HWC7, G4MRF2, G5EHF6, G5EHA3, G4MXJ6, L7I538, L7JI42, G4MQX6, L7HW56, G4N2V6, G4MR70, G4N8Z1, G4MTS8, G4N2M2, G4N5P4, L7IMR2, G4MU04, G4NBG2, G4MNA3, G4MTH3, G4MTG6, Q2KGE3, G4NHG8, L7JNA7, L7JH46, G4NAT1, G4N232, G4N229, L7I9Q4, L7ILV5, G4N7X3, G4MPK2, G4NE12, G4MSP7, G4N1J4, G4NDN3, G4NH40,…	0.184246	0.532616	0.0483871
GO:0046912	transferase activity, transferring acyl groups, acyl groups converted into alkyl on transfer	F	1	7	80	2498	1.25	0.280224	over	G4ML82	G4NCU0, G4N6T3, G5EHJ2, P0CT06, G4MU05, L7ICX3,G4ML82	0.184815	0.532616	0.142857
GO:0050136	NADH dehydrogenase (quinone) activity	F	1	7	80	2498	1.25	0.280224	over	L7JLQ6	G4MP80, G5EHF6, L7JI42, G4N232, L7J0S4, G4MYM7,L7JLQ6	0.184815	0.532616	0.142857
GO:0008608	attachment of spindle microtubules to kinetochore	P	1	7	80	2498	1.25	0.280224	over	G4MNI0	L7II05, G4MV94, G4MLE5, G4N770, G4N517, L7JMJ1,G4MNI0	0.184815	0.532616	0.142857
GO:0016859	cis-trans isomerase activity	F	1	7	80	2498	1.25	0.280224	over	G4MY14	G4MYB7, G4MY94, G5EGZ7, G4MKI9, G4N4W5, L7I9C8,G4MY14	0.184815	0.532616	0.142857
GO:0003755	peptidyl-prolyl cis-trans isomerase activity	F	1	7	80	2498	1.25	0.280224	over	G4MY14	G4MYB7, G4MY94, G5EGZ7, G4MKI9, G4N4W5, L7I9C8,G4MY14	0.184815	0.532616	0.142857
GO:0000413	protein peptidyl-prolyl isomerization	P	1	7	80	2498	1.25	0.280224	over	G4MY14	G4MYB7, G4MY94, G5EGZ7, G4MKI9, G4N4W5, L7I9C8,G4MY14	0.184815	0.532616	0.142857
GO:0005885	Arp2/3 protein complex	C	1	7	80	2498	1.25	0.280224	over	G4MYZ4	L7J3M5, G4ND09, G4N9R1, G4MTR0, G4NHC3, G4N1S7,G4MYZ4	0.184815	0.532616	0.142857
GO:0018208	peptidyl-proline modification	P	1	7	80	2498	1.25	0.280224	over	G4MY14	G4MYB7, G4MY94, G5EGZ7, G4MKI9, G4N4W5, L7I9C8,G4MY14	0.184815	0.532616	0.142857
GO:0071166	ribonucleoprotein complex localization	P	1	7	80	2498	1.25	0.280224	over	G4NCD5	G4MLP7, G4N0U7, G4MUS0, G4MKD3, L7HSD6, G4MT59,G4NCD5	0.184815	0.532616	0.142857
GO:0006814	sodium ion transport	P	1	7	80	2498	1.25	0.280224	over	L7JLQ6	G4MP80, G5EHF6, L7JI42, G4N232, L7J0S4, G4MYM7,L7JLQ6	0.184815	0.532616	0.142857
GO:0030203	glycosaminoglycan metabolic process	P	1	7	80	2498	1.25	0.280224	over	G5EHD8	G4N3Y7, G4NG12, G4MR77, L7IN39, L7JJW8, G4MYQ7,G5EHD8	0.184815	0.532616	0.142857
GO:0006123	mitochondrial electron transport, cytochrome c to oxygen	P	1	7	80	2498	1.25	0.280224	over	L7HXB7	G4MUK8, G4NC90, G4MWT0, G4NAD7, L7I398, D4NXE1,L7HXB7	0.184815	0.532616	0.142857
GO:0019787	small conjugating protein ligase activity	F	1	7	80	2498	1.25	0.280224	over	G4NB93	G4ND54, G4N9V1, L7HSD6, G4MZI8, G4MVU5, L7HU86,G4NB93	0.184815	0.532616	0.142857
GO:0044275	cellular carbohydrate catabolic process	P	1	7	80	2498	1.25	0.280224	over	G4NES1	O42622, G4N6K9, G4NI55, H2DQS1, G4N7Z0, G4MSG8,G4NES1	0.184815	0.532616	0.142857
GO:0034453	microtubule anchoring	P	1	7	80	2498	1.25	0.280224	over	G4MNI0	L7II05, G4MV94, G4MLE5, G4N770, G4N517, L7JMJ1,G4MNI0	0.184815	0.532616	0.142857
GO:0008137	NADH dehydrogenase (ubiquinone) activity	F	1	7	80	2498	1.25	0.280224	over	L7JLQ6	G4MP80, G5EHF6, L7JI42, G4N232, L7J0S4, G4MYM7,L7JLQ6	0.184815	0.532616	0.142857
GO:0043086	negative regulation of catalytic activity	P	1	7	80	2498	1.25	0.280224	over	G4MWG4	G4N688, G4MTW7, L7I155, G4NE61, D0ERY8, A4QRM8,G4MWG4	0.184815	0.532616	0.142857
GO:0043044	ATP-dependent chromatin remodeling	P	1	7	80	2498	1.25	0.280224	over	G4NCV5	L7I962, G4N2R8, A4QVR2, L7IG76, G4NGZ4, G4NAF3,G4NCV5	0.184815	0.532616	0.142857
GO:0009167	purine ribonucleoside monophosphate metabolic process	P	2	31	80	2498	2.5	1.24099	over	L7IFS2, L7IIP8	G4MLN4, G4NJF8, Q2KF88, G4N0M7, L7IL10, G4N6P6, G5EHA3, G4MXJ6, G4MR70, L7IGQ8, G4MU94, G4MTS8, G4MU02, G4MX54, G4MTF2, Q2KGE3, L7JNA7, L7HUS2, L7I730, G4NAT1, G4MSW9, A4RD93, L7IM78, G4MPK2, G4NAE0, L7ILL8, A4QXV8, G4MSB1, G4MSA2,L7IFS2, L7IIP8	0.186639	0.532616	0.0645161
GO:0009126	purine nucleoside monophosphate metabolic process	P	2	31	80	2498	2.5	1.24099	over	L7IFS2, L7IIP8	G4MLN4, G4NJF8, Q2KF88, G4N0M7, L7IL10, G4N6P6, G5EHA3, G4MXJ6, G4MR70, L7IGQ8, G4MU94, G4MTS8, G4MU02, G4MX54, G4MTF2, Q2KGE3, L7JNA7, L7HUS2, L7I730, G4NAT1, G4MSW9, A4RD93, L7IM78, G4MPK2, G4NAE0, L7ILL8, A4QXV8, G4MSB1, G4MSA2,L7IFS2, L7IIP8	0.186639	0.532616	0.0645161
GO:1901659	glycosyl compound biosynthetic process	P	2	31	80	2498	2.5	1.24099	over	L7IFS2, L7IIP8	G4NJF8, G4N0M7, G5EHQ5, G5EI09, L7IL10, G4NCL5, G4N6P6, G4NIR8, G5EHA3, G4MXJ6, G4MR70, G4MTS8, G4MU02, G4MTF2, Q2KGE3, L7JNA7, L7HXY9, L7HUS2, L7IFQ0, G4NAT1, G4N236, A4RD93, L7IM78, G4MPK2, G4NAE0, L7ILL8, D4NXI9, A4QXV8, L7HQP2,L7IFS2, L7IIP8	0.186639	0.532616	0.0645161
GO:0016616	oxidoreductase activity, acting on the CH-OH group of donors, NAD or NADP as acceptor	F	2	31	80	2498	2.5	1.24099	over	G4MR82, L7HNP9	G4MYK1, G4N0T6, Q2KEY5, G4NCU5, G4ND37, G4MUX0, G4NFT6, G4MV32, A4QQN1, G4N6P6, G4MUJ2, G4MXJ5, L7IQL9, Q12634, L7I4L2, G4N640, G4MND5, G4N2H4, L7IGD3, G4MWF9, G4N4R6, G4MMD8, G4MT11, G4NGT3, G4N4N6, G4MW52, A4RD09, L7HR94, L7IUW2,G4MR82, L7HNP9	0.186639	0.532616	0.0645161
GO:0031324	negative regulation of cellular metabolic process	P	2	31	80	2498	2.5	1.24099	over	G4MSW6, G4NB93	G4MVC9, L7HZV6, G4NFW8, G4MUR7, G4N9J2, G4N072, L7I538, G4MQX3, G4MR84, G4N2R8, G4MR35, G4N688, L7HVF2, L7IN27, G4NEL4, G4MTI8, A4QVR2, L7IJ89, G4NB38, G4NE61, D0ERY8, G4N7T3, G4N4M8, A4QRM8, G4N7P1, L7JMJ1, G4N4I8, G4MZ20, D4NXC6,G4MSW6, G4NB93	0.186639	0.532616	0.0645161
GO:0016568	chromatin modification	P	2	31	80	2498	2.5	1.24099	over	G4NCV5, G4MSW6	Q9UV51, L7I962, L7I5H6, G4N770, L7JP49, G4NIS4, G4MUJ1, G4MXK8, G4N9J2, L7I538, L7IE27, G4MKI9, G4N2R8, L7IQA1, A4R227, G4N5J9, A4QVR2, L7IG76, L7IJ89, G4N4Y6, G4NGZ4, G4NDQ2, G4N517, G4N850, G4NAF3, L7IFB6, L7JMJ1, G4N4I8, G4MZ20,G4NCV5, G4MSW6	0.186639	0.532616	0.0645161
GO:0043492	ATPase activity, coupled to movement of substances	F	2	32	80	2498	2.5	1.28102	over	L7IFS2, L7IIP8	L7I5S7, G4NJF8, L7IKZ8, L7I8S9, G4N471, G4MS63, G5EHV3, G4N0M7, L7IHN3, G4MS02, G4N9V9, G4N6F4, G4N9L5, G4MR70, G4NC33, L7IDH1, G4MU02, G4MNA5, G4MTI0, G4MTH3, G4MMX1, L7JNA7, G4MPV8, G4NAT1, G4NE77, L7ILV5, G4MPK2, G4MSP7, G4NAE0, G4MPA0,L7IFS2, L7IIP8	0.192787	0.545922	0.0625
GO:0042626	ATPase activity, coupled to transmembrane movement of substances	F	2	32	80	2498	2.5	1.28102	over	L7IFS2, L7IIP8	L7I5S7, G4NJF8, L7IKZ8, L7I8S9, G4N471, G4MS63, G5EHV3, G4N0M7, L7IHN3, G4MS02, G4N9V9, G4N6F4, G4N9L5, G4MR70, G4NC33, L7IDH1, G4MU02, G4MNA5, G4MTI0, G4MTH3, G4MMX1, L7JNA7, G4MPV8, G4NAT1, G4NE77, L7ILV5, G4MPK2, G4MSP7, G4NAE0, G4MPA0,L7IFS2, L7IIP8	0.192787	0.545922	0.0625
GO:1901137	carbohydrate derivative biosynthetic process	P	3	67	80	2498	3.75	2.68215	over	G5EHD8, L7IFS2, L7IIP8	G4NJF8, G4NCY1, G4N470, Q2KF88, G4N0M7, G4NFW5, G5EHQ5, G4N0H1, G5EI09, L7IL10, G4NCL5, G4N6Q8, G4NG12, G4N6P6, G4MY73, G4N9S5, G4NIR8, G5EHE9, G5EHA3, G4MXJ6, G4MXJ5, G4MUD1, G4ML01, G4NBZ7, G4MR70, L7IGQ8, G4MU94, G4MQN7, G4MTS8, A4QQ05, G4MU02, G4MX54, G4MTN1, G4NEH2, L7HYD0, G4MTF2, Q2KGE3, G4MN57, L7JNA7, L7HXY9, L7HUS2, G4N278, L7I730, L7IFQ0, G4NAT1, L7IYV3, G4MZF8, G4N236, G4MSW9, A4RD93,…	0.198725	0.545922	0.0447761
GO:0009152	purine ribonucleotide biosynthetic process	P	2	33	80	2498	2.5	1.32106	over	L7IFS2, L7IIP8	G4NJF8, Q2KF88, G4N0M7, L7IL10, G4N6P6, G5EHA3, G4MXJ6, G4MR70, L7IGQ8, G4MU94, G4MTS8, G4MU02, G4MX54, G4MTF2, Q2KGE3, L7JNA7, L7HXY9, L7HUS2, L7I730, L7IFQ0, G4NAT1, G4MSW9, A4RD93, L7IM78, D0ERY8, G4MPK2, G4NAE0, L7ILL8, A4QXV8, G4MSB1, G4MSA2,L7IFS2, L7IIP8	0.198734	0.545922	0.0606061
GO:0009144	purine nucleoside triphosphate metabolic process	P	2	33	80	2498	2.5	1.32106	over	L7IFS2, L7IIP8	G4NJF8, G4N0M7, G4N9W2, G4MXL7, G5EHA3, G4MNX1, G4MXJ6, G4MR70, O13315, G4MTS8, L7IZM5, G4MU02, L7I7B8, L7I155, G4N5J5, L7JQP2, Q2KGE3, G4NHG8, L7JNA7, G4NKJ4, L7HXY9, G4MN05, G4NAT1, G4MML2, A4RD93, G4MPK2, G4NAE0, G4MSK7, L7IIC8, L7JCT0, A4QUI2,L7IFS2, L7IIP8	0.198734	0.545922	0.0606061
GO:0016820	hydrolase activity, acting on acid anhydrides, catalyzing transmembrane movement of substances	F	2	33	80	2498	2.5	1.32106	over	L7IFS2, L7IIP8	L7I5S7, G4NJF8, L7IKZ8, L7I8S9, G4N471, G4MS63, G5EHV3, G4N0M7, L7IHN3, G4MS02, G4N9V9, G4N6F4, G4N9L5, G4MQX6, G4MR70, G4NC33, L7IDH1, G4MU02, G4MNA5, G4MTI0, G4MTH3, G4MMX1, L7JNA7, G4MPV8, G4NAT1, G4NE77, L7ILV5, G4MPK2, G4MSP7, G4NAE0, G4MPA0,L7IFS2, L7IIP8	0.198734	0.545922	0.0606061
GO:0005976	polysaccharide metabolic process	P	2	33	80	2498	2.5	1.32106	over	G4NES1, G4NHF4	G4NA54, O42622, G4MUX6, G4N3R3, G4NFW8, G5EHQ5, G4NCF7, G4MY35, G4N6K9, G5EHA8, G4MUC5, L7HYY2, L7JL76, G4N325, G4MNG3, L7HVF2, G4NI55, G4MTL4, G4NEH2, G4MQA2, G4MTF8, G4N1Y8, H2DQS1, G4N7Z0, L7IFC7, G4NAD9, D4NXI9, L7JMJ1, L7HR94, G4MSG8, L7HQP2,G4NES1, G4NHF4	0.198734	0.545922	0.0606061
GO:0016757	transferase activity, transferring glycosyl groups	F	2	33	80	2498	2.5	1.32106	over	G4NES1, G4NHF4	G4N0X4, L7I2M0, G4N470, Q2KF71, G4N6X9, G4MUX6, G4NFW5, G4N428, G4N0H1, G4N6Q8, G4N6K9, G5EHE9, G4ML01, G4NBZ7, L7IK25, G4MQN7, G4MTN1, G4N940, G4N5E5, L7ICM2, G4MZF8, G4MSW9, G4N4T3, G4N7Y8, L7HUG7, G4MYZ8, G4MVT6, G4NAD9, G4N4J7, L7ILL8, G4NDI4,G4NES1, G4NHF4	0.198734	0.545922	0.0606061
GO:0006164	purine nucleotide biosynthetic process	P	2	33	80	2498	2.5	1.32106	over	L7IFS2, L7IIP8	G4NJF8, Q2KF88, G4N0M7, L7IL10, G4N6P6, G5EHA3, G4MXJ6, G4MR70, L7IGQ8, G4MU94, G4MTS8, G4MU02, G4MX54, G4MTF2, Q2KGE3, L7JNA7, L7HXY9, L7HUS2, L7I730, L7IFQ0, G4NAT1, G4MSW9, A4RD93, L7IM78, D0ERY8, G4MPK2, G4NAE0, L7ILL8, A4QXV8, G4MSB1, G4MSA2,L7IFS2, L7IIP8	0.198734	0.545922	0.0606061
GO:0009205	purine ribonucleoside triphosphate metabolic process	P	2	33	80	2498	2.5	1.32106	over	L7IFS2, L7IIP8	G4NJF8, G4N0M7, G4N9W2, G4MXL7, G5EHA3, G4MNX1, G4MXJ6, G4MR70, O13315, G4MTS8, L7IZM5, G4MU02, L7I7B8, L7I155, G4N5J5, L7JQP2, Q2KGE3, G4NHG8, L7JNA7, G4NKJ4, L7HXY9, G4MN05, G4NAT1, G4MML2, A4RD93, G4MPK2, G4NAE0, G4MSK7, L7IIC8, L7JCT0, A4QUI2,L7IFS2, L7IIP8	0.198734	0.545922	0.0606061
GO:0017111	nucleoside-triphosphatase activity	F	4	113	80	2498	5	4.52362	over	G4NCV5, L7IFS2, G4MVB0, L7IIP8	G4N0X4, G4N184, L7I5S7, G4MLP7, G4MVC9, G4NJF8, G4NCY2, C3VIP7, L7I962, L7IKZ8, L7I8S9, G4N471, G4ND63, G4MS63, G5EHV3, L7HWP3, G4N0M7, L7IHN3, G4N778, G4MS02, G4MRK9, G4N9V9, G4N716, G4NCH0, G4MRH5, G4N9R1, L7IQP7, G4N6F4, G4N9L5, L7IAM7, G4MKQ4, G4MNT9, L7IGV0, L7I7U1, G4MR96, A4RHF1, G4MR71, G4MR70, G4NC33, G4NC31, L7IDH1, G4MTX0, L7I1B4, G4MTV8, G5EH19, A4R227, A4RE77, Q525S7, O13315, G4MKA5,…	0.199804	0.545922	0.0353982
GO:0016462	pyrophosphatase activity	F	4	120	80	2498	5	4.80384	over	G4NCV5, L7IFS2, G4MVB0, L7IIP8	G4N0X4, G4MYK1, G4N184, L7I5S7, G4MLP7, G4MVC9, G4NJF8, G4NCY2, C3VIP7, L7I962, L7IKZ8, L7I8S9, G4N471, G4ND63, G4MS63, G5EHV3, L7HWP3, G4N0M7, L7IHN3, L7IL40, G4N778, G4MS02, L7IL10, L7I8J4, G4MRK9, G4N9V9, G4N716, G4NCH0, G4MRH5, G4N9R1, G4NFJ6, L7IQP7, G4N6F4, G4N9L5, L7IAM7, G4MKQ4, G4MNT9, L7IGV0, L7I7U1, G4MR96, A4RHF1, G4MR71, G4MR70, G4NC33, G4NC31, L7IDH1, G4MTX0, L7I1B4, G4MTV8, G4MU66,…	0.203147	0.545922	0.0333333
GO:0016818	hydrolase activity, acting on acid anhydrides, in phosphorus-containing anhydrides	F	4	121	80	2498	5	4.84388	over	G4NCV5, L7IFS2, G4MVB0, L7IIP8	G4N0X4, G4MYK1, G4N184, L7I5S7, G4MLP7, G4MVC9, G4NJF8, G4NCY2, C3VIP7, L7I962, L7IKZ8, L7I8S9, G4N471, G4ND63, G4MS63, G5EHV3, L7HWP3, G4N0M7, L7IHN3, L7IL40, G4N778, G4MS02, L7IL10, L7I8J4, G4MRK9, G4N9V9, G4N716, G4NCH0, G4MRH5, G4N9R1, G4NFJ6, L7IQP7, G4N6F4, G4N9L5, L7IAM7, G4MKQ4, G4MNT9, L7IGV0, L7I7U1, G4MR96, A4RHF1, G4MR71, G4MR70, G4NC33, G4NC31, L7IDH1, G4MTX0, L7I1B4, G4MTV8, G4MU66,…	0.203378	0.545922	0.0330579
GO:0016817	hydrolase activity, acting on acid anhydrides	F	4	122	80	2498	5	4.88391	over	G4NCV5, L7IFS2, G4MVB0, L7IIP8	G4N0X4, G4MYK1, G4N184, L7I5S7, G4MLP7, G4MVC9, G4NJF8, G4NCY2, C3VIP7, L7I962, L7IKZ8, L7I8S9, G4N471, G4ND63, G4MS63, G5EHV3, L7HWP3, G4N0M7, L7IHN3, L7IL40, G4N778, G4MS02, L7IL10, L7I8J4, G4MRK9, G4N9V9, G4N716, G4NCH0, G4MRH5, G4N9R1, G4NFJ6, L7IQP7, G4N6F4, G4N9L5, L7IAM7, G4MKQ4, G4MNT9, L7IGV0, L7I7U1, G4MQX6, G4MR96, A4RHF1, G4MR71, G4MR70, G4NC33, G4NC31, L7IDH1, G4MTX0, L7I1B4, G4MTV8,…	0.203549	0.545922	0.0327869
GO:0034220	ion transmembrane transport	P	2	34	80	2498	2.5	1.36109	over	L7IFS2, L7IIP8	G4NJF8, G4ND84, L7I8S9, G4MS63, G5EHV3, G5EHU1, G4N0M7, L7IHN3, G4MS02, G4N9V9, G5EHA3, G4MXJ6, L7HW56, G4MR70, G4MTS8, L7IMR2, G4MU04, G4NBG2, G4MNA3, G4MTH3, G4MTG6, Q2KGE3, L7JNA7, G4NAT1, L7ILV5, G4MPK2, G4N1J4, G4NH40, G4MMA1, G4MSM0, G4NAE0, G4MPA0,L7IFS2, L7IIP8	0.204473	0.545922	0.0588235
GO:0015405	P-P-bond-hydrolysis-driven transmembrane transporter activity	F	2	34	80	2498	2.5	1.36109	over	L7IFS2, L7IIP8	L7I5S7, G4NJF8, L7IKZ8, L7I8S9, G4N471, G4MS63, G5EHV3, G4ND44, G4N0M7, L7IHN3, G4MS02, G4N9V9, G4N6F4, G4N9L5, G4MR70, G4NC33, L7IDH1, G4MU02, G4MNA5, G4MTI0, G4MTH3, G4MMX1, L7JNA7, G4MPV8, G4NAT1, G4NE77, L7ILV5, G4MPK2, G4MSP7, G4NAE0, G4MPA0, D4NXF3,L7IFS2, L7IIP8	0.204473	0.545922	0.0588235
GO:0015399	primary active transmembrane transporter activity	F	2	34	80	2498	2.5	1.36109	over	L7IFS2, L7IIP8	L7I5S7, G4NJF8, L7IKZ8, L7I8S9, G4N471, G4MS63, G5EHV3, G4ND44, G4N0M7, L7IHN3, G4MS02, G4N9V9, G4N6F4, G4N9L5, G4MR70, G4NC33, L7IDH1, G4MU02, G4MNA5, G4MTI0, G4MTH3, G4MMX1, L7JNA7, G4MPV8, G4NAT1, G4NE77, L7ILV5, G4MPK2, G4MSP7, G4NAE0, G4MPA0, D4NXF3,L7IFS2, L7IIP8	0.204473	0.545922	0.0588235
GO:0009892	negative regulation of metabolic process	P	2	34	80	2498	2.5	1.36109	over	G4MSW6, G4NB93	G4MYL1, G4MVC9, L7HZV6, G4NFW8, G4MUR7, G5EHM8, G4MUE8, G4N9J2, G4N072, L7I538, G4MQX3, G4MR84, G4N2R8, G4MR35, G4N688, L7HVF2, L7IN27, G4NEL4, G4MTI8, A4QVR2, L7IJ89, G4NB38, G4NE61, D0ERY8, G4N7T3, G4N4M8, A4QRM8, G4N7P1, L7JMJ1, G4N4I8, G4MZ20, D4NXC6,G4MSW6, G4NB93	0.204473	0.545922	0.0588235
GO:0006541	glutamine metabolic process	P	1	8	80	2498	1.25	0.320256	over	G5EHD8	G4MVB1, G4NG12, G5EGX5, G4MTM7, G4MTF2, G4N236, G4MSW9,G5EHD8	0.204518	0.545922	0.125
GO:0034314	Arp2/3 complex-mediated actin nucleation	P	1	8	80	2498	1.25	0.320256	over	G4MYZ4	L7J3M5, G4ND09, G4N9R1, G4MTR0, G4MZY6, G4NHC3, G4N1S7,G4MYZ4	0.204518	0.545922	0.125
GO:0009062	fatty acid catabolic process	P	1	8	80	2498	1.25	0.320256	over	G4N8K7	G4MLG1, L7HQB9, G4MV87, G5EHJ2, G5EH09, G4N1F2, G4N4A9,G4N8K7	0.204518	0.545922	0.125
GO:0045010	actin nucleation	P	1	8	80	2498	1.25	0.320256	over	G4MYZ4	L7J3M5, G4ND09, G4N9R1, G4MTR0, G4MZY6, G4NHC3, G4N1S7,G4MYZ4	0.204518	0.545922	0.125
GO:0006334	nucleosome assembly	P	1	8	80	2498	1.25	0.320256	over	L7I7T1	G5EHN4, L7I1W3, G4N6F3, G4N6D6, G4N9J2, G4N2R8, L7IM10,L7I7T1	0.204518	0.545922	0.125
GO:0051052	regulation of DNA metabolic process	P	1	8	80	2498	1.25	0.320256	over	G4MSW6	Q9UV51, G5EI58, G4N3J5, L7IJ89, G4MVR9, L7JMJ1, G4MZ20,G4MSW6	0.204518	0.545922	0.125
GO:0016655	oxidoreductase activity, acting on NAD(P)H, quinone or similar compound as acceptor	F	1	8	80	2498	1.25	0.320256	over	L7JLQ6	G4MP80, G5EHF6, L7JI42, G4MTI8, G4N232, L7J0S4, G4MYM7,L7JLQ6	0.204518	0.545922	0.125
GO:0051539	4 iron, 4 sulfur cluster binding	F	1	8	80	2498	1.25	0.320256	over	L7JLQ6	G4NIR4, L7INN6, G4N667, G4MTG9, G4N2A0, G4N7X7, G4N819,L7JLQ6	0.204518	0.545922	0.125
GO:0030838	positive regulation of actin filament polymerization	P	1	8	80	2498	1.25	0.320256	over	G4MYZ4	L7J3M5, G4ND09, G4N9R1, G4MTR0, G4MZY6, G4NHC3, G4N1S7,G4MYZ4	0.204518	0.545922	0.125
GO:0009408	response to heat	P	1	8	80	2498	1.25	0.320256	over	G4NHF4	G4MLQ8, Q9UV51, G4MKK4, G4N5E2, G4NE61, L7JMJ1, A4QUI2,G4NHF4	0.204518	0.545922	0.125
GO:0006120	mitochondrial electron transport, NADH to ubiquinone	P	1	8	80	2498	1.25	0.320256	over	L7JLQ6	G4MP80, G5EHF6, G4N6G8, L7JI42, G4N232, L7J0S4, G4MYM7,L7JLQ6	0.204518	0.545922	0.125
GO:0051495	positive regulation of cytoskeleton organization	P	1	8	80	2498	1.25	0.320256	over	G4MYZ4	L7J3M5, G4ND09, G4N9R1, G4MTR0, G4MZY6, G4NHC3, G4N1S7,G4MYZ4	0.204518	0.545922	0.125
GO:0032273	positive regulation of protein polymerization	P	1	8	80	2498	1.25	0.320256	over	G4MYZ4	L7J3M5, G4ND09, G4N9R1, G4MTR0, G4MZY6, G4NHC3, G4N1S7,G4MYZ4	0.204518	0.545922	0.125
GO:0003995	acyl-CoA dehydrogenase activity	F	1	8	80	2498	1.25	0.320256	over	G4N8K7	G5EHZ3, G4MS49, G4MLG1, L7HQB9, G4MV87, L7INV3, G4N4A9,G4N8K7	0.204518	0.545922	0.125
GO:0009266	response to temperature stimulus	P	1	8	80	2498	1.25	0.320256	over	G4NHF4	G4MLQ8, Q9UV51, G4MKK4, G4N5E2, G4NE61, L7JMJ1, A4QUI2,G4NHF4	0.204518	0.545922	0.125
GO:0003954	NADH dehydrogenase activity	F	1	8	80	2498	1.25	0.320256	over	L7JLQ6	G4MP80, G5EHF6, L7JI42, G4N232, L7J0S4, G4N819, G4MYM7,L7JLQ6	0.204518	0.545922	0.125
GO:0016887	ATPase activity	F	3	70	80	2498	3.75	2.80224	over	G4NCV5, L7IFS2, L7IIP8	L7I5S7, G4MLP7, G4NJF8, G4NCY2, L7I962, L7IKZ8, L7I8S9, G4N471, G4MS63, G5EHV3, G4N0M7, L7IHN3, G4N778, G4MS02, G4MRK9, G4N9V9, G4N9R1, G4N6F4, G4N9L5, L7I7U1, G4MR71, G4MR70, G4NC33, L7IDH1, L7I1B4, G4MTV8, A4R227, G4MKA5, G4NHU5, G4MU02, L7IA82, G4MNA5, A4RGU2, L7J4W9, G4MTI0, L7IMK3, G4MTH3, G4MZR9, G4MMX1, L7ID12, L7JNA7, G4NB88, G4MPV8, G4NAT1, G4NAR5, G4NE77, G4MSV3, L7HRF4, L7ILV5, G4MT44,…	0.20617	0.548717	0.0428571
GO:0009199	ribonucleoside triphosphate metabolic process	P	2	35	80	2498	2.5	1.40112	over	L7IFS2, L7IIP8	G4NJF8, G4N0M7, G4N9W2, G4NIR8, G4MXL7, G5EHA3, G4MNX1, G4MXJ6, G4MR70, O13315, G4MTS8, L7IZM5, G4MU02, L7I7B8, L7I155, G4N5J5, L7JQP2, Q2KGE3, G4NHG8, L7JNA7, G4NKJ4, L7HXY9, G4MN05, G4NAT1, G4N236, G4MML2, A4RD93, G4MPK2, G4NAE0, G4MSK7, L7IIC8, L7JCT0, A4QUI2,L7IFS2, L7IIP8	0.21	0.554264	0.0571429
GO:0009156	ribonucleoside monophosphate biosynthetic process	P	2	35	80	2498	2.5	1.40112	over	L7IFS2, L7IIP8	G4NJF8, Q2KF88, G4N0M7, L7IL10, G4N6P6, G4NIR8, G5EHA3, G4MXJ6, G4MR70, L7IGQ8, G4MU94, G4MTS8, A4QQ05, G4MU02, G4MX54, L7HYD0, G4MTF2, Q2KGE3, L7JNA7, L7HUS2, L7I730, G4NAT1, G4MSW9, G4MT74, A4RD93, L7IM78, G4MPK2, G4MW80, G4NAE0, L7ILL8, A4QXV8, G4MSB1, G4MSA2,L7IFS2, L7IIP8	0.21	0.554264	0.0571429
GO:0009124	nucleoside monophosphate biosynthetic process	P	2	35	80	2498	2.5	1.40112	over	L7IFS2, L7IIP8	G4NJF8, Q2KF88, G4N0M7, L7IL10, G4N6P6, G4NIR8, G5EHA3, G4MXJ6, G4MR70, L7IGQ8, G4MU94, G4MTS8, A4QQ05, G4MU02, G4MX54, L7HYD0, G4MTF2, Q2KGE3, L7JNA7, L7HUS2, L7I730, G4NAT1, G4MSW9, G4MT74, A4RD93, L7IM78, G4MPK2, G4MW80, G4NAE0, L7ILL8, A4QXV8, G4MSB1, G4MSA2,L7IFS2, L7IIP8	0.21	0.554264	0.0571429
GO:0033043	regulation of organelle organization	P	2	35	80	2498	2.5	1.40112	over	G4MSW6, G4MYZ4	L7J3M5, Q9UV51, G4MP09, L7I932, G4MV94, G4ND09, G4N770, G4N3J5, G4N707, G4N9R1, G4N9G7, L7HYY5, G4MKI5, G4MR53, G4NC20, G4MTR0, G4MZY6, G4MTL4, L7IJG1, L7I155, G4NHC3, G4N1S7, G4NH97, G4N517, Q2KG29, L7HXK8, G4MVR9, G4N7Q6, A4QRM8, L7JMJ1, G4MYS1, G4MZ20, G4NDD2,G4MSW6, G4MYZ4	0.21	0.554264	0.0571429
GO:0018193	peptidyl-amino acid modification	P	2	35	80	2498	2.5	1.40112	over	G4MY14, G4MSW6	G4MYH4, Q9UV51, G4MYB7, L7I8Q0, G5EI58, G4NFW8, L7I5H6, G4N770, G4MY94, G4N6Q8, G4NIS4, G5EHE9, G4N9J2, L7I538, G5EGZ7, G4MKI9, G4N2R0, G4N688, G4MQN7, G4NEK5, G4N2C1, L7JH46, G4NHA5, G4N4W5, G4MSU6, G4NGZ4, G4N4R1, G4NDQ2, Q2KG29, G4N4I8, G4MPB8, L7I9C8, G4MZ20,G4MY14, G4MSW6	0.21	0.554264	0.0571429
GO:0055085	transmembrane transport	P	3	72	80	2498	3.75	2.88231	over	L7IFS2, L7JLQ6, L7IIP8	L7I5S7, G4NJF8, G4ND84, L7I8S9, G4MS63, G5EHV3, G5EHU1, G4ND44, G4N0M7, L7IHN3, G4MS02, G4N9V9, G4NCI6, L7HWC7, G4N6F4, G4N9L5, G5EHA3, G4MKR0, G4ML28, G4MXJ6, L7I7W0, G4MQX6, L7HW56, L7I1H1, G4N2V6, G4MR70, L7IH07, G4NC33, L7IDH1, G4NC23, G4MNH8, G4N8Z1, G4MKA5, G4MTS8, G4N2M2, L7IGG2, L7IMR2, G4MU04, G4NBG2, G4MNA3, G4MTH3, G4MTG6, G4MMX1, G4N8K5, Q2KGE3, G4NHG8, L7JNA7, G4MPV8, L7IJ88, G4NAT1,…	0.2106	0.554264	0.0416667
GO:0003677	DNA binding	F	3	73	80	2498	3.75	2.92234	over	G4NCV5, G4MNI0, G4N0N1	G4N0X4, G4MVC9, G4MRX2, L7I954, G4N459, L7HZV6, G4N6Y5, G4N793, G4MV88, G4MS23, G4N784, G4MV80, A4R2S1, G5EHN4, L7JP49, G4NIV0, G4N3J5, G4MV10, G4NJ59, L7HPW5, L7I1W3, G4MUE8, G4N6D6, Q01168, L7IE27, Q52BY4, L7IGV0, G4NBX7, L7HW56, L7IAG4, G4MR84, G5EGX2, G4MR71, G4NC61, G4NEZ0, G4NBP7, G4MTU9, A4R227, G4MQN0, G4MU04, L7IJK4, L7I7C1, L7ICZ8, G4MK87, A4QVR2, L7IMK3, L7IA26, L7ID52, L7I0N9, L7I414,…	0.212655	0.557931	0.0410959
GO:0009161	ribonucleoside monophosphate metabolic process	P	2	36	80	2498	2.5	1.44115	over	L7IFS2, L7IIP8	G4MLN4, G4NJF8, Q2KF88, G4N0M7, L7IL10, G4N6P6, G4NIR8, G5EHA3, G4MXJ6, G4MR70, L7IGQ8, G4MU94, G4MTS8, A4QQ05, G4MU02, G4MX54, L7HYD0, G4MTF2, Q2KGE3, L7JNA7, L7HUS2, L7I730, G4NAT1, G4MSW9, G4MT74, A4RD93, L7IM78, G4MPK2, G4MW80, G4NAE0, L7ILL8, A4QXV8, G4MSB1, G4MSA2,L7IFS2, L7IIP8	0.215312	0.559279	0.0555556
GO:0009123	nucleoside monophosphate metabolic process	P	2	36	80	2498	2.5	1.44115	over	L7IFS2, L7IIP8	G4MLN4, G4NJF8, Q2KF88, G4N0M7, L7IL10, G4N6P6, G4NIR8, G5EHA3, G4MXJ6, G4MR70, L7IGQ8, G4MU94, G4MTS8, A4QQ05, G4MU02, G4MX54, L7HYD0, G4MTF2, Q2KGE3, L7JNA7, L7HUS2, L7I730, G4NAT1, G4MSW9, G4MT74, A4RD93, L7IM78, G4MPK2, G4MW80, G4NAE0, L7ILL8, A4QXV8, G4MSB1, G4MSA2,L7IFS2, L7IIP8	0.215312	0.559279	0.0555556
GO:0006790	sulfur compound metabolic process	P	2	37	80	2498	2.5	1.48118	over	G4MR82, G4ML75	G4NJI5, G4N3Y5, G4NCU5, G4NCR9, G4N6X9, G4N796, G4MV96, G4N790, G4N783, L7HZR6, G4N769, G4NCL5, G4N9X2, G4MV08, G4N0B5, G4NIR4, G4NIQ1, G4MUJ2, G4N2Y4, L7I4M6, G4NC46, L7HYV5, L7I1B4, G4N2P1, L7IPT5, A4RK52, L7ICP6, G4NHC0, G4N4R7, G4N7W0, L7IM16, G4MMA8, G4N1C2, G4MZ63, G4NGH5,G4MR82, G4ML75	0.220404	0.559279	0.0540541
GO:0009260	ribonucleotide biosynthetic process	P	2	37	80	2498	2.5	1.48118	over	L7IFS2, L7IIP8	G4NJF8, Q2KF88, G4N0M7, L7IL10, G4N6P6, G4NIR8, G5EHA3, G4MXJ6, G4MR70, L7IGQ8, G4MU94, G4MTS8, A4QQ05, G4MU02, G4MX54, L7HYD0, G4MTF2, Q2KGE3, L7JNA7, L7HXY9, L7HUS2, L7I730, L7IFQ0, G4NAT1, G4N236, G4MSW9, A4RD93, L7IM78, D0ERY8, G4MPK2, G4NAE0, L7ILL8, A4QXV8, G4MSB1, G4MSA2,L7IFS2, L7IIP8	0.220404	0.559279	0.0540541
GO:0046390	ribose phosphate biosynthetic process	P	2	37	80	2498	2.5	1.48118	over	L7IFS2, L7IIP8	G4NJF8, Q2KF88, G4N0M7, L7IL10, G4N6P6, G4NIR8, G5EHA3, G4MXJ6, G4MR70, L7IGQ8, G4MU94, G4MTS8, A4QQ05, G4MU02, G4MX54, L7HYD0, G4MTF2, Q2KGE3, L7JNA7, L7HXY9, L7HUS2, L7I730, L7IFQ0, G4NAT1, G4N236, G4MSW9, A4RD93, L7IM78, D0ERY8, G4MPK2, G4NAE0, L7ILL8, A4QXV8, G4MSB1, G4MSA2,L7IFS2, L7IIP8	0.220404	0.559279	0.0540541
GO:0016874	ligase activity	F	3	79	80	2498	3.75	3.16253	over	G5EHD8, G4NB93, G4N0N1	G4MLR6, G4N7B3, G4MVB1, L7I5Q1, L7I612, G4MS82, G4NCV3, Q2KF88, G4MS65, G4N3U3, G4ND55, G4ND54, G4NCR9, G4N783, G4NG70, G4N9Z1, L7IL10, G4N9Y8, G4NG28, G4NG12, G4NJ74, G4N3J5, G4N9V1, G4MV08, G4N3I0, L7IHC9, G4N6G1, L7I1N4, L7INF4, G4MNV7, L7I533, G4N066, G5EH95, L7I4K8, L7IJV2, G4NC46, L7HYV5, G4MU94, G4NF73, G4N2P1, G4NHZ1, G5EH02, L7HSD6, G4N2L8, G4MTP1, L7IA33, L7ICX3, G4MZT1, L7ICU7, G4MTF2,…	0.222743	0.559279	0.0379747
GO:0044429	mitochondrial part	C	3	79	80	2498	3.75	3.16253	over	L7IFS2, L7HXB7, L7IIP8	L7IUR7, G4N7C7, L7HQL8, Q9UV51, L7IBJ2, G4NJF8, G4MRU1, G4ND56, G4ND44, G4N0M7, G4MRP4, G5EHQ7, A4QR21, G4N9W5, G4N6P6, A4RF25, L7HPV8, L7INN6, G4MUK8, G5EHF6, A4R935, G4N6G8, G4MUF9, G4N6E9, G4MKR0, G4ML28, G4MXJ6, A4R5F6, G5EGX5, G4NIC7, G4MR70, G4MR35, G4MTS8, G4MWX0, A4RE46, G4N5P5, G4MU04, G4MWT0, L7IA56, G4MWJ5, Q2KGE3, L7JNA7, L7I9Z0, L7HXY9, L7IJ88, G4NAT3, G4NAT1, Q9UVT8, G4NAR5, G4N598,…	0.222743	0.559279	0.0379747
GO:0003899	DNA-directed RNA polymerase activity	F	1	9	80	2498	1.25	0.360288	over	G4MSN8	G4NBX7, L7HW56, G4MR84, G4MTU9, G4MQN0, L7IA26, G4MT89, L7HRG6,G4MSN8	0.222783	0.559279	0.111111
GO:0044038	cell wall macromolecule biosynthetic process	P	1	9	80	2498	1.25	0.360288	over	G5EHD8	G4NFW8, G4NG12, G4MY73, G4NBZ7, L7HYY2, G4MNG3, G4MTL4, G4NEH2,G5EHD8	0.222783	0.559279	0.111111
GO:0006475	internal protein amino acid acetylation	P	1	9	80	2498	1.25	0.360288	over	G4MSW6	Q9UV51, L7I5H6, G4NIS4, G4N9J2, L7I538, G4NGZ4, G4NDQ2, G4N4I8,G4MSW6	0.222783	0.559279	0.111111
GO:0004222	metalloendopeptidase activity	F	1	9	80	2498	1.25	0.360288	over	G4MKP3	G4N7C7, G4MRJ0, A4RF25, A4QWP8, L7I7G7, G4N2B8, G4N5F1, G4NH61,G4MKP3	0.222783	0.559279	0.111111
GO:0018394	peptidyl-lysine acetylation	P	1	9	80	2498	1.25	0.360288	over	G4MSW6	Q9UV51, L7I5H6, G4NIS4, G4N9J2, L7I538, G4NGZ4, G4NDQ2, G4N4I8,G4MSW6	0.222783	0.559279	0.111111
GO:0018393	internal peptidyl-lysine acetylation	P	1	9	80	2498	1.25	0.360288	over	G4MSW6	Q9UV51, L7I5H6, G4NIS4, G4N9J2, L7I538, G4NGZ4, G4NDQ2, G4N4I8,G4MSW6	0.222783	0.559279	0.111111
GO:1901663	quinone biosynthetic process	P	1	9	80	2498	1.25	0.360288	over	L7JLQ6	G4MP80, L7IBJ2, G5EHF6, L7JI42, L7IA56, G4N232, L7J0S4, G4MYM7,L7JLQ6	0.222783	0.559279	0.111111
GO:1901661	quinone metabolic process	P	1	9	80	2498	1.25	0.360288	over	L7JLQ6	G4MP80, L7IBJ2, G5EHF6, L7JI42, L7IA56, G4N232, L7J0S4, G4MYM7,L7JLQ6	0.222783	0.559279	0.111111
GO:0042375	quinone cofactor metabolic process	P	1	9	80	2498	1.25	0.360288	over	L7JLQ6	G4MP80, L7IBJ2, G5EHF6, L7JI42, L7IA56, G4N232, L7J0S4, G4MYM7,L7JLQ6	0.222783	0.559279	0.111111
GO:0034062	RNA polymerase activity	F	1	9	80	2498	1.25	0.360288	over	G4MSN8	G4NBX7, L7HW56, G4MR84, G4MTU9, G4MQN0, L7IA26, G4MT89, L7HRG6,G4MSN8	0.222783	0.559279	0.111111
GO:0031334	positive regulation of protein complex assembly	P	1	9	80	2498	1.25	0.360288	over	G4MYZ4	L7J3M5, G4ND09, G4N9R1, G4MTR0, G4MZY6, G4NHC3, G4N1S7, L7HTV1,G4MYZ4	0.222783	0.559279	0.111111
GO:0051537	2 iron, 2 sulfur cluster binding	F	1	9	80	2498	1.25	0.360288	over	L7IWV8	L7I5S7, G4MUY9, L7INN6, G4N9J7, G4MXB8, G5EH09, A4RE46, G4N4E1,L7IWV8	0.222783	0.559279	0.111111
GO:0016573	histone acetylation	P	1	9	80	2498	1.25	0.360288	over	G4MSW6	Q9UV51, L7I5H6, G4NIS4, G4N9J2, L7I538, G4NGZ4, G4NDQ2, G4N4I8,G4MSW6	0.222783	0.559279	0.111111
GO:0045426	quinone cofactor biosynthetic process	P	1	9	80	2498	1.25	0.360288	over	L7JLQ6	G4MP80, L7IBJ2, G5EHF6, L7JI42, L7IA56, G4N232, L7J0S4, G4MYM7,L7JLQ6	0.222783	0.559279	0.111111
GO:0006749	glutathione metabolic process	P	1	9	80	2498	1.25	0.360288	over	G4MR82	G4N783, G4N9X2, G4MV08, G4MUJ2, L7I4M6, G4NHC0, L7IM16, G4N1C2,G4MR82	0.222783	0.559279	0.111111
GO:0006744	ubiquinone biosynthetic process	P	1	9	80	2498	1.25	0.360288	over	L7JLQ6	G4MP80, L7IBJ2, G5EHF6, L7JI42, L7IA56, G4N232, L7J0S4, G4MYM7,L7JLQ6	0.222783	0.559279	0.111111
GO:0006743	ubiquinone metabolic process	P	1	9	80	2498	1.25	0.360288	over	L7JLQ6	G4MP80, L7IBJ2, G5EHF6, L7JI42, L7IA56, G4N232, L7J0S4, G4MYM7,L7JLQ6	0.222783	0.559279	0.111111
GO:0070589	cellular component macromolecule biosynthetic process	P	1	9	80	2498	1.25	0.360288	over	G5EHD8	G4NFW8, G4NG12, G4MY73, G4NBZ7, L7HYY2, G4MNG3, G4MTL4, G4NEH2,G5EHD8	0.222783	0.559279	0.111111
GO:0015926	glucosidase activity	F	1	9	80	2498	1.25	0.360288	over	G4NES1	G4MUN8, G4NCF7, L7HQ55, L7IWE9, L7IYV3, G4N7Z0, G4NGR9, G4MSG8,G4NES1	0.222783	0.559279	0.111111
GO:0071822	protein complex subunit organization	P	3	81	80	2498	3.75	3.24259	over	G4MYZ4, L7I7T1, L7I9Y4	L7J3M5, G4N184, G4MYI1, G4NJF8, G4NCY2, L7I962, G4MP20, G4ND63, G4NJB0, G4ND54, L7II05, G4MV90, G4MLE5, G4ND09, G4MRM8, G5EHN4, G4NFR7, G4N3J5, L7I1W3, G4N9R1, L7HZD1, G4N6G8, G4N6F3, G4N6D6, G4N9J2, G4MNT9, L7I1I2, L7I7U1, L7HYY5, G4MKI5, G4MR53, L7IK65, G4NC31, G4MR39, G4N2R8, G4NLD1, L7I1B3, G4MTV8, L7IDF2, A4R227, G5EH01, G4MTR0, G4N5M5, G4MZY6, G4N5J5, A4QVR2, L7IG76, G4N8F9, G4MWF3, G4NAV1,…	0.225263	0.563856	0.037037
GO:0009141	nucleoside triphosphate metabolic process	P	2	38	80	2498	2.5	1.52122	over	L7IFS2, L7IIP8	G4NJF8, G4N0M7, L7I8J4, G4N9W2, G4NIR8, G4MXL7, G5EHA3, G4MNX1, G4MXJ6, G4MR70, O13315, G4MTS8, L7IZM5, G4MU02, A4R1J6, L7I7B8, L7I155, G4N5J5, L7JQP2, Q2KGE3, G4NHG8, L7JNA7, G4NKJ4, L7HXY9, G4MN05, G4NAT1, G4N236, G4MML2, A4RD93, G4MPK2, G4NAE0, G4MSK7, L7IIC8, L7JCT0, G4MM52, A4QUI2,L7IFS2, L7IIP8	0.225275	0.563856	0.0526316
GO:0005743	mitochondrial inner membrane	C	2	39	80	2498	2.5	1.56125	over	L7IFS2, L7IIP8	G4N7C7, L7HQL8, Q9UV51, L7IBJ2, G4NJF8, G4N0M7, G4MRP4, G5EHQ7, G4N6P6, L7INN6, G4MUK8, G5EHF6, G4N6G8, G4MUF9, G4MKR0, G4MXJ6, G4MR70, G4MR35, G4MTS8, G4MWT0, L7IA56, Q2KGE3, L7JNA7, L7IJ88, G4NAT1, G4N4W0, G4NE44, G4MPK2, G4NE12, G4N4M8, G4NAE0, L7I398, D4NXG0, L7HQW4, G4N4E1, L7I335, G4MSB1,L7IFS2, L7IIP8	0.229923	0.572939	0.0512821
GO:0016054	organic acid catabolic process	P	2	40	80	2498	2.5	1.60128	over	G4N8K7, G4NAT5	L7IUR7, G4N166, G4N0T6, G4NCU0, G4N3T2, G4MLG1, L7IKU5, L7HQB9, G4MV87, G5EI34, L7I5E2, A4REV8, Q96X22, G4MY85, G5EHJ2, G5EHG3, G4MUF4, G4MXJ4, G4MNR9, L7I4L2, G4MTY9, L7I4F7, L7JL17, G5EH09, L7HYL7, L7IPT5, G4N2C2, G4NAT3, G4N1S1, G4N4R7, G4NGW1, G4NGT3, G4N4N6, G4N1F2, Q9P4R4, G4MZ14, L7HU93, G4N4A9,G4N8K7, G4NAT5	0.234347	0.580116	0.05
GO:0019866	organelle inner membrane	C	2	40	80	2498	2.5	1.60128	over	L7IFS2, L7IIP8	G4N7C7, L7HQL8, Q9UV51, L7IBJ2, G4NJF8, G4N0M7, G4MRP4, G5EHQ7, G4N6P6, L7INN6, G4MUK8, G5EHF6, G4N6G8, G4MUF9, G4MKR0, G4MXJ6, G4MR70, G4MR35, G4MTS8, G4MWT0, L7IA56, Q2KGE3, L7JNA7, L7IJ88, G4NAT1, G4N4W0, G4MZB2, G4NE44, G4MPK2, G4NE12, G4N4M8, G4NAE0, L7I398, D4NXG0, L7HQW4, G4N4E1, L7I335, G4MSB1,L7IFS2, L7IIP8	0.234347	0.580116	0.05
GO:0046395	carboxylic acid catabolic process	P	2	40	80	2498	2.5	1.60128	over	G4N8K7, G4NAT5	L7IUR7, G4N166, G4N0T6, G4NCU0, G4N3T2, G4MLG1, L7IKU5, L7HQB9, G4MV87, G5EI34, L7I5E2, A4REV8, Q96X22, G4MY85, G5EHJ2, G5EHG3, G4MUF4, G4MXJ4, G4MNR9, L7I4L2, G4MTY9, L7I4F7, L7JL17, G5EH09, L7HYL7, L7IPT5, G4N2C2, G4NAT3, G4N1S1, G4N4R7, G4NGW1, G4NGT3, G4N4N6, G4N1F2, Q9P4R4, G4MZ14, L7HU93, G4N4A9,G4N8K7, G4NAT5	0.234347	0.580116	0.05
GO:0006144	purine nucleobase metabolic process	P	2	41	80	2498	2.5	1.64131	over	G4ML75, G4MSN8	G4NJI5, G4MLP7, G4MLN4, Q2KF88, L7IL10, G4N6P6, G4NIT8, G4MXS1, G4MNY7, G4N9J7, G4NBX7, L7HW56, G4MR84, L7IGQ8, L7HSK0, G4MU94, L7IK42, G4N5P6, A4R1J6, L7IA26, G4MWN2, G4MTF2, L7HXY9, L7HUS2, L7I730, G4MSW9, G4MT89, L7HRG6, G4MT74, A4RD93, L7IM78, G4MW80, G4N7W0, L7ILL8, A4QXV8, G4NDB5, G4MSB1, G4MSA2, G4MYL6,G4ML75, G4MSN8	0.238547	0.580116	0.0487805
GO:0051235	maintenance of location	P	1	10	80	2498	1.25	0.40032	over	G4MNI0	L7II05, G4MV94, G4MLE5, G4N770, G4N6L6, G4MU71, G4N517, Q2KG29, L7JMJ1,G4MNI0	0.23968	0.580116	0.1
GO:0045185	maintenance of protein location	P	1	10	80	2498	1.25	0.40032	over	G4MNI0	L7II05, G4MV94, G4MLE5, G4N770, G4N6L6, G4MU71, G4N517, Q2KG29, L7JMJ1,G4MNI0	0.23968	0.580116	0.1
GO:0044092	negative regulation of molecular function	P	1	10	80	2498	1.25	0.40032	over	G4MWG4	G4N072, G4N688, G4MTW7, L7HVF2, L7I155, G4NE61, D0ERY8, L7IFB6, A4QRM8,G4MWG4	0.23968	0.580116	0.1
GO:0006473	protein acetylation	P	1	10	80	2498	1.25	0.40032	over	G4MSW6	Q9UV51, L7I5H6, G4NIS4, G4N9J2, L7I538, G4NGZ4, G4N4R1, G4NDQ2, G4N4I8,G4MSW6	0.23968	0.580116	0.1
GO:0016881	acid-amino acid ligase activity	F	1	10	80	2498	1.25	0.40032	over	G4NB93	Q2KF88, G4ND54, G4N783, G4N9V1, G4MV08, L7HSD6, G4MZI8, G4MVU5, L7HU86,G4NB93	0.23968	0.580116	0.1
GO:0033044	regulation of chromosome organization	P	1	10	80	2498	1.25	0.40032	over	G4MSW6	Q9UV51, L7I932, G4MV94, G4N770, G4NC20, G4N517, L7HXK8, L7JMJ1, G4MZ20,G4MSW6	0.23968	0.580116	0.1
GO:0051651	maintenance of location in cell	P	1	10	80	2498	1.25	0.40032	over	G4MNI0	L7II05, G4MV94, G4MLE5, G4N770, G4N6L6, G4MU71, G4N517, Q2KG29, L7JMJ1,G4MNI0	0.23968	0.580116	0.1
GO:0032507	maintenance of protein location in cell	P	1	10	80	2498	1.25	0.40032	over	G4MNI0	L7II05, G4MV94, G4MLE5, G4N770, G4N6L6, G4MU71, G4N517, Q2KG29, L7JMJ1,G4MNI0	0.23968	0.580116	0.1
GO:0032403	protein complex binding	F	1	10	80	2498	1.25	0.40032	over	G4NCV5	G4MLE5, G4MRH5, G4MKI5, O13315, G4MND3, G4MZY6, L7ID73, G4MZ20, L7HXA0,G4NCV5	0.23968	0.580116	0.1
GO:0030833	regulation of actin filament polymerization	P	1	10	80	2498	1.25	0.40032	over	G4MYZ4	L7J3M5, G4ND09, G4N9R1, L7HYY5, G4MR53, G4MTR0, G4MZY6, G4NHC3, G4N1S7,G4MYZ4	0.23968	0.580116	0.1
GO:0016579	protein deubiquitination	P	1	10	80	2498	1.25	0.40032	over	G4MZ61	G4N3Q1, G4MUT5, G5EHL1, L7I1S5, G4MXB0, L7IZT3, L7I6D9, G4N4M0, G4MPE9,G4MZ61	0.23968	0.580116	0.1
GO:0016567	protein ubiquitination	P	1	10	80	2498	1.25	0.40032	over	G4NB93	G4N3J5, G4N9V1, G4MUE8, L7HSD6, G4MZI8, Q9UVR2, G4N517, G4NJW3, L7HU86,G4NB93	0.23968	0.580116	0.1
GO:0042181	ketone biosynthetic process	P	1	10	80	2498	1.25	0.40032	over	L7JLQ6	G4MP80, L7IBJ2, G5EHF6, L7JI42, L7IA56, G4N232, G4NH42, L7J0S4, G4MYM7,L7JLQ6	0.23968	0.580116	0.1
GO:0032271	regulation of protein polymerization	P	1	10	80	2498	1.25	0.40032	over	G4MYZ4	L7J3M5, G4ND09, G4N9R1, L7HYY5, G4MR53, G4MTR0, G4MZY6, G4NHC3, G4N1S7,G4MYZ4	0.23968	0.580116	0.1
GO:0044712	single-organism catabolic process	P	2	43	80	2498	2.5	1.72138	over	G4N8K7, G4NAT5	L7IUR7, G4N166, G4N0T6, G4NCU0, G4N3T2, G4MLG1, L7IKU5, L7HQB9, G4MV87, G5EI34, L7I5E2, A4REV8, Q96X22, G4MY85, G5EHJ2, G5EHG3, G4MUF4, G4MXJ4, G4MNR9, G4N037, L7I4L2, G4MTY9, L7I4F7, L7JL17, G5EH09, G4N5P6, L7HYL7, L7IPT5, G4N2C2, G4NAT3, G4N1S1, G4N4R7, G4NGW1, G4NGT3, G4N4N6, G4N1F2, Q9P4R4, G4MZ14, L7HU93, G4N4A9, G4MYL6,G4N8K7, G4NAT5	0.246275	0.588479	0.0465116
GO:0009108	coenzyme biosynthetic process	P	2	43	80	2498	2.5	1.72138	over	L7JLQ6, L7IF18	G4MP80, L7IBJ2, G5EHY4, G4NCV3, Q2KF83, Q2KF71, G4N0N7, G4ND37, A4REV8, G4NCL5, G4N3H6, G5EHF6, G5EHE5, G4MUC3, G4NC97, G4MNR9, L7JI42, G5EGX5, G4MKI2, G4MU99, G4NBP8, A4QQ05, G4N5R3, G4N2H4, L7IA56, G4N5H5, L7HYD0, G4MTF1, L7IFQ0, G4N232, G4MMK2, L7IM50, L7ILR1, G4MW52, G4NH43, G4N4K3, L7J0S4, G4MYW2, G4NAB9, L7HXC2, G4MYM7,L7JLQ6, L7IF18	0.246275	0.588479	0.0465116
GO:0022804	active transmembrane transporter activity	F	2	43	80	2498	2.5	1.72138	over	L7IFS2, L7IIP8	L7I5S7, G4NJF8, L7IKZ8, L7I8S9, G4N471, G4MS63, G5EHV3, G4ND44, G4N0M7, L7IHN3, G4MS02, L7IKM3, G4N9V9, L7HWC7, G4N6F4, G4N9L5, G4N2V6, G4MR70, G4NC33, G4N331, L7IDH1, G4N8Z1, G4MU04, G4MU02, G4MNA5, G4MTI0, G4MTH3, G4MMX1, L7JNA7, G4MPV8, G4NAT1, G4NE77, L7ILV5, G4N7X3, G4MPK2, G4MSP7, G4MMA1, G4MSM0, G4NAE0, G4MPA0, D4NXF3,L7IFS2, L7IIP8	0.246275	0.588479	0.0465116
GO:0044282	small molecule catabolic process	P	2	43	80	2498	2.5	1.72138	over	G4N8K7, G4NAT5	L7IUR7, G4N166, G4N0T6, G4NCU0, G4N3T2, G4MLG1, L7IKU5, L7HQB9, G4MV87, G5EI34, L7I5E2, A4REV8, Q96X22, G4MY85, G5EHJ2, G5EHG3, G4MUF4, G4MXJ4, G4MNR9, G4N037, L7I4L2, G4MTY9, L7I4F7, L7JL17, G5EH09, G4N5P6, L7HYL7, L7IPT5, G4N2C2, G4NAT3, G4N1S1, G4N4R7, G4NGW1, G4NGT3, G4N4N6, G4N1F2, Q9P4R4, G4MZ14, L7HU93, G4N4A9, G4MYL6,G4N8K7, G4NAT5	0.246275	0.588479	0.0465116
GO:0006575	cellular modified amino acid metabolic process	P	2	43	80	2498	2.5	1.72138	over	G4MR82, L7IF18	G4NCV3, G4N0N7, G4ND37, G4MS36, G4MV96, G4N783, G4NCL5, G4N9X2, G4MV08, G4MUJ2, G5EHE5, G4MRB4, L7I1N4, G4MUC3, G4NC97, G4MNR9, L7I4M6, G4MKI2, G4MU99, L7I4F7, G4N5R3, G4N2H4, A4RK52, G4NHC0, L7IFQ0, G4N1S1, G4MMK2, G4N4R7, L7IM16, G4MW52, G4NH43, G4MMA8, G4MYW2, G4N7P1, G4N1C2, G4MZ63, G4MPB8, G4NDG3, L7HXC2, L7HU93, G4MSA2,G4MR82, L7IF18	0.246275	0.588479	0.0465116
GO:0016853	isomerase activity	F	2	45	80	2498	2.5	1.80144	over	L7HXW3, G4MY14	G4MLR7, G4MM08, G4MYB7, L7IBB6, G4MS23, G4NCP4, L7J9K1, G4N3L9, G4MY94, G4NIU5, G4MV01, G4N9S5, G5EHD0, G4MKS9, G4MUD1, G5EGZ7, G4MR71, G4MKI9, G4MU82, G5EH17, G4NBH9, G4MX57, G4NHG1, G4N8G0, L7HS12, G4MPX2, G4NB53, Q9UVT8, G4N1Q3, G4N4W5, G4MSU7, G4MT46, L7IFG6, G4NDN8, G4MW52, G4MMA8, L7IFC7, D4NXI8, G4MYU8, L7I9C8, G4MVL8, L7HU76, L7HQP2,L7HXW3, G4MY14	0.253115	0.590502	0.0444444
GO:0051258	protein polymerization	P	1	11	80	2498	1.25	0.440352	over	G4MYZ4	L7J3M5, G4ND09, G4N9R1, L7HYY5, G4MR53, G4MTR0, G4MZY6, G4N5J5, G4NHC3, G4N1S7,G4MYZ4	0.255277	0.590502	0.0909091
GO:0045814	negative regulation of gene expression, epigenetic	P	1	11	80	2498	1.25	0.440352	over	G4MSW6	G4MVC9, L7HZV6, G4N9J2, G4MR84, G4N2R8, L7IN27, G4NEL4, A4QVR2, L7IJ89, G4N4I8,G4MSW6	0.255277	0.590502	0.0909091
GO:0008064	regulation of actin polymerization or depolymerization	P	1	11	80	2498	1.25	0.440352	over	G4MYZ4	L7J3M5, G4ND09, G4N9R1, L7HYY5, G4MKI5, G4MR53, G4MTR0, G4MZY6, G4NHC3, G4N1S7,G4MYZ4	0.255277	0.590502	0.0909091
GO:0016866	intramolecular transferase activity	F	1	11	80	2498	1.25	0.440352	over	L7HXW3	L7IBB6, G4MKS9, G4MUD1, G4N8G0, L7HS12, Q9UVT8, G4N1Q3, G4MSU7, G4NDN8, L7HQP2,L7HXW3	0.255277	0.590502	0.0909091
GO:0043543	protein acylation	P	1	11	80	2498	1.25	0.440352	over	G4MSW6	Q9UV51, L7I5H6, G4NIS4, G4N9J2, L7I538, G4MU40, G4NGZ4, G4N4R1, G4NDQ2, G4N4I8,G4MSW6	0.255277	0.590502	0.0909091
GO:0004180	carboxypeptidase activity	F	1	11	80	2498	1.25	0.440352	over	G4MQH4	G4ND07, G4NFU2, G4NFG3, G4N065, G4NIA1, L7HRY1, G4N2A5, A4RPY8, L7HNX3, G4MZ32,G4MQH4	0.255277	0.590502	0.0909091
GO:0006342	chromatin silencing	P	1	11	80	2498	1.25	0.440352	over	G4MSW6	G4MVC9, L7HZV6, G4N9J2, G4MR84, G4N2R8, L7IN27, G4NEL4, A4QVR2, L7IJ89, G4N4I8,G4MSW6	0.255277	0.590502	0.0909091
GO:0072329	monocarboxylic acid catabolic process	P	1	11	80	2498	1.25	0.440352	over	G4N8K7	G4MLG1, L7HQB9, G4MV87, G5EHJ2, G4MUF4, G4MXJ4, G5EH09, G4NGT3, G4N1F2, G4N4A9,G4N8K7	0.255277	0.590502	0.0909091
GO:0018205	peptidyl-lysine modification	P	1	11	80	2498	1.25	0.440352	over	G4MSW6	Q9UV51, L7I5H6, G4NIS4, G4N9J2, L7I538, G4N2R0, G4NGZ4, G4NDQ2, G4N4I8, G4MPB8,G4MSW6	0.255277	0.590502	0.0909091
GO:0016684	oxidoreductase activity, acting on peroxide as acceptor	F	1	11	80	2498	1.25	0.440352	over	A4QUT2	A4R5S9, L7HPV8, L7I4M6, G4MXC5, G4NHY5, G4N931, L7HS67, G4MPL3, L7IM16, G4MZ98,A4QUT2	0.255277	0.590502	0.0909091
GO:0006804	peroxidase reaction	P	1	11	80	2498	1.25	0.440352	over	A4QUT2	A4R5S9, L7HPV8, L7I4M6, G4MXC5, G4NHY5, G4N931, L7HS67, G4MPL3, L7IM16, G4MZ98,A4QUT2	0.255277	0.590502	0.0909091
GO:0004601	peroxidase activity	F	1	11	80	2498	1.25	0.440352	over	A4QUT2	A4R5S9, L7HPV8, L7I4M6, G4MXC5, G4NHY5, G4N931, L7HS67, G4MPL3, L7IM16, G4MZ98,A4QUT2	0.255277	0.590502	0.0909091
GO:0010639	negative regulation of organelle organization	P	1	11	80	2498	1.25	0.440352	over	G4MSW6	G4MP09, G4N3J5, L7HYY5, G4MKI5, G4MR53, G4MZY6, L7I155, L7JMJ1, G4MZ20, G4NDD2,G4MSW6	0.255277	0.590502	0.0909091
GO:0030832	regulation of actin filament length	P	1	11	80	2498	1.25	0.440352	over	G4MYZ4	L7J3M5, G4ND09, G4N9R1, L7HYY5, G4MKI5, G4MR53, G4MTR0, G4MZY6, G4NHC3, G4N1S7,G4MYZ4	0.255277	0.590502	0.0909091
GO:0006090	pyruvate metabolic process	P	1	11	80	2498	1.25	0.440352	over	G4N0N1	G4N6T3, G4MV32, G4MXS1, G5EGX5, G4N640, G4N2L8, L7ICX3, G4NB71, L7ILR1, L7IUW2,G4N0N1	0.255277	0.590502	0.0909091
GO:0008235	metalloexopeptidase activity	F	1	11	80	2498	1.25	0.440352	over	G4MQ02	A4QUC1, G4ND07, G4NFU2, G4NFG3, G4N065, G4NIA1, G4N2A5, A4RDI6, L7HNX3, G4MYR5,G4MQ02	0.255277	0.590502	0.0909091
GO:0007126	meiosis	P	1	11	80	2498	1.25	0.440352	over	G4MNI0	Q9UV51, L7II05, G5EI58, G4MLE5, G4N770, L7I538, G4MZB2, G4MSR3, L7JMJ1, G4MZ20,G4MNI0	0.255277	0.590502	0.0909091
GO:0043130	ubiquitin binding	F	1	11	80	2498	1.25	0.440352	over	G4MYZ4	G4MYL1, L7HTM9, G4MS79, G4MS34, G4MUE8, L7I1B3, G4N2Q1, G4N7Y7, G4N517, G4NDD2,G4MYZ4	0.255277	0.590502	0.0909091
GO:0030041	actin filament polymerization	P	1	11	80	2498	1.25	0.440352	over	G4MYZ4	L7J3M5, G4ND09, G4N9R1, L7HYY5, G4MR53, G4MTR0, G4MZY6, G4N5J5, G4NHC3, G4N1S7,G4MYZ4	0.255277	0.590502	0.0909091
GO:0032182	small conjugating protein binding	F	1	11	80	2498	1.25	0.440352	over	G4MYZ4	G4MYL1, L7HTM9, G4MS79, G4MS34, G4MUE8, L7I1B3, G4N2Q1, G4N7Y7, G4N517, G4NDD2,G4MYZ4	0.255277	0.590502	0.0909091
GO:0006554	lysine catabolic process	P	1	11	80	2498	1.25	0.440352	over	G4NAT5	L7IUR7, G4N166, G4N0T6, G4N3T2, G5EI34, L7I4L2, G4NAT3, Q9P4R4, G4MZ14, L7HU93,G4NAT5	0.255277	0.590502	0.0909091
GO:0016071	mRNA metabolic process	P	2	46	80	2498	2.5	1.84147	over	G4MZ61, G4NAY8	A4QUF0, G4MM07, G4MRX5, L7I959, L7IUK3, L7I910, L7IL50, G4MUS7, G4MRL7, L7HN38, G4MXN3, L7HZD8, G4MKT8, G4MUF8, G4N6C6, G4N9I6, L7IH79, G4MXF4, G4NBW5, L7IH07, G4NC31, G4MR34, L7I1B4, E9P5D9, G4MTQ6, A4QVR2, G4N5D4, L7I795, L7ID12, G4MZK5, G4NHA4, G4NB38, G4MZE4, G4NDV8, G4N7X5, G4N872, G4NAC7, G4MSI0, A4R715, L7HQU5, G4MZ20, L7I2T7, L7IC48, D4NXC6,G4MZ61, G4NAY8	0.256206	0.590502	0.0434783
GO:0042592	homeostatic process	P	2	47	80	2498	2.5	1.88151	over	G4N8K7, G4MSW6	G4MLR8, L7IUR7, G4MM08, L7IKZ8, L7I8S9, G4MS63, G4MLG1, L7HQB9, G4MV87, G5EHQ5, G4N9Y4, G4N9X2, L7IKM3, G4N3J5, G4N9V9, G4NFB7, L7I7U6, G4MQX3, L7I4M6, G4N012, G4MXC5, G4MXB8, L7IK75, G4N348, G4N331, G4MU02, L7IMK3, G4MTH3, G4NAX8, L7JH46, G4MPX2, L7ILT1, G4MSP7, Q2KFP4, G4MZ82, D4NXI9, L7JMJ1, G4MYU8, G4MYS1, D4NXF5, D4NXD2, L7IC48, L7HXA0, G4N4C7, G4N4A9,G4N8K7, G4MSW6	0.25908	0.590502	0.0425532
GO:0051704	multi-organism process	P	2	47	80	2498	2.5	1.88151	over	G4MRS8, G4NHF4	O42622, G4MS58, L7II05, G5EHS9, G4MLE5, G4MUW5, G4MUV9, G4MV74, G4ND02, G4MS01, L7IHJ6, G4N6Q8, G4NIS9, L7I8C1, L7HPU4, G4MUG8, G4MQX3, G4MXC6, G4MKI0, L7IK65, G4N688, G5EH19, O13315, G4MKA5, G4NEQ0, A4RGT4, L7I7B8, G4N5J5, G4MTG6, G4MTF8, G4MMX0, G4N5C1, G4MQ91, G4NAS8, H2DQS1, G4MMG9, D0ERY8, L7I6E3, G4N7T3, G4N4L9, G4N4K3, A4QRM8, D4NXF5, L7I9A9, A4QUI2,G4MRS8, G4NHF4	0.25908	0.590502	0.0425532
GO:0032561	guanyl ribonucleotide binding	F	2	47	80	2498	2.5	1.88151	over	G4ML89, G4MVB0	G4N184, L7IBG0, G4ND63, L7HWP3, A0A060D1P1, L7IQZ1, G4N716, G4MY73, G4NCH8, L7HZK5, G4N9S6, L7J368, L7IAM7, G4MKQ4, G4MNT9, L7IGS3, G4NC31, G4MTX0, G5EH19, Q525S7, O13315, L7I4A6, G4N5M6, G4MZY8, L7JAT3, G4MTL4, G4N8I6, G4NB83, L7ISL9, L7J828, G4N1S3, G4MT59, G4NH97, G4N536, G4MPI5, G4MYY3, G4MYY2, G4N1E7, D4NXJ3, G4MYU6, L7I027, A4QXV8, G4MYS1, G4MSB4, G4MM52,G4ML89, G4MVB0	0.25908	0.590502	0.0425532
GO:0005525	GTP binding	F	2	47	80	2498	2.5	1.88151	over	G4ML89, G4MVB0	G4N184, L7IBG0, G4ND63, L7HWP3, A0A060D1P1, L7IQZ1, G4N716, G4MY73, G4NCH8, L7HZK5, G4N9S6, L7J368, L7IAM7, G4MKQ4, G4MNT9, L7IGS3, G4NC31, G4MTX0, G5EH19, Q525S7, O13315, L7I4A6, G4N5M6, G4MZY8, L7JAT3, G4MTL4, G4N8I6, G4NB83, L7ISL9, L7J828, G4N1S3, G4MT59, G4NH97, G4N536, G4MPI5, G4MYY3, G4MYY2, G4N1E7, D4NXJ3, G4MYU6, L7I027, A4QXV8, G4MYS1, G4MSB4, G4MM52,G4ML89, G4MVB0	0.25908	0.590502	0.0425532
GO:0019001	guanyl nucleotide binding	F	2	47	80	2498	2.5	1.88151	over	G4ML89, G4MVB0	G4N184, L7IBG0, G4ND63, L7HWP3, A0A060D1P1, L7IQZ1, G4N716, G4MY73, G4NCH8, L7HZK5, G4N9S6, L7J368, L7IAM7, G4MKQ4, G4MNT9, L7IGS3, G4NC31, G4MTX0, G5EH19, Q525S7, O13315, L7I4A6, G4N5M6, G4MZY8, L7JAT3, G4MTL4, G4N8I6, G4NB83, L7ISL9, L7J828, G4N1S3, G4MT59, G4NH97, G4N536, G4MPI5, G4MYY3, G4MYY2, G4N1E7, D4NXJ3, G4MYU6, L7I027, A4QXV8, G4MYS1, G4MSB4, G4MM52,G4ML89, G4MVB0	0.25908	0.590502	0.0425532
GO:0046128	purine ribonucleoside metabolic process	P	2	48	80	2498	2.5	1.92154	over	L7IFS2, L7IIP8	G4MLN4, G4NJF8, G4N0M7, G5EI09, L7IL10, G4NCL5, G4N9W2, G4N6P6, G4MXL7, G5EHA3, G4MNX1, G4MXJ6, G4MR70, O13315, G4MTS8, L7IZM5, G4MU02, L7I7B8, L7I155, G4N5J5, L7JQP2, G4MTF2, A4RK52, Q2KGE3, G4NHG8, L7JNA7, G4MWF9, G4NKJ4, L7HXY9, L7HUS2, G4MN05, L7IFQ0, G4NAT1, G4MML2, A4RD93, L7IM78, G4N4R7, G4MPK2, G4MMA8, G4NAE0, G4MSK7, L7ILL8, A4QXV8, L7IIC8, L7JCT0, A4QUI2,L7IFS2, L7IIP8	0.261741	0.590502	0.0416667
GO:0042278	purine nucleoside metabolic process	P	2	48	80	2498	2.5	1.92154	over	L7IFS2, L7IIP8	G4MLN4, G4NJF8, G4N0M7, G5EI09, L7IL10, G4NCL5, G4N9W2, G4N6P6, G4MXL7, G5EHA3, G4MNX1, G4MXJ6, G4MR70, O13315, G4MTS8, L7IZM5, G4MU02, L7I7B8, L7I155, G4N5J5, L7JQP2, G4MTF2, A4RK52, Q2KGE3, G4NHG8, L7JNA7, G4MWF9, G4NKJ4, L7HXY9, L7HUS2, G4MN05, L7IFQ0, G4NAT1, G4MML2, A4RD93, L7IM78, G4N4R7, G4MPK2, G4MMA8, G4NAE0, G4MSK7, L7ILL8, A4QXV8, L7IIC8, L7JCT0, A4QUI2,L7IFS2, L7IIP8	0.261741	0.590502	0.0416667
GO:0009165	nucleotide biosynthetic process	P	2	49	80	2498	2.5	1.96157	over	L7IFS2, L7IIP8	G4NJF8, Q2KF88, Q2KF71, G4N0M7, A4REV8, L7IL10, G4N6P6, G4MY73, G4N9S5, G4NIR8, G5EHA3, G4MXJ6, G4MUD1, G4MR70, L7IGQ8, G4MU94, G4MTX2, G4MTS8, A4QQ05, G4MU02, G4MX54, L7HYD0, G4MTF2, Q2KGE3, L7JNA7, L7HXY9, L7HUS2, G4N278, L7I730, L7IFQ0, G4NAT1, G4N236, G4MSW9, G4MT74, A4RD93, L7IM78, D0ERY8, L7IM50, G4MPK2, G4MW80, L7HUG7, G4NAE0, L7ILL8, A4QXV8, G4MSB1, G4MSA2, G4MYL3,L7IFS2, L7IIP8	0.264192	0.590502	0.0408163
GO:0042623	ATPase activity, coupled	F	2	49	80	2498	2.5	1.96157	over	L7IFS2, L7IIP8	L7I5S7, G4NJF8, G4NCY2, L7I962, L7IKZ8, L7I8S9, G4N471, G4MS63, G5EHV3, G4N0M7, L7IHN3, G4MS02, G4N9V9, G4N6F4, G4N9L5, L7I7U1, G4MR71, G4MR70, G4NC33, L7IDH1, L7I1B4, G4MTV8, G4MU02, L7IA82, G4MNA5, A4RGU2, G4MTI0, L7IMK3, G4MTH3, G4MZR9, G4MMX1, L7ID12, L7JNA7, G4MPV8, G4NAT1, G4NE77, L7HRF4, L7ILV5, G4MT44, G4MPK2, G4MSP7, G4NAF3, G4MVR9, L7IFB6, G4NAE0, G4MPA0, G4MLV2,L7IFS2, L7IIP8	0.264192	0.590502	0.0408163
GO:0051188	cofactor biosynthetic process	P	2	50	80	2498	2.5	2.0016	over	L7JLQ6, L7IF18	G4MP80, L7IBJ2, G5EHY4, G4NCV3, Q2KF83, Q2KF71, G4N0N7, G4ND37, A4REV8, G4NCL5, G4NCJ7, G4N3H6, G5EHF6, G5EHE5, G4MUC3, G4MUB5, G4NC97, G4MNR9, L7JI42, G4NID6, G4MR80, G5EGX5, G4MKI2, G4MU99, G4NBP8, G4NF46, A4QQ05, G4N5R3, G4N2H4, L7IA56, G4N5H5, L7HYD0, G4MTF1, L7IFQ0, G4N232, G4MMK2, L7IM50, L7ILR1, G4MW52, G4NH43, G4N4K3, L7J0S4, G4MYW2, G4NAB9, L7HR73, L7HXC2, G4MYM7, G4N0Y8,L7JLQ6, L7IF18	0.266435	0.590502	0.04
GO:1901293	nucleoside phosphate biosynthetic process	P	2	50	80	2498	2.5	2.0016	over	L7IFS2, L7IIP8	G4NJF8, Q2KF88, Q2KF71, G4N0M7, A4REV8, L7IL10, G4N6P6, G4MY73, G4N9S5, G4NIR8, G5EHA3, G4MXJ6, G4MUD1, G4MR70, L7IGQ8, G4MU94, G4MTX2, G4MTS8, A4QQ05, G4MU02, G4MX54, L7HYD0, G4MTF2, Q2KGE3, L7JNA7, L7HXY9, L7HUS2, G4N278, L7I730, L7IFQ0, G4NAT1, G4N236, G4MSW9, G4MT74, A4RD93, L7IM78, D0ERY8, L7IM50, G4MPK2, G4MW80, L7HUG7, G4NAE0, L7ILL8, A4QXV8, G4MSB1, G4MM52, G4MSA2, G4MYL3,L7IFS2, L7IIP8	0.266435	0.590502	0.04
GO:0009119	ribonucleoside metabolic process	P	2	51	80	2498	2.5	2.04163	over	L7IFS2, L7IIP8	G4MLN4, G4NJF8, G4N0M7, G5EI09, L7IL10, G4NCL5, G4N9W2, G4N6P6, G4NIR8, G4MXL7, G5EHA3, G4MNX1, G4MXJ6, G4MR70, O13315, G4MTS8, L7IZM5, G4MU02, L7IGC8, L7I7B8, L7I155, G4N5J5, L7JQP2, G4MTF2, A4RK52, Q2KGE3, G4NHG8, L7JNA7, G4MWF9, G4NKJ4, L7HXY9, L7HUS2, G4MN05, L7IFQ0, G4NAT1, G4N236, G4MML2, A4RD93, L7IM78, G4N4R7, G4MPK2, G4MMA8, G4NAE0, G4MSK7, L7ILL8, A4QXV8, L7IIC8, L7JCT0, A4QUI2,L7IFS2, …	0.268474	0.590502	0.0392157
GO:0016614	oxidoreductase activity, acting on CH-OH group of donors	F	2	51	80	2498	2.5	2.04163	over	G4MR82, L7HNP9	G4MYK1, G4N0T6, Q2KEY5, G4N485, G4NCU5, G4NCT5, G4ND37, G4MUX0, G4N428, G4N762, G4NFT6, G4MV32, A4QQN1, G4N6P6, G4NG04, G4MUJ2, G4N9J7, G4MXJ5, L7IQL9, A4QTE3, L7J8U8, Q12634, L7I4L2, G4MWZ3, G4N640, G4NEQ1, G4MND5, L7J8D4, G4N2H4, L7IGD3, G4NEK0, G4NBC2, G4N5G7, G4MWF9, L7HV61, L7JK77, G4NAT8, L7J7N1, L7HRF9, G4N4R6, G4MMD8, G4MT11, G4NGT3, G4N4N6, G4MW52, A4RD09, G4MPD6, L7HR94, L7IUW2,G4MR82, …	0.268474	0.590502	0.0392157
GO:0051129	negative regulation of cellular component organization	P	1	12	80	2498	1.25	0.480384	over	G4MSW6	G4MP09, G4N3J5, L7HYY5, G4MKI5, G4MR53, G4MZY6, L7I155, Q2KG29, L7JMJ1, G4MZ20, G4NDD2,G4MSW6	0.269638	0.590502	0.0833333
GO:0042440	pigment metabolic process	P	1	12	80	2498	1.25	0.480384	over	G4ML75	Q2KF88, G4MUB5, P56221, G4NID6, Q12634, G4MU94, G4MU23, G4MSW9, L7ILL8, L7HR73, G4N0Y8,G4ML75	0.269638	0.590502	0.0833333
GO:0009068	aspartate family amino acid catabolic process	P	1	12	80	2498	1.25	0.480384	over	G4NAT5	L7IUR7, G4N166, G4N0T6, G4N3T2, G5EI34, L7I4L2, L7IPT5, G4NAT3, Q9P4R4, G4MZ14, L7HU93,G4NAT5	0.269638	0.590502	0.0833333
GO:0046148	pigment biosynthetic process	P	1	12	80	2498	1.25	0.480384	over	G4ML75	Q2KF88, G4MUB5, P56221, G4NID6, Q12634, G4MU94, G4MU23, G4MSW9, L7ILL8, L7HR73, G4N0Y8,G4ML75	0.269638	0.590502	0.0833333
GO:0046112	nucleobase biosynthetic process	P	1	12	80	2498	1.25	0.480384	over	G4ML75	G4MVB1, G4NJG9, L7I954, G4MS82, Q2KF88, G4NFI3, G4MU94, G4MTX2, G4MTF2, G4MSW9, L7ILL8,G4ML75	0.269638	0.590502	0.0833333
GO:0042273	ribosomal large subunit biogenesis	P	1	12	80	2498	1.25	0.480384	over	G4MSC0	G4MYI2, G4MUS0, G4NCH9, G4MKJ9, G4MZQ6, G4NAV1, G4MT59, G4NAD3, D4NXH7, G4MSD2, D4NXB6,G4MSC0	0.269638	0.590502	0.0833333
GO:0044419	interspecies interaction between organisms	P	1	12	80	2498	1.25	0.480384	over	G4NHF4	G4ND02, L7IHJ6, G4MUG8, G4MKI0, G4NEQ0, A4RGT4, G4MTF8, G4N5C1, H2DQS1, G4MMG9, L7I6E3,G4NHF4	0.269638	0.590502	0.0833333
GO:0044403	symbiosis, encompassing mutualism through parasitism	P	1	12	80	2498	1.25	0.480384	over	G4NHF4	G4ND02, L7IHJ6, G4MUG8, G4MKI0, G4NEQ0, A4RGT4, G4MTF8, G4N5C1, H2DQS1, G4MMG9, L7I6E3,G4NHF4	0.269638	0.590502	0.0833333
GO:0034637	cellular carbohydrate biosynthetic process	P	1	12	80	2498	1.25	0.480384	over	G4NHF4	G4MUX6, G4NFW8, G4NFU6, L7HYY2, G4MNG3, L7HVF2, G4MTL4, G4NEH2, L7J892, G4NAD9, L7HQP2,G4NHF4	0.269638	0.590502	0.0833333
GO:0040029	regulation of gene expression, epigenetic	P	1	12	80	2498	1.25	0.480384	over	G4MSW6	G4MVC9, L7HZV6, G5EHM8, G4N9J2, G4MR84, G4N2R8, L7IN27, G4NEL4, A4QVR2, L7IJ89, G4N4I8,G4MSW6	0.269638	0.590502	0.0833333
GO:0034614	cellular response to reactive oxygen species	P	1	12	80	2498	1.25	0.480384	over	A4QUT2	G4NJK6, L7IHV2, A4R5S9, G4N3F2, G4N072, L7I4M6, G4NBS9, A4RE46, G4N931, G4N7T3, G4NDM9,A4QUT2	0.269638	0.590502	0.0833333
GO:0070646	protein modification by small protein removal	P	1	12	80	2498	1.25	0.480384	over	G4MZ61	G4MP20, G4N3Q1, G4MUT5, G5EHL1, L7I1S5, G4MXB0, L7IZT3, L7I6D9, G4N4M0, G4MPE9, G4N7Q6,G4MZ61	0.269638	0.590502	0.0833333
GO:0019842	vitamin binding	F	1	12	80	2498	1.25	0.480384	over	G4N0N1	G4N166, G5EI34, G4N9G1, G4N2Y7, G4NF46, G4MTQ8, G4NEB1, G4MWF7, G4NAT3, G4MMK2, G4NH43,G4N0N1	0.269638	0.590502	0.0833333
GO:0032970	regulation of actin filament-based process	P	1	12	80	2498	1.25	0.480384	over	G4MYZ4	L7J3M5, G4ND09, G4N9R1, L7HYY5, G4MKI5, G4MR53, G4MTR0, G4MZY6, G4NHC3, G4N1S7, G4NH97,G4MYZ4	0.269638	0.590502	0.0833333
GO:0032956	regulation of actin cytoskeleton organization	P	1	12	80	2498	1.25	0.480384	over	G4MYZ4	L7J3M5, G4ND09, G4N9R1, L7HYY5, G4MKI5, G4MR53, G4MTR0, G4MZY6, G4NHC3, G4N1S7, G4NH97,G4MYZ4	0.269638	0.590502	0.0833333
GO:0016458	gene silencing	P	1	12	80	2498	1.25	0.480384	over	G4MSW6	G4MVC9, L7HZV6, G5EHM8, G4N9J2, G4MR84, G4N2R8, L7IN27, G4NEL4, A4QVR2, L7IJ89, G4N4I8,G4MSW6	0.269638	0.590502	0.0833333
GO:0015940	pantothenate biosynthetic process	P	1	12	80	2498	1.25	0.480384	over	L7IF18	G4ND37, G5EHE5, G4NC97, G4MNR9, G4MKI2, G4N2H4, L7IFQ0, G4MMK2, G4MW52, G4NH43, L7HXC2,L7IF18	0.269638	0.590502	0.0833333
GO:0015939	pantothenate metabolic process	P	1	12	80	2498	1.25	0.480384	over	L7IF18	G4ND37, G5EHE5, G4NC97, G4MNR9, G4MKI2, G4N2H4, L7IFQ0, G4MMK2, G4MW52, G4NH43, L7HXC2,L7IF18	0.269638	0.590502	0.0833333
GO:0009150	purine ribonucleotide metabolic process	P	2	52	80	2498	2.5	2.08167	over	L7IFS2, L7IIP8	G4MLN4, G4NJF8, Q2KF88, G4N0M7, L7IL10, G4N9W2, G4N6P6, G4MXL7, G5EHA3, G4MNX1, G4MXJ6, G4MR70, L7IGQ8, G4MU94, O13315, G4MTS8, L7IZM5, G4MU02, G4MX54, L7I7B8, L7I155, G4N5J5, L7JQP2, G4MTF2, Q2KGE3, G4NHG8, L7JNA7, G4MWF9, G4NKJ4, L7HXY9, L7HUS2, L7I730, G4MN05, L7IFQ0, G4NAT1, G4MML2, G4MSW9, A4RD93, L7IM78, D0ERY8, G4MPK2, G4NAE0, G4MSK7, L7ILL8, A4QXV8, L7IIC8, L7JCT0, G4MSB1, G4MSA2, A4QUI2,…	0.270312	0.590502	0.0384615
GO:0006461	protein complex assembly	P	2	52	80	2498	2.5	2.08167	over	G4MYZ4, L7I7T1	L7J3M5, G4N184, G4MYI1, G4NJF8, G4NCY2, G4MP20, G4ND63, G4MLE5, G4ND09, G4MRM8, G5EHN4, G4NFR7, G4N3J5, L7I1W3, G4N9R1, G4N6G8, G4N6F3, G4N6D6, G4N9J2, G4MNT9, L7I7U1, L7HYY5, G4MR53, G4MR39, G4N2R8, G4MTV8, G5EH01, G4MTR0, G4N5M5, G4MZY6, G4N5J5, G4MWF3, G4NHC3, G4MPS7, G4N1S7, G4NAR5, G4N561, G4NE42, G4NAI2, Q2KG29, G4NDN4, G4NDN0, L7IM10, G4N7S1, G4MVR9, L7IFB6, D4NXI2, G4NAA5, G4MLV2, L7HTV1,…	0.270312	0.590502	0.0384615
GO:0070271	protein complex biogenesis	P	2	52	80	2498	2.5	2.08167	over	G4MYZ4, L7I7T1	L7J3M5, G4N184, G4MYI1, G4NJF8, G4NCY2, G4MP20, G4ND63, G4MLE5, G4ND09, G4MRM8, G5EHN4, G4NFR7, G4N3J5, L7I1W3, G4N9R1, G4N6G8, G4N6F3, G4N6D6, G4N9J2, G4MNT9, L7I7U1, L7HYY5, G4MR53, G4MR39, G4N2R8, G4MTV8, G5EH01, G4MTR0, G4N5M5, G4MZY6, G4N5J5, G4MWF3, G4NHC3, G4MPS7, G4N1S7, G4NAR5, G4N561, G4NE42, G4NAI2, Q2KG29, G4NDN4, G4NDN0, L7IM10, G4N7S1, G4MVR9, L7IFB6, D4NXI2, G4NAA5, G4MLV2, L7HTV1,…	0.270312	0.590502	0.0384615
GO:0008135	translation factor activity, nucleic acid binding	F	2	53	80	2498	2.5	2.1217	over	A4R0E5, G4MVB0	G4MLL1, G4NJB0, L7HWP3, G4MV70, G4MUS0, G4N716, L7HPW5, A4R962, L7IAU0, L7IB50, L7HZD1, A4RHN3, L7IAM7, A4QTA3, A4RHF1, A4QZL9, G4N372, G4NC31, G4MTX0, G4N2P6, A4QSX4, L7IJQ6, G4MNF0, G4NHU5, G4N5M6, G4N5M5, L7IA43, A4QW40, L7J219, A4QVP2, A4RK68, L7HRU4, L7I0N9, L7I6X0, G4N8F9, G4MT85, G4MSV3, G4N7Y1, G4NE13, G4NGU1, G4NGU0, A4R796, L7HXG6, G4N1C4, G4MYU6, G4MZ62, L7IBU3, D4NXC5, G4MSB2, A4RM69,…	0.271955	0.590502	0.0377358
GO:0048523	negative regulation of cellular process	P	2	54	80	2498	2.5	2.16173	over	G4MSW6, G4NB93	G4MVC9, G4MP09, L7HZV6, G4MV94, G4NFW8, G4MUR7, G4N3J5, L7HPU4, L7IB50, G4N6D6, G4N9J2, G4N072, L7I538, G4MNT9, G4MQX3, G4NBW5, G4NC80, G4MKK4, G4MR84, L7HYY5, G4MKI5, G4MR53, G4N2R8, G4MR35, O14448, G4N688, A4RE46, L7HVF2, L7IN27, G4MZY6, G4NEL4, L7I155, G4MTI8, A4QVR2, G4MTG6, G4N5A5, L7IJ89, G4NB38, G4MZE2, G4NE61, D0ERY8, G4N7T3, G4N4M8, D4NXJ3, A4QRM8, G4N7P1, L7JMJ1, G4N4I8, L7IIC8, G4MZ20,…	0.273405	0.590502	0.037037
GO:0009112	nucleobase metabolic process	P	2	55	80	2498	2.5	2.20176	over	G4ML75, G4MSN8	G4NJI5, G4MLP7, G4MVB1, G4NJG9, G4MLN4, L7IHV2, L7I954, G4MS82, Q2KF88, L7IL10, L7I8J4, G4N6P6, G4NIT8, G4MXS1, G4NIR8, G4NFI3, G4MNY7, G4N9J7, G4N072, G4NBX7, L7HW56, G4MR84, L7IGQ8, L7HSK0, G4MU94, G4MTX2, L7IK42, G4N5P6, A4R1J6, L7IGC8, L7IA26, G4MWN2, G4MTF2, L7HXY9, L7HUS2, G4N278, L7I730, G4N236, G4MSW9, G4MT89, L7HRG6, G4MT74, A4RD93, L7IM78, G4MW80, G4N7W0, L7HUG7, L7ILL8, A4QXV8, G4NDB5,…	0.274667	0.590502	0.0363636
GO:0031966	mitochondrial membrane	C	2	55	80	2498	2.5	2.20176	over	L7IFS2, L7IIP8	G4N7C7, L7HQL8, Q9UV51, L7IBJ2, G4NJF8, G4ND56, G4ND44, G4N0M7, G4MRP4, G5EHQ7, A4QR21, G4N9W5, G4N6P6, L7INN6, G4MUK8, G5EHF6, A4R935, G4N6G8, G4MUF9, G4N6E9, G4MKR0, G4ML28, G4MXJ6, G4MR70, G4MR35, G4MTS8, G4MWX0, G4MWT0, L7IA56, G4MWJ5, Q2KGE3, L7JNA7, L7I9Z0, L7IJ88, G4NAT1, G4NAR5, G4N598, G4N4W0, G4NE61, G4NE44, G4N536, G4MPK2, G4NE12, G4N517, G4N4M8, G4NAE0, L7I398, D4NXG0, L7HQW4, G4MYS1,…	0.274667	0.590502	0.0363636
GO:0006163	purine nucleotide metabolic process	P	2	55	80	2498	2.5	2.20176	over	L7IFS2, L7IIP8	G4MLN4, G4NJF8, Q2KF88, G4N0M7, G4MLE5, L7IL10, G4N9W2, G4N6P6, G4MXL7, G5EHA3, G4MNX1, G4MXJ6, G4MR70, L7IGQ8, G4MU94, G4MTW7, O13315, G4MTS8, L7IZM5, G4MU02, G4MX54, L7I7B8, L7I155, G4N5J5, L7JQP2, G4MTF2, Q2KGE3, G4NHG8, G4NEA2, L7JNA7, G4MWF9, G4NKJ4, L7HXY9, L7HUS2, L7I730, G4MN05, L7IFQ0, G4NAT1, G4MML2, G4MSW9, A4RD93, L7IM78, D0ERY8, G4MPK2, G4NAE0, G4MSK7, L7ILL8, A4QXV8, L7IIC8, L7JCT0,…	0.274667	0.590502	0.0363636
GO:0006259	DNA metabolic process	P	2	56	80	2498	2.5	2.24179	over	G4MSW6, L7I7T1	L7I5U2, G4MVC9, G4NGA5, Q9UV51, G4NCY2, L7I962, G4MRX2, G5EHU9, L7HZV6, G5EI58, G4MS23, G4N784, G4MV80, G5EHN4, G4N3K6, G4N3J5, L7I1W3, G4MNY7, G4N6F3, G4MUE8, G4MXK8, G4N6D6, G4N9J2, L7I538, L7IGV0, L7IAG4, G4MR71, G4NEZ0, L7IK75, G4MR40, G4N2R8, G4NBP7, A4R227, G4MWW3, L7I7C1, G4N5J9, L7IMK3, L7ID52, G4NAX8, L7IJ89, G4MZE2, G4NGZ4, G4MT45, G4MSR3, G4N7T1, L7IM10, G4NAF3, G4MVR9, L7IFB6, G4NJW3,…	0.275746	0.590502	0.0357143
GO:0042221	response to chemical stimulus	P	2	56	80	2498	2.5	2.24179	over	G4MR82, A4QUT2	G4NJK6, G4NCZ7, Q9UV51, L7IHV2, A4QUC1, G5EHX9, G4N0N7, L7I8Q0, G4N3T2, G4N778, G4MV74, A4R5S9, G4N3F2, L7HPU4, G4N072, G4MNT9, G4MQX3, G4NBV8, L7I4M6, G4MXC5, G4N003, G4NBS9, G4NC33, G4MU99, L7JL17, L7IN81, O13315, G4MKA5, G4N5R3, A4RE46, G4MWW1, G4NBH2, G4N931, L7I7B8, G4NHN8, G4MTG6, G4MWG7, G4MPS3, G4NGZ4, G4NE21, G4N517, G4N7T3, G4NDM9, G4NGR0, G4MVR9, A8I4W3, A4QXV8, D4NXF5, D4NXD2, L7IC48,…	0.275746	0.590502	0.0357143
GO:0009259	ribonucleotide metabolic process	P	2	56	80	2498	2.5	2.24179	over	L7IFS2, L7IIP8	G4MLN4, G4NJF8, Q2KF88, G4N0M7, L7IL10, G4N9W2, G4N6P6, G4NIR8, G4MXL7, G5EHA3, G4MNX1, G4MXJ6, G4MR70, L7IGQ8, G4MU94, O13315, G4MTS8, A4QQ05, L7IZM5, G4MU02, G4MX54, L7I7B8, L7I155, G4N5J5, L7JQP2, L7HYD0, G4MTF2, Q2KGE3, G4NHG8, L7JNA7, G4MWF9, G4NKJ4, L7HXY9, L7HUS2, L7I730, G4MN05, L7IFQ0, G4NAT1, G4N236, G4MML2, G4MSW9, A4RD93, L7IM78, D0ERY8, G4MPK2, G4NAE0, G4MSK7, L7ILL8, A4QXV8, L7IIC8,…	0.275746	0.590502	0.0357143
GO:0019693	ribose phosphate metabolic process	P	2	56	80	2498	2.5	2.24179	over	L7IFS2, L7IIP8	G4MLN4, G4NJF8, Q2KF88, G4N0M7, L7IL10, G4N9W2, G4N6P6, G4NIR8, G4MXL7, G5EHA3, G4MNX1, G4MXJ6, G4MR70, L7IGQ8, G4MU94, O13315, G4MTS8, A4QQ05, L7IZM5, G4MU02, G4MX54, L7I7B8, L7I155, G4N5J5, L7JQP2, L7HYD0, G4MTF2, Q2KGE3, G4NHG8, L7JNA7, G4MWF9, G4NKJ4, L7HXY9, L7HUS2, L7I730, G4MN05, L7IFQ0, G4NAT1, G4N236, G4MML2, G4MSW9, A4RD93, L7IM78, D0ERY8, G4MPK2, G4NAE0, G4MSK7, L7ILL8, A4QXV8, L7IIC8,…	0.275746	0.590502	0.0357143
GO:0051128	regulation of cellular component organization	P	2	58	80	2498	2.5	2.32186	over	G4MSW6, G4MYZ4	L7J3M5, Q9UV51, G4NCY2, G4ND64, G4NJB0, G4MP09, L7I932, G5EI58, G4MV94, G4NFW8, G4MUV9, G4ND09, G4N770, G4N3J5, G4N707, L7HPW5, L7J368, G4MUL1, G4N9R1, L7HZD1, G4N9G7, L7I7U1, L7HYY5, G4MKI5, G4MR53, G4NC31, G4NC20, G4MTV8, L7HSD6, G4MTR0, G4MZY6, G4NEL4, G4MTL4, L7IJG1, L7I155, G4N8F9, G4NHC3, G4N1S7, G4NGZ4, G4NH97, G4N517, Q2KG29, G4NDN0, L7HXK8, G4MVR9, L7IFB6, G4N7Q6, A4QRM8, L7JMJ1, G4N1C4,…	0.27737	0.590502	0.0344828
GO:0048519	negative regulation of biological process	P	2	58	80	2498	2.5	2.32186	over	G4MSW6, G4NB93	G4MYL1, G4MVC9, G4MP09, L7HZV6, G4MV94, G4NFW8, G4MUR7, G5EHM8, G4N3J5, L7HPU4, L7IB50, G4MUE8, G4N6D6, G4N9J2, G4N072, L7I538, G4MNT9, G4MQX3, G4NBW5, G4NC80, G4MKK4, G4MR84, L7HYY5, G4MKI5, G4MR53, G4N2R8, G4MR35, O14448, G4N688, A4RE46, L7HVF2, L7IN27, G4MZY6, G4NEL4, L7I155, G4MTI8, A4QVR2, G4MTG6, G4N5A5, L7IJ89, G4NB38, G4MZE2, G4NE61, D0ERY8, Q2KG29, G4N7T3, G4N4M8, D4NXJ3, A4QRM8, G4N7P1,…	0.27737	0.590502	0.0344828
GO:0048522	positive regulation of cellular process	P	2	59	80	2498	2.5	2.36189	over	G4MSW6, G4MYZ4	L7J3M5, G4N184, Q9UV51, G4NCY2, G4NJB0, L7I932, L7I8Q0, G4N6Y5, G4MV94, G4MUV9, G4ND09, G4N707, L7I8C1, G4MUL1, G4N9R1, L7HPU4, L7HZD1, G4N9J2, L7I538, L7I7U1, G4MQX3, G4MXC6, G4MTX0, L7IQA1, G4N688, G4MTV8, L7HSD6, G4MTR0, L7HVF2, G4MZY6, G4MTL4, L7IJG1, L7I155, G4MTG6, G4MMX0, G4NKM4, L7JH46, G4NHC3, L7IJ89, G4MPT3, G4N1S7, L7I0C3, G4N4R1, G4N517, G4N4P0, G4NDN0, G4N7T3, L7IFB6, A4QRM8, L7JMJ1,…	0.277924	0.590502	0.0338983
GO:0009116	nucleoside metabolic process	P	2	60	80	2498	2.5	2.40192	over	L7IFS2, L7IIP8	G4MLN4, G4NJF8, G4N0M7, G4N6X9, G4MLE5, G4N428, G5EI09, L7IL10, G4NCL5, G4N9W2, G4N6P6, G4NIR8, G4MNZ6, G4MXL7, G5EHA3, G4MNX1, G4MXJ6, G4MR70, G4MTW7, O13315, G4MTS8, L7IZM5, G4MU02, L7IGC8, G4N940, L7I7B8, L7I155, G4N5J5, L7JQP2, G4MTF2, A4RK52, Q2KGE3, G4NHG8, G4NEA2, L7JNA7, G4MWF9, G4NKJ4, L7HXY9, L7HUS2, G4MN05, L7IFQ0, G4NAT1, G4N236, G4MML2, G4MSW9, A4RD93, L7IM78, G4N4R7, G4MPK2, L7HUG7,…	0.278313	0.590502	0.0333333
GO:0004553	hydrolase activity, hydrolyzing O-glycosyl compounds	F	2	61	80	2498	2.5	2.44195	over	G4NES1, G4MRA6	G4NCZ8, G4NA54, G4N3Y7, G4NA29, O42622, G4MUZ8, G4MRS9, G4NG95, G4N3R3, G4MS18, G4N0I3, G4MUN8, G4NCF7, G4MY35, G4MXR2, L7HQ55, G5EHA8, G4ML12, G4N9G3, L7I877, G5EGY4, G4MKK2, G4MQW5, G4MR77, G4NC59, G4MNN7, G5EH41, G4N325, L7I7L1, G4NET6, L7IN39, L7IWE9, G4NHU4, Q2KGP9, G4NI55, G4N2G0, G4NBC5, G4N908, G4NBA2, G4MQA2, G4MTF8, C9K5U2, G4MWG9, G4N1Y8, L7JJW8, L7IYV3, H2DQS1, G4N7Z0, G4NDR4, L7IM57,…	0.278541	0.590502	0.0327869
GO:0048518	positive regulation of biological process	P	2	61	80	2498	2.5	2.44195	over	G4MSW6, G4MYZ4	L7J3M5, G4N184, Q9UV51, G4NCY2, G4NJB0, L7I932, L7I8Q0, G4N6Y5, G4MV94, G4MUV9, G4ND09, G4N707, L7I8C1, G4MUL1, G4N9R1, L7HPU4, L7HZD1, G4N9J2, L7I538, L7I7U1, G4MQX3, G4MXC6, G4MTX0, O14448, L7IQA1, G4N688, G4MTV8, L7HSD6, G4MTR0, L7HVF2, G4MZY6, G4MTL4, L7IJG1, L7I155, G4MTG6, G4MMX0, G4NKM4, L7JH46, G4NHC3, L7IJ89, G4MPT3, G4N1S7, L7I0C3, G4N4R1, G4N517, G4N4P0, G4NDN0, G4N7T3, L7IFB6, A4QRM8,…	0.278541	0.590502	0.0327869
GO:0045893	positive regulation of transcription, DNA-dependent	P	1	13	80	2498	1.25	0.520416	over	G4MSW6	Q9UV51, G4NCY2, L7I7U1, G4MTV8, G4NKM4, L7IJ89, G4N4P0, G4NDN0, L7IFB6, G4MZ20, G4MLV2, L7HTV1,G4MSW6	0.282825	0.590502	0.0769231
GO:0072593	reactive oxygen species metabolic process	P	1	13	80	2498	1.25	0.520416	over	A4QUT2	G4NJK6, L7IUR7, L7IHV2, A4R5S9, G4N3F2, L7I4M6, G4NBS9, G4N5P4, G4N931, G4NDM9, G4NDF9, G4MVK8,A4QUT2	0.282825	0.590502	0.0769231
GO:1901701	cellular response to oxygen-containing compound	P	1	13	80	2498	1.25	0.520416	over	A4QUT2	G4NJK6, L7IHV2, A4R5S9, G4N3F2, G4N072, G4MQX3, L7I4M6, G4NBS9, A4RE46, G4N931, G4N7T3, G4NDM9,A4QUT2	0.282825	0.590502	0.0769231
GO:0009086	methionine biosynthetic process	P	1	13	80	2498	1.25	0.520416	over	G4ML75	G4NJI5, G4N3Y5, G4NCU5, G4N6X9, G4N796, G4MV96, G4N2Y4, A4RK52, L7ICP6, G4MMA8, G4MZ63, G4NGH5,G4ML75	0.282825	0.590502	0.0769231
GO:0003746	translation elongation factor activity	F	1	13	80	2498	1.25	0.520416	over	G4MVB0	G4NJB0, L7HWP3, G4N716, L7HPW5, L7HZD1, G4MNF0, G4NHU5, G4N5M6, L7I0N9, G4MYU6, D4NXC5, G4MSB2,G4MVB0	0.282825	0.590502	0.0769231
GO:0005852	eukaryotic translation initiation factor 3 complex	C	1	13	80	2498	1.25	0.520416	over	A4R0E5	L7IAU0, A4RHN3, A4QTA3, A4QZL9, A4QSX4, L7IA43, A4RK68, L7I6X0, A4R796, L7HXG6, A4RM69, A4RFH6,A4R0E5	0.282825	0.590502	0.0769231
GO:0032535	regulation of cellular component size	P	1	13	80	2498	1.25	0.520416	over	G4MYZ4	L7J3M5, G4ND09, G4N9R1, L7HYY5, G4MKI5, G4MR53, G4MTR0, G4MZY6, G4MTL4, G4NHC3, G4N1S7, G4MVK9,G4MYZ4	0.282825	0.590502	0.0769231
GO:0000910	cytokinesis	P	1	13	80	2498	1.25	0.520416	over	G4MYZ4	G4N184, G4ND63, G4N9W2, G4N3J5, L7HYY2, G4MND3, G4MX52, L7IJG1, L7I155, G4NGZ4, G4NH97, Q2KG29,G4MYZ4	0.282825	0.590502	0.0769231
GO:0010638	positive regulation of organelle organization	P	1	13	80	2498	1.25	0.520416	over	G4MYZ4	L7J3M5, G4MV94, G4ND09, G4N707, G4N9R1, G4MTR0, G4MZY6, G4NHC3, G4N1S7, G4N517, A4QRM8, G4MYS1,G4MYZ4	0.282825	0.590502	0.0769231
GO:0010628	positive regulation of gene expression	P	1	13	80	2498	1.25	0.520416	over	G4MSW6	Q9UV51, G4NCY2, L7I7U1, G4MTV8, G4NKM4, L7IJ89, G4N4P0, G4NDN0, L7IFB6, G4MZ20, G4MLV2, L7HTV1,G4MSW6	0.282825	0.590502	0.0769231
GO:0051493	regulation of cytoskeleton organization	P	1	13	80	2498	1.25	0.520416	over	G4MYZ4	L7J3M5, G4ND09, G4N9R1, L7HYY5, G4MKI5, G4MR53, G4MTR0, G4MZY6, G4NHC3, G4N1S7, G4NH97, G4MZ20,G4MYZ4	0.282825	0.590502	0.0769231
GO:0000123	histone acetyltransferase complex	C	1	13	80	2498	1.25	0.520416	over	G4MSW6	L7I5H6, G4NIS4, G4N9S4, G4MXK8, L7I538, G4N2P6, G4NKM4, G4MTA3, G4NGZ4, G4NDQ9, G4NDQ2, G4MVP4,G4MSW6	0.282825	0.590502	0.0769231
GO:0006022	aminoglycan metabolic process	P	1	13	80	2498	1.25	0.520416	over	G5EHD8	G4N3Y7, G4NG12, G4MXR2, G4MQW5, G4MR77, L7IN39, G4N2G0, G4NEH2, C9K5U2, L7JJW8, G4MVT6, G4MYQ7,G5EHD8	0.282825	0.590502	0.0769231
GO:0090066	regulation of anatomical structure size	P	1	13	80	2498	1.25	0.520416	over	G4MYZ4	L7J3M5, G4ND09, G4N9R1, L7HYY5, G4MKI5, G4MR53, G4MTR0, G4MZY6, G4MTL4, G4NHC3, G4N1S7, G4MVK9,G4MYZ4	0.282825	0.590502	0.0769231
GO:0008154	actin polymerization or depolymerization	P	1	13	80	2498	1.25	0.520416	over	G4MYZ4	L7J3M5, G4ND09, G4N9R1, L7HYY5, G4MKI5, G4MR53, G4MTR0, G4MZY6, G4N5J5, G4NHC3, G4N1S7, G4NAR6,G4MYZ4	0.282825	0.590502	0.0769231
GO:0051254	positive regulation of RNA metabolic process	P	1	14	80	2498	1.25	0.560448	over	G4MSW6	Q9UV51, G4NCY2, L7I538, L7I7U1, G4MTV8, G4NKM4, L7IJ89, G4N4P0, G4NDN0, L7IFB6, G4MZ20, G4MLV2, L7HTV1,G4MSW6	0.294898	0.605959	0.0714286
GO:0042546	cell wall biogenesis	P	1	14	80	2498	1.25	0.560448	over	G5EHD8	G4NFW8, L7IHJ6, G4NG12, G4MY73, G4N9R1, G4NBZ7, G4MQX3, L7HYY2, G4MNG3, G4MTL4, G4NEH2, L7JH46, G4NGZ4,G5EHD8	0.294898	0.605959	0.0714286
GO:0016282	eukaryotic 43S preinitiation complex	C	1	14	80	2498	1.25	0.560448	over	A4R0E5	L7IAU0, A4RHN3, A4QTA3, A4QZL9, G4MTX0, A4QSX4, L7IA43, A4RK68, L7I6X0, A4R796, L7HXG6, A4RM69, A4RFH6,A4R0E5	0.294898	0.605959	0.0714286
GO:0009084	glutamine family amino acid biosynthetic process	P	1	14	80	2498	1.25	0.560448	over	G5EHD8	G4MVB1, G4MS82, L7I5E2, G4NG12, L7I1N4, A4R5F6, G4NC99, G5EGX5, G5EH72, G4MTM7, G4N1R8, G4NDW5, G4NAI2,G5EHD8	0.294898	0.605959	0.0714286
GO:0009628	response to abiotic stimulus	P	1	14	80	2498	1.25	0.560448	over	G4NHF4	G4MLQ8, Q9UV51, L7I8Q0, G4MKK4, L7IA43, G4N5E2, L7JH46, G4NE61, G4N4P0, L7JMJ1, L7I9A9, L7IEV5, A4QUI2,G4NHF4	0.294898	0.605959	0.0714286
GO:0042255	ribosome assembly	P	1	14	80	2498	1.25	0.560448	over	G4MSC0	G4N3V2, G4MUS0, G4NCH9, G4MKJ9, G4N5M6, G4MZQ6, G4NAV1, A4R188, G4NAD3, D4NXE4, D4NXE0, D4NXD9, D4NXB9,G4MSC0	0.294898	0.605959	0.0714286
GO:0052689	carboxylic ester hydrolase activity	F	1	14	80	2498	1.25	0.560448	over	G4MU97	L7I5Q1, G4N0H2, G4NFS4, G4N9Y8, G4MUD9, L7INF4, G4N037, G4NHX7, A4QVZ8, L7JAT3, G4MZV6, L7ILJ8, G4MZ29,G4MU97	0.294898	0.605959	0.0714286
GO:0032446	protein modification by small protein conjugation	P	1	14	80	2498	1.25	0.560448	over	G4NB93	G4ND54, G4N3J5, G4N9V1, G4MUE8, L7HSD6, G4MZI8, Q9UVR2, G4MW84, G4N517, G4MPJ3, G4MVU5, G4NJW3, L7HU86,G4NB93	0.294898	0.605959	0.0714286
GO:0030258	lipid modification	P	1	14	80	2498	1.25	0.560448	over	G4N8K7	G4MS64, G4MLG1, L7HQB9, G4MV87, G4MV74, G4NLW2, G4N6C3, G4N001, G4MWX0, G4NE21, G4N1F2, G4NGH5, G4N4A9,G4N8K7	0.294898	0.605959	0.0714286
GO:0019843	rRNA binding	F	1	14	80	2498	1.25	0.560448	over	G5EHX7	G4MYI2, G4NCQ6, G4NCH9, G4MKJ9, G4NLC8, G4MU70, G4MZQ6, G4MPT3, D4NXH0, D4NXE4, D4NXE0, D4NXB4, G4NJL5,G5EHX7	0.294898	0.605959	0.0714286
GO:0019751	polyol metabolic process	P	1	14	80	2498	1.25	0.560448	over	L7HTF4	L7I8Q4, G5EHQ5, A4QQN1, G5EHD0, G4N001, G4MTY9, G4N4Z8, G4NKB2, G4NGV9, G4NH43, D4NXI9, G4MVL8, L7HQP2,L7HTF4	0.294898	0.605959	0.0714286
GO:0045935	positive regulation of nucleobase-containing compound metabolic process	P	1	14	80	2498	1.25	0.560448	over	G4MSW6	Q9UV51, G4NCY2, L7I538, L7I7U1, G4MTV8, G4NKM4, L7IJ89, G4N4P0, G4NDN0, L7IFB6, G4MZ20, G4MLV2, L7HTV1,G4MSW6	0.294898	0.605959	0.0714286
GO:0070993	translation preinitiation complex	C	1	15	80	2498	1.25	0.60048	over	A4R0E5	L7IAU0, L7IB50, A4RHN3, A4QTA3, A4QZL9, G4MTX0, A4QSX4, L7IA43, A4RK68, L7I6X0, A4R796, L7HXG6, A4RM69, A4RFH6,A4R0E5	0.305913	0.613645	0.0666667
GO:0051173	positive regulation of nitrogen compound metabolic process	P	1	15	80	2498	1.25	0.60048	over	G4MSW6	Q9UV51, G4NCY2, G4N6Y5, L7I538, L7I7U1, G4MTV8, G4NKM4, L7IJ89, G4N4P0, G4NDN0, L7IFB6, G4MZ20, G4MLV2, L7HTV1,G4MSW6	0.305913	0.613645	0.0666667
GO:0030479	actin cortical patch	C	1	15	80	2498	1.25	0.60048	over	G4MYZ4	G4ND09, G4N9R1, A4R8N4, L7I1I2, L7INA6, G4MKI5, G4NLD1, L7I1B3, A4RE77, G4MTR0, G4MZY6, G4NHC3, G4N1S7, G4NGZ4,G4MYZ4	0.305913	0.613645	0.0666667
GO:0009055	electron carrier activity	F	1	15	80	2498	1.25	0.60048	over	G4N8K7	L7I5U2, G4MLR8, G4MVB2, G4MLG1, L7HQB9, G4MV87, L7INN6, G4N9J7, A4RE46, G4N232, L7ILT1, L7J0S4, D4NXE1, G4N4A9,G4N8K7	0.305913	0.613645	0.0666667
GO:0000428	DNA-directed RNA polymerase complex	C	1	15	80	2498	1.25	0.60048	over	G4MSN8	G4MV80, L7JP49, G4MXK1, L7HW56, G4MR84, L7IQA1, G4N2P6, G4MTU9, G4MQN0, A4QW40, L7IA26, L7I0C3, G4MT89, G4NDQ9,G4MSN8	0.305913	0.613645	0.0666667
GO:0006914	autophagy	P	1	15	80	2498	1.25	0.60048	over	L7HTU6	G5EI69, Q51LD2, L7I8C1, G4MNT9, Q522W5, L7I856, L7IK65, L7HVF2, Q525E4, L7IG76, G4NKB9, G4N517, L7I045, G4MYS1,L7HTU6	0.305913	0.613645	0.0666667
GO:0000272	polysaccharide catabolic process	P	1	15	80	2498	1.25	0.60048	over	G4NES1	G4NA54, G4N3R3, G4NCF7, G4N6K9, L7JL76, G4N325, G4NI55, G4MQA2, G4MTF8, G4N1Y8, H2DQS1, G4N7Z0, L7HR94, G4MSG8,G4NES1	0.305913	0.613645	0.0666667
GO:0030864	cortical actin cytoskeleton	C	1	15	80	2498	1.25	0.60048	over	G4MYZ4	G4ND09, G4N9R1, A4R8N4, L7I1I2, L7INA6, G4MKI5, G4NLD1, L7I1B3, A4RE77, G4MTR0, G4MZY6, G4NHC3, G4N1S7, G4NGZ4,G4MYZ4	0.305913	0.613645	0.0666667
GO:0006000	fructose metabolic process	P	1	15	80	2498	1.25	0.60048	over	L7HTF4	G4NJH2, G5EHQ5, A4QQN1, G4MY73, G4N6N9, G4N9S5, G5EHD0, G4MUD1, G4N665, G4NI55, L7HXX0, D4NXI9, G4MVL8, G4MVK8,L7HTF4	0.305913	0.613645	0.0666667
GO:0000097	sulfur amino acid biosynthetic process	P	1	15	80	2498	1.25	0.60048	over	G4ML75	G4NJI5, G4N3Y5, G4NCU5, G4N6X9, G4N796, G4MV96, G4N769, G4N0B5, G4N2Y4, A4RK52, L7ICP6, G4MMA8, G4MZ63, G4NGH5,G4ML75	0.305913	0.613645	0.0666667
GO:0015976	carbon utilization	P	1	15	80	2498	1.25	0.60048	over	L7HTF4	G4MRY4, G4N449, G4NIU5, G4MXS1, G4NIQ1, G5EHD0, L7IH23, G4N640, G4NBH9, L7IPT5, L7IQ51, G4MVL8, G4MVK8, G4NJP0,L7HTF4	0.305913	0.613645	0.0666667
GO:0001731	formation of translation preinitiation complex	P	1	15	80	2498	1.25	0.60048	over	A4R0E5	L7IAU0, L7IB50, A4RHN3, A4QTA3, A4QZL9, G4MTX0, A4QSX4, L7IA43, A4RK68, L7I6X0, A4R796, L7HXG6, A4RM69, A4RFH6,A4R0E5	0.305913	0.613645	0.0666667
GO:0055029	nuclear DNA-directed RNA polymerase complex	C	1	15	80	2498	1.25	0.60048	over	G4MSN8	G4MV80, L7JP49, G4MXK1, L7HW56, G4MR84, L7IQA1, G4N2P6, G4MTU9, G4MQN0, A4QW40, L7IA26, L7I0C3, G4MT89, G4NDQ9,G4MSN8	0.305913	0.613645	0.0666667
GO:0033290	eukaryotic 48S preinitiation complex	C	1	15	80	2498	1.25	0.60048	over	A4R0E5	L7IAU0, L7IB50, A4RHN3, A4QTA3, A4QZL9, G4MTX0, A4QSX4, L7IA43, A4RK68, L7I6X0, A4R796, L7HXG6, A4RM69, A4RFH6,A4R0E5	0.305913	0.613645	0.0666667
GO:0006522	alanine metabolic process	P	1	16	80	2498	1.25	0.640512	over	G4N0N1	G4N7B3, G4MS82, G4ND55, L7HZR6, G4NIQ1, G4MUF4, L7I1N4, L7IJV2, L7IPT5, L7IA33, G4MTF2, L7IM78, G4NAI2, A4QXV8, G4MVL0,G4N0N1	0.315926	0.621173	0.0625
GO:0009078	pyruvate family amino acid metabolic process	P	1	16	80	2498	1.25	0.640512	over	G4N0N1	G4N7B3, G4MS82, G4ND55, L7HZR6, G4NIQ1, G4MUF4, L7I1N4, L7IJV2, L7IPT5, L7IA33, G4MTF2, L7IM78, G4NAI2, A4QXV8, G4MVL0,G4N0N1	0.315926	0.621173	0.0625
GO:0034728	nucleosome organization	P	1	16	80	2498	1.25	0.640512	over	L7I7T1	L7I962, G5EHN4, L7I1W3, G4N6F3, G4N6D6, G4N9J2, G4N2R8, A4R227, A4QVR2, L7IG76, G4N4Y6, G4NGZ4, L7IM10, G4NAF3, L7HTV1,L7I7T1	0.315926	0.621173	0.0625
GO:0030880	RNA polymerase complex	C	1	16	80	2498	1.25	0.640512	over	G4MSN8	G4MV80, L7JP49, G4MXK1, L7HW56, G4MR84, L7IQA1, G4N2P6, G4MTU9, G4MQN0, A4QW40, L7IA26, G4MZK5, L7I0C3, G4MT89, G4NDQ9,G4MSN8	0.315926	0.621173	0.0625
GO:0009451	RNA modification	P	1	16	80	2498	1.25	0.640512	over	L7HXW3	G4N7B3, G4MRU1, L7I2C1, L7HZU2, L7INZ9, L7IAP6, G4MKS9, G4NEL5, G4N2E5, L7I6W1, G4NHC1, L7IG24, G4N1Q3, G4MPE3, G4NGM4,L7HXW3	0.315926	0.621173	0.0625
GO:0030863	cortical cytoskeleton	C	1	16	80	2498	1.25	0.640512	over	G4MYZ4	G4MLE5, G4ND09, G4N9R1, A4R8N4, L7I1I2, L7INA6, G4MKI5, G4NLD1, L7I1B3, A4RE77, G4MTR0, G4MZY6, G4NHC3, G4N1S7, G4NGZ4,G4MYZ4	0.315926	0.621173	0.0625
GO:0009405	pathogenesis	P	1	16	80	2498	1.25	0.640512	over	G4MRS8	O42622, G4MS58, G5EHS9, G4MUW5, G4MS01, L7IHJ6, G4N6Q8, G4NIS9, L7I8C1, G4MKI0, G5EH19, G4MQ91, G4NAS8, G4N4L9, G4N4K3,G4MRS8	0.315926	0.621173	0.0625
GO:0065004	protein-DNA complex assembly	P	1	16	80	2498	1.25	0.640512	over	L7I7T1	G4NCY2, G4MV80, G5EHN4, G4N3J5, L7I1W3, G4N6F3, G4N6D6, G4N9J2, L7I7U1, G4N2R8, G4MTV8, G4NDN0, L7IM10, L7IFB6, G4MLV2,L7I7T1	0.315926	0.621173	0.0625
GO:0016570	histone modification	P	1	16	80	2498	1.25	0.640512	over	G4MSW6	Q9UV51, L7I5H6, G4N770, L7JP49, G4NIS4, G4N9J2, L7I538, G4MKI9, L7IQA1, L7IJ89, G4NGZ4, G4NDQ2, G4N517, L7JMJ1, G4N4I8,G4MSW6	0.315926	0.621173	0.0625
GO:0016569	covalent chromatin modification	P	1	16	80	2498	1.25	0.640512	over	G4MSW6	Q9UV51, L7I5H6, G4N770, L7JP49, G4NIS4, G4N9J2, L7I538, G4MKI9, L7IQA1, L7IJ89, G4NGZ4, G4NDQ2, G4N517, L7JMJ1, G4N4I8,G4MSW6	0.315926	0.621173	0.0625
GO:0006013	mannose metabolic process	P	1	16	80	2498	1.25	0.640512	over	L7HTF4	G4NJH2, G5EHQ5, A4QQN1, G4MY73, G4N6N9, G4N9S5, G5EHD0, G4MUD1, G4MKK2, G4N665, G4NI55, L7HXX0, D4NXI9, G4MVL8, G4MVK8,L7HTF4	0.315926	0.621173	0.0625
GO:0044242	cellular lipid catabolic process	P	1	16	80	2498	1.25	0.640512	over	G4N8K7	G4ND64, L7I8Q4, G4N3T2, G4MLG1, L7HQB9, G4MV87, G5EHJ2, G4N054, G5EH09, A4QVZ8, Q2KGC0, G4N1F2, G4MZ29, G4MZ20, G4N4A9,G4N8K7	0.315926	0.621173	0.0625
GO:0006553	lysine metabolic process	P	1	16	80	2498	1.25	0.640512	over	G4NAT5	L7IUR7, G4N166, G4N0T6, G4NCU5, G4N3T2, G5EI34, G4N3I0, L7I4L2, L7IK69, G4N2A0, L7ICP6, G4NAT3, Q9P4R4, G4MZ14, L7HU93,G4NAT5	0.315926	0.621173	0.0625
GO:0006531	aspartate metabolic process	P	1	17	80	2498	1.25	0.680544	over	G4N0N1	G4N7B3, G4MS82, G4ND55, L7HZR6, G4NIQ1, G4MUF4, L7I1N4, L7IJV2, L7IPT5, L7IA33, G4MTF2, L7ICP6, L7IM78, G4NAI2, A4QXV8, G4MVL0,G4N0N1	0.324987	0.62801	0.0588235
GO:0048468	cell development	P	1	17	80	2498	1.25	0.680544	over	G4NHF4	G4MLL2, O42622, G4MS58, G4MUW5, G4N6L6, G4N9R1, G4MKI5, L7IH18, G4NBP2, G5EH19, L7IA80, G4MZL7, G4NGZ4, G4NDN3, L7JMJ1, L7I9A9,G4NHF4	0.324987	0.62801	0.0588235
GO:0034293	sexual sporulation	P	1	17	80	2498	1.25	0.680544	over	G4NHF4	G4MLL2, O42622, G4MS58, G4MUW5, G4N6L6, G4N9R1, G4MKI5, L7IH18, G4NBP2, G5EH19, L7IA80, G4MZL7, G4NGZ4, G4NDN3, L7JMJ1, L7I9A9,G4NHF4	0.324987	0.62801	0.0588235
GO:0043565	sequence-specific DNA binding	F	1	17	80	2498	1.25	0.680544	over	G4MNI0	G4N459, G4MV80, G4N3J5, G4MV10, Q01168, L7IE27, Q52BY4, L7IJK4, A4QVR2, L7IMK3, G4N4Y2, G4NAR5, G4N4L9, G4MVR9, G4N7Q5, G4MSF2,G4MNI0	0.324987	0.62801	0.0588235
GO:0030437	ascospore formation	P	1	17	80	2498	1.25	0.680544	over	G4NHF4	G4MLL2, O42622, G4MS58, G4MUW5, G4N6L6, G4N9R1, G4MKI5, L7IH18, G4NBP2, G5EH19, L7IA80, G4MZL7, G4NGZ4, G4NDN3, L7JMJ1, L7I9A9,G4NHF4	0.324987	0.62801	0.0588235
GO:0031406	carboxylic acid binding	F	1	17	80	2498	1.25	0.680544	over	G4N0N1	G4N166, G4N7B3, G4N783, G5EI34, G4N9G1, G4NC99, G4NC97, L7IK69, G4NF46, G4MTQ8, G4MND5, G4MX54, G4MTF2, G4NEB1, G4N8G0, G4MWF7,G4N0N1	0.324987	0.62801	0.0588235
GO:0043935	sexual sporulation resulting in formation of a cellular spore	P	1	17	80	2498	1.25	0.680544	over	G4NHF4	G4MLL2, O42622, G4MS58, G4MUW5, G4N6L6, G4N9R1, G4MKI5, L7IH18, G4NBP2, G5EH19, L7IA80, G4MZL7, G4NGZ4, G4NDN3, L7JMJ1, L7I9A9,G4NHF4	0.324987	0.62801	0.0588235
GO:0000819	sister chromatid segregation	P	1	17	80	2498	1.25	0.680544	over	G4MNI0	L7I932, L7II05, G4MV94, G4MLE5, G4N770, G4N3K6, G4MUL1, G4MR40, G4N2R8, G4NC20, G4MMY8, G4MSR3, G4N517, G4MPJ3, L7HXK8, L7JMJ1,G4MNI0	0.324987	0.62801	0.0588235
GO:0043177	organic acid binding	F	1	17	80	2498	1.25	0.680544	over	G4N0N1	G4N166, G4N7B3, G4N783, G5EI34, G4N9G1, G4NC99, G4NC97, L7IK69, G4NF46, G4MTQ8, G4MND5, G4MX54, G4MTF2, G4NEB1, G4N8G0, G4MWF7,G4N0N1	0.324987	0.62801	0.0588235
GO:0000070	mitotic sister chromatid segregation	P	1	17	80	2498	1.25	0.680544	over	G4MNI0	L7I932, L7II05, G4MV94, G4MLE5, G4N770, G4N3K6, G4MUL1, G4MR40, G4N2R8, G4NC20, G4MMY8, G4MSR3, G4N517, G4MPJ3, L7HXK8, L7JMJ1,G4MNI0	0.324987	0.62801	0.0588235
GO:0030001	metal ion transport	P	1	17	80	2498	1.25	0.680544	over	L7JLQ6	G4MP80, G4MS63, G5EHU1, G4MS02, G4MRF2, G5EHF6, L7JI42, G4N5P4, G4NBG2, G4MTG6, G4NHG8, L7JH46, G4N232, G4N1J4, L7J0S4, G4MYM7,L7JLQ6	0.324987	0.62801	0.0588235
GO:0045892	negative regulation of transcription, DNA-dependent	P	1	18	80	2498	1.25	0.720576	over	G4MSW6	G4MVC9, L7HZV6, G4MUR7, G4N9J2, G4N072, L7I538, G4MR84, G4N2R8, L7HVF2, L7IN27, G4NEL4, G4MTI8, A4QVR2, L7IJ89, G4N7T3, G4N4I8, G4MZ20,G4MSW6	0.333147	0.630066	0.0555556
GO:0043604	amide biosynthetic process	P	1	18	80	2498	1.25	0.720576	over	L7IF18	G4MS82, G4ND55, G4ND37, G4N783, G4MV08, G5EHE5, L7I1N4, G4NC97, G4MNR9, G4MKI2, G4NF46, G4N2H4, L7IFQ0, G4MMK2, G4MW52, G4NH43, L7HXC2,L7IF18	0.333147	0.630066	0.0555556
GO:0016209	antioxidant activity	F	1	18	80	2498	1.25	0.720576	over	A4QUT2	G4NJK6, L7IHV2, G4N9X2, A4R5S9, L7HPV8, G4N3F2, G4N072, L7I4M6, G4MXC5, G4NBS9, G4NHY5, G4N931, L7HS67, G4MPL3, L7IM16, G4NDM9, G4MZ98,A4QUT2	0.333147	0.630066	0.0555556
GO:0003006	developmental process involved in reproduction	P	1	18	80	2498	1.25	0.720576	over	G4NHF4	G4MLL2, O42622, G4MS58, G4MUW5, G4N6L6, G4N9R1, G4MKI5, L7IH18, G4NBP2, G5EH19, G4NEQ0, L7IA80, G4MZL7, G4NGZ4, G4NDN3, L7JMJ1, L7I9A9,G4NHF4	0.333147	0.630066	0.0555556
GO:0010181	FMN binding	F	1	18	80	2498	1.25	0.720576	over	L7JLQ6	G4MVB5, G4NCX5, G5EHY4, G4N3H6, G4NJ36, G4NIR4, G4N069, G4N9G9, G4MTM7, G4MTI8, G4MTF1, G4N597, L7ICG4, G4N585, G4MST7, G4MT35, G4NH78,L7JLQ6	0.333147	0.630066	0.0555556
GO:0000398	mRNA splicing, via spliceosome	P	1	18	80	2498	1.25	0.720576	over	G4MZ61	G4MRX5, L7IUK3, L7I910, G4MRL7, G4MXN3, G4MXF4, E9P5D9, G4MTQ6, G4N5D4, L7I795, G4NHA4, G4MZE4, G4N872, G4MSI0, L7I2T7, L7IC48, D4NXC6,G4MZ61	0.333147	0.630066	0.0555556
GO:0000377	RNA splicing, via transesterification reactions with bulged adenosine as nucleophile	P	1	18	80	2498	1.25	0.720576	over	G4MZ61	G4MRX5, L7IUK3, L7I910, G4MRL7, G4MXN3, G4MXF4, E9P5D9, G4MTQ6, G4N5D4, L7I795, G4NHA4, G4MZE4, G4N872, G4MSI0, L7I2T7, L7IC48, D4NXC6,G4MZ61	0.333147	0.630066	0.0555556
GO:0000375	RNA splicing, via transesterification reactions	P	1	18	80	2498	1.25	0.720576	over	G4MZ61	G4MRX5, L7IUK3, L7I910, G4MRL7, G4MXN3, G4MXF4, E9P5D9, G4MTQ6, G4N5D4, L7I795, G4NHA4, G4MZE4, G4N872, G4MSI0, L7I2T7, L7IC48, D4NXC6,G4MZ61	0.333147	0.630066	0.0555556
GO:0016042	lipid catabolic process	P	1	18	80	2498	1.25	0.720576	over	G4N8K7	G4ND64, L7I8Q4, G4N3T2, G4MLG1, L7HQB9, G4MV87, G5EHJ2, G4N054, G5EH09, A4QVZ8, L7JAT3, Q2KGC0, G4N1F2, L7ILJ8, G4MZ29, G4MZ20, G4N4A9,G4N8K7	0.333147	0.630066	0.0555556
GO:0034599	cellular response to oxidative stress	P	1	18	80	2498	1.25	0.720576	over	A4QUT2	G4NJK6, Q9UV51, L7IHV2, L7I8Q0, A4R5S9, G4N3F2, G4N072, L7I4M6, G4MXC5, G4NBS9, A4RE46, G4N931, G4MPS3, G4NGZ4, G4N7T3, G4NDM9, G4MVR9,A4QUT2	0.333147	0.630066	0.0555556
GO:0004497	monooxygenase activity	F	1	18	80	2498	1.25	0.720576	over	L7IWV8	L7IBJ2, L7I8S2, G4MS36, L7I5G3, L7I5B1, G4NG14, L7I4Z9, G4MRC7, L7I4V6, G4MQY5, G4MTY8, G4N8V7, L7IA56, G4MZT2, G4NAW2, G4NAU2, G4MZ83,L7IWV8	0.333147	0.630066	0.0555556
GO:0022413	reproductive process in single-celled organism	P	1	18	80	2498	1.25	0.720576	over	G4NHF4	G4MLL2, O42622, G4MS58, G4MUW5, G4N6L6, G4N9R1, G4MKI5, L7IH18, G4NBP2, G5EH19, L7IA80, G4N5J5, G4MZL7, G4NGZ4, G4NDN3, L7JMJ1, L7I9A9,G4NHF4	0.333147	0.630066	0.0555556
GO:0007015	actin filament organization	P	1	18	80	2498	1.25	0.720576	over	G4MYZ4	L7J3M5, G4MV90, G4ND09, G4N9R1, L7I1I2, L7HYY5, G4MKI5, G4MR53, G4NLD1, L7I1B3, G4MTR0, G4MZY6, G4N5J5, G4NHC3, G4N1S7, G4NAR6, G4MML2,G4MYZ4	0.333147	0.630066	0.0555556
GO:0006555	methionine metabolic process	P	1	18	80	2498	1.25	0.720576	over	G4ML75	G4NJI5, G4N3Y5, G4NCU5, G4NCR9, G4N6X9, G4N796, G4MV96, G4NCL5, G4N0B5, G4N2Y4, L7HYV5, A4RK52, L7ICP6, G4N4R7, G4MMA8, G4MZ63, G4NGH5,G4ML75	0.333147	0.630066	0.0555556
GO:0051253	negative regulation of RNA metabolic process	P	1	19	80	2498	1.25	0.760608	over	G4MSW6	G4MVC9, L7HZV6, G4MUR7, G4N9J2, G4N072, L7I538, G4MR84, G4N2R8, L7HVF2, L7IN27, G4NEL4, G4MTI8, A4QVR2, L7IJ89, G4N7T3, G4N4I8, G4MZ20, D4NXC6,G4MSW6	0.340453	0.630982	0.0526316
GO:0006448	regulation of translational elongation	P	1	19	80	2498	1.25	0.760608	over	G4MVB0	L7I5Q1, G4NJB0, L7HWP3, G4N9Y8, G4N716, L7HPW5, L7HZD1, L7INF4, G4MTX0, G4MNF0, G4NHU5, G4N5M6, L7I0N9, G4NB88, G4MPT3, G4MYU6, D4NXC5, G4MSB2,G4MVB0	0.340453	0.630982	0.0526316
GO:0010629	negative regulation of gene expression	P	1	19	80	2498	1.25	0.760608	over	G4MSW6	G4MVC9, L7HZV6, G4MUR7, G5EHM8, G4N9J2, G4N072, L7I538, G4MR84, G4N2R8, L7HVF2, L7IN27, G4NEL4, G4MTI8, A4QVR2, L7IJ89, G4N7T3, G4N4I8, G4MZ20,G4MSW6	0.340453	0.630982	0.0526316
GO:0043254	regulation of protein complex assembly	P	1	19	80	2498	1.25	0.760608	over	G4MYZ4	L7J3M5, G4NCY2, G4ND09, G4N3J5, G4N9R1, L7I7U1, L7HYY5, G4MR53, G4MTV8, G4MTR0, G4MZY6, G4NHC3, G4N1S7, Q2KG29, G4NDN0, L7IFB6, G4MLV2, L7HTV1,G4MYZ4	0.340453	0.630982	0.0526316
GO:0010557	positive regulation of macromolecule biosynthetic process	P	1	19	80	2498	1.25	0.760608	over	G4MSW6	Q9UV51, G4NCY2, G4NJB0, L7HZD1, L7I538, L7I7U1, G4MTX0, G4MTV8, G4NKM4, L7IJ89, G4MPT3, G4N4P0, G4NDN0, L7IFB6, G4MZ20, D4NXC5, G4MLV2, L7HTV1,G4MSW6	0.340453	0.630982	0.0526316
GO:0022414	reproductive process	P	1	19	80	2498	1.25	0.760608	over	G4NHF4	G4MLL2, O42622, G4MS58, G4MUW5, G4N6L6, G4N9R1, G4MKI5, L7IH18, G4NBP2, G5EH19, G4NEQ0, L7IA80, G4MZL7, G4NGZ4, D0ERY8, G4NDN3, L7JMJ1, L7I9A9,G4NHF4	0.340453	0.630982	0.0526316
GO:0007059	chromosome segregation	P	1	19	80	2498	1.25	0.760608	over	G4MNI0	L7I932, L7II05, G5EI58, G4MV94, G4MLE5, G4N770, G4N3K6, G4MUL1, G4MR40, G4N2R8, G4NC20, G4MMY8, G4MSR3, G4N517, G4MPJ3, L7HXK8, L7JMJ1, G4MZ20,G4MNI0	0.340453	0.630982	0.0526316
GO:2000113	negative regulation of cellular macromolecule biosynthetic process	P	1	20	80	2498	1.25	0.800641	over	G4MSW6	G4MVC9, L7HZV6, G4MUR7, G4N9J2, G4N072, L7I538, G4MQX3, G4MR84, G4N2R8, L7HVF2, L7IN27, G4NEL4, G4MTI8, A4QVR2, L7IJ89, G4NB38, G4N7T3, G4N4I8, G4MZ20,G4MSW6	0.346951	0.630982	0.05
GO:0060589	nucleoside-triphosphatase regulator activity	F	1	20	80	2498	1.25	0.800641	over	G4MWG4	G4MLE5, L7IKR6, G4MXL7, G4MNX1, G4MQX3, G4MTW7, L7IZM5, G4N5J5, L7JQP2, G4NHG8, G4NEA2, G4NKJ4, G4MN05, G4MSZ4, G4MT60, G4MSK7, L7IIC8, L7JCT0, A4QUI2,G4MWG4	0.346951	0.630982	0.05
GO:0070925	organelle assembly	P	1	20	80	2498	1.25	0.800641	over	G4MSC0	G4N184, G4N3V2, G4ND63, G4MLE5, G4MUS0, G4N3J5, G4NCH9, L7I856, G4MKJ9, G4N5M6, G4MZQ6, G4NAV1, A4R188, G4NAD3, G4MYS1, D4NXE4, D4NXE0, D4NXD9, D4NXB9,G4MSC0	0.346951	0.630982	0.05
GO:0044036	cell wall macromolecule metabolic process	P	1	20	80	2498	1.25	0.800641	over	G5EHD8	G4NA54, G4NFW8, G4NFS4, G4NG12, G4MY73, G4MXR2, G4NBZ7, G4MQW5, L7HYY2, G4MNG3, G4NHX7, G4NI55, G4N2G0, G4MTL4, G4NEH2, G4MTF8, C9K5U2, G4N1Y8, L7HR94,G5EHD8	0.346951	0.630982	0.05
GO:0016830	carbon-carbon lyase activity	F	1	20	80	2498	1.25	0.800641	over	L7HTF4	G4NA37, G5EHY5, L7I954, Q2KF88, G4N6Y9, Q8TG90, L7HZR6, P0CT06, G4MUC3, G4MUB5, L7IGQ8, L7IH23, G4MU54, G5EH03, G4MZP7, L7IFR5, G4NH42, G4NAD1, G4NDI4,L7HTF4	0.346951	0.630982	0.05
GO:0030435	sporulation resulting in formation of a cellular spore	P	1	20	80	2498	1.25	0.800641	over	G4NHF4	G4MLL2, O42622, G4MS58, L7IL62, G4MUW5, L7I8C1, G4N6L6, G4N9R1, G4MKI5, L7IH18, G4NBP2, G5EH19, G4NEQ0, L7IA80, G4MZL7, G4NGZ4, G4NDN3, L7JMJ1, L7I9A9,G4NHF4	0.346951	0.630982	0.05
GO:0016705	oxidoreductase activity, acting on paired donors, with incorporation or reduction of molecular oxygen	F	1	20	80	2498	1.25	0.800641	over	L7IWV8	G4N166, L7IBJ2, L7I8S2, L7II11, G4MS36, G4NG14, L7I4Z9, G4MQY5, L7I4M6, G4MXC5, G4MTQ8, G4N8V7, L7IA56, G4MZT2, L7HS67, G4MWF7, G4MVS3, G4MZ83, G4MYP2,L7IWV8	0.346951	0.630982	0.05
GO:0022627	cytosolic small ribosomal subunit	C	1	20	80	2498	1.25	0.800641	over	G4N700	G4N3V2, G4NCQ6, G4N9W9, G4NCJ2, G4MQX3, G4MR44, G4N8W1, L7IA43, A4R188, G4MPT3, L7IM20, D4NXE7, D4NXE5, D4NXE4, D4NXE0, D4NXD9, D4NXD7, D4NXD6, D4NXB9,G4N700	0.346951	0.630982	0.05
GO:0043934	sporulation	P	1	20	80	2498	1.25	0.800641	over	G4NHF4	G4MLL2, O42622, G4MS58, L7IL62, G4MUW5, L7I8C1, G4N6L6, G4N9R1, G4MKI5, L7IH18, G4NBP2, G5EH19, G4NEQ0, L7IA80, G4MZL7, G4NGZ4, G4NDN3, L7JMJ1, L7I9A9,G4NHF4	0.346951	0.630982	0.05
GO:0030154	cell differentiation	P	1	20	80	2498	1.25	0.800641	over	G4NHF4	G4MLL2, O42622, G4MS58, L7IL62, G4MUW5, L7I8C1, G4N6L6, G4N9R1, G4MKI5, L7IH18, G4NBP2, G5EH19, G4NEQ0, L7IA80, G4MZL7, G4NGZ4, G4NDN3, L7JMJ1, L7I9A9,G4NHF4	0.346951	0.630982	0.05
GO:0010558	negative regulation of macromolecule biosynthetic process	P	1	20	80	2498	1.25	0.800641	over	G4MSW6	G4MVC9, L7HZV6, G4MUR7, G4N9J2, G4N072, L7I538, G4MQX3, G4MR84, G4N2R8, L7HVF2, L7IN27, G4NEL4, G4MTI8, A4QVR2, L7IJ89, G4NB38, G4N7T3, G4N4I8, G4MZ20,G4MSW6	0.346951	0.630982	0.05
[truncated: 913 more rows]
