# Supplementary material for: Label-Free Quantitative Proteomics of Lysine Acetylome Identifies Substrates of Gcn5 in Magnaporthe oryzae Autophagy and Epigenetic Regulation
Source: mSystems. 2018 Nov 20;3(6):e00270-18. doi: 10.1128/mSystems.00270-18 (PMC6247014; doi:10.1128/mSystems.00270-18)
Supplement: DATA SET S4 [file sys006182295sd4.xlsx]

## Sheet: query2map
Protein_ID	KO	Name	Definition	Map_ID	Map_Name	URL
G4NHY9
G4MRS8
G4NF57	K04043	dnaK	molecular chaperone DnaK	map03018	RNA degradation	http://www.kegg.jp/kegg-bin/show_pathway?map03018+K04043
G4NF57	K04043	dnaK	molecular chaperone DnaK	map04212	Longevity regulating pathway - worm	http://www.kegg.jp/kegg-bin/show_pathway?map04212+K04043
G4NF57	K04043	dnaK	molecular chaperone DnaK	map05152	Tuberculosis	http://www.kegg.jp/kegg-bin/show_pathway?map05152+K04043
G4MVB0	K03234	EEF2	elongation factor 2	map04152	AMPK signaling pathway	http://www.kegg.jp/kegg-bin/show_pathway?map04152+K03234
G4MVB0	K03234	EEF2	elongation factor 2	map04921	Oxytocin signaling pathway	http://www.kegg.jp/kegg-bin/show_pathway?map04921+K03234
G4MZ61	K12847	USP39, SAD1	U4/U6.U5 tri-snRNP-associated protein 2	map03040	Spliceosome	http://www.kegg.jp/kegg-bin/show_pathway?map03040+K12847
G4ML82	K01648	ACLY	ATP citrate (pro-S)-lyase [EC:2.3.3.8;]	map00020	Citrate cycle (TCA cycle)	http://www.kegg.jp/kegg-bin/show_pathway?map00020+K01648
G4ML82	K01648	ACLY	ATP citrate (pro-S)-lyase [EC:2.3.3.8;]	map00720	Carbon fixation pathways in prokaryotes	http://www.kegg.jp/kegg-bin/show_pathway?map00720+K01648
L7HTU6	K08337	ATG7	ubiquitin-like modifier-activating enzyme ATG7	map04140	Regulation of autophagy	http://www.kegg.jp/kegg-bin/show_pathway?map04140+K08337
G4MSC0	K02934	RP-L6e, RPL6	large subunit ribosomal protein L6e	map03010	Ribosome	http://www.kegg.jp/kegg-bin/show_pathway?map03010+K02934
L7IF18	K00667	FAS2	fatty acid synthase subunit alpha, fungi type [EC:2.3.1.86;]	map00061	Fatty acid biosynthesis	http://www.kegg.jp/kegg-bin/show_pathway?map00061+K00667
L7IF18	K00667	FAS2	fatty acid synthase subunit alpha, fungi type [EC:2.3.1.86;]	map01212	Fatty acid metabolism	http://www.kegg.jp/kegg-bin/show_pathway?map01212+K00667
G5EHG0
L7IKZ6	K00134	GAPDH, gapA	glyceraldehyde 3-phosphate dehydrogenase [EC:1.2.1.12;]	map00010	Glycolysis / Gluconeogenesis	http://www.kegg.jp/kegg-bin/show_pathway?map00010+K00134
L7IKZ6	K00134	GAPDH, gapA	glyceraldehyde 3-phosphate dehydrogenase [EC:1.2.1.12;]	map00710	Carbon fixation in photosynthetic organisms	http://www.kegg.jp/kegg-bin/show_pathway?map00710+K00134
L7IKZ6	K00134	GAPDH, gapA	glyceraldehyde 3-phosphate dehydrogenase [EC:1.2.1.12;]	map01200	Carbon metabolism	http://www.kegg.jp/kegg-bin/show_pathway?map01200+K00134
L7IKZ6	K00134	GAPDH, gapA	glyceraldehyde 3-phosphate dehydrogenase [EC:1.2.1.12;]	map01230	Biosynthesis of amino acids	http://www.kegg.jp/kegg-bin/show_pathway?map01230+K00134
L7IKZ6	K00134	GAPDH, gapA	glyceraldehyde 3-phosphate dehydrogenase [EC:1.2.1.12;]	map04066	HIF-1 signaling pathway	http://www.kegg.jp/kegg-bin/show_pathway?map04066+K00134
L7IKZ6	K00134	GAPDH, gapA	glyceraldehyde 3-phosphate dehydrogenase [EC:1.2.1.12;]	map05010	Alzheimer's disease	http://www.kegg.jp/kegg-bin/show_pathway?map05010+K00134
G4MQB8
G4ML75	K00549	metE	5-methyltetrahydropteroyltriglutamate--homocysteine methyltransferase [EC:2.1.1.14;]	map00270	Cysteine and methionine metabolism	http://www.kegg.jp/kegg-bin/show_pathway?map00270+K00549
G4ML75	K00549	metE	5-methyltetrahydropteroyltriglutamate--homocysteine methyltransferase [EC:2.1.1.14;]	map00450	Selenocompound metabolism	http://www.kegg.jp/kegg-bin/show_pathway?map00450+K00549
G4ML75	K00549	metE	5-methyltetrahydropteroyltriglutamate--homocysteine methyltransferase [EC:2.1.1.14;]	map01230	Biosynthesis of amino acids	http://www.kegg.jp/kegg-bin/show_pathway?map01230+K00549
G4NHF4	K00697	otsA	trehalose 6-phosphate synthase [EC:2.4.1.15;]	map00500	Starch and sucrose metabolism	http://www.kegg.jp/kegg-bin/show_pathway?map00500+K00697
G4MKB4	K01253	EPHX1	microsomal epoxide hydrolase [EC:3.3.2.9;]	map00980	Metabolism of xenobiotics by cytochrome P450	http://www.kegg.jp/kegg-bin/show_pathway?map00980+K01253
G4MKB4	K01253	EPHX1	microsomal epoxide hydrolase [EC:3.3.2.9;]	map04976	Bile secretion	http://www.kegg.jp/kegg-bin/show_pathway?map04976+K01253
G4MKB4	K01253	EPHX1	microsomal epoxide hydrolase [EC:3.3.2.9;]	map05204	Chemical carcinogenesis	http://www.kegg.jp/kegg-bin/show_pathway?map05204+K01253
G4MKR5	K00059	fabG	3-oxoacyl-[acyl-carrier protein] reductase [EC:1.1.1.100;]	map00061	Fatty acid biosynthesis	http://www.kegg.jp/kegg-bin/show_pathway?map00061+K00059
G4MKR5	K00059	fabG	3-oxoacyl-[acyl-carrier protein] reductase [EC:1.1.1.100;]	map00780	Biotin metabolism	http://www.kegg.jp/kegg-bin/show_pathway?map00780+K00059
G4MKR5	K00059	fabG	3-oxoacyl-[acyl-carrier protein] reductase [EC:1.1.1.100;]	map01040	Biosynthesis of unsaturated fatty acids	http://www.kegg.jp/kegg-bin/show_pathway?map01040+K00059
G4MKR5	K00059	fabG	3-oxoacyl-[acyl-carrier protein] reductase [EC:1.1.1.100;]	map01212	Fatty acid metabolism	http://www.kegg.jp/kegg-bin/show_pathway?map01212+K00059
L7HXW3	K03177	truB, PUS4, TRUB1	tRNA pseudouridine55 synthase [EC:5.4.99.25;]
G4MLM8	K04079	HSP90A, htpG	molecular chaperone HtpG	map04141	Protein processing in endoplasmic reticulum	http://www.kegg.jp/kegg-bin/show_pathway?map04141+K04079
G4MLM8	K04079	HSP90A, htpG	molecular chaperone HtpG	map04151	PI3K-Akt signaling pathway	http://www.kegg.jp/kegg-bin/show_pathway?map04151+K04079
G4MLM8	K04079	HSP90A, htpG	molecular chaperone HtpG	map04612	Antigen processing and presentation	http://www.kegg.jp/kegg-bin/show_pathway?map04612+K04079
G4MLM8	K04079	HSP90A, htpG	molecular chaperone HtpG	map04621	NOD-like receptor signaling pathway	http://www.kegg.jp/kegg-bin/show_pathway?map04621+K04079
G4MLM8	K04079	HSP90A, htpG	molecular chaperone HtpG	map04626	Plant-pathogen interaction	http://www.kegg.jp/kegg-bin/show_pathway?map04626+K04079
G4MLM8	K04079	HSP90A, htpG	molecular chaperone HtpG	map04914	Progesterone-mediated oocyte maturation	http://www.kegg.jp/kegg-bin/show_pathway?map04914+K04079
G4MLM8	K04079	HSP90A, htpG	molecular chaperone HtpG	map04915	Estrogen signaling pathway	http://www.kegg.jp/kegg-bin/show_pathway?map04915+K04079
G4MLM8	K04079	HSP90A, htpG	molecular chaperone HtpG	map05200	Pathways in cancer	http://www.kegg.jp/kegg-bin/show_pathway?map05200+K04079
G4MLM8	K04079	HSP90A, htpG	molecular chaperone HtpG	map05215	Prostate cancer	http://www.kegg.jp/kegg-bin/show_pathway?map05215+K04079
G4MR82	K00036	G6PD, zwf	glucose-6-phosphate 1-dehydrogenase [EC:1.1.1.49;1.1.1.363;]	map00030	Pentose phosphate pathway	http://www.kegg.jp/kegg-bin/show_pathway?map00030+K00036
G4MR82	K00036	G6PD, zwf	glucose-6-phosphate 1-dehydrogenase [EC:1.1.1.49;1.1.1.363;]	map00480	Glutathione metabolism	http://www.kegg.jp/kegg-bin/show_pathway?map00480+K00036
G4MR82	K00036	G6PD, zwf	glucose-6-phosphate 1-dehydrogenase [EC:1.1.1.49;1.1.1.363;]	map01200	Carbon metabolism	http://www.kegg.jp/kegg-bin/show_pathway?map01200+K00036
G4MR82	K00036	G6PD, zwf	glucose-6-phosphate 1-dehydrogenase [EC:1.1.1.49;1.1.1.363;]	map05230	Central carbon metabolism in cancer	http://www.kegg.jp/kegg-bin/show_pathway?map05230+K00036
G4NAY8	K14404	CPSF4, YTH1	cleavage and polyadenylation specificity factor subunit 4	map03015	mRNA surveillance pathway	http://www.kegg.jp/kegg-bin/show_pathway?map03015+K14404
G4NAY8	K14404	CPSF4, YTH1	cleavage and polyadenylation specificity factor subunit 4	map05164	Influenza A	http://www.kegg.jp/kegg-bin/show_pathway?map05164+K14404
L7HNP9	K00033	PGD, gnd, gntZ	6-phosphogluconate dehydrogenase [EC:1.1.1.44;1.1.1.343;]	map00030	Pentose phosphate pathway	http://www.kegg.jp/kegg-bin/show_pathway?map00030+K00033
L7HNP9	K00033	PGD, gnd, gntZ	6-phosphogluconate dehydrogenase [EC:1.1.1.44;1.1.1.343;]	map00480	Glutathione metabolism	http://www.kegg.jp/kegg-bin/show_pathway?map00480+K00033
L7HNP9	K00033	PGD, gnd, gntZ	6-phosphogluconate dehydrogenase [EC:1.1.1.44;1.1.1.343;]	map01200	Carbon metabolism	http://www.kegg.jp/kegg-bin/show_pathway?map01200+K00033
L7I7T1
A4R0E5	K03249	EIF3F	translation initiation factor 3 subunit F	map03013	RNA transport	http://www.kegg.jp/kegg-bin/show_pathway?map03013+K03249
B9VVP3
G4MPD7
G4MRA6	K01199	EGLC	glucan endo-1,3-beta-D-glucosidase [EC:3.2.1.39;]	map00500	Starch and sucrose metabolism	http://www.kegg.jp/kegg-bin/show_pathway?map00500+K01199
G4MSK2	K12879	THOC2	THO complex subunit 2	map03013	RNA transport	http://www.kegg.jp/kegg-bin/show_pathway?map03013+K12879
G4MSK2	K12879	THOC2	THO complex subunit 2	map03040	Spliceosome	http://www.kegg.jp/kegg-bin/show_pathway?map03040+K12879
G4MSW3	K02936	RP-L7Ae, RPL7A	large subunit ribosomal protein L7Ae	map03010	Ribosome	http://www.kegg.jp/kegg-bin/show_pathway?map03010+K02936
G4MSW6	K11378	SAS3	histone acetyltransferase SAS3 [EC:2.3.1.48;]
G4MTZ0	K08054	CANX	calnexin	map04141	Protein processing in endoplasmic reticulum	http://www.kegg.jp/kegg-bin/show_pathway?map04141+K08054
G4MTZ0	K08054	CANX	calnexin	map04145	Phagosome	http://www.kegg.jp/kegg-bin/show_pathway?map04145+K08054
G4MTZ0	K08054	CANX	calnexin	map04612	Antigen processing and presentation	http://www.kegg.jp/kegg-bin/show_pathway?map04612+K08054
G4MTZ0	K08054	CANX	calnexin	map04918	Thyroid hormone synthesis	http://www.kegg.jp/kegg-bin/show_pathway?map04918+K08054
G4MTZ0	K08054	CANX	calnexin	map05166	HTLV-I infection	http://www.kegg.jp/kegg-bin/show_pathway?map05166+K08054
L7IWV8
G4MVS9	K11650	SMARCD	SWI/SNF-related matrix-associated actin-dependent regulator of chromatin subfamily D
G4MWG4	K09553	STIP1	stress-induced-phosphoprotein 1	map05020	Prion diseases	http://www.kegg.jp/kegg-bin/show_pathway?map05020+K09553
G4MYC9	K00118	gfo	glucose-fructose oxidoreductase [EC:1.1.99.28;]
L7ILD2	K00416	QCR6, UQCRH	ubiquinol-cytochrome c reductase subunit 6	map00190	Oxidative phosphorylation	http://www.kegg.jp/kegg-bin/show_pathway?map00190+K00416
L7ILD2	K00416	QCR6, UQCRH	ubiquinol-cytochrome c reductase subunit 6	map04260	Cardiac muscle contraction	http://www.kegg.jp/kegg-bin/show_pathway?map04260+K00416
L7ILD2	K00416	QCR6, UQCRH	ubiquinol-cytochrome c reductase subunit 6	map04932	Non-alcoholic fatty liver disease (NAFLD)	http://www.kegg.jp/kegg-bin/show_pathway?map04932+K00416
L7ILD2	K00416	QCR6, UQCRH	ubiquinol-cytochrome c reductase subunit 6	map05010	Alzheimer's disease	http://www.kegg.jp/kegg-bin/show_pathway?map05010+K00416
L7ILD2	K00416	QCR6, UQCRH	ubiquinol-cytochrome c reductase subunit 6	map05012	Parkinson's disease	http://www.kegg.jp/kegg-bin/show_pathway?map05012+K00416
L7ILD2	K00416	QCR6, UQCRH	ubiquinol-cytochrome c reductase subunit 6	map05016	Huntington's disease	http://www.kegg.jp/kegg-bin/show_pathway?map05016+K00416
G4N0N1	K01958	PC, pyc	pyruvate carboxylase [EC:6.4.1.1;]	map00020	Citrate cycle (TCA cycle)	http://www.kegg.jp/kegg-bin/show_pathway?map00020+K01958
G4N0N1	K01958	PC, pyc	pyruvate carboxylase [EC:6.4.1.1;]	map00620	Pyruvate metabolism	http://www.kegg.jp/kegg-bin/show_pathway?map00620+K01958
G4N0N1	K01958	PC, pyc	pyruvate carboxylase [EC:6.4.1.1;]	map00720	Carbon fixation pathways in prokaryotes	http://www.kegg.jp/kegg-bin/show_pathway?map00720+K01958
G4N0N1	K01958	PC, pyc	pyruvate carboxylase [EC:6.4.1.1;]	map01200	Carbon metabolism	http://www.kegg.jp/kegg-bin/show_pathway?map01200+K01958
G4N0N1	K01958	PC, pyc	pyruvate carboxylase [EC:6.4.1.1;]	map01230	Biosynthesis of amino acids	http://www.kegg.jp/kegg-bin/show_pathway?map01230+K01958
G4N7R2	K11756	RSC1_2	chromatin structure-remodeling complex subunit RSC1/2
G4N871	K18719	NUP82	nucleoporin NUP82
G4N8F6	K02938	RP-L8e, RPL8	large subunit ribosomal protein L8e	map03010	Ribosome	http://www.kegg.jp/kegg-bin/show_pathway?map03010+K02938
G4NAT5	K00658	DLST, sucB	2-oxoglutarate dehydrogenase E2 component (dihydrolipoamide succinyltransferase) [EC:2.3.1.61;]	map00020	Citrate cycle (TCA cycle)	http://www.kegg.jp/kegg-bin/show_pathway?map00020+K00658
G4NAT5	K00658	DLST, sucB	2-oxoglutarate dehydrogenase E2 component (dihydrolipoamide succinyltransferase) [EC:2.3.1.61;]	map00310	Lysine degradation	http://www.kegg.jp/kegg-bin/show_pathway?map00310+K00658
G4NAT5	K00658	DLST, sucB	2-oxoglutarate dehydrogenase E2 component (dihydrolipoamide succinyltransferase) [EC:2.3.1.61;]	map01200	Carbon metabolism	http://www.kegg.jp/kegg-bin/show_pathway?map01200+K00658
G4NC37
G4NCD5	K11493	RCC1	regulator of chromosome condensation
G4NCV5	K11654	SMARCA5, SNF2H, ISWI	SWI/SNF-related matrix-associated actin-dependent regulator of chromatin subfamily A member 5 [EC:3.6.4.-]
L7HTF4	K01624	FBA, fbaA	fructose-bisphosphate aldolase, class II [EC:4.1.2.13;]	map00010	Glycolysis / Gluconeogenesis	http://www.kegg.jp/kegg-bin/show_pathway?map00010+K01624
L7HTF4	K01624	FBA, fbaA	fructose-bisphosphate aldolase, class II [EC:4.1.2.13;]	map00030	Pentose phosphate pathway	http://www.kegg.jp/kegg-bin/show_pathway?map00030+K01624
L7HTF4	K01624	FBA, fbaA	fructose-bisphosphate aldolase, class II [EC:4.1.2.13;]	map00051	Fructose and mannose metabolism	http://www.kegg.jp/kegg-bin/show_pathway?map00051+K01624
L7HTF4	K01624	FBA, fbaA	fructose-bisphosphate aldolase, class II [EC:4.1.2.13;]	map00680	Methane metabolism	http://www.kegg.jp/kegg-bin/show_pathway?map00680+K01624
L7HTF4	K01624	FBA, fbaA	fructose-bisphosphate aldolase, class II [EC:4.1.2.13;]	map00710	Carbon fixation in photosynthetic organisms	http://www.kegg.jp/kegg-bin/show_pathway?map00710+K01624
L7HTF4	K01624	FBA, fbaA	fructose-bisphosphate aldolase, class II [EC:4.1.2.13;]	map01200	Carbon metabolism	http://www.kegg.jp/kegg-bin/show_pathway?map01200+K01624
L7HTF4	K01624	FBA, fbaA	fructose-bisphosphate aldolase, class II [EC:4.1.2.13;]	map01230	Biosynthesis of amino acids	http://www.kegg.jp/kegg-bin/show_pathway?map01230+K01624
G4NHC2	K13953	adhP	alcohol dehydrogenase, propanol-preferring [EC:1.1.1.1;]	map00010	Glycolysis / Gluconeogenesis	http://www.kegg.jp/kegg-bin/show_pathway?map00010+K13953
G4NHC2	K13953	adhP	alcohol dehydrogenase, propanol-preferring [EC:1.1.1.1;]	map00071	Fatty acid degradation	http://www.kegg.jp/kegg-bin/show_pathway?map00071+K13953
G4NHC2	K13953	adhP	alcohol dehydrogenase, propanol-preferring [EC:1.1.1.1;]	map00350	Tyrosine metabolism	http://www.kegg.jp/kegg-bin/show_pathway?map00350+K13953
G4NHC2	K13953	adhP	alcohol dehydrogenase, propanol-preferring [EC:1.1.1.1;]	map00625	Chloroalkane and chloroalkene degradation	http://www.kegg.jp/kegg-bin/show_pathway?map00625+K13953
G4NHC2	K13953	adhP	alcohol dehydrogenase, propanol-preferring [EC:1.1.1.1;]	map00626	Naphthalene degradation	http://www.kegg.jp/kegg-bin/show_pathway?map00626+K13953
G4NHC2	K13953	adhP	alcohol dehydrogenase, propanol-preferring [EC:1.1.1.1;]	map00830	Retinol metabolism	http://www.kegg.jp/kegg-bin/show_pathway?map00830+K13953
G4NHC2	K13953	adhP	alcohol dehydrogenase, propanol-preferring [EC:1.1.1.1;]	map00980	Metabolism of xenobiotics by cytochrome P450	http://www.kegg.jp/kegg-bin/show_pathway?map00980+K13953
G4NHC2	K13953	adhP	alcohol dehydrogenase, propanol-preferring [EC:1.1.1.1;]	map00982	Drug metabolism - cytochrome P450	http://www.kegg.jp/kegg-bin/show_pathway?map00982+K13953
G4NHC2	K13953	adhP	alcohol dehydrogenase, propanol-preferring [EC:1.1.1.1;]	map01220	Degradation of aromatic compounds	http://www.kegg.jp/kegg-bin/show_pathway?map01220+K13953
L7IFS2	K02139	ATPeFF, ATP17	F-type H+-transporting ATPase subunit f	map00190	Oxidative phosphorylation	http://www.kegg.jp/kegg-bin/show_pathway?map00190+K02139
L7IEW6	K00668	FAS1	fatty acid synthase subunit beta, fungi type [EC:2.3.1.86;]	map00061	Fatty acid biosynthesis	http://www.kegg.jp/kegg-bin/show_pathway?map00061+K00668
L7IEW6	K00668	FAS1	fatty acid synthase subunit beta, fungi type [EC:2.3.1.86;]	map01212	Fatty acid metabolism	http://www.kegg.jp/kegg-bin/show_pathway?map01212+K00668
G5EGY2	K18097	GCY1	glycerol 2-dehydrogenase (NADP+) [EC:1.1.1.156;]	map00561	Glycerolipid metabolism	http://www.kegg.jp/kegg-bin/show_pathway?map00561+K18097
L7I3A1
A4QUT2	K03782	katG	catalase-peroxidase [EC:1.11.1.21;]	map00360	Phenylalanine metabolism	http://www.kegg.jp/kegg-bin/show_pathway?map00360+K03782
A4QUT2	K03782	katG	catalase-peroxidase [EC:1.11.1.21;]	map00380	Tryptophan metabolism	http://www.kegg.jp/kegg-bin/show_pathway?map00380+K03782
A4QUT2	K03782	katG	catalase-peroxidase [EC:1.11.1.21;]	map00940	Phenylpropanoid biosynthesis	http://www.kegg.jp/kegg-bin/show_pathway?map00940+K03782
D4NXC7
L7IIP8	K02127	ATPeF0B, ATP5F1, ATP4	F-type H+-transporting ATPase subunit b	map00190	Oxidative phosphorylation	http://www.kegg.jp/kegg-bin/show_pathway?map00190+K02127
L7IIP8	K02127	ATPeF0B, ATP5F1, ATP4	F-type H+-transporting ATPase subunit b	map05010	Alzheimer's disease	http://www.kegg.jp/kegg-bin/show_pathway?map05010+K02127
L7IIP8	K02127	ATPeF0B, ATP5F1, ATP4	F-type H+-transporting ATPase subunit b	map05012	Parkinson's disease	http://www.kegg.jp/kegg-bin/show_pathway?map05012+K02127
L7IIP8	K02127	ATPeF0B, ATP5F1, ATP4	F-type H+-transporting ATPase subunit b	map05016	Huntington's disease	http://www.kegg.jp/kegg-bin/show_pathway?map05016+K02127
G4MKP3	K01415	ECE	endothelin-converting enzyme [EC:3.4.24.71;]
G4ML89	K16938	SEPT3_9_12	septin 3/9/12	map05100	Bacterial invasion of epithelial cells	http://www.kegg.jp/kegg-bin/show_pathway?map05100+K16938
G4MNI0	K11497	CENPC	centromere protein C
G4MQ02	K13721	APE2	aminopeptidase 2 [EC:3.4.11.-]
G4MQH4
G4MSN8	K03016	RPB8, POLR2H	DNA-directed RNA polymerases I, II, and III subunit RPABC3	map00230	Purine metabolism	http://www.kegg.jp/kegg-bin/show_pathway?map00230+K03016
G4MSN8	K03016	RPB8, POLR2H	DNA-directed RNA polymerases I, II, and III subunit RPABC3	map00240	Pyrimidine metabolism	http://www.kegg.jp/kegg-bin/show_pathway?map00240+K03016
G4MSN8	K03016	RPB8, POLR2H	DNA-directed RNA polymerases I, II, and III subunit RPABC3	map03020	RNA polymerase	http://www.kegg.jp/kegg-bin/show_pathway?map03020+K03016
G4MSN8	K03016	RPB8, POLR2H	DNA-directed RNA polymerases I, II, and III subunit RPABC3	map04623	Cytosolic DNA-sensing pathway	http://www.kegg.jp/kegg-bin/show_pathway?map04623+K03016
G4MSN8	K03016	RPB8, POLR2H	DNA-directed RNA polymerases I, II, and III subunit RPABC3	map05016	Huntington's disease	http://www.kegg.jp/kegg-bin/show_pathway?map05016+K03016
G4MSN8	K03016	RPB8, POLR2H	DNA-directed RNA polymerases I, II, and III subunit RPABC3	map05169	Epstein-Barr virus infection	http://www.kegg.jp/kegg-bin/show_pathway?map05169+K03016
G4MU97	K01057	PGLS, pgl, devB	6-phosphogluconolactonase [EC:3.1.1.31;]	map00030	Pentose phosphate pathway	http://www.kegg.jp/kegg-bin/show_pathway?map00030+K01057
G4MU97	K01057	PGLS, pgl, devB	6-phosphogluconolactonase [EC:3.1.1.31;]	map01200	Carbon metabolism	http://www.kegg.jp/kegg-bin/show_pathway?map01200+K01057
G4MXM3
G4MYZ4	K05757	ARPC1A_B	actin related protein 2/3 complex, subunit 1A/1B	map04144	Endocytosis	http://www.kegg.jp/kegg-bin/show_pathway?map04144+K05757
G4MYZ4	K05757	ARPC1A_B	actin related protein 2/3 complex, subunit 1A/1B	map04666	Fc gamma R-mediated phagocytosis	http://www.kegg.jp/kegg-bin/show_pathway?map04666+K05757
G4MYZ4	K05757	ARPC1A_B	actin related protein 2/3 complex, subunit 1A/1B	map04810	Regulation of actin cytoskeleton	http://www.kegg.jp/kegg-bin/show_pathway?map04810+K05757
G4MYZ4	K05757	ARPC1A_B	actin related protein 2/3 complex, subunit 1A/1B	map05100	Bacterial invasion of epithelial cells	http://www.kegg.jp/kegg-bin/show_pathway?map05100+K05757
G4MYZ4	K05757	ARPC1A_B	actin related protein 2/3 complex, subunit 1A/1B	map05130	Pathogenic Escherichia coli infection	http://www.kegg.jp/kegg-bin/show_pathway?map05130+K05757
G4MYZ4	K05757	ARPC1A_B	actin related protein 2/3 complex, subunit 1A/1B	map05131	Shigellosis	http://www.kegg.jp/kegg-bin/show_pathway?map05131+K05757
G4MYZ4	K05757	ARPC1A_B	actin related protein 2/3 complex, subunit 1A/1B	map05132	Salmonella infection	http://www.kegg.jp/kegg-bin/show_pathway?map05132+K05757
G4N3A3
G4N4M7	K00418	QCR8, UQCRQ	ubiquinol-cytochrome c reductase subunit 8	map00190	Oxidative phosphorylation	http://www.kegg.jp/kegg-bin/show_pathway?map00190+K00418
G4N4M7	K00418	QCR8, UQCRQ	ubiquinol-cytochrome c reductase subunit 8	map04260	Cardiac muscle contraction	http://www.kegg.jp/kegg-bin/show_pathway?map04260+K00418
G4N4M7	K00418	QCR8, UQCRQ	ubiquinol-cytochrome c reductase subunit 8	map04932	Non-alcoholic fatty liver disease (NAFLD)	http://www.kegg.jp/kegg-bin/show_pathway?map04932+K00418
G4N4M7	K00418	QCR8, UQCRQ	ubiquinol-cytochrome c reductase subunit 8	map05010	Alzheimer's disease	http://www.kegg.jp/kegg-bin/show_pathway?map05010+K00418
G4N4M7	K00418	QCR8, UQCRQ	ubiquinol-cytochrome c reductase subunit 8	map05012	Parkinson's disease	http://www.kegg.jp/kegg-bin/show_pathway?map05012+K00418
G4N4M7	K00418	QCR8, UQCRQ	ubiquinol-cytochrome c reductase subunit 8	map05016	Huntington's disease	http://www.kegg.jp/kegg-bin/show_pathway?map05016+K00418
L7JD87	K15306	RANBP1	Ran-binding protein 1	map05166	HTLV-I infection	http://www.kegg.jp/kegg-bin/show_pathway?map05166+K15306
L7JD87	K15306	RANBP1	Ran-binding protein 1	map05203	Viral carcinogenesis	http://www.kegg.jp/kegg-bin/show_pathway?map05203+K15306
G4N5R0	K02915	RP-L34e, RPL34	large subunit ribosomal protein L34e	map03010	Ribosome	http://www.kegg.jp/kegg-bin/show_pathway?map03010+K02915
G4N700	K02951	RP-S12e, RPS12	small subunit ribosomal protein S12e	map03010	Ribosome	http://www.kegg.jp/kegg-bin/show_pathway?map03010+K02951
G4N701	K02957	RP-S15Ae, RPS15A	small subunit ribosomal protein S15Ae	map03010	Ribosome	http://www.kegg.jp/kegg-bin/show_pathway?map03010+K02957
G4N745	K00626	E2.3.1.9, atoB	acetyl-CoA C-acetyltransferase [EC:2.3.1.9;]	map00071	Fatty acid degradation	http://www.kegg.jp/kegg-bin/show_pathway?map00071+K00626
G4N745	K00626	E2.3.1.9, atoB	acetyl-CoA C-acetyltransferase [EC:2.3.1.9;]	map00072	Synthesis and degradation of ketone bodies	http://www.kegg.jp/kegg-bin/show_pathway?map00072+K00626
G4N745	K00626	E2.3.1.9, atoB	acetyl-CoA C-acetyltransferase [EC:2.3.1.9;]	map00280	Valine, leucine and isoleucine degradation	http://www.kegg.jp/kegg-bin/show_pathway?map00280+K00626
G4N745	K00626	E2.3.1.9, atoB	acetyl-CoA C-acetyltransferase [EC:2.3.1.9;]	map00310	Lysine degradation	http://www.kegg.jp/kegg-bin/show_pathway?map00310+K00626
G4N745	K00626	E2.3.1.9, atoB	acetyl-CoA C-acetyltransferase [EC:2.3.1.9;]	map00362	Benzoate degradation	http://www.kegg.jp/kegg-bin/show_pathway?map00362+K00626
G4N745	K00626	E2.3.1.9, atoB	acetyl-CoA C-acetyltransferase [EC:2.3.1.9;]	map00380	Tryptophan metabolism	http://www.kegg.jp/kegg-bin/show_pathway?map00380+K00626
G4N745	K00626	E2.3.1.9, atoB	acetyl-CoA C-acetyltransferase [EC:2.3.1.9;]	map00620	Pyruvate metabolism	http://www.kegg.jp/kegg-bin/show_pathway?map00620+K00626
G4N745	K00626	E2.3.1.9, atoB	acetyl-CoA C-acetyltransferase [EC:2.3.1.9;]	map00630	Glyoxylate and dicarboxylate metabolism	http://www.kegg.jp/kegg-bin/show_pathway?map00630+K00626
G4N745	K00626	E2.3.1.9, atoB	acetyl-CoA C-acetyltransferase [EC:2.3.1.9;]	map00640	Propanoate metabolism	http://www.kegg.jp/kegg-bin/show_pathway?map00640+K00626
G4N745	K00626	E2.3.1.9, atoB	acetyl-CoA C-acetyltransferase [EC:2.3.1.9;]	map00650	Butanoate metabolism	http://www.kegg.jp/kegg-bin/show_pathway?map00650+K00626
G4N745	K00626	E2.3.1.9, atoB	acetyl-CoA C-acetyltransferase [EC:2.3.1.9;]	map00720	Carbon fixation pathways in prokaryotes	http://www.kegg.jp/kegg-bin/show_pathway?map00720+K00626
G4N745	K00626	E2.3.1.9, atoB	acetyl-CoA C-acetyltransferase [EC:2.3.1.9;]	map00900	Terpenoid backbone biosynthesis	http://www.kegg.jp/kegg-bin/show_pathway?map00900+K00626
G4N745	K00626	E2.3.1.9, atoB	acetyl-CoA C-acetyltransferase [EC:2.3.1.9;]	map01200	Carbon metabolism	http://www.kegg.jp/kegg-bin/show_pathway?map01200+K00626
G4N745	K00626	E2.3.1.9, atoB	acetyl-CoA C-acetyltransferase [EC:2.3.1.9;]	map01212	Fatty acid metabolism	http://www.kegg.jp/kegg-bin/show_pathway?map01212+K00626
G4N745	K00626	E2.3.1.9, atoB	acetyl-CoA C-acetyltransferase [EC:2.3.1.9;]	map02020	Two-component system	http://www.kegg.jp/kegg-bin/show_pathway?map02020+K00626
G4N8K7
L7JLQ6	K03942	NDUFV1	NADH dehydrogenase (ubiquinone) flavoprotein 1 [EC:1.6.5.3;1.6.99.3;]	map00190	Oxidative phosphorylation	http://www.kegg.jp/kegg-bin/show_pathway?map00190+K03942
L7JLQ6	K03942	NDUFV1	NADH dehydrogenase (ubiquinone) flavoprotein 1 [EC:1.6.5.3;1.6.99.3;]	map04932	Non-alcoholic fatty liver disease (NAFLD)	http://www.kegg.jp/kegg-bin/show_pathway?map04932+K03942
L7JLQ6	K03942	NDUFV1	NADH dehydrogenase (ubiquinone) flavoprotein 1 [EC:1.6.5.3;1.6.99.3;]	map05010	Alzheimer's disease	http://www.kegg.jp/kegg-bin/show_pathway?map05010+K03942
L7JLQ6	K03942	NDUFV1	NADH dehydrogenase (ubiquinone) flavoprotein 1 [EC:1.6.5.3;1.6.99.3;]	map05012	Parkinson's disease	http://www.kegg.jp/kegg-bin/show_pathway?map05012+K03942
L7JLQ6	K03942	NDUFV1	NADH dehydrogenase (ubiquinone) flavoprotein 1 [EC:1.6.5.3;1.6.99.3;]	map05016	Huntington's disease	http://www.kegg.jp/kegg-bin/show_pathway?map05016+K03942
G4NB93	K10576	UBE2H, UBC8	ubiquitin-conjugating enzyme E2 H [EC:2.3.2.23;]	map04120	Ubiquitin mediated proteolysis	http://www.kegg.jp/kegg-bin/show_pathway?map04120+K10576
L7HXB7	K02265	COX5B	cytochrome c oxidase subunit 5b	map00190	Oxidative phosphorylation	http://www.kegg.jp/kegg-bin/show_pathway?map00190+K02265
L7HXB7	K02265	COX5B	cytochrome c oxidase subunit 5b	map04260	Cardiac muscle contraction	http://www.kegg.jp/kegg-bin/show_pathway?map04260+K02265
L7HXB7	K02265	COX5B	cytochrome c oxidase subunit 5b	map04932	Non-alcoholic fatty liver disease (NAFLD)	http://www.kegg.jp/kegg-bin/show_pathway?map04932+K02265
L7HXB7	K02265	COX5B	cytochrome c oxidase subunit 5b	map05010	Alzheimer's disease	http://www.kegg.jp/kegg-bin/show_pathway?map05010+K02265
L7HXB7	K02265	COX5B	cytochrome c oxidase subunit 5b	map05012	Parkinson's disease	http://www.kegg.jp/kegg-bin/show_pathway?map05012+K02265
L7HXB7	K02265	COX5B	cytochrome c oxidase subunit 5b	map05016	Huntington's disease	http://www.kegg.jp/kegg-bin/show_pathway?map05016+K02265
G4NCH1
G4NES1	K01196	AGL	glycogen debranching enzyme [EC:2.4.1.25;3.2.1.33;]	map00500	Starch and sucrose metabolism	http://www.kegg.jp/kegg-bin/show_pathway?map00500+K01196
L7I9Y4	K00128	ALDH	aldehyde dehydrogenase (NAD+) [EC:1.2.1.3;]	map00010	Glycolysis / Gluconeogenesis	http://www.kegg.jp/kegg-bin/show_pathway?map00010+K00128
L7I9Y4	K00128	ALDH	aldehyde dehydrogenase (NAD+) [EC:1.2.1.3;]	map00040	Pentose and glucuronate interconversions	http://www.kegg.jp/kegg-bin/show_pathway?map00040+K00128
L7I9Y4	K00128	ALDH	aldehyde dehydrogenase (NAD+) [EC:1.2.1.3;]	map00053	Ascorbate and aldarate metabolism	http://www.kegg.jp/kegg-bin/show_pathway?map00053+K00128
L7I9Y4	K00128	ALDH	aldehyde dehydrogenase (NAD+) [EC:1.2.1.3;]	map00071	Fatty acid degradation	http://www.kegg.jp/kegg-bin/show_pathway?map00071+K00128
L7I9Y4	K00128	ALDH	aldehyde dehydrogenase (NAD+) [EC:1.2.1.3;]	map00280	Valine, leucine and isoleucine degradation	http://www.kegg.jp/kegg-bin/show_pathway?map00280+K00128
L7I9Y4	K00128	ALDH	aldehyde dehydrogenase (NAD+) [EC:1.2.1.3;]	map00310	Lysine degradation	http://www.kegg.jp/kegg-bin/show_pathway?map00310+K00128
L7I9Y4	K00128	ALDH	aldehyde dehydrogenase (NAD+) [EC:1.2.1.3;]	map00330	Arginine and proline metabolism	http://www.kegg.jp/kegg-bin/show_pathway?map00330+K00128
L7I9Y4	K00128	ALDH	aldehyde dehydrogenase (NAD+) [EC:1.2.1.3;]	map00340	Histidine metabolism	http://www.kegg.jp/kegg-bin/show_pathway?map00340+K00128
L7I9Y4	K00128	ALDH	aldehyde dehydrogenase (NAD+) [EC:1.2.1.3;]	map00380	Tryptophan metabolism	http://www.kegg.jp/kegg-bin/show_pathway?map00380+K00128
L7I9Y4	K00128	ALDH	aldehyde dehydrogenase (NAD+) [EC:1.2.1.3;]	map00410	beta-Alanine metabolism	http://www.kegg.jp/kegg-bin/show_pathway?map00410+K00128
L7I9Y4	K00128	ALDH	aldehyde dehydrogenase (NAD+) [EC:1.2.1.3;]	map00561	Glycerolipid metabolism	http://www.kegg.jp/kegg-bin/show_pathway?map00561+K00128
L7I9Y4	K00128	ALDH	aldehyde dehydrogenase (NAD+) [EC:1.2.1.3;]	map00620	Pyruvate metabolism	http://www.kegg.jp/kegg-bin/show_pathway?map00620+K00128
L7I9Y4	K00128	ALDH	aldehyde dehydrogenase (NAD+) [EC:1.2.1.3;]	map00625	Chloroalkane and chloroalkene degradation	http://www.kegg.jp/kegg-bin/show_pathway?map00625+K00128
L7I9Y4	K00128	ALDH	aldehyde dehydrogenase (NAD+) [EC:1.2.1.3;]	map00903	Limonene and pinene degradation	http://www.kegg.jp/kegg-bin/show_pathway?map00903+K00128
G5EHD8	K01915	glnA, GLUL	glutamine synthetase [EC:6.3.1.2;]	map00220	Arginine biosynthesis	http://www.kegg.jp/kegg-bin/show_pathway?map00220+K01915
G5EHD8	K01915	glnA, GLUL	glutamine synthetase [EC:6.3.1.2;]	map00250	Alanine, aspartate and glutamate metabolism	http://www.kegg.jp/kegg-bin/show_pathway?map00250+K01915
G5EHD8	K01915	glnA, GLUL	glutamine synthetase [EC:6.3.1.2;]	map00630	Glyoxylate and dicarboxylate metabolism	http://www.kegg.jp/kegg-bin/show_pathway?map00630+K01915
G5EHD8	K01915	glnA, GLUL	glutamine synthetase [EC:6.3.1.2;]	map00910	Nitrogen metabolism	http://www.kegg.jp/kegg-bin/show_pathway?map00910+K01915
G5EHD8	K01915	glnA, GLUL	glutamine synthetase [EC:6.3.1.2;]	map01230	Biosynthesis of amino acids	http://www.kegg.jp/kegg-bin/show_pathway?map01230+K01915
G5EHD8	K01915	glnA, GLUL	glutamine synthetase [EC:6.3.1.2;]	map02020	Two-component system	http://www.kegg.jp/kegg-bin/show_pathway?map02020+K01915
G5EHD8	K01915	glnA, GLUL	glutamine synthetase [EC:6.3.1.2;]	map04724	Glutamatergic synapse	http://www.kegg.jp/kegg-bin/show_pathway?map04724+K01915
G5EHD8	K01915	glnA, GLUL	glutamine synthetase [EC:6.3.1.2;]	map04727	GABAergic synapse	http://www.kegg.jp/kegg-bin/show_pathway?map04727+K01915
G5EHX7	K02987	RP-S4e, RPS4	small subunit ribosomal protein S4e	map03010	Ribosome	http://www.kegg.jp/kegg-bin/show_pathway?map03010+K02987
G4MSC1	K01277	DPP3	dipeptidyl-peptidase III [EC:3.4.14.4;]
G4MZF7
G4MY14	K01802	E5.2.1.8	peptidylprolyl isomerase [EC:5.2.1.8;]

## Sheet: map2query
Map_ID	Map_Name	Seqs	Seqs_Num	URL
map00630	Glyoxylate and dicarboxylate metabolism	G4N745 G5EHD8	2	http://www.kegg.jp/kegg-bin/show_pathway?map00630+K00626+K01915
map00280	Valine, leucine and isoleucine degradation	G4N745 L7I9Y4	2	http://www.kegg.jp/kegg-bin/show_pathway?map00280+K00626+K00128
map04623	Cytosolic DNA-sensing pathway	G4MSN8	1	http://www.kegg.jp/kegg-bin/show_pathway?map04623+K03016
map00910	Nitrogen metabolism	G5EHD8	1	http://www.kegg.jp/kegg-bin/show_pathway?map00910+K01915
map05215	Prostate cancer	G4MLM8	1	http://www.kegg.jp/kegg-bin/show_pathway?map05215+K04079
map00072	Synthesis and degradation of ketone bodies	G4N745	1	http://www.kegg.jp/kegg-bin/show_pathway?map00072+K00626
map00360	Phenylalanine metabolism	A4QUT2	1	http://www.kegg.jp/kegg-bin/show_pathway?map00360+K03782
map04976	Bile secretion	G4MKB4	1	http://www.kegg.jp/kegg-bin/show_pathway?map04976+K01253
map00903	Limonene and pinene degradation	L7I9Y4	1	http://www.kegg.jp/kegg-bin/show_pathway?map00903+K00128
map03015	mRNA surveillance pathway	G4NAY8	1	http://www.kegg.jp/kegg-bin/show_pathway?map03015+K14404
map04612	Antigen processing and presentation	G4MLM8 G4MTZ0	2	http://www.kegg.jp/kegg-bin/show_pathway?map04612+K04079+K08054
map00450	Selenocompound metabolism	G4ML75	1	http://www.kegg.jp/kegg-bin/show_pathway?map00450+K00549
map00900	Terpenoid backbone biosynthesis	G4N745	1	http://www.kegg.jp/kegg-bin/show_pathway?map00900+K00626
map03020	RNA polymerase	G4MSN8	1	http://www.kegg.jp/kegg-bin/show_pathway?map03020+K03016
map05164	Influenza A	G4NAY8	1	http://www.kegg.jp/kegg-bin/show_pathway?map05164+K14404
map04915	Estrogen signaling pathway	G4MLM8	1	http://www.kegg.jp/kegg-bin/show_pathway?map04915+K04079
map04727	GABAergic synapse	G5EHD8	1	http://www.kegg.jp/kegg-bin/show_pathway?map04727+K01915
map00780	Biotin metabolism	G4MKR5	1	http://www.kegg.jp/kegg-bin/show_pathway?map00780+K00059
map00330	Arginine and proline metabolism	L7I9Y4	1	http://www.kegg.jp/kegg-bin/show_pathway?map00330+K00128
map04140	Regulation of autophagy	L7HTU6	1	http://www.kegg.jp/kegg-bin/show_pathway?map04140+K08337
map04914	Progesterone-mediated oocyte maturation	G4MLM8	1	http://www.kegg.jp/kegg-bin/show_pathway?map04914+K04079
map00626	Naphthalene degradation	G4NHC2	1	http://www.kegg.jp/kegg-bin/show_pathway?map00626+K13953
map05020	Prion diseases	G4MWG4	1	http://www.kegg.jp/kegg-bin/show_pathway?map05020+K09553
map04144	Endocytosis	G4MYZ4	1	http://www.kegg.jp/kegg-bin/show_pathway?map04144+K05757
map05169	Epstein-Barr virus infection	G4MSN8	1	http://www.kegg.jp/kegg-bin/show_pathway?map05169+K03016
map05152	Tuberculosis	G4NF57	1	http://www.kegg.jp/kegg-bin/show_pathway?map05152+K04043
map01230	Biosynthesis of amino acids	L7IKZ6 G4ML75 G4N0N1 L7HTF4 G5EHD8	5	http://www.kegg.jp/kegg-bin/show_pathway?map01230+K00134+K00549+K01958+K01624+K01915
map04212	Longevity regulating pathway - worm	G4NF57	1	http://www.kegg.jp/kegg-bin/show_pathway?map04212+K04043
map05204	Chemical carcinogenesis	G4MKB4	1	http://www.kegg.jp/kegg-bin/show_pathway?map05204+K01253
map05203	Viral carcinogenesis	L7JD87	1	http://www.kegg.jp/kegg-bin/show_pathway?map05203+K15306
map00380	Tryptophan metabolism	A4QUT2 G4N745 L7I9Y4	3	http://www.kegg.jp/kegg-bin/show_pathway?map00380+K03782+K00626+K00128
map00620	Pyruvate metabolism	G4N0N1 G4N745 L7I9Y4	3	http://www.kegg.jp/kegg-bin/show_pathway?map00620+K01958+K00626+K00128
map05132	Salmonella infection	G4MYZ4	1	http://www.kegg.jp/kegg-bin/show_pathway?map05132+K05757
map05100	Bacterial invasion of epithelial cells	G4ML89 G4MYZ4	2	http://www.kegg.jp/kegg-bin/show_pathway?map05100+K16938+K05757
map04666	Fc gamma R-mediated phagocytosis	G4MYZ4	1	http://www.kegg.jp/kegg-bin/show_pathway?map04666+K05757
map00230	Purine metabolism	G4MSN8	1	http://www.kegg.jp/kegg-bin/show_pathway?map00230+K03016
map03040	Spliceosome	G4MZ61 G4MSK2	2	http://www.kegg.jp/kegg-bin/show_pathway?map03040+K12847+K12879
map01212	Fatty acid metabolism	L7IF18 G4MKR5 L7IEW6 G4N745	4	http://www.kegg.jp/kegg-bin/show_pathway?map01212+K00667+K00059+K00668+K00626
map00310	Lysine degradation	G4NAT5 G4N745 L7I9Y4	3	http://www.kegg.jp/kegg-bin/show_pathway?map00310+K00658+K00626+K00128
map00071	Fatty acid degradation	G4NHC2 G4N745 L7I9Y4	3	http://www.kegg.jp/kegg-bin/show_pathway?map00071+K13953+K00626+K00128
map00500	Starch and sucrose metabolism	G4NHF4 G4MRA6 G4NES1	3	http://www.kegg.jp/kegg-bin/show_pathway?map00500+K00697+K01199+K01196
map00010	Glycolysis / Gluconeogenesis	L7IKZ6 L7HTF4 G4NHC2 L7I9Y4	4	http://www.kegg.jp/kegg-bin/show_pathway?map00010+K00134+K01624+K13953+K00128
map00940	Phenylpropanoid biosynthesis	A4QUT2	1	http://www.kegg.jp/kegg-bin/show_pathway?map00940+K03782
map01220	Degradation of aromatic compounds	G4NHC2	1	http://www.kegg.jp/kegg-bin/show_pathway?map01220+K13953
map00053	Ascorbate and aldarate metabolism	L7I9Y4	1	http://www.kegg.jp/kegg-bin/show_pathway?map00053+K00128
map00625	Chloroalkane and chloroalkene degradation	G4NHC2 L7I9Y4	2	http://www.kegg.jp/kegg-bin/show_pathway?map00625+K13953+K00128
map00030	Pentose phosphate pathway	G4MR82 L7HNP9 L7HTF4 G4MU97	4	http://www.kegg.jp/kegg-bin/show_pathway?map00030+K00036+K00033+K01624+K01057
map04810	Regulation of actin cytoskeleton	G4MYZ4	1	http://www.kegg.jp/kegg-bin/show_pathway?map04810+K05757
map04932	Non-alcoholic fatty liver disease (NAFLD)	L7ILD2 G4N4M7 L7JLQ6 L7HXB7	4	http://www.kegg.jp/kegg-bin/show_pathway?map04932+K00416+K00418+K03942+K02265
map00040	Pentose and glucuronate interconversions	L7I9Y4	1	http://www.kegg.jp/kegg-bin/show_pathway?map00040+K00128
map05230	Central carbon metabolism in cancer	G4MR82	1	http://www.kegg.jp/kegg-bin/show_pathway?map05230+K00036
map00980	Metabolism of xenobiotics by cytochrome P450	G4MKB4 G4NHC2	2	http://www.kegg.jp/kegg-bin/show_pathway?map00980+K01253+K13953
map04921	Oxytocin signaling pathway	G4MVB0	1	http://www.kegg.jp/kegg-bin/show_pathway?map04921+K03234
map04152	AMPK signaling pathway	G4MVB0	1	http://www.kegg.jp/kegg-bin/show_pathway?map04152+K03234
map04260	Cardiac muscle contraction	L7ILD2 G4N4M7 L7HXB7	3	http://www.kegg.jp/kegg-bin/show_pathway?map04260+K00416+K00418+K02265
map00240	Pyrimidine metabolism	G4MSN8	1	http://www.kegg.jp/kegg-bin/show_pathway?map00240+K03016
map05130	Pathogenic Escherichia coli infection	G4MYZ4	1	http://www.kegg.jp/kegg-bin/show_pathway?map05130+K05757
map00220	Arginine biosynthesis	G5EHD8	1	http://www.kegg.jp/kegg-bin/show_pathway?map00220+K01915
map04724	Glutamatergic synapse	G5EHD8	1	http://www.kegg.jp/kegg-bin/show_pathway?map04724+K01915
map00350	Tyrosine metabolism	G4NHC2	1	http://www.kegg.jp/kegg-bin/show_pathway?map00350+K13953
map00362	Benzoate degradation	G4N745	1	http://www.kegg.jp/kegg-bin/show_pathway?map00362+K00626
map03013	RNA transport	A4R0E5 G4MSK2	2	http://www.kegg.jp/kegg-bin/show_pathway?map03013+K03249+K12879
map04120	Ubiquitin mediated proteolysis	G4NB93	1	http://www.kegg.jp/kegg-bin/show_pathway?map04120+K10576
map05200	Pathways in cancer	G4MLM8	1	http://www.kegg.jp/kegg-bin/show_pathway?map05200+K04079
map04151	PI3K-Akt signaling pathway	G4MLM8	1	http://www.kegg.jp/kegg-bin/show_pathway?map04151+K04079
map05010	Alzheimer's disease	L7IKZ6 L7ILD2 L7IIP8 G4N4M7 L7JLQ6 L7HXB7	6	http://www.kegg.jp/kegg-bin/show_pathway?map05010+K00134+K00416+K02127+K00418+K03942+K02265
map00020	Citrate cycle (TCA cycle)	G4ML82 G4N0N1 G4NAT5	3	http://www.kegg.jp/kegg-bin/show_pathway?map00020+K01648+K01958+K00658
map05016	Huntington's disease	L7ILD2 L7IIP8 G4MSN8 G4N4M7 L7JLQ6 L7HXB7	6	http://www.kegg.jp/kegg-bin/show_pathway?map05016+K00416+K02127+K03016+K00418+K03942+K02265
map00640	Propanoate metabolism	G4N745	1	http://www.kegg.jp/kegg-bin/show_pathway?map00640+K00626
map05166	HTLV-I infection	G4MTZ0 L7JD87	2	http://www.kegg.jp/kegg-bin/show_pathway?map05166+K08054+K15306
map00480	Glutathione metabolism	G4MR82 L7HNP9	2	http://www.kegg.jp/kegg-bin/show_pathway?map00480+K00036+K00033
map00051	Fructose and mannose metabolism	L7HTF4	1	http://www.kegg.jp/kegg-bin/show_pathway?map00051+K01624
map00561	Glycerolipid metabolism	G5EGY2 L7I9Y4	2	http://www.kegg.jp/kegg-bin/show_pathway?map00561+K18097+K00128
map00982	Drug metabolism - cytochrome P450	G4NHC2	1	http://www.kegg.jp/kegg-bin/show_pathway?map00982+K13953
map04145	Phagosome	G4MTZ0	1	http://www.kegg.jp/kegg-bin/show_pathway?map04145+K08054
map03010	Ribosome	G4MSC0 G4MSW3 G4N8F6 G4N5R0 G4N700 G4N701 G5EHX7	7	http://www.kegg.jp/kegg-bin/show_pathway?map03010+K02934+K02936+K02938+K02915+K02951+K02957+K02987
map03018	RNA degradation	G4NF57	1	http://www.kegg.jp/kegg-bin/show_pathway?map03018+K04043
map00680	Methane metabolism	L7HTF4	1	http://www.kegg.jp/kegg-bin/show_pathway?map00680+K01624
map04621	NOD-like receptor signaling pathway	G4MLM8	1	http://www.kegg.jp/kegg-bin/show_pathway?map04621+K04079
map04141	Protein processing in endoplasmic reticulum	G4MLM8 G4MTZ0	2	http://www.kegg.jp/kegg-bin/show_pathway?map04141+K04079+K08054
map00650	Butanoate metabolism	G4N745	1	http://www.kegg.jp/kegg-bin/show_pathway?map00650+K00626
map05012	Parkinson's disease	L7ILD2 L7IIP8 G4N4M7 L7JLQ6 L7HXB7	5	http://www.kegg.jp/kegg-bin/show_pathway?map05012+K00416+K02127+K00418+K03942+K02265
map04626	Plant-pathogen interaction	G4MLM8	1	http://www.kegg.jp/kegg-bin/show_pathway?map04626+K04079
map01040	Biosynthesis of unsaturated fatty acids	G4MKR5	1	http://www.kegg.jp/kegg-bin/show_pathway?map01040+K00059
map05131	Shigellosis	G4MYZ4	1	http://www.kegg.jp/kegg-bin/show_pathway?map05131+K05757
map00830	Retinol metabolism	G4NHC2	1	http://www.kegg.jp/kegg-bin/show_pathway?map00830+K13953
map00250	Alanine, aspartate and glutamate metabolism	G5EHD8	1	http://www.kegg.jp/kegg-bin/show_pathway?map00250+K01915
map00710	Carbon fixation in photosynthetic organisms	L7IKZ6 L7HTF4	2	http://www.kegg.jp/kegg-bin/show_pathway?map00710+K00134+K01624
map00410	beta-Alanine metabolism	L7I9Y4	1	http://www.kegg.jp/kegg-bin/show_pathway?map00410+K00128
map02020	Two-component system	G4N745 G5EHD8	2	http://www.kegg.jp/kegg-bin/show_pathway?map02020+K00626+K01915
map04918	Thyroid hormone synthesis	G4MTZ0	1	http://www.kegg.jp/kegg-bin/show_pathway?map04918+K08054
map00720	Carbon fixation pathways in prokaryotes	G4ML82 G4N0N1 G4N745	3	http://www.kegg.jp/kegg-bin/show_pathway?map00720+K01648+K01958+K00626
map00061	Fatty acid biosynthesis	L7IF18 G4MKR5 L7IEW6	3	http://www.kegg.jp/kegg-bin/show_pathway?map00061+K00667+K00059+K00668
map00190	Oxidative phosphorylation	L7ILD2 L7IFS2 L7IIP8 G4N4M7 L7JLQ6 L7HXB7	6	http://www.kegg.jp/kegg-bin/show_pathway?map00190+K00416+K02139+K02127+K00418+K03942+K02265
map00340	Histidine metabolism	L7I9Y4	1	http://www.kegg.jp/kegg-bin/show_pathway?map00340+K00128
map00270	Cysteine and methionine metabolism	G4ML75	1	http://www.kegg.jp/kegg-bin/show_pathway?map00270+K00549
map04066	HIF-1 signaling pathway	L7IKZ6	1	http://www.kegg.jp/kegg-bin/show_pathway?map04066+K00134
map01200	Carbon metabolism	L7IKZ6 G4MR82 L7HNP9 G4N0N1 G4NAT5 L7HTF4 G4MU97 G4N745	8	http://www.kegg.jp/kegg-bin/show_pathway?map01200+K00134+K00036+K00033+K01958+K00658+K01624+K01057+K00626

## Sheet: TopMapStat
Map_ID	Map_Name	Seqs	Seqs_Num	URL
map01200	Carbon metabolism	L7IKZ6 G4MR82 L7HNP9 G4N0N1 G4NAT5 L7HTF4 G4MU97 G4N745	8	http://www.kegg.jp/kegg-bin/show_pathway?map01200+K00134+K00036+K00033+K01958+K00658+K01624+K01057+K00626
map03010	Ribosome	G4MSC0 G4MSW3 G4N8F6 G4N5R0 G4N700 G4N701 G5EHX7	7	http://www.kegg.jp/kegg-bin/show_pathway?map03010+K02934+K02936+K02938+K02915+K02951+K02957+K02987
map05010	Alzheimer's disease	L7IKZ6 L7ILD2 L7IIP8 G4N4M7 L7JLQ6 L7HXB7	6	http://www.kegg.jp/kegg-bin/show_pathway?map05010+K00134+K00416+K02127+K00418+K03942+K02265
map05016	Huntington's disease	L7ILD2 L7IIP8 G4MSN8 G4N4M7 L7JLQ6 L7HXB7	6	http://www.kegg.jp/kegg-bin/show_pathway?map05016+K00416+K02127+K03016+K00418+K03942+K02265
map00190	Oxidative phosphorylation	L7ILD2 L7IFS2 L7IIP8 G4N4M7 L7JLQ6 L7HXB7	6	http://www.kegg.jp/kegg-bin/show_pathway?map00190+K00416+K02139+K02127+K00418+K03942+K02265
map01230	Biosynthesis of amino acids	L7IKZ6 G4ML75 G4N0N1 L7HTF4 G5EHD8	5	http://www.kegg.jp/kegg-bin/show_pathway?map01230+K00134+K00549+K01958+K01624+K01915
map05012	Parkinson's disease	L7ILD2 L7IIP8 G4N4M7 L7JLQ6 L7HXB7	5	http://www.kegg.jp/kegg-bin/show_pathway?map05012+K00416+K02127+K00418+K03942+K02265
map01212	Fatty acid metabolism	L7IF18 G4MKR5 L7IEW6 G4N745	4	http://www.kegg.jp/kegg-bin/show_pathway?map01212+K00667+K00059+K00668+K00626
map00010	Glycolysis / Gluconeogenesis	L7IKZ6 L7HTF4 G4NHC2 L7I9Y4	4	http://www.kegg.jp/kegg-bin/show_pathway?map00010+K00134+K01624+K13953+K00128
map00030	Pentose phosphate pathway	G4MR82 L7HNP9 L7HTF4 G4MU97	4	http://www.kegg.jp/kegg-bin/show_pathway?map00030+K00036+K00033+K01624+K01057
map04932	Non-alcoholic fatty liver disease (NAFLD)	L7ILD2 G4N4M7 L7JLQ6 L7HXB7	4	http://www.kegg.jp/kegg-bin/show_pathway?map04932+K00416+K00418+K03942+K02265
map00380	Tryptophan metabolism	A4QUT2 G4N745 L7I9Y4	3	http://www.kegg.jp/kegg-bin/show_pathway?map00380+K03782+K00626+K00128
map00620	Pyruvate metabolism	G4N0N1 G4N745 L7I9Y4	3	http://www.kegg.jp/kegg-bin/show_pathway?map00620+K01958+K00626+K00128
map00310	Lysine degradation	G4NAT5 G4N745 L7I9Y4	3	http://www.kegg.jp/kegg-bin/show_pathway?map00310+K00658+K00626+K00128
map00071	Fatty acid degradation	G4NHC2 G4N745 L7I9Y4	3	http://www.kegg.jp/kegg-bin/show_pathway?map00071+K13953+K00626+K00128
map00500	Starch and sucrose metabolism	G4NHF4 G4MRA6 G4NES1	3	http://www.kegg.jp/kegg-bin/show_pathway?map00500+K00697+K01199+K01196
map04260	Cardiac muscle contraction	L7ILD2 G4N4M7 L7HXB7	3	http://www.kegg.jp/kegg-bin/show_pathway?map04260+K00416+K00418+K02265
map00020	Citrate cycle (TCA cycle)	G4ML82 G4N0N1 G4NAT5	3	http://www.kegg.jp/kegg-bin/show_pathway?map00020+K01648+K01958+K00658
map00720	Carbon fixation pathways in prokaryotes	G4ML82 G4N0N1 G4N745	3	http://www.kegg.jp/kegg-bin/show_pathway?map00720+K01648+K01958+K00626
map00061	Fatty acid biosynthesis	L7IF18 G4MKR5 L7IEW6	3	http://www.kegg.jp/kegg-bin/show_pathway?map00061+K00667+K00059+K00668
map00630	Glyoxylate and dicarboxylate metabolism	G4N745 G5EHD8	2	http://www.kegg.jp/kegg-bin/show_pathway?map00630+K00626+K01915
map00280	Valine, leucine and isoleucine degradation	G4N745 L7I9Y4	2	http://www.kegg.jp/kegg-bin/show_pathway?map00280+K00626+K00128
map04612	Antigen processing and presentation	G4MLM8 G4MTZ0	2	http://www.kegg.jp/kegg-bin/show_pathway?map04612+K04079+K08054
map05100	Bacterial invasion of epithelial cells	G4ML89 G4MYZ4	2	http://www.kegg.jp/kegg-bin/show_pathway?map05100+K16938+K05757
map03040	Spliceosome	G4MZ61 G4MSK2	2	http://www.kegg.jp/kegg-bin/show_pathway?map03040+K12847+K12879
map00625	Chloroalkane and chloroalkene degradation	G4NHC2 L7I9Y4	2	http://www.kegg.jp/kegg-bin/show_pathway?map00625+K13953+K00128
map00980	Metabolism of xenobiotics by cytochrome P450	G4MKB4 G4NHC2	2	http://www.kegg.jp/kegg-bin/show_pathway?map00980+K01253+K13953
map03013	RNA transport	A4R0E5 G4MSK2	2	http://www.kegg.jp/kegg-bin/show_pathway?map03013+K03249+K12879
map05166	HTLV-I infection	G4MTZ0 L7JD87	2	http://www.kegg.jp/kegg-bin/show_pathway?map05166+K08054+K15306
map00480	Glutathione metabolism	G4MR82 L7HNP9	2	http://www.kegg.jp/kegg-bin/show_pathway?map00480+K00036+K00033
map00561	Glycerolipid metabolism	G5EGY2 L7I9Y4	2	http://www.kegg.jp/kegg-bin/show_pathway?map00561+K18097+K00128
map04141	Protein processing in endoplasmic reticulum	G4MLM8 G4MTZ0	2	http://www.kegg.jp/kegg-bin/show_pathway?map04141+K04079+K08054
map00710	Carbon fixation in photosynthetic organisms	L7IKZ6 L7HTF4	2	http://www.kegg.jp/kegg-bin/show_pathway?map00710+K00134+K01624
map02020	Two-component system	G4N745 G5EHD8	2	http://www.kegg.jp/kegg-bin/show_pathway?map02020+K00626+K01915
map04623	Cytosolic DNA-sensing pathway	G4MSN8	1	http://www.kegg.jp/kegg-bin/show_pathway?map04623+K03016
map00910	Nitrogen metabolism	G5EHD8	1	http://www.kegg.jp/kegg-bin/show_pathway?map00910+K01915
map05215	Prostate cancer	G4MLM8	1	http://www.kegg.jp/kegg-bin/show_pathway?map05215+K04079
map00072	Synthesis and degradation of ketone bodies	G4N745	1	http://www.kegg.jp/kegg-bin/show_pathway?map00072+K00626
map00360	Phenylalanine metabolism	A4QUT2	1	http://www.kegg.jp/kegg-bin/show_pathway?map00360+K03782
map04976	Bile secretion	G4MKB4	1	http://www.kegg.jp/kegg-bin/show_pathway?map04976+K01253
map00903	Limonene and pinene degradation	L7I9Y4	1	http://www.kegg.jp/kegg-bin/show_pathway?map00903+K00128
map03015	mRNA surveillance pathway	G4NAY8	1	http://www.kegg.jp/kegg-bin/show_pathway?map03015+K14404
map00450	Selenocompound metabolism	G4ML75	1	http://www.kegg.jp/kegg-bin/show_pathway?map00450+K00549
map00900	Terpenoid backbone biosynthesis	G4N745	1	http://www.kegg.jp/kegg-bin/show_pathway?map00900+K00626
map03020	RNA polymerase	G4MSN8	1	http://www.kegg.jp/kegg-bin/show_pathway?map03020+K03016
map05164	Influenza A	G4NAY8	1	http://www.kegg.jp/kegg-bin/show_pathway?map05164+K14404
map04915	Estrogen signaling pathway	G4MLM8	1	http://www.kegg.jp/kegg-bin/show_pathway?map04915+K04079
map04727	GABAergic synapse	G5EHD8	1	http://www.kegg.jp/kegg-bin/show_pathway?map04727+K01915
map00780	Biotin metabolism	G4MKR5	1	http://www.kegg.jp/kegg-bin/show_pathway?map00780+K00059
map00330	Arginine and proline metabolism	L7I9Y4	1	http://www.kegg.jp/kegg-bin/show_pathway?map00330+K00128
map04140	Regulation of autophagy	L7HTU6	1	http://www.kegg.jp/kegg-bin/show_pathway?map04140+K08337
map04914	Progesterone-mediated oocyte maturation	G4MLM8	1	http://www.kegg.jp/kegg-bin/show_pathway?map04914+K04079
map00626	Naphthalene degradation	G4NHC2	1	http://www.kegg.jp/kegg-bin/show_pathway?map00626+K13953
map05020	Prion diseases	G4MWG4	1	http://www.kegg.jp/kegg-bin/show_pathway?map05020+K09553
map04144	Endocytosis	G4MYZ4	1	http://www.kegg.jp/kegg-bin/show_pathway?map04144+K05757
map05169	Epstein-Barr virus infection	G4MSN8	1	http://www.kegg.jp/kegg-bin/show_pathway?map05169+K03016
map05152	Tuberculosis	G4NF57	1	http://www.kegg.jp/kegg-bin/show_pathway?map05152+K04043
map04212	Longevity regulating pathway - worm	G4NF57	1	http://www.kegg.jp/kegg-bin/show_pathway?map04212+K04043
map05204	Chemical carcinogenesis	G4MKB4	1	http://www.kegg.jp/kegg-bin/show_pathway?map05204+K01253
map05203	Viral carcinogenesis	L7JD87	1	http://www.kegg.jp/kegg-bin/show_pathway?map05203+K15306
map05132	Salmonella infection	G4MYZ4	1	http://www.kegg.jp/kegg-bin/show_pathway?map05132+K05757
map04666	Fc gamma R-mediated phagocytosis	G4MYZ4	1	http://www.kegg.jp/kegg-bin/show_pathway?map04666+K05757
map00230	Purine metabolism	G4MSN8	1	http://www.kegg.jp/kegg-bin/show_pathway?map00230+K03016
map00940	Phenylpropanoid biosynthesis	A4QUT2	1	http://www.kegg.jp/kegg-bin/show_pathway?map00940+K03782
map01220	Degradation of aromatic compounds	G4NHC2	1	http://www.kegg.jp/kegg-bin/show_pathway?map01220+K13953
map00053	Ascorbate and aldarate metabolism	L7I9Y4	1	http://www.kegg.jp/kegg-bin/show_pathway?map00053+K00128
map04810	Regulation of actin cytoskeleton	G4MYZ4	1	http://www.kegg.jp/kegg-bin/show_pathway?map04810+K05757
map00040	Pentose and glucuronate interconversions	L7I9Y4	1	http://www.kegg.jp/kegg-bin/show_pathway?map00040+K00128
map05230	Central carbon metabolism in cancer	G4MR82	1	http://www.kegg.jp/kegg-bin/show_pathway?map05230+K00036
map04921	Oxytocin signaling pathway	G4MVB0	1	http://www.kegg.jp/kegg-bin/show_pathway?map04921+K03234
map04152	AMPK signaling pathway	G4MVB0	1	http://www.kegg.jp/kegg-bin/show_pathway?map04152+K03234
map00240	Pyrimidine metabolism	G4MSN8	1	http://www.kegg.jp/kegg-bin/show_pathway?map00240+K03016
map05130	Pathogenic Escherichia coli infection	G4MYZ4	1	http://www.kegg.jp/kegg-bin/show_pathway?map05130+K05757
map00220	Arginine biosynthesis	G5EHD8	1	http://www.kegg.jp/kegg-bin/show_pathway?map00220+K01915
map04724	Glutamatergic synapse	G5EHD8	1	http://www.kegg.jp/kegg-bin/show_pathway?map04724+K01915
map00350	Tyrosine metabolism	G4NHC2	1	http://www.kegg.jp/kegg-bin/show_pathway?map00350+K13953
map00362	Benzoate degradation	G4N745	1	http://www.kegg.jp/kegg-bin/show_pathway?map00362+K00626
map04120	Ubiquitin mediated proteolysis	G4NB93	1	http://www.kegg.jp/kegg-bin/show_pathway?map04120+K10576
map05200	Pathways in cancer	G4MLM8	1	http://www.kegg.jp/kegg-bin/show_pathway?map05200+K04079
map04151	PI3K-Akt signaling pathway	G4MLM8	1	http://www.kegg.jp/kegg-bin/show_pathway?map04151+K04079
map00640	Propanoate metabolism	G4N745	1	http://www.kegg.jp/kegg-bin/show_pathway?map00640+K00626
map00051	Fructose and mannose metabolism	L7HTF4	1	http://www.kegg.jp/kegg-bin/show_pathway?map00051+K01624
map00982	Drug metabolism - cytochrome P450	G4NHC2	1	http://www.kegg.jp/kegg-bin/show_pathway?map00982+K13953
map04145	Phagosome	G4MTZ0	1	http://www.kegg.jp/kegg-bin/show_pathway?map04145+K08054
map03018	RNA degradation	G4NF57	1	http://www.kegg.jp/kegg-bin/show_pathway?map03018+K04043
map00680	Methane metabolism	L7HTF4	1	http://www.kegg.jp/kegg-bin/show_pathway?map00680+K01624
map04621	NOD-like receptor signaling pathway	G4MLM8	1	http://www.kegg.jp/kegg-bin/show_pathway?map04621+K04079
map00650	Butanoate metabolism	G4N745	1	http://www.kegg.jp/kegg-bin/show_pathway?map00650+K00626
map04626	Plant-pathogen interaction	G4MLM8	1	http://www.kegg.jp/kegg-bin/show_pathway?map04626+K04079
map01040	Biosynthesis of unsaturated fatty acids	G4MKR5	1	http://www.kegg.jp/kegg-bin/show_pathway?map01040+K00059
map05131	Shigellosis	G4MYZ4	1	http://www.kegg.jp/kegg-bin/show_pathway?map05131+K05757
map00830	Retinol metabolism	G4NHC2	1	http://www.kegg.jp/kegg-bin/show_pathway?map00830+K13953
map00250	Alanine, aspartate and glutamate metabolism	G5EHD8	1	http://www.kegg.jp/kegg-bin/show_pathway?map00250+K01915
map00410	beta-Alanine metabolism	L7I9Y4	1	http://www.kegg.jp/kegg-bin/show_pathway?map00410+K00128
map04918	Thyroid hormone synthesis	G4MTZ0	1	http://www.kegg.jp/kegg-bin/show_pathway?map04918+K08054
map00340	Histidine metabolism	L7I9Y4	1	http://www.kegg.jp/kegg-bin/show_pathway?map00340+K00128
map00270	Cysteine and methionine metabolism	G4ML75	1	http://www.kegg.jp/kegg-bin/show_pathway?map00270+K00549
map04066	HIF-1 signaling pathway	L7IKZ6	1	http://www.kegg.jp/kegg-bin/show_pathway?map04066+K00134

## Sheet: Enrichment
Map_ID	Map_Name	Test	TestAll	Ref	RefAll	Test_per	Ref_per	Test_Seq	Ref_Seq	Over_Under	P value	FDR	richFactor
map01212	Fatty acid metabolism	4	80	16	2498	5	0.640512	L7IF18 G4MKR5 L7IEW6 G4N745	G4N2L8 G4MU23 L7I4K8 L7IF18 G4N1F2 G4MVC4 L7IEW6 G4N745 G4MKR5 A4QTE3 G4MLG1 G4MTP1 G4MVS3 G4N348 G4NA21 G5EHT4	over	0.00122575	0.0359867	0.25
map00030	Pentose phosphate pathway	4	80	17	2498	5	0.680544	G4MR82 L7HNP9 L7HTF4 G4MU97	L7HNP9 G4NJH2 L7HQP2 G4MR82 G5EI15 G4MRY4 L7HTF4 L7IFC7 G4N913 G4MU97 G4MT74 G4MVK8 G4MW80 L7JLU6 G4NBH9 G4NIU5 G5EHY5	over	0.00155383	0.0359867	0.235294
map01200	Carbon metabolism	8	80	77	2498	10	3.08247	L7IKZ6 G4MR82 L7HNP9 G4N0N1 G4NAT5 L7HTF4 G4MU97 G4N745	G4NIC7 G4MUX0 L7IPT5 G4NDG3 G4N037 G4N449 L7HNP9 G4NJH2 G4N4N6 L7IKZ6 G4MU05 G4MVC4 G4NE44 G4MQ03 G4N745 G4NAT3 G4NIZ7 G4NGT3 G4MR82 L7ILR1 G5EGX5 G4MXS1 G5EI15 G4N7X7 G4MRY4 G4N0N1 G4MV32 G4MVL8 G4NDN8 G4MM52 L7HTF4 G4NAT5 G4NGQ3 D4NXI9 G4MMD8 G4MTY9 G4MRB4 L7I0F5 G4MZ63 P0CT06 G4MTN6 G4MUJ2 L7IFC7 G4N913 G4MND5 G4MU97 G4MKD2 G4MLG1 G4MNV7 G4MT74 G4MU34 G4MV39 G4MV96 G4MVK8 G4MW80 G4N5G7 G4N640 …	over	0.00210508	0.0359867	0.103896
map00190	Oxidative phosphorylation	6	80	49	2498	7.5	1.96157	L7ILD2 L7IFS2 L7IIP8 G4N4M7 L7JLQ6 L7HXB7	L7JLQ6 L7ILD2 G4N818 L7HXB7 G4NAE0 G5EHV3 G4MR70 G4NE44 G4MTS8 G4MU02 L7JNA7 L7I8S9 G4NJF8 G4N0M7 L7IIP8 G4NAT1 G4NIR5 L7J0S4 G5EHF6 G4N9V9 G4MXJ6 G4MQX6 G4MPA0 G4NAD7 G4MUW4 L7IFS2 G4N4M7 D4NXG0 G4MP06 G4MP80 G4MPK2 L7HQL8 G4MQN1 G4MSP7 G4MTH3 G4MUY9 G4MWT0 G4MYM7 G4N4W0 G4N7S0 L7IMR2 G4N819 G4N855 G4NC90 L7INN6 G4NH40 G4NIS0 L7I398 L7IHN3	over	0.00338876	0.0398287	0.122449
map00720	Carbon fixation pathways in prokaryotes	3	80	11	2498	3.75	0.440352	G4ML82 G4N0N1 G4N745	G4ML83 G4ML82 G4MVC4 G4N745 G4NIZ7 G4N7X7 G4N0N1 G4MZ63 G4MUJ2 G4MV96 G4NAB9	over	0.00406416	0.0398287	0.272727
map00010	Glycolysis / Gluconeogenesis	4	80	30	2498	5	1.20096	L7IKZ6 L7HTF4 G4NHC2 L7I9Y4	G4NIC7 L7I9Y4 G4N449 G4NJH2 G4N4N6 L7IKZ6 G4MQ03 L7HQP2 L7ILR1 G5EGX5 G4MXS1 G4MVL8 G4NHC2 G4NDN8 L7HTF4 D4NXI9 L7IFC7 D4NXI8 G4MV39 G4MVK8 G4N3T2 L7HU76 G4NAB9 L7IH23 G4NDL7 G4NHG1 G5EHD0 G5EHQ5 G5EHY5 L7IQ51	over	0.0119281	0.0687619	0.133333
map03010	Ribosome	7	80	87	2498	8.75	3.48279	G4MSC0 G4MSW3 G4N8F6 G4N5R0 G4N700 G4N701 G5EHX7	D4NXI1 D4NXH7 G4N6C5 D4NXG1 G4N5R0 G4NLC7 G4N8W1 D4NXH9 L7I9N5 D4NXI6 G4ML84 L7IM20 D4NXE7 G4MPT3 D4NXB7 D4NXE2 G4NCJ2 G4N700 G4N6U9 G5EHX7 G4MSD2 G4N9V2 G4NLC8 D4NXD9 G4ML54 A4R6R9 D4NXG4 D4NXB6 G4N3V2 G4NCQ6 D4NXD5 G4MSC0 G4MV31 G4MSW3 D4NXC6 L7I5Z1 D4NXC3 G4N8F6 G4NBG4 D4NXC0 G4N9W9 D4NXB5 G4MUN3 L7HXI3 G4MNX1 G4N701 G4NAD3 G4MP11 D4NXC1 G4N5Q4 G4MZ86 G4MNH0 G4NJL5 G4MZQ6 G4MKJ9 G4N5C7 D4NXE4 …	over	0.0138415	0.0753593	0.0804598
map00620	Pyruvate metabolism	3	80	20	2498	3.75	0.800641	G4N0N1 G4N745 L7I9Y4	G4NIC7 G4N2L8 L7I9Y4 G4MVC4 G4N745 G4NIZ7 L7ILR1 G5EGX5 G4MXS1 G4N0N1 G4MV32 G4N6T3 G4MV39 G4MWZ3 G4N625 G4N640 G4NAB9 G4NB71 L7IH23 G4NFT6	over	0.0211476	0.109077	0.15
map00020	Citrate cycle (TCA cycle)	3	80	22	2498	3.75	0.880705	G4ML82 G4N0N1 G4NAT5	G4NIC7 G4MUX0 G4ML83 G4ML82 G4MU05 G4NE44 G4NAT3 G4NIZ7 L7ILR1 G5EGX5 G4N7X7 G4N0N1 G4MV32 G4MM52 G4NAT5 G4MMD8 G4MUJ2 G4MNV7 G4MV39 L7IH23 L7INN6 G5EHJ2	over	0.0268197	0.131416	0.136364
map00500	Starch and sucrose metabolism	3	80	27	2498	3.75	1.08086	G4NHF4 G4MRA6 G4NES1	G4MUC5 L7J892 L7HQP2 G4MUX6 G4NAD9 G4NHF4 L7I2M0 G5EHA8 D4NXI9 G4MRA6 G4NFU6 G4MQA2 G4NES1 L7IFC7 H2DQS1 O42622 G4MS18 G4MUN8 G4MY35 L7IBW7 G4N908 G4N9G3 G4NB11 G4NCF7 G4NG95 G5EHQ5 L7IWE9	over	0.0434911	0.157857	0.111111
map00830	Retinol metabolism	1	80	2	2498	1.25	0.0800641	G4NHC2	G4N4N6 G4NHC2	over	0.0620248	0.217087	0.5
map00480	Glutathione metabolism	2	80	15	2498	2.5	0.60048	G4MR82 L7HNP9	L7HNP9 G4MR82 G4NDI0 L7JE57 G4N9X2 G4MUJ2 L7I4M6 G4MLL6 G4MMQ3 G4MNY7 G4MP15 G4MV08 G4N1C2 G4N783 G4NEL0	over	0.070341	0.229781	0.133333
map00710	Carbon fixation in photosynthetic organisms	2	80	15	2498	2.5	0.60048	L7IKZ6 L7HTF4	L7IPT5 G4N449 L7IKZ6 G4MRY4 G4MV32 G4MVL8 L7HTF4 G4MVK8 G4N6X3 G4NBH9 L7IH23 G4NIQ1 G4NIU5 G5EHD0 G5EHY5	over	0.070341	0.229781	0.133333
map01230	Biosynthesis of amino acids	5	80	87	2498	6.25	3.48279	L7IKZ6 G4ML75 G4N0N1 L7HTF4 G5EHD8	G4MUX0 L7IPT5 G4NDG3 G4N449 G4NJH2 L7IKZ6 G4MU05 G4MQ03 G4ML75 G4MXS1 G4MYZ8 G5EI15 G4MPI9 G4N7X7 G5EHD8 G4MRY4 G4N0N1 G4MVL8 G4NDN8 G4NG12 L7HTF4 G4NGQ3 G4MMD8 G4MYK1 G4N667 G4MRB4 Q9P4R4 G4MNR9 G4N6T3 G4N9G9 L7IBB6 O42621 G4MTN6 G4MUJ2 G4N913 G4MND5 G4MZ14 G4NC99 A4QYU7 A4R5F6 A4RD09 G4MK83 G4MKI2 L7HTV4 G4MMK2 L7IK69 G4MQZ8 L7I2U5 G4MT74 G4MTG9 G4MTM7 G4MU34 G4MVN8 G4MW52 G4MW80 G4N0B5 G4N1B3 …	over	0.0861675	0.245252	0.0574713
map04623	Cytosolic DNA-sensing pathway	1	80	3	2498	1.25	0.120096	G4MSN8	G4MSN8 G4MQN0 L7IA26	over	0.0900925	0.245252	0.333333
map00780	Biotin metabolism	1	80	3	2498	1.25	0.120096	G4MKR5	G4MU23 G4MKR5 G4NC46	over	0.0900925	0.245252	0.333333
map00626	Naphthalene degradation	1	80	3	2498	1.25	0.120096	G4NHC2	G4N4N6 G4NHC2 G4MX84	over	0.0900925	0.245252	0.333333
map04621	NOD-like receptor signaling pathway	1	80	3	2498	1.25	0.120096	G4MLM8	G4MLM8 Q9UV51 G4N0Z0	over	0.0900925	0.245252	0.333333
map04626	Plant-pathogen interaction	1	80	3	2498	1.25	0.120096	G4MLM8	G4MLM8 L7IK65 L7I7L5	over	0.0900925	0.245252	0.333333
map00630	Glyoxylate and dicarboxylate metabolism	2	80	19	2498	2.5	0.760608	G4N745 G5EHD8	G4NDG3 G4MU05 G4MVC4 G4N745 G4NGT3 G4N7X7 G5EHD8 G4MV32 G4NG12 G4MRB4 L7I0F5 P0CT06 G4MKD2 G4MX54 G4N2C2 G4N931 G5EH03 G5EHG3 G5EHJ2	over	0.100817	0.267029	0.105263
map05166	HTLV-I infection	2	80	20	2498	2.5	0.800641	G4MTZ0 L7JD87	G4ND56 G4MZY8 G4MTZ0 L7JD87 G4NIS4 D4NXJ3 L7I538 D4NXF5 G4MKD3 G4MLE9 G4MRX2 G4MTX5 L7IAG4 G4MV80 G4N168 L7I5H6 G4N1S3 G4N5H8 G4N7T3 G4NBP7	over	0.108495	0.279802	0.1
map00280	Valine, leucine and isoleucine degradation	2	80	21	2498	2.5	0.840673	G4N745 L7I9Y4	L7I9Y4 G4NCU0 G4N1F2 G4MVC4 G4N745 L7HYY5 G4MTY9 G4MNR9 G4MPC7 G4MK83 G4MLG1 G4MSC5 G4MUF4 G4N521 G4NA21 L7IKU5 G4NGW1 G4NJZ1 Q2KEY5 G5EH95 G5EHZ3	over	0.11614	0.284984	0.0952381
map05215	Prostate cancer	1	80	4	2498	1.25	0.160128	G4MLM8	G4MLM8 G4MZY8 G4N0Z0 G4N1S3	over	0.11632	0.284984	0.25
map00072	Synthesis and degradation of ketone bodies	1	80	5	2498	1.25	0.20016	G4N745	G4NCU0 G4MVC4 G4N745 G4MPC7 L7IKU5	over	0.140794	0.308321	0.2
map04976	Bile secretion	1	80	5	2498	1.25	0.20016	G4MKB4	G4MKB4 G4MTI0 G4MWF9 G4N7T3 G4NE77	over	0.140794	0.308321	0.2
map05020	Prion diseases	1	80	5	2498	1.25	0.20016	G4MWG4	G4MWG4 G4NJK6 G4MKA5 G4N0Z0 G4N7T3	over	0.140794	0.308321	0.2
map00940	Phenylpropanoid biosynthesis	1	80	5	2498	1.25	0.20016	A4QUT2	A4R5S9 A4QUT2 G4MQA2 G4MUN8 L7IWE9	over	0.140794	0.308321	0.2
map00450	Selenocompound metabolism	1	80	6	2498	1.25	0.240192	G4ML75	G4ML75 L7IHV2 L7HYV5 G4N7E9 G4NCR9 G4NJI5	over	0.163599	0.308321	0.166667
map04140	Regulation of autophagy	1	80	6	2498	1.25	0.240192	L7HTU6	L7HTU6 Q51LD2 L7I8C1 L7I045 Q525E4 L7I856	over	0.163599	0.308321	0.166667
map05204	Chemical carcinogenesis	1	80	6	2498	1.25	0.240192	G4MKB4	G4N4N6 G4MKB4 G4MLL6 G4MMQ3 G4MP15 G4N3T2	over	0.163599	0.308321	0.166667
map01220	Degradation of aromatic compounds	1	80	6	2498	1.25	0.240192	G4NHC2	G4N4N6 G4NHC2 G4MWG7 G4MX84 G4NDL7 G4NHN8	over	0.163599	0.308321	0.166667
map00362	Benzoate degradation	1	80	6	2498	1.25	0.240192	G4N745	G4MVC4 G4N745 L7I4L2 G4MWG7 L7INV3 G4NHN8	over	0.163599	0.308321	0.166667
map00982	Drug metabolism - cytochrome P450	1	80	6	2498	1.25	0.240192	G4NHC2	G4N4N6 G4NHC2 G4MLL6 G4MMQ3 G4MP15 G4N3T2	over	0.163599	0.308321	0.166667
map01040	Biosynthesis of unsaturated fatty acids	1	80	6	2498	1.25	0.240192	G4MKR5	G4MU23 G4N1F2 G4MKR5 A4QTE3 G4MVS3 G4NA21	over	0.163599	0.308321	0.166667
map04918	Thyroid hormone synthesis	1	80	6	2498	1.25	0.240192	G4MTZ0	G4MTZ0 G4MKA5 G4N9X2 L7I4M6 G4N7T3 G4NFW8	over	0.163599	0.308321	0.166667
map04914	Progesterone-mediated oocyte maturation	1	80	7	2498	1.25	0.280224	G4MLM8	G4MLM8 G4MZY8 O13315 Q9UV51 G4N0Z0 G4N1S3 G4N7T3	over	0.184815	0.341733	0.142857
map03040	Spliceosome	2	80	33	2498	2.5	1.32106	G4MZ61 G4MSK2	G4MNH8 G4MSK2 G4NAY4 L7ID12 G4MZ61 G5EGZ7 G4N872 G4MKS1 G4MRA1 L7I1B4 L7IH79 E9P5D9 G4MMJ1 L7IUK3 G4MRL7 G4MRX5 G4MSI0 G4MST0 L7I3E6 G4MTQ6 G4MVM0 G4MXF4 G4MXN3 G4MZE4 G4N0M9 G4N5D4 G4N6F0 L7I2T7 G4NGM8 G4NGW0 L7I795 G4NHA4 L7I3R3	over	0.198734	0.359959	0.0606061
map03020	RNA polymerase	1	80	9	2498	1.25	0.360288	G4MSN8	G4MSN8 G4MT89 G4MQN0 G4MR84 L7HW56 G4MTU9 L7HNY5 L7IA26 G4NBX7	over	0.222783	0.359959	0.111111
map04915	Estrogen signaling pathway	1	80	9	2498	1.25	0.360288	G4MLM8	G4MNH8 G4MLM8 L7IK65 G4MZY8 G4NAY4 O13315 G4N0Z0 G4N1S3 G4N7T3	over	0.222783	0.359959	0.111111
map00340	Histidine metabolism	1	80	9	2498	1.25	0.360288	L7I9Y4	L7I9Y4 G4MYZ8 G4MYK1 O42621 G4NI53 G4N3L9 G4N3T2 G4N4X0 G4NDI4	over	0.222783	0.359959	0.111111
map04141	Protein processing in endoplasmic reticulum	2	80	40	2498	2.5	1.60128	G4MLM8 G4MTZ0	G4MNH8 G4MPX2 G4MLM8 G4MKK4 G4NAY4 G4MTZ0 G4MKA5 A4R1J7 L7I4V3 G4N517 G4MYU8 A4RD35 A4REK3 Q9UVR2 G4MKQ2 A8I4W3 D4NXF3 F8SM03 G4ML12 G4MM08 G4MN57 G4MQN7 G4MT70 G4MUE8 G4MYL1 G4N012 G4N042 G4N2Q1 G4N3J5 G4N5E2 L7IB50 L7II40 G4N6Q8 G4N713 G4N7R1 G4N7T4 G4N7Y8 L7HU86 G4NGR9 G5EHE9	over	0.234347	0.359959	0.05
map00900	Terpenoid backbone biosynthesis	1	80	10	2498	1.25	0.40032	G4N745	G4NCU0 G4MVC4 G4N745 G4NA37 G4MT46 G4MLE9 G4MNG3 G4MWF9 G4N0I6 G4NEM8	over	0.23968	0.359959	0.1
map05230	Central carbon metabolism in cancer	1	80	10	2498	1.25	0.40032	G4MR82	G4NJH2 G4MR82 L7ILR1 G5EGX5 G4MXS1 G4MZY8 D4NXI9 G4N0Z0 G4N1S3 G5EHQ5	over	0.23968	0.359959	0.1
map00410	beta-Alanine metabolism	1	80	10	2498	1.25	0.40032	L7I9Y4	L7I9Y4 L7HZR6 L7JE57 G4MTY9 G4MLG1 G4MUF4 L7HSF9 G4N3T2 G4NGW1 L7IK12	over	0.23968	0.359959	0.1
map00910	Nitrogen metabolism	1	80	11	2498	1.25	0.440352	G5EHD8	G5EHD8 G4NG12 L7HYL7 L7I0F5 A4R2S1 G4MPU7 G4MTM7 G4MXT4 G4N550 G4N9H1 G4NJP0	over	0.255277	0.359959	0.0909091
map00360	Phenylalanine metabolism	1	80	11	2498	1.25	0.440352	A4QUT2	L7IPT5 A4R5S9 L7I4L2 A4QUT2 Q96X22 L7J0T6 L7HSF9 G4N3T2 G4N898 G4NIQ1 L7IK12	over	0.255277	0.359959	0.0909091
map04727	GABAergic synapse	1	80	11	2498	1.25	0.440352	G5EHD8	L7HZR6 G5EHD8 G4NG12 L7I7B8 G4MRG5 O13315 L7I8C1 G4MUF4 G4N5H5 G4N7T3 G4NFW8	over	0.255277	0.359959	0.0909091
map04212	Longevity regulating pathway - worm	1	80	12	2498	1.25	0.480384	G4NF57	G4NAR5 G4N3F2 G4NF57 L7I8C1 Q9UV51 G4ML01 G4MLM6 G4MV08 G4MVS3 G4N931 G4NBS9 G4NDM9	over	0.269638	0.359959	0.0833333
map05132	Salmonella infection	1	80	12	2498	1.25	0.480384	G4MYZ4	G4MYZ4 L7J3M5 G4NGZ4 G4N5J5 Q9UV51 L7J4W9 G4MTR0 G4MYS1 G4N0Z0 G4N1S7 G4ND09 G5EH19	over	0.269638	0.359959	0.0833333
map05130	Pathogenic Escherichia coli infection	1	80	12	2498	1.25	0.480384	G4MYZ4	G4NB83 G4MTL4 G4MYY2 G4MYZ4 G4MKQ4 L7J3M5 G4NGZ4 G4MTR0 G4MY43 G4N1S7 G4ND09 G4NFW8	over	0.269638	0.359959	0.0833333
map04724	Glutamatergic synapse	1	80	12	2498	1.25	0.480384	G5EHD8	G5EHD8 G4NG12 L7I7B8 O13315 D4NXF5 L7II47 G4N0H8 G4N0Z0 G4N168 G4N7T3 G4ND64 G4NFW8	over	0.269638	0.359959	0.0833333
map00350	Tyrosine metabolism	1	80	12	2498	1.25	0.480384	G4NHC2	L7IPT5 G4N4N6 G4NHC2 L7JL17 Q96X22 L7HSF9 G4MXJ4 G4MY45 G4N3T2 G4NCZ7 G4NIQ1 L7IK12	over	0.269638	0.359959	0.0833333
map05131	Shigellosis	1	80	12	2498	1.25	0.480384	G4MYZ4	G4MYZ4 L7J3M5 G4NGZ4 G4N5J5 Q525E4 Q9UV51 G4MRL7 G4MTR0 G4N0Z0 G4N1S7 G4ND09 G5EH19	over	0.269638	0.359959	0.0833333
map04066	HIF-1 signaling pathway	1	80	12	2498	1.25	0.480384	L7IKZ6	L7IKZ6 G4MQ03 L7ILR1 G5EGX5 G4N9W9 D4NXI9 G4MZ62 G4MT85 G4N0Z0 G4NEN6 G4NFW8 G5EHQ5	over	0.269638	0.359959	0.0833333
map03013	RNA transport	2	80	59	2498	2.5	2.36189	A4R0E5 G4MSK2	G4N716 A4RFH6 G4MSK2 A4QVP2 G4MTX0 G4MV70 L7ID12 A4R0E5 A4R796 A4QSX4 G4MZ62 G4N6T2 L7IA43 G4NDD2 A4QZL9 G4N872 D4NXJ3 G4MKS1 G4N372 G4MXL7 L7I6X0 A4QTA3 A4QUF0 A4REK3 A4RHN3 A4RM69 L7IMR5 G4MKD3 G4MMJ1 G4MNG4 G4MPJ1 G4MPJ3 L7I3Y3 G4MR20 G4MSW8 G4MT85 G4MUS8 G4MZG2 G4N0U7 G4N4B1 G4N4E4 L7IAM7 L7IBU3 L7IB50 G4N5M5 G4N6F0 L7IMH4 G4N7Y1 G4NB99 G4ND54 L7IJQ6 G4NGU0 L7I795 G4NH83 G4NHA5 L7IDS3 Q2KF09 …	over	0.277924	0.359959	0.0338983
map00330	Arginine and proline metabolism	1	80	13	2498	1.25	0.520416	L7I9Y4	L7IPT5 L7I9Y4 L7JE57 G4NDW5 G4MKE9 L7J0T6 G4MX56 G4N1R8 G4N7K3 G4N898 L7ILM8 G4NC12 G4NIQ1	over	0.282825	0.359959	0.0769231
map00040	Pentose and glucuronate interconversions	1	80	13	2498	1.25	0.520416	L7I9Y4	L7I9Y4 G4MUC5 G4MZI3 G4N180 G4MWK5 G4MXJ5 G4MY85 L7I4V9 G4NBH9 G4NC87 G4NDL7 L7JL76 G5EI06	over	0.282825	0.359959	0.0769231
map04152	AMPK signaling pathway	1	80	13	2498	1.25	0.520416	G4MVB0	G4N2L8 G4NJH2 G4MUX6 G4MVB0 A0A060D1P1 G0Z6F4 L7HXX0 L7I155 G4MP09 G4MVK8 G4MVS3 G4MWF9 G4N6N9	over	0.282825	0.359959	0.0769231
map00640	Propanoate metabolism	1	80	13	2498	1.25	0.520416	G4N745	G4N2L8 G4MVC4 G4N745 G5EH09 G4MM52 L7HYY5 G4MTY9 G4MLG1 G4MNV7 G4MSC5 G4MUF4 G4NAB9 G4NGW1	over	0.282825	0.359959	0.0769231
map00650	Butanoate metabolism	1	80	13	2498	1.25	0.520416	G4N745	G4NCU0 G4MVC4 L7HZR6 G4N745 L7I4L2 G4MPC7 G4MMK2 G4MUF4 G4MXJ4 G4N521 G4NC97 L7IKU5 G4NH43	over	0.282825	0.359959	0.0769231
map00220	Arginine biosynthesis	1	80	14	2498	1.25	0.560448	G5EHD8	L7IPT5 G5EHD8 G4NG12 L7HYL7 G4NC99 A4R5F6 L7HTV4 G4MQZ8 G4MXT4 G4MYL6 G4N6X3 G4NAI2 G4NIQ1 G5EH72	over	0.294898	0.370513	0.0714286
map05200	Pathways in cancer	1	80	15	2498	1.25	0.60048	G4MLM8	G4MLM8 G4NIZ7 G4MTL4 G4MZY8 L7I7B8 D4NXE1 O13315 G4N0Z0 G4N1S3 L7IJ89 G4N7T3 G4NAY2 G4NB99 G4NFW8 G5EH19	over	0.305913	0.37597	0.0666667
map04921	Oxytocin signaling pathway	1	80	16	2498	1.25	0.640512	G4MVB0	L7IK65 G4MTL4 G4MVB0 G4MZY8 B5TM01 L7JMJ1 L7JH46 G4NGZ4 O13315 D4NXF5 G4N0Z0 G4N168 G4N1S3 G4N7T3 G4NE66 G4NFW8	over	0.315926	0.37597	0.0625
map04120	Ubiquitin mediated proteolysis	1	80	16	2498	1.25	0.640512	G4NB93	G4NJW3 G4NB93 G4N9V1 Q9UVR2 G4MLR6 G4MM50 G4MT70 L7HSD6 G4MVU5 G4MZE1 G4MZI8 G4N0J9 G4N3J5 G4N6G3 L7HU86 G4ND54	over	0.315926	0.37597	0.0625
map05164	Influenza A	1	80	17	2498	1.25	0.680544	G4NAY8	G4MNH8 G4NAY4 L7ID12 G4NDD2 D4NXE1 G4NAY8 G4NGZ4 Q9UV51 G4MKD3 G4MLE9 G4MNG4 G4MSW8 L7HN38 G4MZG2 G4N0Z0 L7IB50 G4NFW8	over	0.324987	0.37597	0.0588235
map05152	Tuberculosis	1	80	17	2498	1.25	0.680544	G4NF57	G4NAR5 L7IK65 G4MTL4 G4NF57 D4NXE1 G4MPA0 Q9UV51 D4NXF5 G4MYS1 G4N0Z0 G4N168 G4N4Q7 L7INT8 G4N8I6 L7I6Q2 G4NH40 L7IHN3	over	0.324987	0.37597	0.0588235
map04666	Fc gamma R-mediated phagocytosis	1	80	18	2498	1.25	0.720576	G4MYZ4	G4NAR6 G4MYZ4 L7J3M5 G4MTR0 L7JQP2 L7II47 G4N0H8 G4N0Z0 G4N1S7 G4N4Q7 G4N6C3 G4N933 G4N9S6 G4ND09 G4ND64 G4NEL4 G4NFW8 G5EH19	over	0.333147	0.37597	0.0555556
map04810	Regulation of actin cytoskeleton	1	80	19	2498	1.25	0.760608	G4MYZ4	G4NAR6 G4MTL4 G4MZY8 G4MYZ4 L7JMJ1 L7J3M5 G4NGZ4 G4N5J5 G4MTR0 G4MV74 G4N0Z0 G4N1S3 G4N1S7 G4N6C3 G4N933 G4ND09 G4NE66 G4NHG8 G5EH19	over	0.340453	0.37597	0.0526316
map04151	PI3K-Akt signaling pathway	1	80	19	2498	1.25	0.760608	G4MLM8	G4MTW6 G4MLM8 G4MUX6 G4MZY8 G4N9W9 L7I7B8 G4MZ62 G0Z6F4 L7I155 G4MP09 G4MT85 G4MUL1 G4N0Z0 G4N1S3 L7IMZ0 G4N5M5 G4N688 G4NFW8 G5EH19	over	0.340453	0.37597	0.0526316
map00680	Methane metabolism	1	80	19	2498	1.25	0.760608	L7HTF4	G4NDG3 G4N037 G4NJH2 G4N4N6 G4MQ03 G4NGT3 G4NDN8 L7HTF4 G4NGQ3 G4MRB4 G4MND5 G4MKD2 G4MVK8 G4N5G7 G4NAB9 G4NGV9 G4NKB2 G5EHY5 L7IQ51	over	0.340453	0.37597	0.0526316
map05203	Viral carcinogenesis	1	80	23	2498	1.25	0.920737	L7JD87	L7I1W3 G4MTW6 G5EHN4 G4MXS1 G4MTL4 G4MZY8 L7JD87 G5EHM8 L7I538 G4MPA0 G4N593 A4QW40 A4RHF1 G4MLV2 G4MV80 G4MXK1 G4N0Z0 L7I6D9 G4N1S3 L7IJ89 G4N7T3 G4N933 G5EH19	over	0.362023	0.37597	0.0434783
map04145	Phagosome	1	80	23	2498	1.25	0.920737	G4MTZ0	G5EHV3 L7I8S9 G4NB83 G4MTZ0 G4MYY2 G4MKQ4 G4N9V9 G4MQX6 G4MPA0 G4NGZ4 D4NXF3 L7J4W9 G4MSP7 G4MTH3 G4MV74 G4MYS1 G4N713 L7IMR2 G4N8I6 G4NEN6 G4NH40 G5EH19 L7IHN3	over	0.362023	0.37597	0.0434783
map03018	RNA degradation	1	80	23	2498	1.25	0.920737	G4NF57	G4NJH2 G4NAR5 G4MQ03 G4NF57 A4QUF0 A4R715 G4MKT8 G4ML91 G4MM07 G4MRX5 L7HW17 G4MST0 L7IHL0 G4MUF8 L7HZZ3 G4MZK5 G4N1E4 G4N9I6 G4NAC7 G4NB38 G4NDV8 L7I5G7 L7IH07	over	0.362023	0.37597	0.0434783
map00250	Alanine, aspartate and glutamate metabolism	1	80	23	2498	1.25	0.920737	G5EHD8	L7IPT5 G4NCY1 L7HZR6 G5EHD8 G4NG12 L7HYL7 G4MS82 G4NDW5 A4QXV8 G4MKD2 G4MSW9 G4MTF2 G4MTM7 G4MUF4 G4MVB1 G4MXJ4 G4MXT4 G4N6X3 L7IM78 G4NAI2 G4ND55 G4NFC3 G4NIQ1	over	0.362023	0.37597	0.0434783
map00051	Fructose and mannose metabolism	1	80	24	2498	1.25	0.960769	L7HTF4	A4QQN1 G4MUD1 G4NJH2 G4MVL8 L7HTF4 D4NXI9 L7HXX0 G4MVK8 G4MWU6 G4MXJ5 G4MY73 G4MZA6 G4N167 G4N495 G4N665 G4N6N9 G4N9S5 G4ND68 G4NGV9 G4NI55 G4NKB2 G5EHD0 G5EHQ5 G5EHY5	over	0.365705	0.37597	0.0416667
map00270	Cysteine and methionine metabolism	1	80	26	2498	1.25	1.04083	G4ML75	L7IPT5 G4N4R7 G4ML75 G4MV32 L7JE57 G4MNR9 G4MTN6 A4RK52 G4MK83 G4MMA8 L7IK69 G4MV08 G4N0B5 G4N2Y4 G4N6X9 G4N769 G4N783 G4N796 G4N7E9 G4NCL5 G4NCU5 G4NGM4 G4NID0 G4NIQ1 G4NIW8 L7ICP6	over	0.371277	0.37597	0.0384615
map03015	mRNA surveillance pathway	1	80	29	2498	1.25	1.16093	G4NAY8	G4NC31 L7ID12 L7JMJ1 G4N872 L7I4Y5 G4MKS1 G4NAY8 A4QUF0 G0Z6F4 G4MMJ1 L7IL50 G4MNG4 L7I155 G4MP09 L7I3Y3 G4MR34 L7HN38 G4MUS7 G4MZG2 G4N6C6 G4N6F0 G4N8F9 G4NBW5 G4NE66 L7HZD8 L7I795 G4NH83 L7IDS3 L7HWP3	over	0.375654	0.37597	0.0344828
map00230	Purine metabolism	1	80	49	2498	1.25	1.96157	G4MSN8	G4MSB1 L7HQP2 G4MXS1 L7IL10 A4RD93 L7HXY9 L7IGQ8 A4QXV8 G4N6P6 G4N5P6 G4MSN8 L7HUS2 A4R1J6 G4MT89 D0ERY8 G4MLN4 G4MNY7 G4MQN0 G4MR84 G4MRX2 L7HW56 G4MSA2 G4MSW9 G4MT74 G4MTU9 L7IAG4 G4MU94 G4MW80 G4MWN2 L7HVU5 G4MYL6 L7HNY5 L7IK42 G4N1C8 L7IA26 L7IM78 G4N7W0 G4N9J7 L7ILL8 G4NBX7 G4NDB5 G4NEZ0 G4NFJ5 G4NFJ6 G4NGA5 G4NIT8 G4NJI5 G4NJV9 L7I730	under	0.330379	0.37597	0.0204082
map04144	Endocytosis	1	80	41	2498	1.25	1.64131	G4MYZ4	G4MNH8 G4MTL4 G4NAY4 G4MYZ4 G4N0Z8 L7J3M5 L7IH18 L7IEV5 Q522W5 A0A060D1P1 G4MKQ3 L7I606 G4MLL2 G4MR53 G4MR87 G4MSB4 G4MSI6 G4MSK7 L7I1I2 G4MTR0 L7JQP2 G4MU71 L7HSD6 L7JCT0 L7ID73 L7II83 G4MYS1 L7II47 G4N0H8 G4N1S7 G4N1S9 G4N4D6 L7I940 G4N6C3 G4N8I6 G4N9S6 G4NCH8 G4ND09 G4ND64 G4NEL4 G5EI69	under	0.359179	0.37597	0.0243902
map05169	Epstein-Barr virus infection	1	80	38	2498	1.25	1.52122	G4MSN8	G4MNH8 G4MTW6 G5EHP6 L7IFB6 G4NAY4 G4MS79 G4MTV8 G5EHM8 G4NCJ9 L7INC5 G4NCY2 G4MSN8 D4NXJ3 G4NAA5 G4N6P9 Q9UV51 G4MT89 G4MKD3 G4MLV2 G4MQN0 G4MR84 L7HW56 L7HSD6 G4MV80 L7HNY5 L7I6D9 L7IJ89 G4N3Q1 G4N4L4 L7I7U1 L7IA26 L7HYB9 G4N7S1 G4N7T3 G4N7Y6 G4NC35 G4NDN0 G4NDR0	under	0.36716	0.37597	0.0263158
map00240	Pyrimidine metabolism	1	80	32	2498	1.25	1.28102	G4MSN8	L7HXY9 G4MS82 G4NJG9 L7IHV2 L7IK25 G4MSN8 G4MT89 G4MNY7 G4MNZ6 G4MQN0 G4MR84 G4MRX2 L7HW56 G4MSN4 L7HUG7 G4MTF2 G4MTU9 G4MTX2 L7IAG4 G4MVB1 L7HVU5 L7HNY5 G4N236 G4N278 L7IA26 G4N5E5 L7I8J4 G4NBX7 G4NEZ0 G4NFI3 G4NIR8 L7IX93	under	0.37597	0.37597	0.03125
