# Supplementary material for: Label-Free Quantitative Proteomics of Lysine Acetylome Identifies Substrates of Gcn5 in Magnaporthe oryzae Autophagy and Epigenetic Regulation
Source: mSystems. 2018 Nov 20;3(6):e00270-18. doi: 10.1128/mSystems.00270-18 (PMC6247014; doi:10.1128/mSystems.00270-18)
Supplement: DATA SET S5 [file sys006182295sd5.xlsx]

## Sheet: Acetyl (K)Sites KO vs OX
Proteins	Leading proteins	Protein	Fasta headers	Sequence window	Score	Modified sequence	Acetyl (K) Probabilities	Charge	m/z	Mass error [ppm]	Intensity delt	Intensity OX
>tr|G5EHN4|G5EHN4_MAGO7 Histone H4 OS=Magnaporthe oryzae (strain 70-15 / ATCC MYA-4617 / FGSC 8958) GN=MGG_01160 PE=3 SV=1;>tr|L7IC93|L7IC93_MAGOY Histone H4 OS=Magnaporthe oryzae (strain Y34) GN=OOU_Y34scaffold00359g2 PE=3 SV=1;>tr|L7J017|L7J017_MAGOP Histone H4 OS=Magnaporthe oryzae (strain P131) GN=OOW_P131scaffold00746g2 PE=3 SV=1	>tr|G5EHN4|G5EHN4_MAGO7 Histone H4 OS=Magnaporthe oryzae (strain 70-15 / ATCC MYA-4617 / FGSC 8958) GN=MGG_01160 PE=3 SV=1	>tr|G5EHN4|G5EHN4_MAGO7 Histone H4 OS=Magnaporthe oryzae (strain 70-15 / ATCC MYA-4617 / FGSC 8958) GN=MGG_01160 PE=3 SV=1	>tr|G5EHN4|G5EHN4_MAGO7 Histone H4 OS=Magnaporthe oryzae (strain 70-15 / ATCC MYA-4617 / FGSC 8958) GN=MGG_01160 PE=3 SV=1;>tr|L7IC93|L7IC93_MAGOY Histone H4 OS=Magnaporthe oryzae (strain Y34) GN=OOU_Y34scaffold00359g2 PE=3 SV=1;>tr|L7J017|L7J017_MAGOP His	___MTGRGKGGKGLGKGGAKRHRKILRDNIQ	151.44	_GLGK(ac)GGAK(ac)R_	GLGK(1)GGAK(1)R	2	464.272	0.28771	40834000000	26595000000
>tr|G5EHN4|G5EHN4_MAGO7 Histone H4 OS=Magnaporthe oryzae (strain 70-15 / ATCC MYA-4617 / FGSC 8958) GN=MGG_01160 PE=3 SV=1;>tr|L7IC93|L7IC93_MAGOY Histone H4 OS=Magnaporthe oryzae (strain Y34) GN=OOU_Y34scaffold00359g2 PE=3 SV=1;>tr|L7J017|L7J017_MAGOP Histone H4 OS=Magnaporthe oryzae (strain P131) GN=OOW_P131scaffold00746g2 PE=3 SV=1	>tr|G5EHN4|G5EHN4_MAGO7 Histone H4 OS=Magnaporthe oryzae (strain 70-15 / ATCC MYA-4617 / FGSC 8958) GN=MGG_01160 PE=3 SV=1	>tr|G5EHN4|G5EHN4_MAGO7 Histone H4 OS=Magnaporthe oryzae (strain 70-15 / ATCC MYA-4617 / FGSC 8958) GN=MGG_01160 PE=3 SV=1	>tr|G5EHN4|G5EHN4_MAGO7 Histone H4 OS=Magnaporthe oryzae (strain 70-15 / ATCC MYA-4617 / FGSC 8958) GN=MGG_01160 PE=3 SV=1;>tr|L7IC93|L7IC93_MAGOY Histone H4 OS=Magnaporthe oryzae (strain Y34) GN=OOU_Y34scaffold00359g2 PE=3 SV=1;>tr|L7J017|L7J017_MAGOP His	TGRGKGGKGLGKGGAKRHRKILRDNIQGITK	151.44	_GLGK(ac)GGAK(ac)R_	GLGK(1)GGAK(1)R	2	464.272	0.28771	40626000000	26449000000
>tr|L7ICZ8|L7ICZ8_MAGOY Histone H3 OS=Magnaporthe oryzae (strain Y34) GN=OOU_Y34scaffold00359g3 PE=3 SV=1;>tr|L7J7K7|L7J7K7_MAGOP Histone H3 OS=Magnaporthe oryzae (strain P131) GN=OOW_P131scaffold00746g3 PE=3 SV=1;>sp|A4RCX7|H3_MAGO7 Histone H3 OS=Magnaporthe oryzae (strain 70-15 / ATCC MYA-4617 / FGSC 8958) GN=HHT1 PE=3 SV=1	>tr|L7ICZ8|L7ICZ8_MAGOY Histone H3 OS=Magnaporthe oryzae (strain Y34) GN=OOU_Y34scaffold00359g3 PE=3 SV=1	>tr|L7ICZ8|L7ICZ8_MAGOY Histone H3 OS=Magnaporthe oryzae (strain Y34) GN=OOU_Y34scaffold00359g3 PE=3 SV=1	>tr|L7ICZ8|L7ICZ8_MAGOY Histone H3 OS=Magnaporthe oryzae (strain Y34) GN=OOU_Y34scaffold00359g3 PE=3 SV=1;>tr|L7J7K7|L7J7K7_MAGOP Histone H3 OS=Magnaporthe oryzae (strain P131) GN=OOW_P131scaffold00746g3 PE=3 SV=1;>sp|A4RCX7|H3_MAGO7 Histone H3 OS=Magnapor	RKSTGGKAPRKQLASKAARKSAPSTGGVKKP	185.6	_QLASK(ac)AAR_	QLASK(1)AAR	2	443.759	0.12441	25255000000	13863000000	H3 K23
>sp|L7I1W3|H2B_MAGOY Histone H2B OS=Magnaporthe oryzae (strain Y34) GN=HTB1 PE=2 SV=1;>sp|P0CT13|H2B_MAGO7 Histone H2B OS=Magnaporthe oryzae (strain 70-15 / ATCC MYA-4617 / FGSC 8958) GN=HTB1 PE=3 SV=1;>tr|L7IUS7|L7IUS7_MAGOP Histone H2B OS=Magnaporthe oryzae (strain P131) GN=OOW_P131scaffold01337g49 PE=3 SV=1	>sp|L7I1W3|H2B_MAGOY Histone H2B OS=Magnaporthe oryzae (strain Y34) GN=HTB1 PE=2 SV=1	>sp|L7I1W3|H2B_MAGOY Histone H2B OS=Magnaporthe oryzae (strain Y34) GN=HTB1 PE=2 SV=1	>sp|L7I1W3|H2B_MAGOY Histone H2B OS=Magnaporthe oryzae (strain Y34) GN=HTB1 PE=2 SV=1;>sp|P0CT13|H2B_MAGO7 Histone H2B OS=Magnaporthe oryzae (strain 70-15 / ATCC MYA-4617 / FGSC 8958) GN=HTB1 PE=3 SV=1;>tr|L7IUS7|L7IUS7_MAGOP Histone H2B OS=Magnaporthe ory	AADKKPASKAPATASKAPEKKDAGKKTAASG	222.99	_PASK(ac)APATASK(ac)APEK_	PASK(1)APATASK(1)APEK	2	769.415	0.096267	19490000000	10354000000
>sp|L7I1W3|H2B_MAGOY Histone H2B OS=Magnaporthe oryzae (strain Y34) GN=HTB1 PE=2 SV=1;>sp|P0CT13|H2B_MAGO7 Histone H2B OS=Magnaporthe oryzae (strain 70-15 / ATCC MYA-4617 / FGSC 8958) GN=HTB1 PE=3 SV=1;>tr|L7IUS7|L7IUS7_MAGOP Histone H2B OS=Magnaporthe oryzae (strain P131) GN=OOW_P131scaffold01337g49 PE=3 SV=1	>sp|L7I1W3|H2B_MAGOY Histone H2B OS=Magnaporthe oryzae (strain Y34) GN=HTB1 PE=2 SV=1	>sp|L7I1W3|H2B_MAGOY Histone H2B OS=Magnaporthe oryzae (strain Y34) GN=HTB1 PE=2 SV=1	>sp|L7I1W3|H2B_MAGOY Histone H2B OS=Magnaporthe oryzae (strain Y34) GN=HTB1 PE=2 SV=1;>sp|P0CT13|H2B_MAGO7 Histone H2B OS=Magnaporthe oryzae (strain 70-15 / ATCC MYA-4617 / FGSC 8958) GN=HTB1 PE=3 SV=1;>tr|L7IUS7|L7IUS7_MAGOP Histone H2B OS=Magnaporthe ory	___MPPKAADKKPASKAPATASKAPEKKDAG	168.98	_PASK(ac)APATASK(ac)APEK_	PASK(1)APATASK(1)APEK	2	769.415	0.096267	9168600000	9408800000
>tr|L7ICZ8|L7ICZ8_MAGOY Histone H3 OS=Magnaporthe oryzae (strain Y34) GN=OOU_Y34scaffold00359g3 PE=3 SV=1;>tr|L7J7K7|L7J7K7_MAGOP Histone H3 OS=Magnaporthe oryzae (strain P131) GN=OOW_P131scaffold00746g3 PE=3 SV=1;>sp|A4RCX7|H3_MAGO7 Histone H3 OS=Magnaporthe oryzae (strain 70-15 / ATCC MYA-4617 / FGSC 8958) GN=HHT1 PE=3 SV=1	>tr|L7ICZ8|L7ICZ8_MAGOY Histone H3 OS=Magnaporthe oryzae (strain Y34) GN=OOU_Y34scaffold00359g3 PE=3 SV=1	>tr|L7ICZ8|L7ICZ8_MAGOY Histone H3 OS=Magnaporthe oryzae (strain Y34) GN=OOU_Y34scaffold00359g3 PE=3 SV=1	>tr|L7ICZ8|L7ICZ8_MAGOY Histone H3 OS=Magnaporthe oryzae (strain Y34) GN=OOU_Y34scaffold00359g3 PE=3 SV=1;>tr|L7J7K7|L7J7K7_MAGOP Histone H3 OS=Magnaporthe oryzae (strain P131) GN=OOW_P131scaffold00746g3 PE=3 SV=1;>sp|A4RCX7|H3_MAGO7 Histone H3 OS=Magnapor	YKPGTVALREIRRYQKSTELLIRKLPFQRLV	285.83	_YQK(ac)STELLIR_	YQK(1)STELLIR	2	646.864	-0.75492	7755400000	2032200000	H3 K56
>sp|L7I1W3|H2B_MAGOY Histone H2B OS=Magnaporthe oryzae (strain Y34) GN=HTB1 PE=2 SV=1;>sp|P0CT13|H2B_MAGO7 Histone H2B OS=Magnaporthe oryzae (strain 70-15 / ATCC MYA-4617 / FGSC 8958) GN=HTB1 PE=3 SV=1;>tr|L7IUS7|L7IUS7_MAGOP Histone H2B OS=Magnaporthe oryzae (strain P131) GN=OOW_P131scaffold01337g49 PE=3 SV=1	>sp|L7I1W3|H2B_MAGOY Histone H2B OS=Magnaporthe oryzae (strain Y34) GN=HTB1 PE=2 SV=1	>sp|L7I1W3|H2B_MAGOY Histone H2B OS=Magnaporthe oryzae (strain Y34) GN=HTB1 PE=2 SV=1	>sp|L7I1W3|H2B_MAGOY Histone H2B OS=Magnaporthe oryzae (strain Y34) GN=HTB1 PE=2 SV=1;>sp|P0CT13|H2B_MAGO7 Histone H2B OS=Magnaporthe oryzae (strain 70-15 / ATCC MYA-4617 / FGSC 8958) GN=HTB1 PE=3 SV=1;>tr|L7IUS7|L7IUS7_MAGOP Histone H2B OS=Magnaporthe ory	________MPPKAADKKPASKAPATASKAPE	127.76	_AADK(ac)K(ac)PASK_	AADK(1)K(1)PASK	2	500.277	1.2735	7630700000	9307400000
>tr|L7ICZ8|L7ICZ8_MAGOY Histone H3 OS=Magnaporthe oryzae (strain Y34) GN=OOU_Y34scaffold00359g3 PE=3 SV=1;>tr|L7J7K7|L7J7K7_MAGOP Histone H3 OS=Magnaporthe oryzae (strain P131) GN=OOW_P131scaffold00746g3 PE=3 SV=1;>sp|A4RCX7|H3_MAGO7 Histone H3 OS=Magnaporthe oryzae (strain 70-15 / ATCC MYA-4617 / FGSC 8958) GN=HHT1 PE=3 SV=1	>tr|L7ICZ8|L7ICZ8_MAGOY Histone H3 OS=Magnaporthe oryzae (strain Y34) GN=OOU_Y34scaffold00359g3 PE=3 SV=1	>tr|L7ICZ8|L7ICZ8_MAGOY Histone H3 OS=Magnaporthe oryzae (strain Y34) GN=OOU_Y34scaffold00359g3 PE=3 SV=1	>tr|L7ICZ8|L7ICZ8_MAGOY Histone H3 OS=Magnaporthe oryzae (strain Y34) GN=OOU_Y34scaffold00359g3 PE=3 SV=1;>tr|L7J7K7|L7J7K7_MAGOP Histone H3 OS=Magnaporthe oryzae (strain P131) GN=OOW_P131scaffold00746g3 PE=3 SV=1;>sp|A4RCX7|H3_MAGO7 Histone H3 OS=Magnapor	TKQTARKSTGGKAPRKQLASKAARKSAPSTG	185.6	_K(ac)QLASK(ac)AAR_	K(1)QLASK(1)AAR	2	528.812	-0.075537	6694400000	3543300000	H3 K18 K23
>tr|L7IG47|L7IG47_MAGOY Uncharacterized protein OS=Magnaporthe oryzae (strain Y34) GN=OOU_Y34scaffold00224g13 PE=4 SV=1;>tr|L7IYJ4|L7IYJ4_MAGOP Uncharacterized protein OS=Magnaporthe oryzae (strain P131) GN=OOW_P131scaffold01296g26 PE=4 SV=1;>tr|G4N612|G4N612_MAGO7 Uncharacterized protein OS=Magnaporthe oryzae (strain 70-15 / ATCC MYA-4617 / FGSC 8958) GN=MGG_06620 PE=4 SV=1	>tr|L7IG47|L7IG47_MAGOY Uncharacterized protein OS=Magnaporthe oryzae (strain Y34) GN=OOU_Y34scaffold00224g13 PE=4 SV=1	>tr|L7IG47|L7IG47_MAGOY Uncharacterized protein OS=Magnaporthe oryzae (strain Y34) GN=OOU_Y34scaffold00224g13 PE=4 SV=1	>tr|L7IG47|L7IG47_MAGOY Uncharacterized protein OS=Magnaporthe oryzae (strain Y34) GN=OOU_Y34scaffold00224g13 PE=4 SV=1;>tr|L7IYJ4|L7IYJ4_MAGOP Uncharacterized protein OS=Magnaporthe oryzae (strain P131) GN=OOW_P131scaffold01296g26 PE=4 SV=1;>tr|G4N612|G4N	WPGNDTEHQYLRQAEKGLHRRRNEVIREKAT	151.04	_QAEK(ac)GLHRR_	QAEK(1)GLHRR	3	379.548	-0.10767	4350900000	1568400000
>tr|L7ICZ8|L7ICZ8_MAGOY Histone H3 OS=Magnaporthe oryzae (strain Y34) GN=OOU_Y34scaffold00359g3 PE=3 SV=1;>tr|L7J7K7|L7J7K7_MAGOP Histone H3 OS=Magnaporthe oryzae (strain P131) GN=OOW_P131scaffold00746g3 PE=3 SV=1;>sp|A4RCX7|H3_MAGO7 Histone H3 OS=Magnaporthe oryzae (strain 70-15 / ATCC MYA-4617 / FGSC 8958) GN=HHT1 PE=3 SV=1	>tr|L7ICZ8|L7ICZ8_MAGOY Histone H3 OS=Magnaporthe oryzae (strain Y34) GN=OOU_Y34scaffold00359g3 PE=3 SV=1	>tr|L7ICZ8|L7ICZ8_MAGOY Histone H3 OS=Magnaporthe oryzae (strain Y34) GN=OOU_Y34scaffold00359g3 PE=3 SV=1	>tr|L7ICZ8|L7ICZ8_MAGOY Histone H3 OS=Magnaporthe oryzae (strain Y34) GN=OOU_Y34scaffold00359g3 PE=3 SV=1;>tr|L7J7K7|L7J7K7_MAGOP Histone H3 OS=Magnaporthe oryzae (strain P131) GN=OOW_P131scaffold00746g3 PE=3 SV=1;>sp|A4RCX7|H3_MAGO7 Histone H3 OS=Magnapor	_MARTKQTARKSTGGKAPRKQLASKAARKSA	138.08	_STGGK(ac)APR_	STGGK(1)APR	2	408.222	1.6676	3274900000	3859500000	H3 K14
>tr|L7ICZ8|L7ICZ8_MAGOY Histone H3 OS=Magnaporthe oryzae (strain Y34) GN=OOU_Y34scaffold00359g3 PE=3 SV=1;>tr|L7J7K7|L7J7K7_MAGOP Histone H3 OS=Magnaporthe oryzae (strain P131) GN=OOW_P131scaffold00746g3 PE=3 SV=1;>sp|A4RCX7|H3_MAGO7 Histone H3 OS=Magnaporthe oryzae (strain 70-15 / ATCC MYA-4617 / FGSC 8958) GN=HHT1 PE=3 SV=1	>tr|L7ICZ8|L7ICZ8_MAGOY Histone H3 OS=Magnaporthe oryzae (strain Y34) GN=OOU_Y34scaffold00359g3 PE=3 SV=1	>tr|L7ICZ8|L7ICZ8_MAGOY Histone H3 OS=Magnaporthe oryzae (strain Y34) GN=OOU_Y34scaffold00359g3 PE=3 SV=1	>tr|L7ICZ8|L7ICZ8_MAGOY Histone H3 OS=Magnaporthe oryzae (strain Y34) GN=OOU_Y34scaffold00359g3 PE=3 SV=1;>tr|L7J7K7|L7J7K7_MAGOP Histone H3 OS=Magnaporthe oryzae (strain P131) GN=OOW_P131scaffold00746g3 PE=3 SV=1;>sp|A4RCX7|H3_MAGO7 Histone H3 OS=Magnapor	______MARTKQTARKSTGGKAPRKQLASKA	138.08	_K(ac)STGGK(ac)APR_	K(1)STGGK(1)APR	2	493.275	1.8135	1978800000	1518600000	H3 K9 K14
>sp|L7I1W3|H2B_MAGOY Histone H2B OS=Magnaporthe oryzae (strain Y34) GN=HTB1 PE=2 SV=1;>sp|P0CT13|H2B_MAGO7 Histone H2B OS=Magnaporthe oryzae (strain 70-15 / ATCC MYA-4617 / FGSC 8958) GN=HTB1 PE=3 SV=1;>tr|L7IUS7|L7IUS7_MAGOP Histone H2B OS=Magnaporthe oryzae (strain P131) GN=OOW_P131scaffold01337g49 PE=3 SV=1	>sp|L7I1W3|H2B_MAGOY Histone H2B OS=Magnaporthe oryzae (strain Y34) GN=HTB1 PE=2 SV=1	>sp|L7I1W3|H2B_MAGOY Histone H2B OS=Magnaporthe oryzae (strain Y34) GN=HTB1 PE=2 SV=1	>sp|L7I1W3|H2B_MAGOY Histone H2B OS=Magnaporthe oryzae (strain Y34) GN=HTB1 PE=2 SV=1;>sp|P0CT13|H2B_MAGO7 Histone H2B OS=Magnaporthe oryzae (strain 70-15 / ATCC MYA-4617 / FGSC 8958) GN=HTB1 PE=3 SV=1;>tr|L7IUS7|L7IUS7_MAGOP Histone H2B OS=Magnaporthe ory	APATASKAPEKKDAGKKTAASGDKKKRTKTR	135.02	_DAGK(ac)K(ac)TAASGDK_	DAGK(1)K(1)TAASGDK	2	616.809	-0.48539	1389200000	1833900000
>sp|L7I1W3|H2B_MAGOY Histone H2B OS=Magnaporthe oryzae (strain Y34) GN=HTB1 PE=2 SV=1;>sp|P0CT13|H2B_MAGO7 Histone H2B OS=Magnaporthe oryzae (strain 70-15 / ATCC MYA-4617 / FGSC 8958) GN=HTB1 PE=3 SV=1;>tr|L7IUS7|L7IUS7_MAGOP Histone H2B OS=Magnaporthe oryzae (strain P131) GN=OOW_P131scaffold01337g49 PE=3 SV=1	>sp|L7I1W3|H2B_MAGOY Histone H2B OS=Magnaporthe oryzae (strain Y34) GN=HTB1 PE=2 SV=1	>sp|L7I1W3|H2B_MAGOY Histone H2B OS=Magnaporthe oryzae (strain Y34) GN=HTB1 PE=2 SV=1	>sp|L7I1W3|H2B_MAGOY Histone H2B OS=Magnaporthe oryzae (strain Y34) GN=HTB1 PE=2 SV=1;>sp|P0CT13|H2B_MAGO7 Histone H2B OS=Magnaporthe oryzae (strain 70-15 / ATCC MYA-4617 / FGSC 8958) GN=HTB1 PE=3 SV=1;>tr|L7IUS7|L7IUS7_MAGOP Histone H2B OS=Magnaporthe ory	PATASKAPEKKDAGKKTAASGDKKKRTKTRK	135.02	_DAGK(ac)K(ac)TAASGDK_	DAGK(1)K(1)TAASGDK	2	616.809	-0.48539	1389200000	1833900000
>tr|G4N6E9|G4N6E9_MAGO7 Uncharacterized protein OS=Magnaporthe oryzae (strain 70-15 / ATCC MYA-4617 / FGSC 8958) GN=MGG_03741 PE=4 SV=1;>tr|L7I5A3|L7I5A3_MAGOY Uncharacterized protein OS=Magnaporthe oryzae (strain Y34) GN=OOU_Y34scaffold00542g81 PE=4 SV=1;>tr|L7JE91|L7JE91_MAGOP Uncharacterized protein OS=Magnaporthe oryzae (strain P131) GN=OOW_P131scaffold00378g5 PE=4 SV=1	>tr|G4N6E9|G4N6E9_MAGO7 Uncharacterized protein OS=Magnaporthe oryzae (strain 70-15 / ATCC MYA-4617 / FGSC 8958) GN=MGG_03741 PE=4 SV=1	>tr|G4N6E9|G4N6E9_MAGO7 Uncharacterized protein OS=Magnaporthe oryzae (strain 70-15 / ATCC MYA-4617 / FGSC 8958) GN=MGG_03741 PE=4 SV=1	>tr|G4N6E9|G4N6E9_MAGO7 Uncharacterized protein OS=Magnaporthe oryzae (strain 70-15 / ATCC MYA-4617 / FGSC 8958) GN=MGG_03741 PE=4 SV=1;>tr|L7I5A3|L7I5A3_MAGOY Uncharacterized protein OS=Magnaporthe oryzae (strain Y34) GN=OOU_Y34scaffold00542g81 PE=4 SV=1;	RTQSGKLIKASSLRNKAPRQGEAGQHTPPGP	83.869	_ASSLRNK(ac)APR_	ASSLRNK(1)APR	3	381.219	0.23555	1287400000	380050000
>tr|D4NXC0|D4NXC0_MAGOR Rps11bp OS=Magnaporthe oryzae PE=2 SV=1;>tr|G4N6R7|G4N6R7_MAGO7 40S ribosomal protein S11 OS=Magnaporthe oryzae (strain 70-15 / ATCC MYA-4617 / FGSC 8958) GN=MGG_03680 PE=3 SV=1;>tr|L7I506|L7I506_MAGOY 40S ribosomal protein S11 OS=Magnaporthe oryzae (strain Y34) GN=OOU_Y34scaffold00542g15 PE=3 SV=1;>tr|L7J093|L7J093_MAGOP 40S ribosomal protein S11 OS=Magnaporthe oryzae (st…	>tr|D4NXC0|D4NXC0_MAGOR Rps11bp OS=Magnaporthe oryzae PE=2 SV=1	>tr|D4NXC0|D4NXC0_MAGOR Rps11bp OS=Magnaporthe oryzae PE=2 SV=1	>tr|D4NXC0|D4NXC0_MAGOR Rps11bp OS=Magnaporthe oryzae PE=2 SV=1;>tr|G4N6R7|G4N6R7_MAGO7 40S ribosomal protein S11 OS=Magnaporthe oryzae (strain 70-15 / ATCC MYA-4617 / FGSC 8958) GN=MGG_03680 PE=3 SV=1;>tr|L7I506|L7I506_MAGOY 40S ribosomal protein S11 OS=M	VSIRGRILNGTVISTKMHRTLVIRREYLHFI	295.32	_ILNGTVISTK(ac)MHR_	ILNGTVISTK(1)MHR	2	756.422	-0.34661	929040000	325200000
>tr|G4MSC0|G4MSC0_MAGO7 60S ribosomal protein L6 OS=Magnaporthe oryzae (strain 70-15 / ATCC MYA-4617 / FGSC 8958) GN=MGG_04444 PE=3 SV=1;>tr|L7HX47|L7HX47_MAGOY 60S ribosomal protein L6 OS=Magnaporthe oryzae (strain Y34) GN=OOU_Y34scaffold00744g46 PE=3 SV=1;>tr|L7IUW5|L7IUW5_MAGOP 60S ribosomal protein L6 OS=Magnaporthe oryzae (strain P131) GN=OOW_P131scaffold01358g13 PE=3 SV=1	>tr|G4MSC0|G4MSC0_MAGO7 60S ribosomal protein L6 OS=Magnaporthe oryzae (strain 70-15 / ATCC MYA-4617 / FGSC 8958) GN=MGG_04444 PE=3 SV=1	>tr|G4MSC0|G4MSC0_MAGO7 60S ribosomal protein L6 OS=Magnaporthe oryzae (strain 70-15 / ATCC MYA-4617 / FGSC 8958) GN=MGG_04444 PE=3 SV=1	>tr|G4MSC0|G4MSC0_MAGO7 60S ribosomal protein L6 OS=Magnaporthe oryzae (strain 70-15 / ATCC MYA-4617 / FGSC 8958) GN=MGG_04444 PE=3 SV=1;>tr|L7HX47|L7HX47_MAGOY 60S ribosomal protein L6 OS=Magnaporthe oryzae (strain Y34) GN=OOU_Y34scaffold00744g46 PE=3 SV=	GKASRTVPHHSQKASKWYPATDDNGPKAVRK	175.28	_ASK(ac)WYPATDDNGPK_	ASK(1)WYPATDDNGPK	3	531.251	0.29574	892210000	1410200000
>tr|G4N6D6|G4N6D6_MAGO7 Uncharacterized protein OS=Magnaporthe oryzae (strain 70-15 / ATCC MYA-4617 / FGSC 8958) GN=MGG_12797 PE=3 SV=1;>tr|L7INN7|L7INN7_MAGOY Uncharacterized protein OS=Magnaporthe oryzae (strain Y34) GN=OOU_Y34scaffold00037g5 PE=3 SV=1;>tr|L7J7Q3|L7J7Q3_MAGOP Uncharacterized protein OS=Magnaporthe oryzae (strain P131) GN=OOW_P131scaffold00753g6 PE=3 SV=1	>tr|G4N6D6|G4N6D6_MAGO7 Uncharacterized protein OS=Magnaporthe oryzae (strain 70-15 / ATCC MYA-4617 / FGSC 8958) GN=MGG_12797 PE=3 SV=1	>tr|G4N6D6|G4N6D6_MAGO7 Uncharacterized protein OS=Magnaporthe oryzae (strain 70-15 / ATCC MYA-4617 / FGSC 8958) GN=MGG_12797 PE=3 SV=1	>tr|G4N6D6|G4N6D6_MAGO7 Uncharacterized protein OS=Magnaporthe oryzae (strain 70-15 / ATCC MYA-4617 / FGSC 8958) GN=MGG_12797 PE=3 SV=1;>tr|L7INN7|L7INN7_MAGOY Uncharacterized protein OS=Magnaporthe oryzae (strain Y34) GN=OOU_Y34scaffold00037g5 PE=3 SV=1;>	GRVSKTAAPAKPAAAKKAAPKKATAPKKATP	98.406	_TAAPAKPAAAK(ac)K_	TAAPAKPAAAK(1)K	3	389.568	0.72864	881130000	188290000
>tr|G4N6D6|G4N6D6_MAGO7 Uncharacterized protein OS=Magnaporthe oryzae (strain 70-15 / ATCC MYA-4617 / FGSC 8958) GN=MGG_12797 PE=3 SV=1;>tr|L7INN7|L7INN7_MAGOY Uncharacterized protein OS=Magnaporthe oryzae (strain Y34) GN=OOU_Y34scaffold00037g5 PE=3 SV=1;>tr|L7J7Q3|L7J7Q3_MAGOP Uncharacterized protein OS=Magnaporthe oryzae (strain P131) GN=OOW_P131scaffold00753g6 PE=3 SV=1	>tr|G4N6D6|G4N6D6_MAGO7 Uncharacterized protein OS=Magnaporthe oryzae (strain 70-15 / ATCC MYA-4617 / FGSC 8958) GN=MGG_12797 PE=3 SV=1	>tr|G4N6D6|G4N6D6_MAGO7 Uncharacterized protein OS=Magnaporthe oryzae (strain 70-15 / ATCC MYA-4617 / FGSC 8958) GN=MGG_12797 PE=3 SV=1	>tr|G4N6D6|G4N6D6_MAGO7 Uncharacterized protein OS=Magnaporthe oryzae (strain 70-15 / ATCC MYA-4617 / FGSC 8958) GN=MGG_12797 PE=3 SV=1;>tr|L7INN7|L7INN7_MAGOY Uncharacterized protein OS=Magnaporthe oryzae (strain Y34) GN=OOU_Y34scaffold00037g5 PE=3 SV=1;>	PKEKKEPKEKKPAADKALSKTKTGRVSKTAA	121.01	_KPAADK(ac)ALSK_	KPAADK(1)ALSK	2	535.814	0.18791	751700000	806600000
>tr|G4NLV8|G4NLV8_MAGO7 Glucosamine 6-phosphate acetyltransferase OS=Magnaporthe oryzae (strain 70-15 / ATCC MYA-4617 / FGSC 8958) GN=MGG_02834 PE=4 SV=1;>tr|L7IHR4|L7IHR4_MAGOY Glucosamine 6-phosphate N-acetyltransferase OS=Magnaporthe oryzae (strain Y34) GN=OOU_Y34scaffold00233g23 PE=4 SV=1;>tr|L7JQJ2|L7JQJ2_MAGOP Glucosamine 6-phosphate N-acetyltransferase OS=Magnaporthe oryzae (strain P131) G…	>tr|G4NLV8|G4NLV8_MAGO7 Glucosamine 6-phosphate acetyltransferase OS=Magnaporthe oryzae (strain 70-15 / ATCC MYA-4617 / FGSC 8958) GN=MGG_02834 PE=4 SV=1	>tr|G4NLV8|G4NLV8_MAGO7 Glucosamine 6-phosphate acetyltransferase OS=Magnaporthe oryzae (strain 70-15 / ATCC MYA-4617 / FGSC 8958) GN=MGG_02834 PE=4 SV=1	>tr|G4NLV8|G4NLV8_MAGO7 Glucosamine 6-phosphate acetyltransferase OS=Magnaporthe oryzae (strain 70-15 / ATCC MYA-4617 / FGSC 8958) GN=MGG_02834 PE=4 SV=1;>tr|L7IHR4|L7IHR4_MAGOY Glucosamine 6-phosphate N-acetyltransferase OS=Magnaporthe oryzae (strain Y34)	SEKVGCYKSILDCSEKNEGFYDKCGFKRAGL	225.55	_SILDCSEK(ac)NEGFYDK_	SILDCSEK(1)NEGFYDK	2	923.912	-0.71549	743590000	350030000
>tr|G4NIU0|G4NIU0_MAGO7 Fatty acid synthase subunit alpha OS=Magnaporthe oryzae (strain 70-15 / ATCC MYA-4617 / FGSC 8958) GN=MGG_12154 PE=3 SV=1;>tr|L7IF18|L7IF18_MAGOY Fatty acid synthase subunit alpha reductase OS=Magnaporthe oryzae (strain Y34) GN=OOU_Y34scaffold00255g48 PE=3 SV=1;>tr|L7J9L1|L7J9L1_MAGOP Fatty acid synthase subunit alpha reductase OS=Magnaporthe oryzae (strain P131) GN=OOW_P1…	>tr|G4NIU0|G4NIU0_MAGO7 Fatty acid synthase subunit alpha OS=Magnaporthe oryzae (strain 70-15 / ATCC MYA-4617 / FGSC 8958) GN=MGG_12154 PE=3 SV=1	>tr|G4NIU0|G4NIU0_MAGO7 Fatty acid synthase subunit alpha OS=Magnaporthe oryzae (strain 70-15 / ATCC MYA-4617 / FGSC 8958) GN=MGG_12154 PE=3 SV=1	>tr|G4NIU0|G4NIU0_MAGO7 Fatty acid synthase subunit alpha OS=Magnaporthe oryzae (strain 70-15 / ATCC MYA-4617 / FGSC 8958) GN=MGG_12154 PE=3 SV=1;>tr|L7IF18|L7IF18_MAGOY Fatty acid synthase subunit alpha reductase OS=Magnaporthe oryzae (strain Y34) GN=OOU_	LQVASFHGTSTKANDKNESSVICQQLAHLGR	272.16	_ANDK(ac)NESSVICQQLAHLGR_	ANDK(1)NESSVICQQLAHLGR	2	1091.54	-0.1997	738020000	233570000
>tr|G4NIB2|G4NIB2_MAGO7 Uncharacterized protein OS=Magnaporthe oryzae (strain 70-15 / ATCC MYA-4617 / FGSC 8958) GN=MGG_10704 PE=4 SV=1;>tr|L7IK99|L7IK99_MAGOY Uncharacterized protein OS=Magnaporthe oryzae (strain Y34) GN=OOU_Y34scaffold00180g9 PE=4 SV=1;>tr|L7JB90|L7JB90_MAGOP Uncharacterized protein OS=Magnaporthe oryzae (strain P131) GN=OOW_P131scaffold00489g11 PE=4 SV=1	>tr|G4NIB2|G4NIB2_MAGO7 Uncharacterized protein OS=Magnaporthe oryzae (strain 70-15 / ATCC MYA-4617 / FGSC 8958) GN=MGG_10704 PE=4 SV=1	>tr|G4NIB2|G4NIB2_MAGO7 Uncharacterized protein OS=Magnaporthe oryzae (strain 70-15 / ATCC MYA-4617 / FGSC 8958) GN=MGG_10704 PE=4 SV=1	>tr|G4NIB2|G4NIB2_MAGO7 Uncharacterized protein OS=Magnaporthe oryzae (strain 70-15 / ATCC MYA-4617 / FGSC 8958) GN=MGG_10704 PE=4 SV=1;>tr|L7IK99|L7IK99_MAGOY Uncharacterized protein OS=Magnaporthe oryzae (strain Y34) GN=OOU_Y34scaffold00180g9 PE=4 SV=1;>	PPKPDQEPFVAPKEPKFAGVDPEARGEALVA	155.02	_EPK(ac)FAGVDPEAR_	EPK(1)FAGVDPEAR	2	679.341	0.14866	697230000	455710000
>tr|G4N014|G4N014_MAGO7 Uncharacterized protein (Fragment) OS=Magnaporthe oryzae (strain 70-15 / ATCC MYA-4617 / FGSC 8958) GN=MGG_06177 PE=4 SV=1;>tr|L7IHW3|L7IHW3_MAGOY Uncharacterized protein OS=Magnaporthe oryzae (strain Y34) GN=OOU_Y34scaffold00192g39 PE=4 SV=1;>tr|L7JCI2|L7JCI2_MAGOP Uncharacterized protein OS=Magnaporthe oryzae (strain P131) GN=OOW_P131scaffold00455g41 PE=4 SV=1	>tr|G4N014|G4N014_MAGO7 Uncharacterized protein (Fragment) OS=Magnaporthe oryzae (strain 70-15 / ATCC MYA-4617 / FGSC 8958) GN=MGG_06177 PE=4 SV=1	>tr|G4N014|G4N014_MAGO7 Uncharacterized protein (Fragment) OS=Magnaporthe oryzae (strain 70-15 / ATCC MYA-4617 / FGSC 8958) GN=MGG_06177 PE=4 SV=1	>tr|G4N014|G4N014_MAGO7 Uncharacterized protein (Fragment) OS=Magnaporthe oryzae (strain 70-15 / ATCC MYA-4617 / FGSC 8958) GN=MGG_06177 PE=4 SV=1;>tr|L7IHW3|L7IHW3_MAGOY Uncharacterized protein OS=Magnaporthe oryzae (strain Y34) GN=OOU_Y34scaffold00192g39	APAQSEAFQKAIVDSKKLLKKPSNEELLELY	103.92	_AIVDSK(ac)K_	AIVDSK(1)K	2	401.737	0.13538	594490000	0
>sp|L7I1W3|H2B_MAGOY Histone H2B OS=Magnaporthe oryzae (strain Y34) GN=HTB1 PE=2 SV=1;>sp|P0CT13|H2B_MAGO7 Histone H2B OS=Magnaporthe oryzae (strain 70-15 / ATCC MYA-4617 / FGSC 8958) GN=HTB1 PE=3 SV=1;>tr|L7IUS7|L7IUS7_MAGOP Histone H2B OS=Magnaporthe oryzae (strain P131) GN=OOW_P131scaffold01337g49 PE=3 SV=1	>sp|L7I1W3|H2B_MAGOY Histone H2B OS=Magnaporthe oryzae (strain Y34) GN=HTB1 PE=2 SV=1	>sp|L7I1W3|H2B_MAGOY Histone H2B OS=Magnaporthe oryzae (strain Y34) GN=HTB1 PE=2 SV=1	>sp|L7I1W3|H2B_MAGOY Histone H2B OS=Magnaporthe oryzae (strain Y34) GN=HTB1 PE=2 SV=1;>sp|P0CT13|H2B_MAGO7 Histone H2B OS=Magnaporthe oryzae (strain 70-15 / ATCC MYA-4617 / FGSC 8958) GN=HTB1 PE=3 SV=1;>tr|L7IUS7|L7IUS7_MAGOP Histone H2B OS=Magnaporthe ory	KPASKAPATASKAPEKKDAGKKTAASGDKKK	222.99	_APATASK(ac)APEK(ac)K_	APATASK(1)APEK(1)K	2	641.854	0.12913	528060000	240290000
>tr|G4MUN3|G4MUN3_MAGO7 60S ribosomal protein L23a OS=Magnaporthe oryzae (strain 70-15 / ATCC MYA-4617 / FGSC 8958) GN=MGG_10185 PE=3 SV=1;>tr|L7IMF9|L7IMF9_MAGOY 60S ribosomal protein L23a OS=Magnaporthe oryzae (strain Y34) GN=OOU_Y34scaffold00087g21 PE=3 SV=1;>tr|L7JMI5|L7JMI5_MAGOP 60S ribosomal protein L23a OS=Magnaporthe oryzae (strain P131) GN=OOW_P131scaffold00195g6 PE=3 SV=1	>tr|G4MUN3|G4MUN3_MAGO7 60S ribosomal protein L23a OS=Magnaporthe oryzae (strain 70-15 / ATCC MYA-4617 / FGSC 8958) GN=MGG_10185 PE=3 SV=1	>tr|G4MUN3|G4MUN3_MAGO7 60S ribosomal protein L23a OS=Magnaporthe oryzae (strain 70-15 / ATCC MYA-4617 / FGSC 8958) GN=MGG_10185 PE=3 SV=1	>tr|G4MUN3|G4MUN3_MAGO7 60S ribosomal protein L23a OS=Magnaporthe oryzae (strain 70-15 / ATCC MYA-4617 / FGSC 8958) GN=MGG_10185 PE=3 SV=1;>tr|L7IMF9|L7IMF9_MAGOY 60S ribosomal protein L23a OS=Magnaporthe oryzae (strain Y34) GN=OOU_Y34scaffold00087g21 PE=3	___MAPKDAKKGGASKAPKGSKQAQAASKAA	115.23	_GGASK(ac)APK_	GGASK(1)APK	2	379.214	0.93574	507660000	392010000
>sp|A4RF35|AMPP1_MAGO7 Probable Xaa-Pro aminopeptidase P OS=Magnaporthe oryzae (strain 70-15 / ATCC MYA-4617 / FGSC 8958) GN=AMPP PE=3 SV=1;>tr|L7IH39|L7IH39_MAGOY Xaa-Pro aminopeptidase 1 OS=Magnaporthe oryzae (strain Y34) GN=OOU_Y34scaffold00203g38 PE=3 SV=1;>tr|L7JK07|L7JK07_MAGOP Xaa-Pro aminopeptidase 1 OS=Magnaporthe oryzae (strain P131) GN=OOW_P131scaffold00225g4 PE=3 SV=1	>sp|A4RF35|AMPP1_MAGO7 Probable Xaa-Pro aminopeptidase P OS=Magnaporthe oryzae (strain 70-15 / ATCC MYA-4617 / FGSC 8958) GN=AMPP PE=3 SV=1	>sp|A4RF35|AMPP1_MAGO7 Probable Xaa-Pro aminopeptidase P OS=Magnaporthe oryzae (strain 70-15 / ATCC MYA-4617 / FGSC 8958) GN=AMPP PE=3 SV=1	>sp|A4RF35|AMPP1_MAGO7 Probable Xaa-Pro aminopeptidase P OS=Magnaporthe oryzae (strain 70-15 / ATCC MYA-4617 / FGSC 8958) GN=AMPP PE=3 SV=1;>tr|L7IH39|L7IH39_MAGOY Xaa-Pro aminopeptidase 1 OS=Magnaporthe oryzae (strain Y34) GN=OOU_Y34scaffold00203g38 PE=3	ALKLALGGDGAVDEIKSPVCDAKAIKNETEL	193.22	_LALGGDGAVDEIK(ac)SPVCDAK_	LALGGDGAVDEIK(1)SPVCDAK	2	1029.01	-0.017549	467990000	223740000
>tr|G4NBF2|G4NBF2_MAGO7 Uncharacterized protein OS=Magnaporthe oryzae (strain 70-15 / ATCC MYA-4617 / FGSC 8958) GN=MGG_00556 PE=4 SV=1;>tr|L7I6X1|L7I6X1_MAGOY Uncharacterized protein OS=Magnaporthe oryzae (strain Y34) GN=OOU_Y34scaffold00522g60 PE=4 SV=1;>tr|L7IR57|L7IR57_MAGOP Uncharacterized protein OS=Magnaporthe oryzae (strain P131) GN=OOW_P131scaffold01708g23 PE=4 SV=1	>tr|G4NBF2|G4NBF2_MAGO7 Uncharacterized protein OS=Magnaporthe oryzae (strain 70-15 / ATCC MYA-4617 / FGSC 8958) GN=MGG_00556 PE=4 SV=1	>tr|G4NBF2|G4NBF2_MAGO7 Uncharacterized protein OS=Magnaporthe oryzae (strain 70-15 / ATCC MYA-4617 / FGSC 8958) GN=MGG_00556 PE=4 SV=1	>tr|G4NBF2|G4NBF2_MAGO7 Uncharacterized protein OS=Magnaporthe oryzae (strain 70-15 / ATCC MYA-4617 / FGSC 8958) GN=MGG_00556 PE=4 SV=1;>tr|L7I6X1|L7I6X1_MAGOY Uncharacterized protein OS=Magnaporthe oryzae (strain Y34) GN=OOU_Y34scaffold00522g60 PE=4 SV=1;	TAGSKVKAAVNKVEAKVKGKTAPKDKV____	206.36	_AAVNKVEAK(ac)VK_	AAVNKVEAK(1)VK	2	599.861	0.16567	389720000	121950000
>tr|G4NIB2|G4NIB2_MAGO7 Uncharacterized protein OS=Magnaporthe oryzae (strain 70-15 / ATCC MYA-4617 / FGSC 8958) GN=MGG_10704 PE=4 SV=1;>tr|L7IK99|L7IK99_MAGOY Uncharacterized protein OS=Magnaporthe oryzae (strain Y34) GN=OOU_Y34scaffold00180g9 PE=4 SV=1;>tr|L7JB90|L7JB90_MAGOP Uncharacterized protein OS=Magnaporthe oryzae (strain P131) GN=OOW_P131scaffold00489g11 PE=4 SV=1	>tr|G4NIB2|G4NIB2_MAGO7 Uncharacterized protein OS=Magnaporthe oryzae (strain 70-15 / ATCC MYA-4617 / FGSC 8958) GN=MGG_10704 PE=4 SV=1	>tr|G4NIB2|G4NIB2_MAGO7 Uncharacterized protein OS=Magnaporthe oryzae (strain 70-15 / ATCC MYA-4617 / FGSC 8958) GN=MGG_10704 PE=4 SV=1	>tr|G4NIB2|G4NIB2_MAGO7 Uncharacterized protein OS=Magnaporthe oryzae (strain 70-15 / ATCC MYA-4617 / FGSC 8958) GN=MGG_10704 PE=4 SV=1;>tr|L7IK99|L7IK99_MAGOY Uncharacterized protein OS=Magnaporthe oryzae (strain Y34) GN=OOU_Y34scaffold00180g9 PE=4 SV=1;>	IFPQHLQQPGVDAQAKWRAWRKTCRLQDDPN	207.79	_RIFPQHLQQPGVDAQAK(ac)WR_	RIFPQHLQQPGVDAQAK(1)WR	4	580.063	2.1402	383010000	116150000
>tr|L7HTF4|L7HTF4_MAGOY Fructose-bisphosphate aldolase OS=Magnaporthe oryzae (strain Y34) GN=OOU_Y34scaffold00782g1 PE=4 SV=1;>tr|L7JRU2|L7JRU2_MAGOP Fructose-bisphosphate aldolase OS=Magnaporthe oryzae (strain P131) GN=OOW_P131scaffold00057g1 PE=4 SV=1;>tr|G4NDL4|G4NDL4_MAGO7 Fructose-bisphosphate aldolase 1 OS=Magnaporthe oryzae (strain 70-15 / ATCC MYA-4617 / FGSC 8958) GN=MGG_00223 PE=4 SV=1	>tr|L7HTF4|L7HTF4_MAGOY Fructose-bisphosphate aldolase OS=Magnaporthe oryzae (strain Y34) GN=OOU_Y34scaffold00782g1 PE=4 SV=1	>tr|L7HTF4|L7HTF4_MAGOY Fructose-bisphosphate aldolase OS=Magnaporthe oryzae (strain Y34) GN=OOU_Y34scaffold00782g1 PE=4 SV=1	>tr|L7HTF4|L7HTF4_MAGOY Fructose-bisphosphate aldolase OS=Magnaporthe oryzae (strain Y34) GN=OOU_Y34scaffold00782g1 PE=4 SV=1;>tr|L7JRU2|L7JRU2_MAGOP Fructose-bisphosphate aldolase OS=Magnaporthe oryzae (strain P131) GN=OOW_P131scaffold00057g1 PE=4 SV=1;>t	IEYLNSQVGNPDGADKPNKKYYDPRVWVREG	221.79	_IEYLNSQVGNPDGADK(ac)PNKK_	IEYLNSQVGNPDGADK(0.999)PNK(0.001)K	2	1115.06	0.45759	382600000	216630000
>tr|G4NG71|G4NG71_MAGO7 T-complex protein 1 subunit alpha OS=Magnaporthe oryzae (strain 70-15 / ATCC MYA-4617 / FGSC 8958) GN=MGG_10358 PE=3 SV=1;>tr|L7HVA1|L7HVA1_MAGOY T-complex protein 1 subunit alpha OS=Magnaporthe oryzae (strain Y34) GN=OOU_Y34scaffold00741g4 PE=3 SV=1;>tr|L7JQD8|L7JQD8_MAGOP T-complex protein 1 subunit alpha OS=Magnaporthe oryzae (strain P131) GN=OOW_P131scaffold00051g6 PE=…	>tr|G4NG71|G4NG71_MAGO7 T-complex protein 1 subunit alpha OS=Magnaporthe oryzae (strain 70-15 / ATCC MYA-4617 / FGSC 8958) GN=MGG_10358 PE=3 SV=1	>tr|G4NG71|G4NG71_MAGO7 T-complex protein 1 subunit alpha OS=Magnaporthe oryzae (strain 70-15 / ATCC MYA-4617 / FGSC 8958) GN=MGG_10358 PE=3 SV=1	>tr|G4NG71|G4NG71_MAGO7 T-complex protein 1 subunit alpha OS=Magnaporthe oryzae (strain 70-15 / ATCC MYA-4617 / FGSC 8958) GN=MGG_10358 PE=3 SV=1;>tr|L7HVA1|L7HVA1_MAGOY T-complex protein 1 subunit alpha OS=Magnaporthe oryzae (strain Y34) GN=OOU_Y34scaffol	LDEMERSVHDSLCAVKRTLESGSIVPGGGAV	189.72	_SVHDSLCAVK(ac)R_	SVHDSLCAVK(1)R	2	657.335	-0.95058	360240000	119400000
>tr|G4N745|G4N745_MAGO7 Acetyl-CoA acetyltransferase OS=Magnaporthe oryzae (strain 70-15 / ATCC MYA-4617 / FGSC 8958) GN=MGG_13499 PE=3 SV=1;>tr|L7I081|L7I081_MAGOY Acetyl-CoA acetyltransferase OS=Magnaporthe oryzae (strain Y34) GN=OOU_Y34scaffold00654g21 PE=3 SV=1;>tr|L7IXP2|L7IXP2_MAGOP Acetyl-CoA acetyltransferase OS=Magnaporthe oryzae (strain P131) GN=OOW_P131scaffold01320g21 PE=3 SV=1	>tr|G4N745|G4N745_MAGO7 Acetyl-CoA acetyltransferase OS=Magnaporthe oryzae (strain 70-15 / ATCC MYA-4617 / FGSC 8958) GN=MGG_13499 PE=3 SV=1	>tr|G4N745|G4N745_MAGO7 Acetyl-CoA acetyltransferase OS=Magnaporthe oryzae (strain 70-15 / ATCC MYA-4617 / FGSC 8958) GN=MGG_13499 PE=3 SV=1	>tr|G4N745|G4N745_MAGO7 Acetyl-CoA acetyltransferase OS=Magnaporthe oryzae (strain 70-15 / ATCC MYA-4617 / FGSC 8958) GN=MGG_13499 PE=3 SV=1;>tr|L7I081|L7I081_MAGOY Acetyl-CoA acetyltransferase OS=Magnaporthe oryzae (strain Y34) GN=OOU_Y34scaffold00654g21	MSNTPHYLATSRSGTKYGDQTLIDGIQKDGL	126.63	_SGTK(ac)YGDQTLIDGIQK_	SGTK(1)YGDQTLIDGIQK	3	589.304	-2.6309	315870000	136700000
>tr|G5EHN4|G5EHN4_MAGO7 Histone H4 OS=Magnaporthe oryzae (strain 70-15 / ATCC MYA-4617 / FGSC 8958) GN=MGG_01160 PE=3 SV=1;>tr|L7IC93|L7IC93_MAGOY Histone H4 OS=Magnaporthe oryzae (strain Y34) GN=OOU_Y34scaffold00359g2 PE=3 SV=1;>tr|L7J017|L7J017_MAGOP Histone H4 OS=Magnaporthe oryzae (strain P131) GN=OOW_P131scaffold00746g2 PE=3 SV=1	>tr|G5EHN4|G5EHN4_MAGO7 Histone H4 OS=Magnaporthe oryzae (strain 70-15 / ATCC MYA-4617 / FGSC 8958) GN=MGG_01160 PE=3 SV=1	>tr|G5EHN4|G5EHN4_MAGO7 Histone H4 OS=Magnaporthe oryzae (strain 70-15 / ATCC MYA-4617 / FGSC 8958) GN=MGG_01160 PE=3 SV=1	>tr|G5EHN4|G5EHN4_MAGO7 Histone H4 OS=Magnaporthe oryzae (strain 70-15 / ATCC MYA-4617 / FGSC 8958) GN=MGG_01160 PE=3 SV=1;>tr|L7IC93|L7IC93_MAGOY Histone H4 OS=Magnaporthe oryzae (strain Y34) GN=OOU_Y34scaffold00359g2 PE=3 SV=1;>tr|L7J017|L7J017_MAGOP His	_______MTGRGKGGKGLGKGGAKRHRKILR	90.696	_GK(ac)GGK(ac)GLGK_	GK(1)GGK(1)GLGK	2	443.261	-0.75365	279430000	218300000
>tr|G4MSW6|G4MSW6_MAGO7 Histone acetyltransferase OS=Magnaporthe oryzae (strain 70-15 / ATCC MYA-4617 / FGSC 8958) GN=MGG_04615 PE=3 SV=1;>tr|L7I3F4|L7I3F4_MAGOY Histone acetyltransferase OS=Magnaporthe oryzae (strain Y34) GN=OOU_Y34scaffold00619g66 PE=3 SV=1;>tr|L7IU81|L7IU81_MAGOP Histone acetyltransferase OS=Magnaporthe oryzae (strain P131) GN=OOW_P131scaffold01358g104 PE=3 SV=1	>tr|G4MSW6|G4MSW6_MAGO7 Histone acetyltransferase OS=Magnaporthe oryzae (strain 70-15 / ATCC MYA-4617 / FGSC 8958) GN=MGG_04615 PE=3 SV=1	>tr|G4MSW6|G4MSW6_MAGO7 Histone acetyltransferase OS=Magnaporthe oryzae (strain 70-15 / ATCC MYA-4617 / FGSC 8958) GN=MGG_04615 PE=3 SV=1	>tr|G4MSW6|G4MSW6_MAGO7 Histone acetyltransferase OS=Magnaporthe oryzae (strain 70-15 / ATCC MYA-4617 / FGSC 8958) GN=MGG_04615 PE=3 SV=1;>tr|L7I3F4|L7I3F4_MAGOY Histone acetyltransferase OS=Magnaporthe oryzae (strain Y34) GN=OOU_Y34scaffold00619g66 PE=3 S	PKPKRPAGPRRSAPAKKQKGKSSTTRVRKAG	127.46	_RSAPAK(ac)K_	RSAPAK(1)K	2	400.243	-1.7335	278710000	0
>tr|G4MZ14|G4MZ14_MAGO7 Saccharopine dehydrogenase [NAD(+), L-lysine-forming] OS=Magnaporthe oryzae (strain 70-15 / ATCC MYA-4617 / FGSC 8958) GN=MGG_01359 PE=3 SV=1;>tr|L7I6A8|L7I6A8_MAGOY Saccharopine dehydrogenase [NAD(+), L-lysine-forming] OS=Magnaporthe oryzae (strain Y34) GN=OOU_Y34scaffold00530g9 PE=3 SV=1;>tr|L7JPB5|L7JPB5_MAGOP Saccharopine dehydrogenase [NAD(+), L-lysine-forming] OS=Mag…	>tr|G4MZ14|G4MZ14_MAGO7 Saccharopine dehydrogenase [NAD(+), L-lysine-forming] OS=Magnaporthe oryzae (strain 70-15 / ATCC MYA-4617 / FGSC 8958) GN=MGG_01359 PE=3 SV=1	>tr|G4MZ14|G4MZ14_MAGO7 Saccharopine dehydrogenase [NAD(+), L-lysine-forming] OS=Magnaporthe oryzae (strain 70-15 / ATCC MYA-4617 / FGSC 8958) GN=MGG_01359 PE=3 SV=1	>tr|G4MZ14|G4MZ14_MAGO7 Saccharopine dehydrogenase [NAD(+), L-lysine-forming] OS=Magnaporthe oryzae (strain 70-15 / ATCC MYA-4617 / FGSC 8958) GN=MGG_01359 PE=3 SV=1;>tr|L7I6A8|L7I6A8_MAGOY Saccharopine dehydrogenase [NAD(+), L-lysine-forming] OS=Magnaport	GSWEQIPKDHIVIGLKELEEKDFPLKHTHIQ	188.58	_DHIVIGLK(ac)ELEEKDFPLK_	DHIVIGLK(1)ELEEKDFPLK	3	722.4	-0.0071155	266710000	95678000
>tr|G4N7L8|G4N7L8_MAGO7 ATPase family AAA domain-containing protein 2 OS=Magnaporthe oryzae (strain 70-15 / ATCC MYA-4617 / FGSC 8958) GN=MGG_06380 PE=3 SV=1;>tr|L7IN98|L7IN98_MAGOY ATPase family AAA domain-containing protein 2 OS=Magnaporthe oryzae (strain Y34) GN=OOU_Y34scaffold00088g6 PE=3 SV=1;>tr|L7JQ95|L7JQ95_MAGOP ATPase family AAA domain-containing protein 2 OS=Magnaporthe oryzae (strain …	>tr|G4N7L8|G4N7L8_MAGO7 ATPase family AAA domain-containing protein 2 OS=Magnaporthe oryzae (strain 70-15 / ATCC MYA-4617 / FGSC 8958) GN=MGG_06380 PE=3 SV=1	>tr|G4N7L8|G4N7L8_MAGO7 ATPase family AAA domain-containing protein 2 OS=Magnaporthe oryzae (strain 70-15 / ATCC MYA-4617 / FGSC 8958) GN=MGG_06380 PE=3 SV=1	>tr|G4N7L8|G4N7L8_MAGO7 ATPase family AAA domain-containing protein 2 OS=Magnaporthe oryzae (strain 70-15 / ATCC MYA-4617 / FGSC 8958) GN=MGG_06380 PE=3 SV=1;>tr|L7IN98|L7IN98_MAGOY ATPase family AAA domain-containing protein 2 OS=Magnaporthe oryzae (strai	RSKSPEALGRATRATKGLKGLRKQPEPIEEA	108.57	_ATK(ac)GLK(ac)GLR_	ATK(1)GLK(1)GLR	2	514.317	-0.2438	256540000	0
>tr|G4N7L8|G4N7L8_MAGO7 ATPase family AAA domain-containing protein 2 OS=Magnaporthe oryzae (strain 70-15 / ATCC MYA-4617 / FGSC 8958) GN=MGG_06380 PE=3 SV=1;>tr|L7IN98|L7IN98_MAGOY ATPase family AAA domain-containing protein 2 OS=Magnaporthe oryzae (strain Y34) GN=OOU_Y34scaffold00088g6 PE=3 SV=1;>tr|L7JQ95|L7JQ95_MAGOP ATPase family AAA domain-containing protein 2 OS=Magnaporthe oryzae (strain …	>tr|G4N7L8|G4N7L8_MAGO7 ATPase family AAA domain-containing protein 2 OS=Magnaporthe oryzae (strain 70-15 / ATCC MYA-4617 / FGSC 8958) GN=MGG_06380 PE=3 SV=1	>tr|G4N7L8|G4N7L8_MAGO7 ATPase family AAA domain-containing protein 2 OS=Magnaporthe oryzae (strain 70-15 / ATCC MYA-4617 / FGSC 8958) GN=MGG_06380 PE=3 SV=1	>tr|G4N7L8|G4N7L8_MAGO7 ATPase family AAA domain-containing protein 2 OS=Magnaporthe oryzae (strain 70-15 / ATCC MYA-4617 / FGSC 8958) GN=MGG_06380 PE=3 SV=1;>tr|L7IN98|L7IN98_MAGOY ATPase family AAA domain-containing protein 2 OS=Magnaporthe oryzae (strai	SPEALGRATRATKGLKGLRKQPEPIEEATQE	108.57	_ATK(ac)GLK(ac)GLR_	ATK(1)GLK(1)GLR	2	514.317	-0.2438	256540000	0
>tr|L7IKZ6|L7IKZ6_MAGOY Glyceraldehyde-3-phosphate dehydrogenase OS=Magnaporthe oryzae (strain Y34) GN=OOU_Y34scaffold00125g3 PE=3 SV=1;>tr|L7IWE7|L7IWE7_MAGOP Glyceraldehyde-3-phosphate dehydrogenase OS=Magnaporthe oryzae (strain P131) GN=OOW_P131scaffold01325g16 PE=3 SV=1;>tr|G4NCH2|G4NCH2_MAGO7 Glyceraldehyde-3-phosphate dehydrogenase OS=Magnaporthe oryzae (strain 70-15 / ATCC MYA-4617 / FGSC …	>tr|L7IKZ6|L7IKZ6_MAGOY Glyceraldehyde-3-phosphate dehydrogenase OS=Magnaporthe oryzae (strain Y34) GN=OOU_Y34scaffold00125g3 PE=3 SV=1	>tr|L7IKZ6|L7IKZ6_MAGOY Glyceraldehyde-3-phosphate dehydrogenase OS=Magnaporthe oryzae (strain Y34) GN=OOU_Y34scaffold00125g3 PE=3 SV=1	>tr|L7IKZ6|L7IKZ6_MAGOY Glyceraldehyde-3-phosphate dehydrogenase OS=Magnaporthe oryzae (strain Y34) GN=OOU_Y34scaffold00125g3 PE=3 SV=1;>tr|L7IWE7|L7IWE7_MAGOP Glyceraldehyde-3-phosphate dehydrogenase OS=Magnaporthe oryzae (strain P131) GN=OOW_P131scaffold	HSYTATQKTVDGPSAKDWRGGRGAAQNIIPS	162.26	_TVDGPSAK(ac)DWR_	TVDGPSAK(1)DWR	2	637.312	-0.10185	252430000	114290000
>tr|L7IKZ6|L7IKZ6_MAGOY Glyceraldehyde-3-phosphate dehydrogenase OS=Magnaporthe oryzae (strain Y34) GN=OOU_Y34scaffold00125g3 PE=3 SV=1;>tr|L7IWE7|L7IWE7_MAGOP Glyceraldehyde-3-phosphate dehydrogenase OS=Magnaporthe oryzae (strain P131) GN=OOW_P131scaffold01325g16 PE=3 SV=1;>tr|G4NCH2|G4NCH2_MAGO7 Glyceraldehyde-3-phosphate dehydrogenase OS=Magnaporthe oryzae (strain 70-15 / ATCC MYA-4617 / FGSC …	>tr|L7IKZ6|L7IKZ6_MAGOY Glyceraldehyde-3-phosphate dehydrogenase OS=Magnaporthe oryzae (strain Y34) GN=OOU_Y34scaffold00125g3 PE=3 SV=1	>tr|L7IKZ6|L7IKZ6_MAGOY Glyceraldehyde-3-phosphate dehydrogenase OS=Magnaporthe oryzae (strain Y34) GN=OOU_Y34scaffold00125g3 PE=3 SV=1	>tr|L7IKZ6|L7IKZ6_MAGOY Glyceraldehyde-3-phosphate dehydrogenase OS=Magnaporthe oryzae (strain Y34) GN=OOU_Y34scaffold00125g3 PE=3 SV=1;>tr|L7IWE7|L7IWE7_MAGOP Glyceraldehyde-3-phosphate dehydrogenase OS=Magnaporthe oryzae (strain P131) GN=OOW_P131scaffold	PTANVSVVDLTCRLEKGASYEEIKAAIKEAA	164.9	_LEK(ac)GASYEEIK_	LEK(1)GASYEEIK	2	654.838	-0.1318	234160000	112520000
>tr|G4N716|G4N716_MAGO7 Elongation factor 1-alpha OS=Magnaporthe oryzae (strain 70-15 / ATCC MYA-4617 / FGSC 8958) GN=MGG_03641 PE=3 SV=1;>tr|L7IN78|L7IN78_MAGOY Elongation factor 1-alpha OS=Magnaporthe oryzae (strain Y34) GN=OOU_Y34scaffold00108g10 PE=3 SV=1;>tr|L7JCY9|L7JCY9_MAGOP Elongation factor 1-alpha OS=Magnaporthe oryzae (strain P131) GN=OOW_P131scaffold00429g15 PE=3 SV=1	>tr|G4N716|G4N716_MAGO7 Elongation factor 1-alpha OS=Magnaporthe oryzae (strain 70-15 / ATCC MYA-4617 / FGSC 8958) GN=MGG_03641 PE=3 SV=1	>tr|G4N716|G4N716_MAGO7 Elongation factor 1-alpha OS=Magnaporthe oryzae (strain 70-15 / ATCC MYA-4617 / FGSC 8958) GN=MGG_03641 PE=3 SV=1	>tr|G4N716|G4N716_MAGO7 Elongation factor 1-alpha OS=Magnaporthe oryzae (strain 70-15 / ATCC MYA-4617 / FGSC 8958) GN=MGG_03641 PE=3 SV=1;>tr|L7IN78|L7IN78_MAGOY Elongation factor 1-alpha OS=Magnaporthe oryzae (strain Y34) GN=OOU_Y34scaffold00108g10 PE=3 S	QSRYDEIVKETSNFLKKIGFNPDSVPFVPIS	103.74	_ETSNFLK(ac)K_	ETSNFLK(1)K	2	504.772	-0.17159	231360000	62012000
>tr|G4MUP6|G4MUP6_MAGO7 Bromodomain containing 1 OS=Magnaporthe oryzae (strain 70-15 / ATCC MYA-4617 / FGSC 8958) GN=MGG_10196 PE=4 SV=1;>tr|L7IPD3|L7IPD3_MAGOY NuA3 HAT complex component NTO1 OS=Magnaporthe oryzae (strain Y34) GN=OOU_Y34scaffold00087g10 PE=4 SV=1;>tr|L7JND2|L7JND2_MAGOP NuA3 HAT complex component NTO1 OS=Magnaporthe oryzae (strain P131) GN=OOW_P131scaffold00195g17 PE=4 SV=1	>tr|G4MUP6|G4MUP6_MAGO7 Bromodomain containing 1 OS=Magnaporthe oryzae (strain 70-15 / ATCC MYA-4617 / FGSC 8958) GN=MGG_10196 PE=4 SV=1	>tr|G4MUP6|G4MUP6_MAGO7 Bromodomain containing 1 OS=Magnaporthe oryzae (strain 70-15 / ATCC MYA-4617 / FGSC 8958) GN=MGG_10196 PE=4 SV=1	>tr|G4MUP6|G4MUP6_MAGO7 Bromodomain containing 1 OS=Magnaporthe oryzae (strain 70-15 / ATCC MYA-4617 / FGSC 8958) GN=MGG_10196 PE=4 SV=1;>tr|L7IPD3|L7IPD3_MAGOY NuA3 HAT complex component NTO1 OS=Magnaporthe oryzae (strain Y34) GN=OOU_Y34scaffold00087g10 P	VLPIHNQTPKERLDLKQPSYRKTDRISLFES	193.82	_LDLK(ac)QPSYR_	LDLK(1)QPSYR	2	581.317	0.29492	229440000	109830000
>sp|L7HZV6|H2A_MAGOY Histone H2A OS=Magnaporthe oryzae (strain Y34) GN=HTA1 PE=2 SV=1;>sp|P0CT12|H2A_MAGO7 Histone H2A OS=Magnaporthe oryzae (strain 70-15 / ATCC MYA-4617 / FGSC 8958) GN=HTA1 PE=3 SV=1;>tr|L7IUS0|L7IUS0_MAGOP Histone H2A OS=Magnaporthe oryzae (strain P131) GN=OOW_P131scaffold01337g48 PE=3 SV=1	>sp|L7HZV6|H2A_MAGOY Histone H2A OS=Magnaporthe oryzae (strain Y34) GN=HTA1 PE=2 SV=1	>sp|L7HZV6|H2A_MAGOY Histone H2A OS=Magnaporthe oryzae (strain Y34) GN=HTA1 PE=2 SV=1	>sp|L7HZV6|H2A_MAGOY Histone H2A OS=Magnaporthe oryzae (strain Y34) GN=HTA1 PE=2 SV=1;>sp|P0CT12|H2A_MAGO7 Histone H2A OS=Magnaporthe oryzae (strain 70-15 / ATCC MYA-4617 / FGSC 8958) GN=HTA1 PE=3 SV=1;>tr|L7IUS0|L7IUS0_MAGOP Histone H2A OS=Magnaporthe ory	__________MTGGGKSGGKASGSKNAQSRS	113.4	_(ac)TGGGK(ac)SGGK(ac)ASGSK_	TGGGK(1)SGGK(1)ASGSK	2	652.826	-0.24266	216620000	159790000
>sp|L7HZV6|H2A_MAGOY Histone H2A OS=Magnaporthe oryzae (strain Y34) GN=HTA1 PE=2 SV=1;>sp|P0CT12|H2A_MAGO7 Histone H2A OS=Magnaporthe oryzae (strain 70-15 / ATCC MYA-4617 / FGSC 8958) GN=HTA1 PE=3 SV=1;>tr|L7IUS0|L7IUS0_MAGOP Histone H2A OS=Magnaporthe oryzae (strain P131) GN=OOW_P131scaffold01337g48 PE=3 SV=1	>sp|L7HZV6|H2A_MAGOY Histone H2A OS=Magnaporthe oryzae (strain Y34) GN=HTA1 PE=2 SV=1	>sp|L7HZV6|H2A_MAGOY Histone H2A OS=Magnaporthe oryzae (strain Y34) GN=HTA1 PE=2 SV=1	>sp|L7HZV6|H2A_MAGOY Histone H2A OS=Magnaporthe oryzae (strain Y34) GN=HTA1 PE=2 SV=1;>sp|P0CT12|H2A_MAGO7 Histone H2A OS=Magnaporthe oryzae (strain 70-15 / ATCC MYA-4617 / FGSC 8958) GN=HTA1 PE=3 SV=1;>tr|L7IUS0|L7IUS0_MAGOP Histone H2A OS=Magnaporthe ory	______MTGGGKSGGKASGSKNAQSRSSKAG	113.4	_(ac)TGGGK(ac)SGGK(ac)ASGSK_	TGGGK(1)SGGK(1)ASGSK	2	652.826	-0.24266	216620000	159790000
>tr|G4N716|G4N716_MAGO7 Elongation factor 1-alpha OS=Magnaporthe oryzae (strain 70-15 / ATCC MYA-4617 / FGSC 8958) GN=MGG_03641 PE=3 SV=1;>tr|L7IN78|L7IN78_MAGOY Elongation factor 1-alpha OS=Magnaporthe oryzae (strain Y34) GN=OOU_Y34scaffold00108g10 PE=3 SV=1;>tr|L7JCY9|L7JCY9_MAGOP Elongation factor 1-alpha OS=Magnaporthe oryzae (strain P131) GN=OOW_P131scaffold00429g15 PE=3 SV=1	>tr|G4N716|G4N716_MAGO7 Elongation factor 1-alpha OS=Magnaporthe oryzae (strain 70-15 / ATCC MYA-4617 / FGSC 8958) GN=MGG_03641 PE=3 SV=1	>tr|G4N716|G4N716_MAGO7 Elongation factor 1-alpha OS=Magnaporthe oryzae (strain 70-15 / ATCC MYA-4617 / FGSC 8958) GN=MGG_03641 PE=3 SV=1	>tr|G4N716|G4N716_MAGO7 Elongation factor 1-alpha OS=Magnaporthe oryzae (strain 70-15 / ATCC MYA-4617 / FGSC 8958) GN=MGG_03641 PE=3 SV=1;>tr|L7IN78|L7IN78_MAGOY Elongation factor 1-alpha OS=Magnaporthe oryzae (strain Y34) GN=OOU_Y34scaffold00108g10 PE=3 S	CHTAHIACKFSEILEKLDRRTGKSIESNPKF	217.22	_FSEILEK(ac)LDRR_	FSEILEK(1)LDRR	3	483.268	-0.1295	208390000	73820000
>tr|G4NCD5|G4NCD5_MAGO7 RCC1 domain-containing protein OS=Magnaporthe oryzae (strain 70-15 / ATCC MYA-4617 / FGSC 8958) GN=MGG_00408 PE=4 SV=1;>tr|L7IHF7|L7IHF7_MAGOY RCC1 domain-containing protein OS=Magnaporthe oryzae (strain Y34) GN=OOU_Y34scaffold00203g114 PE=4 SV=1;>tr|L7J4B2|L7J4B2_MAGOP RCC1 domain-containing protein OS=Magnaporthe oryzae (strain P131) GN=OOW_P131scaffold01024g5 PE=4 SV=1	>tr|G4NCD5|G4NCD5_MAGO7 RCC1 domain-containing protein OS=Magnaporthe oryzae (strain 70-15 / ATCC MYA-4617 / FGSC 8958) GN=MGG_00408 PE=4 SV=1	>tr|G4NCD5|G4NCD5_MAGO7 RCC1 domain-containing protein OS=Magnaporthe oryzae (strain 70-15 / ATCC MYA-4617 / FGSC 8958) GN=MGG_00408 PE=4 SV=1	>tr|G4NCD5|G4NCD5_MAGO7 RCC1 domain-containing protein OS=Magnaporthe oryzae (strain 70-15 / ATCC MYA-4617 / FGSC 8958) GN=MGG_00408 PE=4 SV=1;>tr|L7IHF7|L7IHF7_MAGOY RCC1 domain-containing protein OS=Magnaporthe oryzae (strain Y34) GN=OOU_Y34scaffold00203	DKPAPEREIKQPRPVKRVRTAAPVSKVKIGA	153.15	_QPRPVK(ac)R_	QPRPVK(1)R	2	461.783	1.9508	192540000	65273000
>tr|G4NDG2|G4NDG2_MAGO7 Bromodomain-containing protein OS=Magnaporthe oryzae (strain 70-15 / ATCC MYA-4617 / FGSC 8958) GN=MGG_00924 PE=4 SV=1;>tr|L7IL13|L7IL13_MAGOY Bromodomain-containing protein OS=Magnaporthe oryzae (strain Y34) GN=OOU_Y34scaffold00126g112 PE=4 SV=1;>tr|L7JFI9|L7JFI9_MAGOP Bromodomain-containing protein OS=Magnaporthe oryzae (strain P131) GN=OOW_P131scaffold00345g80 PE=4 SV=1	>tr|G4NDG2|G4NDG2_MAGO7 Bromodomain-containing protein OS=Magnaporthe oryzae (strain 70-15 / ATCC MYA-4617 / FGSC 8958) GN=MGG_00924 PE=4 SV=1	>tr|G4NDG2|G4NDG2_MAGO7 Bromodomain-containing protein OS=Magnaporthe oryzae (strain 70-15 / ATCC MYA-4617 / FGSC 8958) GN=MGG_00924 PE=4 SV=1	>tr|G4NDG2|G4NDG2_MAGO7 Bromodomain-containing protein OS=Magnaporthe oryzae (strain 70-15 / ATCC MYA-4617 / FGSC 8958) GN=MGG_00924 PE=4 SV=1;>tr|L7IL13|L7IL13_MAGOY Bromodomain-containing protein OS=Magnaporthe oryzae (strain Y34) GN=OOU_Y34scaffold00126	DDEPIMSSRGRIAGSKGTNKSRKAPSDQQEQ	167.2	_IAGSK(ac)GTNK(ac)SR_	IAGSK(1)GTNK(1)SR	2	601.828	0.68496	186820000	272110000
>tr|G4NDG2|G4NDG2_MAGO7 Bromodomain-containing protein OS=Magnaporthe oryzae (strain 70-15 / ATCC MYA-4617 / FGSC 8958) GN=MGG_00924 PE=4 SV=1;>tr|L7IL13|L7IL13_MAGOY Bromodomain-containing protein OS=Magnaporthe oryzae (strain Y34) GN=OOU_Y34scaffold00126g112 PE=4 SV=1;>tr|L7JFI9|L7JFI9_MAGOP Bromodomain-containing protein OS=Magnaporthe oryzae (strain P131) GN=OOW_P131scaffold00345g80 PE=4 SV=1	>tr|G4NDG2|G4NDG2_MAGO7 Bromodomain-containing protein OS=Magnaporthe oryzae (strain 70-15 / ATCC MYA-4617 / FGSC 8958) GN=MGG_00924 PE=4 SV=1	>tr|G4NDG2|G4NDG2_MAGO7 Bromodomain-containing protein OS=Magnaporthe oryzae (strain 70-15 / ATCC MYA-4617 / FGSC 8958) GN=MGG_00924 PE=4 SV=1	>tr|G4NDG2|G4NDG2_MAGO7 Bromodomain-containing protein OS=Magnaporthe oryzae (strain 70-15 / ATCC MYA-4617 / FGSC 8958) GN=MGG_00924 PE=4 SV=1;>tr|L7IL13|L7IL13_MAGOY Bromodomain-containing protein OS=Magnaporthe oryzae (strain Y34) GN=OOU_Y34scaffold00126	IMSSRGRIAGSKGTNKSRKAPSDQQEQAPGS	167.2	_IAGSK(ac)GTNK(ac)SR_	IAGSK(1)GTNK(1)SR	2	601.828	0.68496	186820000	272110000
>tr|G4MUP6|G4MUP6_MAGO7 Bromodomain containing 1 OS=Magnaporthe oryzae (strain 70-15 / ATCC MYA-4617 / FGSC 8958) GN=MGG_10196 PE=4 SV=1;>tr|L7IPD3|L7IPD3_MAGOY NuA3 HAT complex component NTO1 OS=Magnaporthe oryzae (strain Y34) GN=OOU_Y34scaffold00087g10 PE=4 SV=1;>tr|L7JND2|L7JND2_MAGOP NuA3 HAT complex component NTO1 OS=Magnaporthe oryzae (strain P131) GN=OOW_P131scaffold00195g17 PE=4 SV=1	>tr|G4MUP6|G4MUP6_MAGO7 Bromodomain containing 1 OS=Magnaporthe oryzae (strain 70-15 / ATCC MYA-4617 / FGSC 8958) GN=MGG_10196 PE=4 SV=1	>tr|G4MUP6|G4MUP6_MAGO7 Bromodomain containing 1 OS=Magnaporthe oryzae (strain 70-15 / ATCC MYA-4617 / FGSC 8958) GN=MGG_10196 PE=4 SV=1	>tr|G4MUP6|G4MUP6_MAGO7 Bromodomain containing 1 OS=Magnaporthe oryzae (strain 70-15 / ATCC MYA-4617 / FGSC 8958) GN=MGG_10196 PE=4 SV=1;>tr|L7IPD3|L7IPD3_MAGOY NuA3 HAT complex component NTO1 OS=Magnaporthe oryzae (strain Y34) GN=OOU_Y34scaffold00087g10 P	MELTRRDFSAMGQSGKARLERRIEFANMLIK	181.31	_RDFSAMGQSGK(ac)AR_	RDFSAMGQSGK(1)AR	3	484.905	-0.03863	177300000	36765000
>tr|G4N745|G4N745_MAGO7 Acetyl-CoA acetyltransferase OS=Magnaporthe oryzae (strain 70-15 / ATCC MYA-4617 / FGSC 8958) GN=MGG_13499 PE=3 SV=1;>tr|L7I081|L7I081_MAGOY Acetyl-CoA acetyltransferase OS=Magnaporthe oryzae (strain Y34) GN=OOU_Y34scaffold00654g21 PE=3 SV=1;>tr|L7IXP2|L7IXP2_MAGOP Acetyl-CoA acetyltransferase OS=Magnaporthe oryzae (strain P131) GN=OOW_P131scaffold01320g21 PE=3 SV=1	>tr|G4N745|G4N745_MAGO7 Acetyl-CoA acetyltransferase OS=Magnaporthe oryzae (strain 70-15 / ATCC MYA-4617 / FGSC 8958) GN=MGG_13499 PE=3 SV=1	>tr|G4N745|G4N745_MAGO7 Acetyl-CoA acetyltransferase OS=Magnaporthe oryzae (strain 70-15 / ATCC MYA-4617 / FGSC 8958) GN=MGG_13499 PE=3 SV=1	>tr|G4N745|G4N745_MAGO7 Acetyl-CoA acetyltransferase OS=Magnaporthe oryzae (strain 70-15 / ATCC MYA-4617 / FGSC 8958) GN=MGG_13499 PE=3 SV=1;>tr|L7I081|L7I081_MAGOY Acetyl-CoA acetyltransferase OS=Magnaporthe oryzae (strain Y34) GN=OOU_Y34scaffold00654g21	IGAGLSNSVSCTTVNKVCASGMKAIILGAQT	169.08	_QCAIGAGLSNSVSCTTVNK(ac)VCASGMK_	QCAIGAGLSNSVSCTTVNK(1)VCASGMK	3	914.761	-1.0466	167880000	93105000
>tr|L7HZD1|L7HZD1_MAGOY Woronin body major protein OS=Magnaporthe oryzae (strain Y34) GN=OOU_Y34scaffold00666g96 PE=4 SV=1;>tr|L7JEJ0|L7JEJ0_MAGOP Woronin body major protein OS=Magnaporthe oryzae (strain P131) GN=OOW_P131scaffold00372g11 PE=4 SV=1;>tr|Q2KGA0|Q2KGA0_MAGO7 Putative uncharacterized protein OS=Magnaporthe oryzae (strain 70-15 / ATCC MYA-4617 / FGSC 8958) GN=MGCH7_ch7g435 PE=4 SV=1	>tr|L7HZD1|L7HZD1_MAGOY Woronin body major protein OS=Magnaporthe oryzae (strain Y34) GN=OOU_Y34scaffold00666g96 PE=4 SV=1	>tr|L7HZD1|L7HZD1_MAGOY Woronin body major protein OS=Magnaporthe oryzae (strain Y34) GN=OOU_Y34scaffold00666g96 PE=4 SV=1	>tr|L7HZD1|L7HZD1_MAGOY Woronin body major protein OS=Magnaporthe oryzae (strain Y34) GN=OOU_Y34scaffold00666g96 PE=4 SV=1;>tr|L7JEJ0|L7JEJ0_MAGOP Woronin body major protein OS=Magnaporthe oryzae (strain P131) GN=OOW_P131scaffold00372g11 PE=4 SV=1;>tr|Q2KG	EDDHHHRHSVRDKFHKMADRIVHPDRETIEI	102.52	_FHK(ac)MADR_	FHK(1)MADR	3	316.157	0.51951	167630000	133080000
>tr|G4NBY3|G4NBY3_MAGO7 Proteasome subunit alpha type OS=Magnaporthe oryzae (strain 70-15 / ATCC MYA-4617 / FGSC 8958) GN=MGG_01153 PE=3 SV=1;>tr|L7IE38|L7IE38_MAGOY Proteasome subunit alpha type OS=Magnaporthe oryzae (strain Y34) GN=OOU_Y34scaffold00359g9 PE=3 SV=1;>tr|L7JDA8|L7JDA8_MAGOP Proteasome subunit alpha type OS=Magnaporthe oryzae (strain P131) GN=OOW_P131scaffold00483g4 PE=3 SV=1	>tr|G4NBY3|G4NBY3_MAGO7 Proteasome subunit alpha type OS=Magnaporthe oryzae (strain 70-15 / ATCC MYA-4617 / FGSC 8958) GN=MGG_01153 PE=3 SV=1	>tr|G4NBY3|G4NBY3_MAGO7 Proteasome subunit alpha type OS=Magnaporthe oryzae (strain 70-15 / ATCC MYA-4617 / FGSC 8958) GN=MGG_01153 PE=3 SV=1	>tr|G4NBY3|G4NBY3_MAGO7 Proteasome subunit alpha type OS=Magnaporthe oryzae (strain 70-15 / ATCC MYA-4617 / FGSC 8958) GN=MGG_01153 PE=3 SV=1;>tr|L7IE38|L7IE38_MAGOY Proteasome subunit alpha type OS=Magnaporthe oryzae (strain Y34) GN=OOU_Y34scaffold00359g9	AFAQRAQGEAAEFRYKYGYEMPCDALAKRLA	89.466	_YK(ac)YGYEMPCDALAK_	YK(1)YGYEMPCDALAK	2	875.894	-0.52288	152080000	49813000
>tr|G4N6D6|G4N6D6_MAGO7 Uncharacterized protein OS=Magnaporthe oryzae (strain 70-15 / ATCC MYA-4617 / FGSC 8958) GN=MGG_12797 PE=3 SV=1;>tr|L7INN7|L7INN7_MAGOY Uncharacterized protein OS=Magnaporthe oryzae (strain Y34) GN=OOU_Y34scaffold00037g5 PE=3 SV=1;>tr|L7J7Q3|L7J7Q3_MAGOP Uncharacterized protein OS=Magnaporthe oryzae (strain P131) GN=OOW_P131scaffold00753g6 PE=3 SV=1	>tr|G4N6D6|G4N6D6_MAGO7 Uncharacterized protein OS=Magnaporthe oryzae (strain 70-15 / ATCC MYA-4617 / FGSC 8958) GN=MGG_12797 PE=3 SV=1	>tr|G4N6D6|G4N6D6_MAGO7 Uncharacterized protein OS=Magnaporthe oryzae (strain 70-15 / ATCC MYA-4617 / FGSC 8958) GN=MGG_12797 PE=3 SV=1	>tr|G4N6D6|G4N6D6_MAGO7 Uncharacterized protein OS=Magnaporthe oryzae (strain 70-15 / ATCC MYA-4617 / FGSC 8958) GN=MGG_12797 PE=3 SV=1;>tr|L7INN7|L7INN7_MAGOY Uncharacterized protein OS=Magnaporthe oryzae (strain Y34) GN=OOU_Y34scaffold00037g5 PE=3 SV=1;>	KKAAAPKEKEKDAAEKPAAPKKAAPKKPAAP	83.617	_DAAEK(ac)PAAPK_	DAAEK(1)PAAPK	2	520.275	0.71542	134230000	118170000
>tr|G4N716|G4N716_MAGO7 Elongation factor 1-alpha OS=Magnaporthe oryzae (strain 70-15 / ATCC MYA-4617 / FGSC 8958) GN=MGG_03641 PE=3 SV=1;>tr|L7IN78|L7IN78_MAGOY Elongation factor 1-alpha OS=Magnaporthe oryzae (strain Y34) GN=OOU_Y34scaffold00108g10 PE=3 SV=1;>tr|L7JCY9|L7JCY9_MAGOP Elongation factor 1-alpha OS=Magnaporthe oryzae (strain P131) GN=OOW_P131scaffold00429g15 PE=3 SV=1	>tr|G4N716|G4N716_MAGO7 Elongation factor 1-alpha OS=Magnaporthe oryzae (strain 70-15 / ATCC MYA-4617 / FGSC 8958) GN=MGG_03641 PE=3 SV=1	>tr|G4N716|G4N716_MAGO7 Elongation factor 1-alpha OS=Magnaporthe oryzae (strain 70-15 / ATCC MYA-4617 / FGSC 8958) GN=MGG_03641 PE=3 SV=1	>tr|G4N716|G4N716_MAGO7 Elongation factor 1-alpha OS=Magnaporthe oryzae (strain 70-15 / ATCC MYA-4617 / FGSC 8958) GN=MGG_03641 PE=3 SV=1;>tr|L7IN78|L7IN78_MAGOY Elongation factor 1-alpha OS=Magnaporthe oryzae (strain Y34) GN=OOU_Y34scaffold00108g10 PE=3 S	FAVRDMRQTVAVGVIKSVDKSQGTQGKVTKS	91.207	_QTVAVGVIK(ac)SVDK_	QTVAVGVIK(1)SVDK	2	693.404	0.4546	130710000	75991000
>tr|G5EHN4|G5EHN4_MAGO7 Histone H4 OS=Magnaporthe oryzae (strain 70-15 / ATCC MYA-4617 / FGSC 8958) GN=MGG_01160 PE=3 SV=1;>tr|L7IC93|L7IC93_MAGOY Histone H4 OS=Magnaporthe oryzae (strain Y34) GN=OOU_Y34scaffold00359g2 PE=3 SV=1;>tr|L7J017|L7J017_MAGOP Histone H4 OS=Magnaporthe oryzae (strain P131) GN=OOW_P131scaffold00746g2 PE=3 SV=1	>tr|G5EHN4|G5EHN4_MAGO7 Histone H4 OS=Magnaporthe oryzae (strain 70-15 / ATCC MYA-4617 / FGSC 8958) GN=MGG_01160 PE=3 SV=1	>tr|G5EHN4|G5EHN4_MAGO7 Histone H4 OS=Magnaporthe oryzae (strain 70-15 / ATCC MYA-4617 / FGSC 8958) GN=MGG_01160 PE=3 SV=1	>tr|G5EHN4|G5EHN4_MAGO7 Histone H4 OS=Magnaporthe oryzae (strain 70-15 / ATCC MYA-4617 / FGSC 8958) GN=MGG_01160 PE=3 SV=1;>tr|L7IC93|L7IC93_MAGOY Histone H4 OS=Magnaporthe oryzae (strain Y34) GN=OOU_Y34scaffold00359g2 PE=3 SV=1;>tr|L7J017|L7J017_MAGOP His	__________MTGRGKGGKGLGKGGAKRHRK	90.696	_GK(ac)GGK(ac)GLGK_	GK(1)GGK(1)GLGK	2	443.261	-0.75365	128130000	72572000
>tr|A4R6R9|A4R6R9_MAGO7 60S ribosomal protein L13 OS=Magnaporthe oryzae (strain 70-15 / ATCC MYA-4617 / FGSC 8958) GN=MGG_13645 PE=3 SV=1;>tr|L7HWA1|L7HWA1_MAGOY 60S ribosomal protein L13 OS=Magnaporthe oryzae (strain Y34) GN=OOU_Y34scaffold00720g3 PE=3 SV=1;>tr|L7J8B3|L7J8B3_MAGOP 60S ribosomal protein L13 OS=Magnaporthe oryzae (strain P131) GN=OOW_P131scaffold00943g19 PE=3 SV=1	>tr|A4R6R9|A4R6R9_MAGO7 60S ribosomal protein L13 OS=Magnaporthe oryzae (strain 70-15 / ATCC MYA-4617 / FGSC 8958) GN=MGG_13645 PE=3 SV=1	>tr|A4R6R9|A4R6R9_MAGO7 60S ribosomal protein L13 OS=Magnaporthe oryzae (strain 70-15 / ATCC MYA-4617 / FGSC 8958) GN=MGG_13645 PE=3 SV=1	>tr|A4R6R9|A4R6R9_MAGO7 60S ribosomal protein L13 OS=Magnaporthe oryzae (strain 70-15 / ATCC MYA-4617 / FGSC 8958) GN=MGG_13645 PE=3 SV=1;>tr|L7HWA1|L7HWA1_MAGOY 60S ribosomal protein L13 OS=Magnaporthe oryzae (strain Y34) GN=OOU_Y34scaffold00720g3 PE=3 SV	LVVMPKKGKKPEVADKTAHKISAVVPIVPPV	168.31	_KPEVADK(ac)TAHK_	KPEVADK(1)TAHK	3	422.566	0.33827	124760000	209650000
>tr|G4N6D6|G4N6D6_MAGO7 Uncharacterized protein OS=Magnaporthe oryzae (strain 70-15 / ATCC MYA-4617 / FGSC 8958) GN=MGG_12797 PE=3 SV=1;>tr|L7INN7|L7INN7_MAGOY Uncharacterized protein OS=Magnaporthe oryzae (strain Y34) GN=OOU_Y34scaffold00037g5 PE=3 SV=1;>tr|L7J7Q3|L7J7Q3_MAGOP Uncharacterized protein OS=Magnaporthe oryzae (strain P131) GN=OOW_P131scaffold00753g6 PE=3 SV=1	>tr|G4N6D6|G4N6D6_MAGO7 Uncharacterized protein OS=Magnaporthe oryzae (strain 70-15 / ATCC MYA-4617 / FGSC 8958) GN=MGG_12797 PE=3 SV=1	>tr|G4N6D6|G4N6D6_MAGO7 Uncharacterized protein OS=Magnaporthe oryzae (strain 70-15 / ATCC MYA-4617 / FGSC 8958) GN=MGG_12797 PE=3 SV=1	>tr|G4N6D6|G4N6D6_MAGO7 Uncharacterized protein OS=Magnaporthe oryzae (strain 70-15 / ATCC MYA-4617 / FGSC 8958) GN=MGG_12797 PE=3 SV=1;>tr|L7INN7|L7INN7_MAGOY Uncharacterized protein OS=Magnaporthe oryzae (strain Y34) GN=OOU_Y34scaffold00037g5 PE=3 SV=1;>	DKGVFEQPKGPSGGTKLAKKAPPKKEAAPKK	91.658	_GPSGGTK(ac)LAK_	GPSGGTK(1)LAK	2	479.272	2.3321	120710000	136020000
>tr|L7HQK8|L7HQK8_MAGOY DNA damage checkpoint protein rad24 OS=Magnaporthe oryzae (strain Y34) GN=OOU_Y34scaffold01005g26 PE=4 SV=1;>tr|L7J158|L7J158_MAGOP DNA damage checkpoint protein rad24 OS=Magnaporthe oryzae (strain P131) GN=OOW_P131scaffold01138g51 PE=4 SV=1;>tr|G4MRU8|G4MRU8_MAGO7 14-3-3 family protein OS=Magnaporthe oryzae (strain 70-15 / ATCC MYA-4617 / FGSC 8958) GN=MGG_13806 PE=4 SV=1	>tr|L7HQK8|L7HQK8_MAGOY DNA damage checkpoint protein rad24 OS=Magnaporthe oryzae (strain Y34) GN=OOU_Y34scaffold01005g26 PE=4 SV=1	>tr|L7HQK8|L7HQK8_MAGOY DNA damage checkpoint protein rad24 OS=Magnaporthe oryzae (strain Y34) GN=OOU_Y34scaffold01005g26 PE=4 SV=1	>tr|L7HQK8|L7HQK8_MAGOY DNA damage checkpoint protein rad24 OS=Magnaporthe oryzae (strain Y34) GN=OOU_Y34scaffold01005g26 PE=4 SV=1;>tr|L7J158|L7J158_MAGOP DNA damage checkpoint protein rad24 OS=Magnaporthe oryzae (strain P131) GN=OOW_P131scaffold01138g51	IISSIEQKEESKGSDKHVSTIRDYRNKIEAE	99.568	_GSDK(ac)HVSTIR_	GSDK(1)HVSTIR	3	381.204	-0.3197	120660000	60324000
>tr|L7HUT5|L7HUT5_MAGOY Translationally controlled tumor protein OS=Magnaporthe oryzae (strain Y34) GN=OOU_Y34scaffold00748g14 PE=4 SV=1;>tr|D4NXD4|D4NXD4_MAGOR Translationally controlled tumor protein OS=Magnaporthe oryzae PE=2 SV=1;>tr|G4N8H7|G4N8H7_MAGO7 Translationally controlled tumor protein OS=Magnaporthe oryzae (strain 70-15 / ATCC MYA-4617 / FGSC 8958) GN=MGG_06249 PE=4 SV=1;>tr|L7JSG9|L…	>tr|L7HUT5|L7HUT5_MAGOY Translationally controlled tumor protein OS=Magnaporthe oryzae (strain Y34) GN=OOU_Y34scaffold00748g14 PE=4 SV=1	>tr|L7HUT5|L7HUT5_MAGOY Translationally controlled tumor protein OS=Magnaporthe oryzae (strain Y34) GN=OOU_Y34scaffold00748g14 PE=4 SV=1	>tr|L7HUT5|L7HUT5_MAGOY Translationally controlled tumor protein OS=Magnaporthe oryzae (strain Y34) GN=OOU_Y34scaffold00748g14 PE=4 SV=1;>tr|D4NXD4|D4NXD4_MAGOR Translationally controlled tumor protein OS=Magnaporthe oryzae PE=2 SV=1;>tr|G4N8H7|G4N8H7_MAGO	NDIIYSFRLQSSSFDKKSYLSHLKGFFKAVK	102.06	_LQSSSFDK(ac)K_	LQSSSFDK(1)K	2	541.28	0.39821	118730000	28373000
>tr|G4ML82|G4ML82_MAGO7 ATP-citrate synthase subunit 1 OS=Magnaporthe oryzae (strain 70-15 / ATCC MYA-4617 / FGSC 8958) GN=MGG_06719 PE=4 SV=1;>tr|L7I5K1|L7I5K1_MAGOY ATP-citrate synthase subunit 1 OS=Magnaporthe oryzae (strain Y34) GN=OOU_Y34scaffold00534g8 PE=4 SV=1;>tr|L7JMC4|L7JMC4_MAGOP ATP-citrate synthase subunit 1 OS=Magnaporthe oryzae (strain P131) GN=OOW_P131scaffold00177g8 PE=4 SV=1	>tr|G4ML82|G4ML82_MAGO7 ATP-citrate synthase subunit 1 OS=Magnaporthe oryzae (strain 70-15 / ATCC MYA-4617 / FGSC 8958) GN=MGG_06719 PE=4 SV=1	>tr|G4ML82|G4ML82_MAGO7 ATP-citrate synthase subunit 1 OS=Magnaporthe oryzae (strain 70-15 / ATCC MYA-4617 / FGSC 8958) GN=MGG_06719 PE=4 SV=1	>tr|G4ML82|G4ML82_MAGO7 ATP-citrate synthase subunit 1 OS=Magnaporthe oryzae (strain 70-15 / ATCC MYA-4617 / FGSC 8958) GN=MGG_06719 PE=4 SV=1;>tr|L7I5K1|L7I5K1_MAGOY ATP-citrate synthase subunit 1 OS=Magnaporthe oryzae (strain Y34) GN=OOU_Y34scaffold00534	GLSPREFVDLMRKQNKLIPGIGHRVKSRNNP	169.52	_QNK(ac)LIPGIGHR_	QNK(1)LIPGIGHR	2	637.87	-0.04315	118380000	28481000
>tr|G4NHW8|G4NHW8_MAGO7 Uncharacterized protein OS=Magnaporthe oryzae (strain 70-15 / ATCC MYA-4617 / FGSC 8958) GN=MGG_09412 PE=4 SV=1;>tr|L7IC31|L7IC31_MAGOY Uncharacterized protein OS=Magnaporthe oryzae (strain Y34) GN=OOU_Y34scaffold00432g6 PE=4 SV=1;>tr|L7JDX1|L7JDX1_MAGOP Uncharacterized protein OS=Magnaporthe oryzae (strain P131) GN=OOW_P131scaffold00434g4 PE=4 SV=1	>tr|G4NHW8|G4NHW8_MAGO7 Uncharacterized protein OS=Magnaporthe oryzae (strain 70-15 / ATCC MYA-4617 / FGSC 8958) GN=MGG_09412 PE=4 SV=1	>tr|G4NHW8|G4NHW8_MAGO7 Uncharacterized protein OS=Magnaporthe oryzae (strain 70-15 / ATCC MYA-4617 / FGSC 8958) GN=MGG_09412 PE=4 SV=1	>tr|G4NHW8|G4NHW8_MAGO7 Uncharacterized protein OS=Magnaporthe oryzae (strain 70-15 / ATCC MYA-4617 / FGSC 8958) GN=MGG_09412 PE=4 SV=1;>tr|L7IC31|L7IC31_MAGOY Uncharacterized protein OS=Magnaporthe oryzae (strain Y34) GN=OOU_Y34scaffold00432g6 PE=4 SV=1;>	NGTLCIEKLQLPDGFKPKDGDRASIQVVTTD	88.681	_LQLPDGFK(ac)PK_	LQLPDGFK(1)PK	2	592.837	-0.29144	116880000	106930000
>tr|G4NJH5|G4NJH5_MAGO7 Uncharacterized protein OS=Magnaporthe oryzae (strain 70-15 / ATCC MYA-4617 / FGSC 8958) GN=MGG_02651 PE=4 SV=1;>tr|L7HZ92|L7HZ92_MAGOY Uncharacterized protein OS=Magnaporthe oryzae (strain Y34) GN=OOU_Y34scaffold00666g159 PE=4 SV=1;>tr|L7JLA1|L7JLA1_MAGOP Uncharacterized protein OS=Magnaporthe oryzae (strain P131) GN=OOW_P131scaffold00198g12 PE=4 SV=1;>tr|Q2KGF7|Q2KGF7_MA…	>tr|G4NJH5|G4NJH5_MAGO7 Uncharacterized protein OS=Magnaporthe oryzae (strain 70-15 / ATCC MYA-4617 / FGSC 8958) GN=MGG_02651 PE=4 SV=1	>tr|G4NJH5|G4NJH5_MAGO7 Uncharacterized protein OS=Magnaporthe oryzae (strain 70-15 / ATCC MYA-4617 / FGSC 8958) GN=MGG_02651 PE=4 SV=1	>tr|G4NJH5|G4NJH5_MAGO7 Uncharacterized protein OS=Magnaporthe oryzae (strain 70-15 / ATCC MYA-4617 / FGSC 8958) GN=MGG_02651 PE=4 SV=1;>tr|L7HZ92|L7HZ92_MAGOY Uncharacterized protein OS=Magnaporthe oryzae (strain Y34) GN=OOU_Y34scaffold00666g159 PE=4 SV=1	DMKYYDTECQAHGELKKTAHGLTLADKPLTV	82.908	_YYDTECQAHGELK(ac)K_	YYDTECQAHGELK(1)K	3	595.27	-0.44461	116010000	51661000
>tr|G4NBF2|G4NBF2_MAGO7 Uncharacterized protein OS=Magnaporthe oryzae (strain 70-15 / ATCC MYA-4617 / FGSC 8958) GN=MGG_00556 PE=4 SV=1;>tr|L7I6X1|L7I6X1_MAGOY Uncharacterized protein OS=Magnaporthe oryzae (strain Y34) GN=OOU_Y34scaffold00522g60 PE=4 SV=1;>tr|L7IR57|L7IR57_MAGOP Uncharacterized protein OS=Magnaporthe oryzae (strain P131) GN=OOW_P131scaffold01708g23 PE=4 SV=1	>tr|G4NBF2|G4NBF2_MAGO7 Uncharacterized protein OS=Magnaporthe oryzae (strain 70-15 / ATCC MYA-4617 / FGSC 8958) GN=MGG_00556 PE=4 SV=1	>tr|G4NBF2|G4NBF2_MAGO7 Uncharacterized protein OS=Magnaporthe oryzae (strain 70-15 / ATCC MYA-4617 / FGSC 8958) GN=MGG_00556 PE=4 SV=1	>tr|G4NBF2|G4NBF2_MAGO7 Uncharacterized protein OS=Magnaporthe oryzae (strain 70-15 / ATCC MYA-4617 / FGSC 8958) GN=MGG_00556 PE=4 SV=1;>tr|L7I6X1|L7I6X1_MAGOY Uncharacterized protein OS=Magnaporthe oryzae (strain Y34) GN=OOU_Y34scaffold00522g60 PE=4 SV=1;	VTKKKAAPKKATAGSKVKAAVNKVEAKVKGK	96.626	_KATAGSK(ac)VK_	KATAGSK(1)VK	3	311.191	0.71316	115560000	57245000
>tr|G4MRA1|G4MRA1_MAGO7 WD repeat-containing protein 57 OS=Magnaporthe oryzae (strain 70-15 / ATCC MYA-4617 / FGSC 8958) GN=MGG_04693 PE=4 SV=1;>tr|L7I8C8|L7I8C8_MAGOY WD repeat-containing protein 57 OS=Magnaporthe oryzae (strain Y34) GN=OOU_Y34scaffold00500g58 PE=4 SV=1;>tr|L7IYI6|L7IYI6_MAGOP WD repeat-containing protein 57 OS=Magnaporthe oryzae (strain P131) GN=OOW_P131scaffold01211g35 PE=4 SV…	>tr|G4MRA1|G4MRA1_MAGO7 WD repeat-containing protein 57 OS=Magnaporthe oryzae (strain 70-15 / ATCC MYA-4617 / FGSC 8958) GN=MGG_04693 PE=4 SV=1	>tr|G4MRA1|G4MRA1_MAGO7 WD repeat-containing protein 57 OS=Magnaporthe oryzae (strain 70-15 / ATCC MYA-4617 / FGSC 8958) GN=MGG_04693 PE=4 SV=1	>tr|G4MRA1|G4MRA1_MAGO7 WD repeat-containing protein 57 OS=Magnaporthe oryzae (strain 70-15 / ATCC MYA-4617 / FGSC 8958) GN=MGG_04693 PE=4 SV=1;>tr|L7I8C8|L7I8C8_MAGOY WD repeat-containing protein 57 OS=Magnaporthe oryzae (strain Y34) GN=OOU_Y34scaffold005	___________MSAEKRPASDDPGSSQLVKR	157.22	_(ac)SAEK(ac)RPASDDPGSSQLVK_	SAEK(1)RPASDDPGSSQLVK	2	978.487	0.34472	113290000	159070000
>tr|L7HZH7|L7HZH7_MAGOY 60S ribosomal protein L14 OS=Magnaporthe oryzae (strain Y34) GN=OOU_Y34scaffold00666g146 PE=4 SV=1;>tr|D4NXE2|D4NXE2_MAGOR Putative uncharacterized protein OS=Magnaporthe oryzae PE=2 SV=1;>tr|G5EGZ5|G5EGZ5_MAGO7 60S ribosomal protein L14 OS=Magnaporthe oryzae (strain 70-15 / ATCC MYA-4617 / FGSC 8958) GN=MGCH7_ch7g391 PE=4 SV=1;>tr|L7JK64|L7JK64_MAGOP 60S ribosomal protein…	>tr|L7HZH7|L7HZH7_MAGOY 60S ribosomal protein L14 OS=Magnaporthe oryzae (strain Y34) GN=OOU_Y34scaffold00666g146 PE=4 SV=1	>tr|L7HZH7|L7HZH7_MAGOY 60S ribosomal protein L14 OS=Magnaporthe oryzae (strain Y34) GN=OOU_Y34scaffold00666g146 PE=4 SV=1	>tr|L7HZH7|L7HZH7_MAGOY 60S ribosomal protein L14 OS=Magnaporthe oryzae (strain Y34) GN=OOU_Y34scaffold00666g146 PE=4 SV=1;>tr|D4NXE2|D4NXE2_MAGOR Putative uncharacterized protein OS=Magnaporthe oryzae PE=2 SV=1;>tr|G5EGZ5|G5EGZ5_MAGO7 60S ribosomal protei	SGAVKAAWEKAEVDSKWKNSNWAKKADRQVR	109.71	_AEVDSK(ac)WK_	AEVDSK(1)WK	2	502.756	0.58102	109510000	69381000
>tr|G4N593|G4N593_MAGO7 Histone H4 OS=Magnaporthe oryzae (strain 70-15 / ATCC MYA-4617 / FGSC 8958) GN=MGG_06093 PE=3 SV=1;>tr|L7IA35|L7IA35_MAGOY Histone H4 OS=Magnaporthe oryzae (strain Y34) GN=OOU_Y34scaffold00464g113 PE=3 SV=1;>tr|L7JL02|L7JL02_MAGOP Histone H4 OS=Magnaporthe oryzae (strain P131) GN=OOW_P131scaffold00234g5 PE=3 SV=1	>tr|G4N593|G4N593_MAGO7 Histone H4 OS=Magnaporthe oryzae (strain 70-15 / ATCC MYA-4617 / FGSC 8958) GN=MGG_06093 PE=3 SV=1	>tr|G4N593|G4N593_MAGO7 Histone H4 OS=Magnaporthe oryzae (strain 70-15 / ATCC MYA-4617 / FGSC 8958) GN=MGG_06093 PE=3 SV=1	>tr|G4N593|G4N593_MAGO7 Histone H4 OS=Magnaporthe oryzae (strain 70-15 / ATCC MYA-4617 / FGSC 8958) GN=MGG_06093 PE=3 SV=1;>tr|L7IA35|L7IA35_MAGOY Histone H4 OS=Magnaporthe oryzae (strain Y34) GN=OOU_Y34scaffold00464g113 PE=3 SV=1;>tr|L7JL02|L7JL02_MAGOP H	SGKVSGKKLLHGAGGKRHRKIQRDTISGITK	99.855	_LLHGAGGK(ac)R_	LLHGAGGK(1)R	2	475.78	-0.13513	105970000	12014000
>tr|G4N6D6|G4N6D6_MAGO7 Uncharacterized protein OS=Magnaporthe oryzae (strain 70-15 / ATCC MYA-4617 / FGSC 8958) GN=MGG_12797 PE=3 SV=1;>tr|L7INN7|L7INN7_MAGOY Uncharacterized protein OS=Magnaporthe oryzae (strain Y34) GN=OOU_Y34scaffold00037g5 PE=3 SV=1;>tr|L7J7Q3|L7J7Q3_MAGOP Uncharacterized protein OS=Magnaporthe oryzae (strain P131) GN=OOW_P131scaffold00753g6 PE=3 SV=1	>tr|G4N6D6|G4N6D6_MAGO7 Uncharacterized protein OS=Magnaporthe oryzae (strain 70-15 / ATCC MYA-4617 / FGSC 8958) GN=MGG_12797 PE=3 SV=1	>tr|G4N6D6|G4N6D6_MAGO7 Uncharacterized protein OS=Magnaporthe oryzae (strain 70-15 / ATCC MYA-4617 / FGSC 8958) GN=MGG_12797 PE=3 SV=1	>tr|G4N6D6|G4N6D6_MAGO7 Uncharacterized protein OS=Magnaporthe oryzae (strain 70-15 / ATCC MYA-4617 / FGSC 8958) GN=MGG_12797 PE=3 SV=1;>tr|L7INN7|L7INN7_MAGOY Uncharacterized protein OS=Magnaporthe oryzae (strain Y34) GN=OOU_Y34scaffold00037g5 PE=3 SV=1;>	PKKDAAPKEKKEPKEKKPAADKALSKTKTGR	109.66	_EK(ac)KPAADK_	EK(0.998)K(0.002)PAADK	2	464.759	0.56579	101280000	0
>tr|G4MVB0|G4MVB0_MAGO7 Elongation factor 2 OS=Magnaporthe oryzae (strain 70-15 / ATCC MYA-4617 / FGSC 8958) GN=MGG_01742 PE=4 SV=1;>tr|L7I6Y5|L7I6Y5_MAGOY Elongation factor 2 OS=Magnaporthe oryzae (strain Y34) GN=OOU_Y34scaffold00521g3 PE=4 SV=1;>tr|L7IWM0|L7IWM0_MAGOP Elongation factor 2 OS=Magnaporthe oryzae (strain P131) GN=OOW_P131scaffold01324g1 PE=4 SV=1	>tr|G4MVB0|G4MVB0_MAGO7 Elongation factor 2 OS=Magnaporthe oryzae (strain 70-15 / ATCC MYA-4617 / FGSC 8958) GN=MGG_01742 PE=4 SV=1	>tr|G4MVB0|G4MVB0_MAGO7 Elongation factor 2 OS=Magnaporthe oryzae (strain 70-15 / ATCC MYA-4617 / FGSC 8958) GN=MGG_01742 PE=4 SV=1	>tr|G4MVB0|G4MVB0_MAGO7 Elongation factor 2 OS=Magnaporthe oryzae (strain 70-15 / ATCC MYA-4617 / FGSC 8958) GN=MGG_01742 PE=4 SV=1;>tr|L7I6Y5|L7I6Y5_MAGOY Elongation factor 2 OS=Magnaporthe oryzae (strain Y34) GN=OOU_Y34scaffold00521g3 PE=4 SV=1;>tr|L7IWM	_MVNFTIDEIRALMDKPCNVRNMSVIAHVDH	98.044	_ALMDK(ac)PCNVR_	ALMDK(1)PCNVR	2	623.308	-0.31579	100510000	45657000
>tr|G4ML82|G4ML82_MAGO7 ATP-citrate synthase subunit 1 OS=Magnaporthe oryzae (strain 70-15 / ATCC MYA-4617 / FGSC 8958) GN=MGG_06719 PE=4 SV=1;>tr|L7I5K1|L7I5K1_MAGOY ATP-citrate synthase subunit 1 OS=Magnaporthe oryzae (strain Y34) GN=OOU_Y34scaffold00534g8 PE=4 SV=1;>tr|L7JMC4|L7JMC4_MAGOP ATP-citrate synthase subunit 1 OS=Magnaporthe oryzae (strain P131) GN=OOW_P131scaffold00177g8 PE=4 SV=1	>tr|G4ML82|G4ML82_MAGO7 ATP-citrate synthase subunit 1 OS=Magnaporthe oryzae (strain 70-15 / ATCC MYA-4617 / FGSC 8958) GN=MGG_06719 PE=4 SV=1	>tr|G4ML82|G4ML82_MAGO7 ATP-citrate synthase subunit 1 OS=Magnaporthe oryzae (strain 70-15 / ATCC MYA-4617 / FGSC 8958) GN=MGG_06719 PE=4 SV=1	>tr|G4ML82|G4ML82_MAGO7 ATP-citrate synthase subunit 1 OS=Magnaporthe oryzae (strain 70-15 / ATCC MYA-4617 / FGSC 8958) GN=MGG_06719 PE=4 SV=1;>tr|L7I5K1|L7I5K1_MAGOY ATP-citrate synthase subunit 1 OS=Magnaporthe oryzae (strain Y34) GN=OOU_Y34scaffold00534	HDKGLSPREFVDLMRKQNKLIPGIGHRVKSR	100.69	_K(ac)QNKLIPGIGHR_	K(0.602)QNK(0.398)LIPGIGHR	3	468.281	0.16178	97587000	53598000
>tr|D4NXD6|D4NXD6_MAGOR Ribosomal protein S30 OS=Magnaporthe oryzae PE=2 SV=1;>tr|G4MR23|G4MR23_MAGO7 40S ribosomal protein S30 OS=Magnaporthe oryzae (strain 70-15 / ATCC MYA-4617 / FGSC 8958) GN=MGG_02392 PE=4 SV=1;>tr|L7HQZ1|L7HQZ1_MAGOY Uncharacterized protein OS=Magnaporthe oryzae (strain Y34) GN=OOU_Y34scaffold01001g5 PE=4 SV=1;>tr|L7J242|L7J242_MAGOP Uncharacterized protein OS=Magnaporthe o…	>tr|D4NXD6|D4NXD6_MAGOR Ribosomal protein S30 OS=Magnaporthe oryzae PE=2 SV=1	>tr|D4NXD6|D4NXD6_MAGOR Ribosomal protein S30 OS=Magnaporthe oryzae PE=2 SV=1	>tr|D4NXD6|D4NXD6_MAGOR Ribosomal protein S30 OS=Magnaporthe oryzae PE=2 SV=1;>tr|G4MR23|G4MR23_MAGO7 40S ribosomal protein S30 OS=Magnaporthe oryzae (strain 70-15 / ATCC MYA-4617 / FGSC 8958) GN=MGG_02392 PE=4 SV=1;>tr|L7HQZ1|L7HQZ1_MAGOY Uncharacterized	QYVRRFVNVTLAPGGKRKMNPNPTA______	98.353	_RFVNVTLAPGGK(ac)R_	RFVNVTLAPGGK(1)R	3	486.284	-0.42216	97501000	54802000
>tr|L7HZD1|L7HZD1_MAGOY Woronin body major protein OS=Magnaporthe oryzae (strain Y34) GN=OOU_Y34scaffold00666g96 PE=4 SV=1;>tr|L7JEJ0|L7JEJ0_MAGOP Woronin body major protein OS=Magnaporthe oryzae (strain P131) GN=OOW_P131scaffold00372g11 PE=4 SV=1;>tr|Q2KGA0|Q2KGA0_MAGO7 Putative uncharacterized protein OS=Magnaporthe oryzae (strain 70-15 / ATCC MYA-4617 / FGSC 8958) GN=MGCH7_ch7g435 PE=4 SV=1;>t…	>tr|L7HZD1|L7HZD1_MAGOY Woronin body major protein OS=Magnaporthe oryzae (strain Y34) GN=OOU_Y34scaffold00666g96 PE=4 SV=1	>tr|L7HZD1|L7HZD1_MAGOY Woronin body major protein OS=Magnaporthe oryzae (strain Y34) GN=OOU_Y34scaffold00666g96 PE=4 SV=1	>tr|L7HZD1|L7HZD1_MAGOY Woronin body major protein OS=Magnaporthe oryzae (strain Y34) GN=OOU_Y34scaffold00666g96 PE=4 SV=1;>tr|L7JEJ0|L7JEJ0_MAGOP Woronin body major protein OS=Magnaporthe oryzae (strain P131) GN=OOW_P131scaffold00372g11 PE=4 SV=1;>tr|Q2KG	DNIEREYRARCQPQYKEETNTRTTVDQAEHK	160.52	_CQPQYK(ac)EETNTR_	CQPQYK(1)EETNTR	2	798.36	-0.13081	96018000	147680000
>sp|A4QR21|MCR1_MAGO7 NADH-cytochrome b5 reductase 2 OS=Magnaporthe oryzae (strain 70-15 / ATCC MYA-4617 / FGSC 8958) GN=MCR1 PE=3 SV=1;>tr|L7I740|L7I740_MAGOY NADH-cytochrome b5 reductase OS=Magnaporthe oryzae (strain Y34) GN=OOU_Y34scaffold00542g44 PE=3 SV=1;>tr|L7JEQ8|L7JEQ8_MAGOP NADH-cytochrome b5 reductase OS=Magnaporthe oryzae (strain P131) GN=OOW_P131scaffold00378g42 PE=3 SV=1	>sp|A4QR21|MCR1_MAGO7 NADH-cytochrome b5 reductase 2 OS=Magnaporthe oryzae (strain 70-15 / ATCC MYA-4617 / FGSC 8958) GN=MCR1 PE=3 SV=1	>sp|A4QR21|MCR1_MAGO7 NADH-cytochrome b5 reductase 2 OS=Magnaporthe oryzae (strain 70-15 / ATCC MYA-4617 / FGSC 8958) GN=MCR1 PE=3 SV=1	>sp|A4QR21|MCR1_MAGO7 NADH-cytochrome b5 reductase 2 OS=Magnaporthe oryzae (strain 70-15 / ATCC MYA-4617 / FGSC 8958) GN=MCR1 PE=3 SV=1;>tr|L7I740|L7I740_MAGOY NADH-cytochrome b5 reductase OS=Magnaporthe oryzae (strain Y34) GN=OOU_Y34scaffold00542g44 PE=3	STHIHELVPGQKLDFKGPLPKYEWSANKHPH	83.948	_LDFK(ac)GPLPK_	LDFK(1)GPLPK	2	528.808	0.33682	94880000	31239000
>tr|L7I896|L7I896_MAGOY Cytochrome P450 51 OS=Magnaporthe oryzae (strain Y34) GN=OOU_Y34scaffold00500g22 PE=3 SV=1;>tr|L7JEE1|L7JEE1_MAGOP Cytochrome P450 51 OS=Magnaporthe oryzae (strain P131) GN=OOW_P131scaffold00377g21 PE=3 SV=1;>tr|G4MRP8|G4MRP8_MAGO7 Cytochrome P450 51 OS=Magnaporthe oryzae (strain 70-15 / ATCC MYA-4617 / FGSC 8958) GN=MGG_04628 PE=3 SV=1	>tr|L7I896|L7I896_MAGOY Cytochrome P450 51 OS=Magnaporthe oryzae (strain Y34) GN=OOU_Y34scaffold00500g22 PE=3 SV=1	>tr|L7I896|L7I896_MAGOY Cytochrome P450 51 OS=Magnaporthe oryzae (strain Y34) GN=OOU_Y34scaffold00500g22 PE=3 SV=1	>tr|L7I896|L7I896_MAGOY Cytochrome P450 51 OS=Magnaporthe oryzae (strain Y34) GN=OOU_Y34scaffold00500g22 PE=3 SV=1;>tr|L7JEE1|L7JEE1_MAGOP Cytochrome P450 51 OS=Magnaporthe oryzae (strain P131) GN=OOW_P131scaffold00377g21 PE=3 SV=1;>tr|G4MRP8|G4MRP8_MAGO7	TIFTASRTLQGPEVRKKLTGEFARLYHDLDL	74.841	_TLQGPEVRK(ac)K_	TLQGPEVRK(1)K	2	599.351	1.0338	94569000	0
>tr|G4NGQ9|G4NGQ9_MAGO7 Proteasome subunit alpha type-1 OS=Magnaporthe oryzae (strain 70-15 / ATCC MYA-4617 / FGSC 8958) GN=MGG_04053 PE=4 SV=1;>tr|L7I7P8|L7I7P8_MAGOY Proteasome subunit alpha type-1 OS=Magnaporthe oryzae (strain Y34) GN=OOU_Y34scaffold00514g112 PE=4 SV=1;>tr|L7IRI5|L7IRI5_MAGOP Proteasome subunit alpha type-1 OS=Magnaporthe oryzae (strain P131) GN=OOW_P131scaffold01683g34 PE=4 S…	>tr|G4NGQ9|G4NGQ9_MAGO7 Proteasome subunit alpha type-1 OS=Magnaporthe oryzae (strain 70-15 / ATCC MYA-4617 / FGSC 8958) GN=MGG_04053 PE=4 SV=1	>tr|G4NGQ9|G4NGQ9_MAGO7 Proteasome subunit alpha type-1 OS=Magnaporthe oryzae (strain 70-15 / ATCC MYA-4617 / FGSC 8958) GN=MGG_04053 PE=4 SV=1	>tr|G4NGQ9|G4NGQ9_MAGO7 Proteasome subunit alpha type-1 OS=Magnaporthe oryzae (strain 70-15 / ATCC MYA-4617 / FGSC 8958) GN=MGG_04053 PE=4 SV=1;>tr|L7I7P8|L7I7P8_MAGOY Proteasome subunit alpha type-1 OS=Magnaporthe oryzae (strain Y34) GN=OOU_Y34scaffold005	GRSMPVRTLVDLIGEKAQVNTQHYGKRPYGV	171.09	_TLVDLIGEK(ac)AQVNTQHYGK_	TLVDLIGEK(1)AQVNTQHYGK	3	719.383	0.31218	93649000	38877000
>tr|L7HTF4|L7HTF4_MAGOY Fructose-bisphosphate aldolase OS=Magnaporthe oryzae (strain Y34) GN=OOU_Y34scaffold00782g1 PE=4 SV=1;>tr|L7JRU2|L7JRU2_MAGOP Fructose-bisphosphate aldolase OS=Magnaporthe oryzae (strain P131) GN=OOW_P131scaffold00057g1 PE=4 SV=1;>tr|G4NDL4|G4NDL4_MAGO7 Fructose-bisphosphate aldolase 1 OS=Magnaporthe oryzae (strain 70-15 / ATCC MYA-4617 / FGSC 8958) GN=MGG_00223 PE=4 SV=1	>tr|L7HTF4|L7HTF4_MAGOY Fructose-bisphosphate aldolase OS=Magnaporthe oryzae (strain Y34) GN=OOU_Y34scaffold00782g1 PE=4 SV=1	>tr|L7HTF4|L7HTF4_MAGOY Fructose-bisphosphate aldolase OS=Magnaporthe oryzae (strain Y34) GN=OOU_Y34scaffold00782g1 PE=4 SV=1	>tr|L7HTF4|L7HTF4_MAGOY Fructose-bisphosphate aldolase OS=Magnaporthe oryzae (strain Y34) GN=OOU_Y34scaffold00782g1 PE=4 SV=1;>tr|L7JRU2|L7JRU2_MAGOP Fructose-bisphosphate aldolase OS=Magnaporthe oryzae (strain P131) GN=OOW_P131scaffold00057g1 PE=4 SV=1;>t	LNSQVGNPDGADKPNKKYYDPRVWVREGEKT	59.983	_IEYLNSQVGNPDGADKPNK(ac)K_	IEYLNSQVGNPDGADK(0.029)PNK(0.971)K	3	743.71	-2.8537	93591000	0
>tr|G4N7N7|G4N7N7_MAGO7 60S ribosomal protein L36 OS=Magnaporthe oryzae (strain 70-15 / ATCC MYA-4617 / FGSC 8958) GN=MGG_03554 PE=3 SV=1;>tr|L7I1L2|L7I1L2_MAGOY 60S ribosomal protein L36 OS=Magnaporthe oryzae (strain Y34) GN=OOU_Y34scaffold00662g8 PE=3 SV=1;>tr|L7IVR8|L7IVR8_MAGOP 60S ribosomal protein L36 OS=Magnaporthe oryzae (strain P131) GN=OOW_P131scaffold01337g21 PE=3 SV=1	>tr|G4N7N7|G4N7N7_MAGO7 60S ribosomal protein L36 OS=Magnaporthe oryzae (strain 70-15 / ATCC MYA-4617 / FGSC 8958) GN=MGG_03554 PE=3 SV=1	>tr|G4N7N7|G4N7N7_MAGO7 60S ribosomal protein L36 OS=Magnaporthe oryzae (strain 70-15 / ATCC MYA-4617 / FGSC 8958) GN=MGG_03554 PE=3 SV=1	>tr|G4N7N7|G4N7N7_MAGO7 60S ribosomal protein L36 OS=Magnaporthe oryzae (strain 70-15 / ATCC MYA-4617 / FGSC 8958) GN=MGG_03554 PE=3 SV=1;>tr|L7I1L2|L7I1L2_MAGOY 60S ribosomal protein L36 OS=Magnaporthe oryzae (strain Y34) GN=OOU_Y34scaffold00662g8 PE=3 SV	EVPRTGLATGLNRGFKTTARVTKPRVSTTKG	153.15	_GFK(ac)TTAR_	GFK(1)TTAR	2	411.727	0.07713	93490000	149640000
>tr|G4N4Y2|G4N4Y2_MAGO7 GATA type zinc finger protein Asd4 OS=Magnaporthe oryzae (strain 70-15 / ATCC MYA-4617 / FGSC 8958) GN=MGG_06050 PE=4 SV=1;>tr|L7I9R0|L7I9R0_MAGOY GATA type zinc finger protein Asd4 OS=Magnaporthe oryzae (strain Y34) GN=OOU_Y34scaffold00464g61 PE=4 SV=1;>tr|L7JIK1|L7JIK1_MAGOP GATA type zinc finger protein Asd4 OS=Magnaporthe oryzae (strain P131) GN=OOW_P131scaffold00270g2…	>tr|G4N4Y2|G4N4Y2_MAGO7 GATA type zinc finger protein Asd4 OS=Magnaporthe oryzae (strain 70-15 / ATCC MYA-4617 / FGSC 8958) GN=MGG_06050 PE=4 SV=1	>tr|G4N4Y2|G4N4Y2_MAGO7 GATA type zinc finger protein Asd4 OS=Magnaporthe oryzae (strain 70-15 / ATCC MYA-4617 / FGSC 8958) GN=MGG_06050 PE=4 SV=1	>tr|G4N4Y2|G4N4Y2_MAGO7 GATA type zinc finger protein Asd4 OS=Magnaporthe oryzae (strain 70-15 / ATCC MYA-4617 / FGSC 8958) GN=MGG_06050 PE=4 SV=1;>tr|L7I9R0|L7I9R0_MAGOY GATA type zinc finger protein Asd4 OS=Magnaporthe oryzae (strain Y34) GN=OOU_Y34scaff	KSRNRVKSIRPDLALKKKQQQQQQQMQALAG	83.438	_SIRPDLALK(ac)K_	SIRPDLALK(1)K	3	394.912	0.07765	91730000	62326000
>tr|G4MWY3|G4MWY3_MAGO7 Uncharacterized protein OS=Magnaporthe oryzae (strain 70-15 / ATCC MYA-4617 / FGSC 8958) GN=MGG_15637 PE=4 SV=1;>tr|L7IID4|L7IID4_MAGOY Thioesterase family protein OS=Magnaporthe oryzae (strain Y34) GN=OOU_Y34scaffold00177g5 PE=4 SV=1;>tr|L7JKL0|L7JKL0_MAGOP Thioesterase family protein OS=Magnaporthe oryzae (strain P131) GN=OOW_P131scaffold00253g4 PE=4 SV=1	>tr|G4MWY3|G4MWY3_MAGO7 Uncharacterized protein OS=Magnaporthe oryzae (strain 70-15 / ATCC MYA-4617 / FGSC 8958) GN=MGG_15637 PE=4 SV=1	>tr|G4MWY3|G4MWY3_MAGO7 Uncharacterized protein OS=Magnaporthe oryzae (strain 70-15 / ATCC MYA-4617 / FGSC 8958) GN=MGG_15637 PE=4 SV=1	>tr|G4MWY3|G4MWY3_MAGO7 Uncharacterized protein OS=Magnaporthe oryzae (strain 70-15 / ATCC MYA-4617 / FGSC 8958) GN=MGG_15637 PE=4 SV=1;>tr|L7IID4|L7IID4_MAGOY Thioesterase family protein OS=Magnaporthe oryzae (strain Y34) GN=OOU_Y34scaffold00177g5 PE=4 SV	RVVAHLPLEAQHINSKKILHGSVSATLVDWA	107.69	_VVAHLPLEAQHINSK(ac)K_	VVAHLPLEAQHINSK(1)K	2	913.518	1.2258	88804000	0
>tr|G4MWF3|G4MWF3_MAGO7 Proteasome subunit alpha type OS=Magnaporthe oryzae (strain 70-15 / ATCC MYA-4617 / FGSC 8958) GN=MGG_08343 PE=3 SV=1;>tr|L7IKQ6|L7IKQ6_MAGOY Proteasome subunit alpha type OS=Magnaporthe oryzae (strain Y34) GN=OOU_Y34scaffold00148g14 PE=3 SV=1;>tr|L7JQH3|L7JQH3_MAGOP Proteasome subunit alpha type OS=Magnaporthe oryzae (strain P131) GN=OOW_P131scaffold00029g14 PE=3 SV=1	>tr|G4MWF3|G4MWF3_MAGO7 Proteasome subunit alpha type OS=Magnaporthe oryzae (strain 70-15 / ATCC MYA-4617 / FGSC 8958) GN=MGG_08343 PE=3 SV=1	>tr|G4MWF3|G4MWF3_MAGO7 Proteasome subunit alpha type OS=Magnaporthe oryzae (strain 70-15 / ATCC MYA-4617 / FGSC 8958) GN=MGG_08343 PE=3 SV=1	>tr|G4MWF3|G4MWF3_MAGO7 Proteasome subunit alpha type OS=Magnaporthe oryzae (strain 70-15 / ATCC MYA-4617 / FGSC 8958) GN=MGG_08343 PE=3 SV=1;>tr|L7IKQ6|L7IKQ6_MAGOY Proteasome subunit alpha type OS=Magnaporthe oryzae (strain Y34) GN=OOU_Y34scaffold00148g1	ATSVGANNASAQSLLKQDYKEDCSLKEACGM	87.49	_ATSVGANNASAQSLLK(ac)QDYK_	ATSVGANNASAQSLLK(1)QDYK	2	1054.53	0.37981	86321000	18754000
>tr|G4NG12|G4NG12_MAGO7 Glutamine synthetase OS=Magnaporthe oryzae (strain 70-15 / ATCC MYA-4617 / FGSC 8958) GN=MGG_14279 PE=3 SV=1;>tr|L7HXU4|L7HXU4_MAGOY Glutamine synthetase OS=Magnaporthe oryzae (strain Y34) GN=OOU_Y34scaffold00706g25 PE=3 SV=1;>tr|L7JJ38|L7JJ38_MAGOP Glutamine synthetase OS=Magnaporthe oryzae (strain P131) GN=OOW_P131scaffold00280g7 PE=3 SV=1;>tr|G4MMY4|G4MMY4_MAGO7 Glutami…	>tr|G4NG12|G4NG12_MAGO7 Glutamine synthetase OS=Magnaporthe oryzae (strain 70-15 / ATCC MYA-4617 / FGSC 8958) GN=MGG_14279 PE=3 SV=1	>tr|G4NG12|G4NG12_MAGO7 Glutamine synthetase OS=Magnaporthe oryzae (strain 70-15 / ATCC MYA-4617 / FGSC 8958) GN=MGG_14279 PE=3 SV=1	>tr|G4NG12|G4NG12_MAGO7 Glutamine synthetase OS=Magnaporthe oryzae (strain 70-15 / ATCC MYA-4617 / FGSC 8958) GN=MGG_14279 PE=3 SV=1;>tr|L7HXU4|L7HXU4_MAGOY Glutamine synthetase OS=Magnaporthe oryzae (strain Y34) GN=OOU_Y34scaffold00706g25 PE=3 SV=1;>tr|L7	EMRVEGGMKHIEAAIKKLEGRHQEHIAVYGE	133.58	_HIEAAIK(ac)K_	HIEAAIK(1)K	2	476.285	-0.57317	82190000	30540000
>tr|G4NAR1|G4NAR1_MAGO7 Uncharacterized protein OS=Magnaporthe oryzae (strain 70-15 / ATCC MYA-4617 / FGSC 8958) GN=MGG_03168 PE=4 SV=1;>tr|L7IJI7|L7IJI7_MAGOY Uncharacterized protein OS=Magnaporthe oryzae (strain Y34) GN=OOU_Y34scaffold00155g28 PE=4 SV=1;>tr|L7IZX3|L7IZX3_MAGOP Uncharacterized protein OS=Magnaporthe oryzae (strain P131) GN=OOW_P131scaffold01199g20 PE=4 SV=1	>tr|G4NAR1|G4NAR1_MAGO7 Uncharacterized protein OS=Magnaporthe oryzae (strain 70-15 / ATCC MYA-4617 / FGSC 8958) GN=MGG_03168 PE=4 SV=1	>tr|G4NAR1|G4NAR1_MAGO7 Uncharacterized protein OS=Magnaporthe oryzae (strain 70-15 / ATCC MYA-4617 / FGSC 8958) GN=MGG_03168 PE=4 SV=1	>tr|G4NAR1|G4NAR1_MAGO7 Uncharacterized protein OS=Magnaporthe oryzae (strain 70-15 / ATCC MYA-4617 / FGSC 8958) GN=MGG_03168 PE=4 SV=1;>tr|L7IJI7|L7IJI7_MAGOY Uncharacterized protein OS=Magnaporthe oryzae (strain Y34) GN=OOU_Y34scaffold00155g28 PE=4 SV=1;	DVQIAEPTPKKQKSTKTTAAGSKKDNVKTEE	118.31	_STK(ac)TTAAGSKK_	STK(1)TTAAGSKK	2	561.312	0.61255	78011000	0
>tr|L7HTF4|L7HTF4_MAGOY Fructose-bisphosphate aldolase OS=Magnaporthe oryzae (strain Y34) GN=OOU_Y34scaffold00782g1 PE=4 SV=1;>tr|L7JRU2|L7JRU2_MAGOP Fructose-bisphosphate aldolase OS=Magnaporthe oryzae (strain P131) GN=OOW_P131scaffold00057g1 PE=4 SV=1;>tr|G4NDL4|G4NDL4_MAGO7 Fructose-bisphosphate aldolase 1 OS=Magnaporthe oryzae (strain 70-15 / ATCC MYA-4617 / FGSC 8958) GN=MGG_00223 PE=4 SV=1	>tr|L7HTF4|L7HTF4_MAGOY Fructose-bisphosphate aldolase OS=Magnaporthe oryzae (strain Y34) GN=OOU_Y34scaffold00782g1 PE=4 SV=1	>tr|L7HTF4|L7HTF4_MAGOY Fructose-bisphosphate aldolase OS=Magnaporthe oryzae (strain Y34) GN=OOU_Y34scaffold00782g1 PE=4 SV=1	>tr|L7HTF4|L7HTF4_MAGOY Fructose-bisphosphate aldolase OS=Magnaporthe oryzae (strain Y34) GN=OOU_Y34scaffold00782g1 PE=4 SV=1;>tr|L7JRU2|L7JRU2_MAGOP Fructose-bisphosphate aldolase OS=Magnaporthe oryzae (strain P131) GN=OOW_P131scaffold00057g1 PE=4 SV=1;>t	LHPELLDKHQKYVIEKLGCEEKKPIFFVFHG	88.187	_YVIEK(ac)LGCEEK_	YVIEK(1)LGCEEK	2	705.353	0.19438	77737000	43002000
>tr|L7HUT5|L7HUT5_MAGOY Translationally controlled tumor protein OS=Magnaporthe oryzae (strain Y34) GN=OOU_Y34scaffold00748g14 PE=4 SV=1;>tr|D4NXD4|D4NXD4_MAGOR Translationally controlled tumor protein OS=Magnaporthe oryzae PE=2 SV=1;>tr|G4N8H7|G4N8H7_MAGO7 Translationally controlled tumor protein OS=Magnaporthe oryzae (strain 70-15 / ATCC MYA-4617 / FGSC 8958) GN=MGG_06249 PE=4 SV=1;>tr|L7JSG9|L…	>tr|L7HUT5|L7HUT5_MAGOY Translationally controlled tumor protein OS=Magnaporthe oryzae (strain Y34) GN=OOU_Y34scaffold00748g14 PE=4 SV=1	>tr|L7HUT5|L7HUT5_MAGOY Translationally controlled tumor protein OS=Magnaporthe oryzae (strain Y34) GN=OOU_Y34scaffold00748g14 PE=4 SV=1	>tr|L7HUT5|L7HUT5_MAGOY Translationally controlled tumor protein OS=Magnaporthe oryzae (strain Y34) GN=OOU_Y34scaffold00748g14 PE=4 SV=1;>tr|D4NXD4|D4NXD4_MAGOR Translationally controlled tumor protein OS=Magnaporthe oryzae PE=2 SV=1;>tr|G4N8H7|G4N8H7_MAGO	LQSSSFDKKSYLSHLKGFFKAVKEHKKSQGA	134.3	_SYLSHLK(ac)GFFK_	SYLSHLK(1)GFFK	3	456.915	-0.25374	77621000	28916000
>tr|G4N9V2|G4N9V2_MAGO7 40S ribosomal protein S8 OS=Magnaporthe oryzae (strain 70-15 / ATCC MYA-4617 / FGSC 8958) GN=MGG_03251 PE=3 SV=1;>tr|L7HUA4|L7HUA4_MAGOY 40S ribosomal protein S8 OS=Magnaporthe oryzae (strain Y34) GN=OOU_Y34scaffold00765g71 PE=3 SV=1;>tr|L7IVZ6|L7IVZ6_MAGOP 40S ribosomal protein S8 OS=Magnaporthe oryzae (strain P131) GN=OOW_P131scaffold01311g28 PE=3 SV=1	>tr|G4N9V2|G4N9V2_MAGO7 40S ribosomal protein S8 OS=Magnaporthe oryzae (strain 70-15 / ATCC MYA-4617 / FGSC 8958) GN=MGG_03251 PE=3 SV=1	>tr|G4N9V2|G4N9V2_MAGO7 40S ribosomal protein S8 OS=Magnaporthe oryzae (strain 70-15 / ATCC MYA-4617 / FGSC 8958) GN=MGG_03251 PE=3 SV=1	>tr|G4N9V2|G4N9V2_MAGO7 40S ribosomal protein S8 OS=Magnaporthe oryzae (strain 70-15 / ATCC MYA-4617 / FGSC 8958) GN=MGG_03251 PE=3 SV=1;>tr|L7HUA4|L7HUA4_MAGOY 40S ribosomal protein S8 OS=Magnaporthe oryzae (strain Y34) GN=OOU_Y34scaffold00765g71 PE=3 SV=	RQKRAWEAGRQPASTKIGAKRIHTVRVRGGN	71.066	_QPASTK(ac)IGAK_	QPASTK(1)IGAK	2	521.798	0.24965	75990000	0
>sp|A4QVP2|IF4A_MAGO7 ATP-dependent RNA helicase eIF4A OS=Magnaporthe oryzae (strain 70-15 / ATCC MYA-4617 / FGSC 8958) GN=TIF1 PE=3 SV=1;>tr|L7INI3|L7INI3_MAGOY ATP-dependent RNA helicase eIF4A OS=Magnaporthe oryzae (strain Y34) GN=OOU_Y34scaffold00058g8 PE=3 SV=1;>tr|L7J1K6|L7J1K6_MAGOP ATP-dependent RNA helicase eIF4A OS=Magnaporthe oryzae (strain P131) GN=OOW_P131scaffold01159g25 PE=3 SV=1	>sp|A4QVP2|IF4A_MAGO7 ATP-dependent RNA helicase eIF4A OS=Magnaporthe oryzae (strain 70-15 / ATCC MYA-4617 / FGSC 8958) GN=TIF1 PE=3 SV=1	>sp|A4QVP2|IF4A_MAGO7 ATP-dependent RNA helicase eIF4A OS=Magnaporthe oryzae (strain 70-15 / ATCC MYA-4617 / FGSC 8958) GN=TIF1 PE=3 SV=1	>sp|A4QVP2|IF4A_MAGO7 ATP-dependent RNA helicase eIF4A OS=Magnaporthe oryzae (strain 70-15 / ATCC MYA-4617 / FGSC 8958) GN=TIF1 PE=3 SV=1;>tr|L7INI3|L7INI3_MAGOY ATP-dependent RNA helicase eIF4A OS=Magnaporthe oryzae (strain Y34) GN=OOU_Y34scaffold00058g8	AMHGDMDQAQRDLIMKEFRSGSSRVLIATDL	81.594	_DLIM(ox)K(ac)EFR_	DLIMK(1)EFR	2	555.287	0.85628	72309000	34537000
>tr|L7IHJ6|L7IHJ6_MAGOY Hydrophobin OS=Magnaporthe oryzae (strain Y34) GN=OOU_Y34scaffold00213g2 PE=4 SV=1;>tr|L7J2H5|L7J2H5_MAGOP Hydrophobin OS=Magnaporthe oryzae (strain P131) GN=OOW_P131scaffold01128g4 PE=4 SV=1;>sp|P52751|MPG1_MAGO7 Hydrophobin-like protein MPG1 OS=Magnaporthe oryzae (strain 70-15 / ATCC MYA-4617 / FGSC 8958) GN=MPG1 PE=3 SV=1;>tr|D4NXF2|D4NXF2_MAGOR MPG1 OS=Magnaporthe oryz…	>tr|L7IHJ6|L7IHJ6_MAGOY Hydrophobin OS=Magnaporthe oryzae (strain Y34) GN=OOU_Y34scaffold00213g2 PE=4 SV=1	>tr|L7IHJ6|L7IHJ6_MAGOY Hydrophobin OS=Magnaporthe oryzae (strain Y34) GN=OOU_Y34scaffold00213g2 PE=4 SV=1	>tr|L7IHJ6|L7IHJ6_MAGOY Hydrophobin OS=Magnaporthe oryzae (strain Y34) GN=OOU_Y34scaffold00213g2 PE=4 SV=1;>tr|L7J2H5|L7J2H5_MAGOP Hydrophobin OS=Magnaporthe oryzae (strain P131) GN=OOW_P131scaffold01128g4 PE=4 SV=1;>sp|P52751|MPG1_MAGO7 Hydrophobin-like p	QQKCGAEKVVSCCNSKELKNSKSGAEIPIDV	119.45	_VVSCCNSK(ac)ELK_	VVSCCNSK(1)ELK	2	683.329	-0.22167	71804000	39685000
>tr|G4NHF4|G4NHF4_MAGO7 Alpha,alpha-trehalose-phosphate synthase (UDP-forming) OS=Magnaporthe oryzae (strain 70-15 / ATCC MYA-4617 / FGSC 8958) GN=MGG_03860 PE=3 SV=1;>tr|L7IAU6|L7IAU6_MAGOY Alpha,alpha-trehalose-phosphate synthase (UDP-forming) OS=Magnaporthe oryzae (strain Y34) GN=OOU_Y34scaffold00487g17 PE=3 SV=1;>tr|L7IW45|L7IW45_MAGOP Alpha,alpha-trehalose-phosphate synthase (UDP-forming) OS…	>tr|G4NHF4|G4NHF4_MAGO7 Alpha,alpha-trehalose-phosphate synthase (UDP-forming) OS=Magnaporthe oryzae (strain 70-15 / ATCC MYA-4617 / FGSC 8958) GN=MGG_03860 PE=3 SV=1	>tr|G4NHF4|G4NHF4_MAGO7 Alpha,alpha-trehalose-phosphate synthase (UDP-forming) OS=Magnaporthe oryzae (strain 70-15 / ATCC MYA-4617 / FGSC 8958) GN=MGG_03860 PE=3 SV=1	>tr|G4NHF4|G4NHF4_MAGO7 Alpha,alpha-trehalose-phosphate synthase (UDP-forming) OS=Magnaporthe oryzae (strain 70-15 / ATCC MYA-4617 / FGSC 8958) GN=MGG_03860 PE=3 SV=1;>tr|L7IAU6|L7IAU6_MAGOY Alpha,alpha-trehalose-phosphate synthase (UDP-forming) OS=Magnapo	GGRLLLISNRLPITIKRSDDGQYSFSMSSGG	146.21	_LPITIK(ac)R_	LPITIK(1)R	2	441.792	0.24261	71382000	21322000
>tr|G4N829|G4N829_MAGO7 60S ribosomal protein L29 OS=Magnaporthe oryzae (strain 70-15 / ATCC MYA-4617 / FGSC 8958) GN=MGG_06333 PE=4 SV=1;>tr|L7ILV6|L7ILV6_MAGOY 60S ribosomal protein L29 OS=Magnaporthe oryzae (strain Y34) GN=OOU_Y34scaffold00095g49 PE=4 SV=1;>tr|L7IUS6|L7IUS6_MAGOP 60S ribosomal protein L29 OS=Magnaporthe oryzae (strain P131) GN=OOW_P131scaffold01365g16 PE=4 SV=1	>tr|G4N829|G4N829_MAGO7 60S ribosomal protein L29 OS=Magnaporthe oryzae (strain 70-15 / ATCC MYA-4617 / FGSC 8958) GN=MGG_06333 PE=4 SV=1	>tr|G4N829|G4N829_MAGO7 60S ribosomal protein L29 OS=Magnaporthe oryzae (strain 70-15 / ATCC MYA-4617 / FGSC 8958) GN=MGG_06333 PE=4 SV=1	>tr|G4N829|G4N829_MAGO7 60S ribosomal protein L29 OS=Magnaporthe oryzae (strain 70-15 / ATCC MYA-4617 / FGSC 8958) GN=MGG_06333 PE=4 SV=1;>tr|L7ILV6|L7ILV6_MAGOY 60S ribosomal protein L29 OS=Magnaporthe oryzae (strain Y34) GN=OOU_Y34scaffold00095g49 PE=4 S	PKFRRNHRHALHGTAKAIKEFKEGKRETA__	108.93	_HALHGTAK(ac)AIK_	HALHGTAK(1)AIK	3	396.9	0.63004	70493000	71016000
>tr|G4NAY4|G4NAY4_MAGO7 Heat shock protein SSB1 OS=Magnaporthe oryzae (strain 70-15 / ATCC MYA-4617 / FGSC 8958) GN=MGG_11513 PE=3 SV=1;>tr|L7HZ72|L7HZ72_MAGOY Heat shock protein SSB1 OS=Magnaporthe oryzae (strain Y34) GN=OOU_Y34scaffold00669g1 PE=3 SV=1;>tr|L7J071|L7J071_MAGOP Heat shock protein SSB1 OS=Magnaporthe oryzae (strain P131) GN=OOW_P131scaffold01213g2 PE=3 SV=1	>tr|G4NAY4|G4NAY4_MAGO7 Heat shock protein SSB1 OS=Magnaporthe oryzae (strain 70-15 / ATCC MYA-4617 / FGSC 8958) GN=MGG_11513 PE=3 SV=1	>tr|G4NAY4|G4NAY4_MAGO7 Heat shock protein SSB1 OS=Magnaporthe oryzae (strain 70-15 / ATCC MYA-4617 / FGSC 8958) GN=MGG_11513 PE=3 SV=1	>tr|G4NAY4|G4NAY4_MAGO7 Heat shock protein SSB1 OS=Magnaporthe oryzae (strain 70-15 / ATCC MYA-4617 / FGSC 8958) GN=MGG_11513 PE=3 SV=1;>tr|L7HZ72|L7HZ72_MAGOY Heat shock protein SSB1 OS=Magnaporthe oryzae (strain Y34) GN=OOU_Y34scaffold00669g1 PE=3 SV=1;>	SLFDGEDFSLQITRAKFEELNQTAFKGTLDP	126.12	_AK(ac)FEELNQTAFK_	AK(1)FEELNQTAFK	2	734.378	-0.45374	68873000	48242000
>tr|L7HS09|L7HS09_MAGOY Uncharacterized protein OS=Magnaporthe oryzae (strain Y34) GN=OOU_Y34scaffold00890g2 PE=4 SV=1;>tr|L7IRE3|L7IRE3_MAGOP Uncharacterized protein OS=Magnaporthe oryzae (strain P131) GN=OOW_P131scaffold01810g5 PE=4 SV=1	>tr|L7HS09|L7HS09_MAGOY Uncharacterized protein OS=Magnaporthe oryzae (strain Y34) GN=OOU_Y34scaffold00890g2 PE=4 SV=1	>tr|L7HS09|L7HS09_MAGOY Uncharacterized protein OS=Magnaporthe oryzae (strain Y34) GN=OOU_Y34scaffold00890g2 PE=4 SV=1	>tr|L7HS09|L7HS09_MAGOY Uncharacterized protein OS=Magnaporthe oryzae (strain Y34) GN=OOU_Y34scaffold00890g2 PE=4 SV=1;>tr|L7IRE3|L7IRE3_MAGOP Uncharacterized protein OS=Magnaporthe oryzae (strain P131) GN=OOW_P131scaffold01810g5 PE=4 SV=1	____MALTRAQIAAQKRPSPKNQAQLRPMLQ	35.006	_(ac)ALTRAQIAAQK(ac)R_	ALTRAQIAAQK(1)R	3	470.944	0.13896	68531000	0
>tr|G4MRY4|G4MRY4_MAGO7 Transketolase OS=Magnaporthe oryzae (strain 70-15 / ATCC MYA-4617 / FGSC 8958) GN=MGG_02471 PE=3 SV=1;>tr|L7HW12|L7HW12_MAGOY Transketolase OS=Magnaporthe oryzae (strain Y34) GN=OOU_Y34scaffold00725g26 PE=3 SV=1;>tr|L7JDL7|L7JDL7_MAGOP Transketolase OS=Magnaporthe oryzae (strain P131) GN=OOW_P131scaffold00400g13 PE=3 SV=1	>tr|G4MRY4|G4MRY4_MAGO7 Transketolase OS=Magnaporthe oryzae (strain 70-15 / ATCC MYA-4617 / FGSC 8958) GN=MGG_02471 PE=3 SV=1	>tr|G4MRY4|G4MRY4_MAGO7 Transketolase OS=Magnaporthe oryzae (strain 70-15 / ATCC MYA-4617 / FGSC 8958) GN=MGG_02471 PE=3 SV=1	>tr|G4MRY4|G4MRY4_MAGO7 Transketolase OS=Magnaporthe oryzae (strain 70-15 / ATCC MYA-4617 / FGSC 8958) GN=MGG_02471 PE=3 SV=1;>tr|L7HW12|L7HW12_MAGOY Transketolase OS=Magnaporthe oryzae (strain Y34) GN=OOU_Y34scaffold00725g26 PE=3 SV=1;>tr|L7JDL7|L7JDL7_MA	HEQFGLNRFGASGPYKDVYKKFEFTPEGIAK	70.622	_FGASGPYK(ac)DVYK_	FGASGPYK(1)DVYK	2	687.34	-0.40567	67256000	0
>tr|G4MR82|G4MR82_MAGO7 Glucose-6-phosphate 1-dehydrogenase OS=Magnaporthe oryzae (strain 70-15 / ATCC MYA-4617 / FGSC 8958) GN=MGG_09926 PE=3 SV=1;>tr|L7IJV6|L7IJV6_MAGOY Glucose-6-phosphate 1-dehydrogenase OS=Magnaporthe oryzae (strain Y34) GN=OOU_Y34scaffold00145g7 PE=3 SV=1;>tr|L7JCG5|L7JCG5_MAGOP Glucose-6-phosphate 1-dehydrogenase OS=Magnaporthe oryzae (strain P131) GN=OOW_P131scaffold00481…	>tr|G4MR82|G4MR82_MAGO7 Glucose-6-phosphate 1-dehydrogenase OS=Magnaporthe oryzae (strain 70-15 / ATCC MYA-4617 / FGSC 8958) GN=MGG_09926 PE=3 SV=1	>tr|G4MR82|G4MR82_MAGO7 Glucose-6-phosphate 1-dehydrogenase OS=Magnaporthe oryzae (strain 70-15 / ATCC MYA-4617 / FGSC 8958) GN=MGG_09926 PE=3 SV=1	>tr|G4MR82|G4MR82_MAGO7 Glucose-6-phosphate 1-dehydrogenase OS=Magnaporthe oryzae (strain 70-15 / ATCC MYA-4617 / FGSC 8958) GN=MGG_09926 PE=3 SV=1;>tr|L7IJV6|L7IJV6_MAGOY Glucose-6-phosphate 1-dehydrogenase OS=Magnaporthe oryzae (strain Y34) GN=OOU_Y34sca	RCCYPTRGIARVIVEKPFGKDLASSRELQKS	84.213	_VIVEK(ac)PFGK_	VIVEK(1)PFGK	2	529.816	0.24382	66423000	35284000
>tr|G4NCV3|G4NCV3_MAGO7 C-1-tetrahydrofolate synthase OS=Magnaporthe oryzae (strain 70-15 / ATCC MYA-4617 / FGSC 8958) GN=MGG_01014 PE=3 SV=1;>tr|L7IAC0|L7IAC0_MAGOY C-1-tetrahydrofolate synthase OS=Magnaporthe oryzae (strain Y34) GN=OOU_Y34scaffold00462g64 PE=3 SV=1;>tr|L7J1G4|L7J1G4_MAGOP C-1-tetrahydrofolate synthase OS=Magnaporthe oryzae (strain P131) GN=OOW_P131scaffold01132g22 PE=3 SV=1	>tr|G4NCV3|G4NCV3_MAGO7 C-1-tetrahydrofolate synthase OS=Magnaporthe oryzae (strain 70-15 / ATCC MYA-4617 / FGSC 8958) GN=MGG_01014 PE=3 SV=1	>tr|G4NCV3|G4NCV3_MAGO7 C-1-tetrahydrofolate synthase OS=Magnaporthe oryzae (strain 70-15 / ATCC MYA-4617 / FGSC 8958) GN=MGG_01014 PE=3 SV=1	>tr|G4NCV3|G4NCV3_MAGO7 C-1-tetrahydrofolate synthase OS=Magnaporthe oryzae (strain 70-15 / ATCC MYA-4617 / FGSC 8958) GN=MGG_01014 PE=3 SV=1;>tr|L7IAC0|L7IAC0_MAGOY C-1-tetrahydrofolate synthase OS=Magnaporthe oryzae (strain Y34) GN=OOU_Y34scaffold00462g6	DRHLRGITIGTAPTEKGQTRESGFDISVASE	114.69	_GITIGTAPTEK(ac)GQTR_	GITIGTAPTEK(1)GQTR	2	786.423	0.91683	66376000	24057000
>tr|G4N793|G4N793_MAGO7 Histone H3-like centromeric protein cse-4 OS=Magnaporthe oryzae (strain 70-15 / ATCC MYA-4617 / FGSC 8958) GN=MGG_06445 PE=4 SV=1;>tr|L7IF39|L7IF39_MAGOY Histone H3 OS=Magnaporthe oryzae (strain Y34) GN=OOU_Y34scaffold00247g12 PE=4 SV=1	>tr|G4N793|G4N793_MAGO7 Histone H3-like centromeric protein cse-4 OS=Magnaporthe oryzae (strain 70-15 / ATCC MYA-4617 / FGSC 8958) GN=MGG_06445 PE=4 SV=1	>tr|G4N793|G4N793_MAGO7 Histone H3-like centromeric protein cse-4 OS=Magnaporthe oryzae (strain 70-15 / ATCC MYA-4617 / FGSC 8958) GN=MGG_06445 PE=4 SV=1	>tr|G4N793|G4N793_MAGO7 Histone H3-like centromeric protein cse-4 OS=Magnaporthe oryzae (strain 70-15 / ATCC MYA-4617 / FGSC 8958) GN=MGG_06445 PE=4 SV=1;>tr|L7IF39|L7IF39_MAGOY Histone H3 OS=Magnaporthe oryzae (strain Y34) GN=OOU_Y34scaffold00247g12 PE=4	YRPGTLALREIRRYQKSTDLLMRKLPFARLV	110.66	_RYQK(ac)STDLLMR_	RYQK(1)STDLLMR	3	484.926	0.022516	65336000	0
>tr|G4MY97|G4MY97_MAGO7 Cell wall biogenesis protein phosphatase Ssd1 OS=Magnaporthe oryzae (strain 70-15 / ATCC MYA-4617 / FGSC 8958) GN=MGG_08084 PE=4 SV=1;>tr|L7I8L4|L7I8L4_MAGOY Uncharacterized protein OS=Magnaporthe oryzae (strain Y34) GN=OOU_Y34scaffold00492g8 PE=4 SV=1;>tr|L7JJE0|L7JJE0_MAGOP Uncharacterized protein OS=Magnaporthe oryzae (strain P131) GN=OOW_P131scaffold00264g8 PE=4 SV=1	>tr|G4MY97|G4MY97_MAGO7 Cell wall biogenesis protein phosphatase Ssd1 OS=Magnaporthe oryzae (strain 70-15 / ATCC MYA-4617 / FGSC 8958) GN=MGG_08084 PE=4 SV=1	>tr|G4MY97|G4MY97_MAGO7 Cell wall biogenesis protein phosphatase Ssd1 OS=Magnaporthe oryzae (strain 70-15 / ATCC MYA-4617 / FGSC 8958) GN=MGG_08084 PE=4 SV=1	>tr|G4MY97|G4MY97_MAGO7 Cell wall biogenesis protein phosphatase Ssd1 OS=Magnaporthe oryzae (strain 70-15 / ATCC MYA-4617 / FGSC 8958) GN=MGG_08084 PE=4 SV=1;>tr|L7I8L4|L7I8L4_MAGOY Uncharacterized protein OS=Magnaporthe oryzae (strain Y34) GN=OOU_Y34scaff	EKHMDYADRIFVACIKRWPITSLHPFGTLVE	157.52	_IFVACIK(ac)R_	IFVACIK(1)R	2	524.802	0.35097	65211000	14231000
>tr|G4NIU0|G4NIU0_MAGO7 Fatty acid synthase subunit alpha OS=Magnaporthe oryzae (strain 70-15 / ATCC MYA-4617 / FGSC 8958) GN=MGG_12154 PE=3 SV=1;>tr|L7IF18|L7IF18_MAGOY Fatty acid synthase subunit alpha reductase OS=Magnaporthe oryzae (strain Y34) GN=OOU_Y34scaffold00255g48 PE=3 SV=1;>tr|L7J9L1|L7J9L1_MAGOP Fatty acid synthase subunit alpha reductase OS=Magnaporthe oryzae (strain P131) GN=OOW_P1…	>tr|G4NIU0|G4NIU0_MAGO7 Fatty acid synthase subunit alpha OS=Magnaporthe oryzae (strain 70-15 / ATCC MYA-4617 / FGSC 8958) GN=MGG_12154 PE=3 SV=1	>tr|G4NIU0|G4NIU0_MAGO7 Fatty acid synthase subunit alpha OS=Magnaporthe oryzae (strain 70-15 / ATCC MYA-4617 / FGSC 8958) GN=MGG_12154 PE=3 SV=1	>tr|G4NIU0|G4NIU0_MAGO7 Fatty acid synthase subunit alpha OS=Magnaporthe oryzae (strain 70-15 / ATCC MYA-4617 / FGSC 8958) GN=MGG_12154 PE=3 SV=1;>tr|L7IF18|L7IF18_MAGOY Fatty acid synthase subunit alpha reductase OS=Magnaporthe oryzae (strain Y34) GN=OOU_	MTTLRKEIMEKSEVLKSVTKETSIEDKIVNG	72.006	_SEVLK(ac)SVTK_	SEVLK(1)SVTK	2	516.8	-0.38002	64926000	0
>tr|G4MTW6|G4MTW6_MAGO7 14-3-3 family protein OS=Magnaporthe oryzae (strain 70-15 / ATCC MYA-4617 / FGSC 8958) GN=MGG_01588 PE=3 SV=1;>tr|L7HQG4|L7HQG4_MAGOY DNA damage checkpoint protein rad24 OS=Magnaporthe oryzae (strain Y34) GN=OOU_Y34scaffold01008g11 PE=3 SV=1;>tr|L7JQN3|L7JQN3_MAGOP DNA damage checkpoint protein rad24 OS=Magnaporthe oryzae (strain P131) GN=OOW_P131scaffold00005g7 PE=3 SV=1	>tr|G4MTW6|G4MTW6_MAGO7 14-3-3 family protein OS=Magnaporthe oryzae (strain 70-15 / ATCC MYA-4617 / FGSC 8958) GN=MGG_01588 PE=3 SV=1	>tr|G4MTW6|G4MTW6_MAGO7 14-3-3 family protein OS=Magnaporthe oryzae (strain 70-15 / ATCC MYA-4617 / FGSC 8958) GN=MGG_01588 PE=3 SV=1	>tr|G4MTW6|G4MTW6_MAGO7 14-3-3 family protein OS=Magnaporthe oryzae (strain 70-15 / ATCC MYA-4617 / FGSC 8958) GN=MGG_01588 PE=3 SV=1;>tr|L7HQG4|L7HQG4_MAGOY DNA damage checkpoint protein rad24 OS=Magnaporthe oryzae (strain Y34) GN=OOU_Y34scaffold01008g11	AELAKICEDILSVLDKHLIPSAKSGESKVFY	81.723	_ICEDILSVLDK(ac)HLIPSAK_	ICEDILSVLDK(1)HLIPSAK	2	1047.07	0.93879	64785000	0
>tr|G4MKI9|G4MKI9_MAGO7 FK506-binding protein OS=Magnaporthe oryzae (strain 70-15 / ATCC MYA-4617 / FGSC 8958) GN=MGG_04476 PE=3 SV=1;>tr|L7HQ28|L7HQ28_MAGOY FK506-binding protein OS=Magnaporthe oryzae (strain Y34) GN=OOU_Y34scaffold01005g86 PE=3 SV=1;>tr|L7J2P5|L7J2P5_MAGOP FK506-binding protein OS=Magnaporthe oryzae (strain P131) GN=OOW_P131scaffold01147g6 PE=3 SV=1	>tr|G4MKI9|G4MKI9_MAGO7 FK506-binding protein OS=Magnaporthe oryzae (strain 70-15 / ATCC MYA-4617 / FGSC 8958) GN=MGG_04476 PE=3 SV=1	>tr|G4MKI9|G4MKI9_MAGO7 FK506-binding protein OS=Magnaporthe oryzae (strain 70-15 / ATCC MYA-4617 / FGSC 8958) GN=MGG_04476 PE=3 SV=1	>tr|G4MKI9|G4MKI9_MAGO7 FK506-binding protein OS=Magnaporthe oryzae (strain 70-15 / ATCC MYA-4617 / FGSC 8958) GN=MGG_04476 PE=3 SV=1;>tr|L7HQ28|L7HQ28_MAGOY FK506-binding protein OS=Magnaporthe oryzae (strain Y34) GN=OOU_Y34scaffold01005g86 PE=3 SV=1;>tr|	SDPSKSKKARQEAALKKLLAAANEEDSDEEM	105.2	_ARQEAALK(ac)K_	ARQEAALK(1)K	2	528.812	0.73465	64450000	396990000
>tr|D4NXC6|D4NXC6_MAGOR Ribosomal protein L30 OS=Magnaporthe oryzae PE=2 SV=1;>tr|G4NAV2|G4NAV2_MAGO7 60S ribosomal protein L30 OS=Magnaporthe oryzae (strain 70-15 / ATCC MYA-4617 / FGSC 8958) GN=MGG_03135 PE=3 SV=1;>tr|L7IGF7|L7IGF7_MAGOY 60S ribosomal protein L30 OS=Magnaporthe oryzae (strain Y34) GN=OOU_Y34scaffold00262g19 PE=3 SV=1;>tr|L7J8C9|L7J8C9_MAGOP 60S ribosomal protein L30 OS=Magnapor…	>tr|D4NXC6|D4NXC6_MAGOR Ribosomal protein L30 OS=Magnaporthe oryzae PE=2 SV=1	>tr|D4NXC6|D4NXC6_MAGOR Ribosomal protein L30 OS=Magnaporthe oryzae PE=2 SV=1	>tr|D4NXC6|D4NXC6_MAGOR Ribosomal protein L30 OS=Magnaporthe oryzae PE=2 SV=1;>tr|G4NAV2|G4NAV2_MAGO7 60S ribosomal protein L30 OS=Magnaporthe oryzae (strain 70-15 / ATCC MYA-4617 / FGSC 8958) GN=MGG_03135 PE=3 SV=1;>tr|L7IGF7|L7IGF7_MAGOY 60S ribosomal pr	HHFSGNNIELGTACGKLFRCGTMAILDAGDS	79.635	_TPVHHFSGNNIELGTACGK(ac)LFR_	TPVHHFSGNNIELGTACGK(1)LFR	4	625.066	0.042054	62879000	13356000
>tr|L7HTF4|L7HTF4_MAGOY Fructose-bisphosphate aldolase OS=Magnaporthe oryzae (strain Y34) GN=OOU_Y34scaffold00782g1 PE=4 SV=1;>tr|L7JRU2|L7JRU2_MAGOP Fructose-bisphosphate aldolase OS=Magnaporthe oryzae (strain P131) GN=OOW_P131scaffold00057g1 PE=4 SV=1;>tr|G4NDL4|G4NDL4_MAGO7 Fructose-bisphosphate aldolase 1 OS=Magnaporthe oryzae (strain 70-15 / ATCC MYA-4617 / FGSC 8958) GN=MGG_00223 PE=4 SV=1	>tr|L7HTF4|L7HTF4_MAGOY Fructose-bisphosphate aldolase OS=Magnaporthe oryzae (strain Y34) GN=OOU_Y34scaffold00782g1 PE=4 SV=1	>tr|L7HTF4|L7HTF4_MAGOY Fructose-bisphosphate aldolase OS=Magnaporthe oryzae (strain Y34) GN=OOU_Y34scaffold00782g1 PE=4 SV=1	>tr|L7HTF4|L7HTF4_MAGOY Fructose-bisphosphate aldolase OS=Magnaporthe oryzae (strain Y34) GN=OOU_Y34scaffold00782g1 PE=4 SV=1;>tr|L7JRU2|L7JRU2_MAGOP Fructose-bisphosphate aldolase OS=Magnaporthe oryzae (strain P131) GN=OOW_P131scaffold00057g1 PE=4 SV=1;>t	PIYGVPVVLHTDHCAKKLLPWLDGMLDADEA	85.937	_SIAPIYGVPVVLHTDHCAK(ac)K_	SIAPIYGVPVVLHTDHCAK(1)K	3	749.737	0.2689	62018000	4844500
>tr|G4ML82|G4ML82_MAGO7 ATP-citrate synthase subunit 1 OS=Magnaporthe oryzae (strain 70-15 / ATCC MYA-4617 / FGSC 8958) GN=MGG_06719 PE=4 SV=1;>tr|L7I5K1|L7I5K1_MAGOY ATP-citrate synthase subunit 1 OS=Magnaporthe oryzae (strain Y34) GN=OOU_Y34scaffold00534g8 PE=4 SV=1;>tr|L7JMC4|L7JMC4_MAGOP ATP-citrate synthase subunit 1 OS=Magnaporthe oryzae (strain P131) GN=OOW_P131scaffold00177g8 PE=4 SV=1	>tr|G4ML82|G4ML82_MAGO7 ATP-citrate synthase subunit 1 OS=Magnaporthe oryzae (strain 70-15 / ATCC MYA-4617 / FGSC 8958) GN=MGG_06719 PE=4 SV=1	>tr|G4ML82|G4ML82_MAGO7 ATP-citrate synthase subunit 1 OS=Magnaporthe oryzae (strain 70-15 / ATCC MYA-4617 / FGSC 8958) GN=MGG_06719 PE=4 SV=1	>tr|G4ML82|G4ML82_MAGO7 ATP-citrate synthase subunit 1 OS=Magnaporthe oryzae (strain 70-15 / ATCC MYA-4617 / FGSC 8958) GN=MGG_06719 PE=4 SV=1;>tr|L7I5K1|L7I5K1_MAGOY ATP-citrate synthase subunit 1 OS=Magnaporthe oryzae (strain Y34) GN=OOU_Y34scaffold00534	VLGRSIGLIAHYLDQKRLRTGLYRHPWDDIT	77.912	_SIGLIAHYLDQK(ac)R_	SIGLIAHYLDQK(1)R	2	778.433	-0.21766	61953000	6608400
>sp|A4QVR2|H2AZ_MAGO7 Histone H2A.Z OS=Magnaporthe oryzae (strain 70-15 / ATCC MYA-4617 / FGSC 8958) GN=HTZ1 PE=3 SV=1;>tr|L7IPA4|L7IPA4_MAGOY Histone H2A OS=Magnaporthe oryzae (strain Y34) GN=OOU_Y34scaffold00062g13 PE=3 SV=1;>tr|L7JGN1|L7JGN1_MAGOP Histone H2A OS=Magnaporthe oryzae (strain P131) GN=OOW_P131scaffold00365g4 PE=3 SV=1	>sp|A4QVR2|H2AZ_MAGO7 Histone H2A.Z OS=Magnaporthe oryzae (strain 70-15 / ATCC MYA-4617 / FGSC 8958) GN=HTZ1 PE=3 SV=1	>sp|A4QVR2|H2AZ_MAGO7 Histone H2A.Z OS=Magnaporthe oryzae (strain 70-15 / ATCC MYA-4617 / FGSC 8958) GN=HTZ1 PE=3 SV=1	>sp|A4QVR2|H2AZ_MAGO7 Histone H2A.Z OS=Magnaporthe oryzae (strain 70-15 / ATCC MYA-4617 / FGSC 8958) GN=HTZ1 PE=3 SV=1;>tr|L7IPA4|L7IPA4_MAGOY Histone H2A OS=Magnaporthe oryzae (strain Y34) GN=OOU_Y34scaffold00062g13 PE=3 SV=1;>tr|L7JGN1|L7JGN1_MAGOP Histo	____MAGGKGKSSGGKSSGGKTSGEGPKKQQ	121.28	_SSGGK(ac)SSGGK(ac)TSGEGPK_	SSGGK(1)SSGGK(1)TSGEGPK	2	796.382	0.17116	61521000	49860000
>sp|D4NXE7|RS3A_MAGO7 40S ribosomal protein S1 OS=Magnaporthe oryzae (strain 70-15 / ATCC MYA-4617 / FGSC 8958) GN=RPS1 PE=2 SV=2;>sp|L7IK19|RS3A_MAGOY 40S ribosomal protein S1 OS=Magnaporthe oryzae (strain Y34) GN=RPS1 PE=2 SV=1;>tr|L7JG87|L7JG87_MAGOP 40S ribosomal protein S1 OS=Magnaporthe oryzae (strain P131) GN=RPS1 PE=3 SV=1	>sp|D4NXE7|RS3A_MAGO7 40S ribosomal protein S1 OS=Magnaporthe oryzae (strain 70-15 / ATCC MYA-4617 / FGSC 8958) GN=RPS1 PE=2 SV=2	>sp|D4NXE7|RS3A_MAGO7 40S ribosomal protein S1 OS=Magnaporthe oryzae (strain 70-15 / ATCC MYA-4617 / FGSC 8958) GN=RPS1 PE=2 SV=2	>sp|D4NXE7|RS3A_MAGO7 40S ribosomal protein S1 OS=Magnaporthe oryzae (strain 70-15 / ATCC MYA-4617 / FGSC 8958) GN=RPS1 PE=2 SV=2;>sp|L7IK19|RS3A_MAGOY 40S ribosomal protein S1 OS=Magnaporthe oryzae (strain Y34) GN=RPS1 PE=2 SV=1;>tr|L7JG87|L7JG87_MAGOP 40	YGIKAPAPFNIRDVGKTLVNRSSGMKNANDA	117.89	_DVGK(ac)TLVNR_	DVGK(1)TLVNR	2	522.296	0.47436	60297000	27611000
>tr|G4N184|G4N184_MAGO7 Cell division control protein 12 OS=Magnaporthe oryzae (strain 70-15 / ATCC MYA-4617 / FGSC 8958) GN=MGG_07466 PE=3 SV=1;>tr|L7I4H5|L7I4H5_MAGOY Cell division control protein 12 OS=Magnaporthe oryzae (strain Y34) GN=OOU_Y34scaffold00552g74 PE=3 SV=1;>tr|L7JCM1|L7JCM1_MAGOP Cell division control protein 12 OS=Magnaporthe oryzae (strain P131) GN=OOW_P131scaffold00472g7 PE=3 …	>tr|G4N184|G4N184_MAGO7 Cell division control protein 12 OS=Magnaporthe oryzae (strain 70-15 / ATCC MYA-4617 / FGSC 8958) GN=MGG_07466 PE=3 SV=1	>tr|G4N184|G4N184_MAGO7 Cell division control protein 12 OS=Magnaporthe oryzae (strain 70-15 / ATCC MYA-4617 / FGSC 8958) GN=MGG_07466 PE=3 SV=1	>tr|G4N184|G4N184_MAGO7 Cell division control protein 12 OS=Magnaporthe oryzae (strain 70-15 / ATCC MYA-4617 / FGSC 8958) GN=MGG_07466 PE=3 SV=1;>tr|L7I4H5|L7I4H5_MAGOY Cell division control protein 12 OS=Magnaporthe oryzae (strain Y34) GN=OOU_Y34scaffold0	DKTVEIEITKAELEEKFFKVRLTVIDTPGFG	89.247	_AELEEK(ac)FFK_	AELEEK(1)FFK	2	591.806	-0.38139	58690000	38780000
>tr|G4N745|G4N745_MAGO7 Acetyl-CoA acetyltransferase OS=Magnaporthe oryzae (strain 70-15 / ATCC MYA-4617 / FGSC 8958) GN=MGG_13499 PE=3 SV=1;>tr|L7I081|L7I081_MAGOY Acetyl-CoA acetyltransferase OS=Magnaporthe oryzae (strain Y34) GN=OOU_Y34scaffold00654g21 PE=3 SV=1;>tr|L7IXP2|L7IXP2_MAGOP Acetyl-CoA acetyltransferase OS=Magnaporthe oryzae (strain P131) GN=OOW_P131scaffold01320g21 PE=3 SV=1	>tr|G4N745|G4N745_MAGO7 Acetyl-CoA acetyltransferase OS=Magnaporthe oryzae (strain 70-15 / ATCC MYA-4617 / FGSC 8958) GN=MGG_13499 PE=3 SV=1	>tr|G4N745|G4N745_MAGO7 Acetyl-CoA acetyltransferase OS=Magnaporthe oryzae (strain 70-15 / ATCC MYA-4617 / FGSC 8958) GN=MGG_13499 PE=3 SV=1	>tr|G4N745|G4N745_MAGO7 Acetyl-CoA acetyltransferase OS=Magnaporthe oryzae (strain 70-15 / ATCC MYA-4617 / FGSC 8958) GN=MGG_13499 PE=3 SV=1;>tr|L7I081|L7I081_MAGOY Acetyl-CoA acetyltransferase OS=Magnaporthe oryzae (strain Y34) GN=OOU_Y34scaffold00654g21	LSREAQDEYAIKCYQKAQAATEAGVFKAEIA	123.38	_CYQK(ac)AQAATEAGVFK_	CYQK(1)AQAATEAGVFK	2	857.417	-1.6338	57046000	29274000
>sp|L7I1W3|H2B_MAGOY Histone H2B OS=Magnaporthe oryzae (strain Y34) GN=HTB1 PE=2 SV=1;>sp|P0CT13|H2B_MAGO7 Histone H2B OS=Magnaporthe oryzae (strain 70-15 / ATCC MYA-4617 / FGSC 8958) GN=HTB1 PE=3 SV=1;>tr|L7IUS7|L7IUS7_MAGOP Histone H2B OS=Magnaporthe oryzae (strain P131) GN=OOW_P131scaffold01337g49 PE=3 SV=1	>sp|L7I1W3|H2B_MAGOY Histone H2B OS=Magnaporthe oryzae (strain Y34) GN=HTB1 PE=2 SV=1	>sp|L7I1W3|H2B_MAGOY Histone H2B OS=Magnaporthe oryzae (strain Y34) GN=HTB1 PE=2 SV=1	>sp|L7I1W3|H2B_MAGOY Histone H2B OS=Magnaporthe oryzae (strain Y34) GN=HTB1 PE=2 SV=1;>sp|P0CT13|H2B_MAGO7 Histone H2B OS=Magnaporthe oryzae (strain 70-15 / ATCC MYA-4617 / FGSC 8958) GN=HTB1 PE=3 SV=1;>tr|L7IUS7|L7IUS7_MAGOP Histone H2B OS=Magnaporthe ory	EIQTSVRLILPGELAKHAVSEGTKAVTKYSS	142.01	_LILPGELAK(ac)HAVSEGTK_	LILPGELAK(1)HAVSEGTK	3	602.344	0.30149	56282000	26787000
>tr|G5EHP6|G5EHP6_MAGO7 26S proteasome regulatory subunit RPN5 OS=Magnaporthe oryzae (strain 70-15 / ATCC MYA-4617 / FGSC 8958) GN=MGCH7_ch7g327 PE=4 SV=1;>tr|L7HZM6|L7HZM6_MAGOY 26S proteasome regulatory subunit RPN5 OS=Magnaporthe oryzae (strain Y34) GN=OOU_Y34scaffold00666g211 PE=4 SV=1;>tr|L7J656|L7J656_MAGOP 26S proteasome regulatory subunit RPN5 OS=Magnaporthe oryzae (strain P131) GN=OOW_P1…	>tr|G5EHP6|G5EHP6_MAGO7 26S proteasome regulatory subunit RPN5 OS=Magnaporthe oryzae (strain 70-15 / ATCC MYA-4617 / FGSC 8958) GN=MGCH7_ch7g327 PE=4 SV=1	>tr|G5EHP6|G5EHP6_MAGO7 26S proteasome regulatory subunit RPN5 OS=Magnaporthe oryzae (strain 70-15 / ATCC MYA-4617 / FGSC 8958) GN=MGCH7_ch7g327 PE=4 SV=1	>tr|G5EHP6|G5EHP6_MAGO7 26S proteasome regulatory subunit RPN5 OS=Magnaporthe oryzae (strain 70-15 / ATCC MYA-4617 / FGSC 8958) GN=MGCH7_ch7g327 PE=4 SV=1;>tr|L7HZM6|L7HZM6_MAGOY 26S proteasome regulatory subunit RPN5 OS=Magnaporthe oryzae (strain Y34) GN=	MANIQPGAKGKGQGEKAPSTRVK________	68.463	_GKGQGEK(ac)APSTR_	GKGQGEK(1)APSTR	3	419.89	-0.71171	54817000	30552000
>tr|G4NAC6|G4NAC6_MAGO7 RCM-1 OS=Magnaporthe oryzae (strain 70-15 / ATCC MYA-4617 / FGSC 8958) GN=MGG_03196 PE=4 SV=1;>tr|L7HU12|L7HU12_MAGOY Uncharacterized protein OS=Magnaporthe oryzae (strain Y34) GN=OOU_Y34scaffold00765g4 PE=4 SV=1;>tr|L7IZZ9|L7IZZ9_MAGOP Uncharacterized protein OS=Magnaporthe oryzae (strain P131) GN=OOW_P131scaffold01199g50 PE=4 SV=1	>tr|G4NAC6|G4NAC6_MAGO7 RCM-1 OS=Magnaporthe oryzae (strain 70-15 / ATCC MYA-4617 / FGSC 8958) GN=MGG_03196 PE=4 SV=1	>tr|G4NAC6|G4NAC6_MAGO7 RCM-1 OS=Magnaporthe oryzae (strain 70-15 / ATCC MYA-4617 / FGSC 8958) GN=MGG_03196 PE=4 SV=1	>tr|G4NAC6|G4NAC6_MAGO7 RCM-1 OS=Magnaporthe oryzae (strain 70-15 / ATCC MYA-4617 / FGSC 8958) GN=MGG_03196 PE=4 SV=1;>tr|L7HU12|L7HU12_MAGOY Uncharacterized protein OS=Magnaporthe oryzae (strain Y34) GN=OOU_Y34scaffold00765g4 PE=4 SV=1;>tr|L7IZZ9|L7IZZ9_M	GPKRMREWEDEPTSAKKPASDENRARLEDMR	126	_EWEDEPTSAK(ac)KPASDENR_	EWEDEPTSAK(0.99)K(0.01)PASDENR	3	710.991	-0.30696	53580000	75897000
>tr|G4N028|G4N028_MAGO7 Uncharacterized protein OS=Magnaporthe oryzae (strain 70-15 / ATCC MYA-4617 / FGSC 8958) GN=MGG_06189 PE=4 SV=1;>tr|L7IIZ6|L7IIZ6_MAGOY Uncharacterized protein OS=Magnaporthe oryzae (strain Y34) GN=OOU_Y34scaffold00192g52 PE=4 SV=1;>tr|L7JC85|L7JC85_MAGOP Uncharacterized protein OS=Magnaporthe oryzae (strain P131) GN=OOW_P131scaffold00455g54 PE=4 SV=1	>tr|G4N028|G4N028_MAGO7 Uncharacterized protein OS=Magnaporthe oryzae (strain 70-15 / ATCC MYA-4617 / FGSC 8958) GN=MGG_06189 PE=4 SV=1	>tr|G4N028|G4N028_MAGO7 Uncharacterized protein OS=Magnaporthe oryzae (strain 70-15 / ATCC MYA-4617 / FGSC 8958) GN=MGG_06189 PE=4 SV=1	>tr|G4N028|G4N028_MAGO7 Uncharacterized protein OS=Magnaporthe oryzae (strain 70-15 / ATCC MYA-4617 / FGSC 8958) GN=MGG_06189 PE=4 SV=1;>tr|L7IIZ6|L7IIZ6_MAGOY Uncharacterized protein OS=Magnaporthe oryzae (strain Y34) GN=OOU_Y34scaffold00192g52 PE=4 SV=1;	NIDINNNQRLQKFTSKLESVSTSFKASVNGL	166.48	_FTSK(ac)LESVSTSFK_	FTSK(1)LESVSTSFK	2	751.89	0.033556	53325000	66023000
>tr|G4MKI9|G4MKI9_MAGO7 FK506-binding protein OS=Magnaporthe oryzae (strain 70-15 / ATCC MYA-4617 / FGSC 8958) GN=MGG_04476 PE=3 SV=1;>tr|L7HQ28|L7HQ28_MAGOY FK506-binding protein OS=Magnaporthe oryzae (strain Y34) GN=OOU_Y34scaffold01005g86 PE=3 SV=1;>tr|L7J2P5|L7J2P5_MAGOP FK506-binding protein OS=Magnaporthe oryzae (strain P131) GN=OOW_P131scaffold01147g6 PE=3 SV=1	>tr|G4MKI9|G4MKI9_MAGO7 FK506-binding protein OS=Magnaporthe oryzae (strain 70-15 / ATCC MYA-4617 / FGSC 8958) GN=MGG_04476 PE=3 SV=1	>tr|G4MKI9|G4MKI9_MAGO7 FK506-binding protein OS=Magnaporthe oryzae (strain 70-15 / ATCC MYA-4617 / FGSC 8958) GN=MGG_04476 PE=3 SV=1	>tr|G4MKI9|G4MKI9_MAGO7 FK506-binding protein OS=Magnaporthe oryzae (strain 70-15 / ATCC MYA-4617 / FGSC 8958) GN=MGG_04476 PE=3 SV=1;>tr|L7HQ28|L7HQ28_MAGOY FK506-binding protein OS=Magnaporthe oryzae (strain Y34) GN=OOU_Y34scaffold01005g86 PE=3 SV=1;>tr|	EMADAGSKSKKSKKGKAPATKDNDEDSEDED	175.91	_KGK(ac)APATK_	K(0.003)GK(0.997)APATK	2	421.758	-0.20836	53231000	33691000
>tr|G4MRY4|G4MRY4_MAGO7 Transketolase OS=Magnaporthe oryzae (strain 70-15 / ATCC MYA-4617 / FGSC 8958) GN=MGG_02471 PE=3 SV=1;>tr|L7HW12|L7HW12_MAGOY Transketolase OS=Magnaporthe oryzae (strain Y34) GN=OOU_Y34scaffold00725g26 PE=3 SV=1;>tr|L7JDL7|L7JDL7_MAGOP Transketolase OS=Magnaporthe oryzae (strain P131) GN=OOW_P131scaffold00400g13 PE=3 SV=1	>tr|G4MRY4|G4MRY4_MAGO7 Transketolase OS=Magnaporthe oryzae (strain 70-15 / ATCC MYA-4617 / FGSC 8958) GN=MGG_02471 PE=3 SV=1	>tr|G4MRY4|G4MRY4_MAGO7 Transketolase OS=Magnaporthe oryzae (strain 70-15 / ATCC MYA-4617 / FGSC 8958) GN=MGG_02471 PE=3 SV=1	>tr|G4MRY4|G4MRY4_MAGO7 Transketolase OS=Magnaporthe oryzae (strain 70-15 / ATCC MYA-4617 / FGSC 8958) GN=MGG_02471 PE=3 SV=1;>tr|L7HW12|L7HW12_MAGOY Transketolase OS=Magnaporthe oryzae (strain Y34) GN=OOU_Y34scaffold00725g26 PE=3 SV=1;>tr|L7JDL7|L7JDL7_MA	GSTQQGTHGVHGSPLKADDLKQLKEKFGFNP	99.711	_TIIGFGSTQQGTHGVHGSPLK(ac)ADDLK_	TIIGFGSTQQGTHGVHGSPLK(1)ADDLK	3	902.8	0.73664	52405000	0
>tr|D4NXB5|D4NXB5_MAGOR 60S ribosomal protein L17 OS=Magnaporthe oryzae PE=2 SV=1;>tr|G4MPE2|G4MPE2_MAGO7 60S ribosomal protein L17 OS=Magnaporthe oryzae (strain 70-15 / ATCC MYA-4617 / FGSC 8958) GN=MGG_09194 PE=3 SV=1;>tr|L7IDV3|L7IDV3_MAGOY 60S ribosomal protein L17 OS=Magnaporthe oryzae (strain Y34) GN=OOU_Y34scaffold00283g98 PE=3 SV=1;>tr|L7JJR4|L7JJR4_MAGOP 60S ribosomal protein L17 OS=Magn…	>tr|D4NXB5|D4NXB5_MAGOR 60S ribosomal protein L17 OS=Magnaporthe oryzae PE=2 SV=1	>tr|D4NXB5|D4NXB5_MAGOR 60S ribosomal protein L17 OS=Magnaporthe oryzae PE=2 SV=1	>tr|D4NXB5|D4NXB5_MAGOR 60S ribosomal protein L17 OS=Magnaporthe oryzae PE=2 SV=1;>tr|G4MPE2|G4MPE2_MAGO7 60S ribosomal protein L17 OS=Magnaporthe oryzae (strain 70-15 / ATCC MYA-4617 / FGSC 8958) GN=MGG_09194 PE=3 SV=1;>tr|L7IDV3|L7IDV3_MAGOY 60S ribosoma	GSTGRCAQGKQFGVSKARWPTKSAEFLLGLL	104.06	_QFGVSK(ac)AR_	QFGVSK(1)AR	2	467.759	0.61205	52193000	0
>tr|L7I9Z0|L7I9Z0_MAGOY Outer mitochondrial membrane protein porin OS=Magnaporthe oryzae (strain Y34) GN=OOU_Y34scaffold00462g13 PE=4 SV=1;>tr|L7JP39|L7JP39_MAGOP Outer mitochondrial membrane protein porin OS=Magnaporthe oryzae (strain P131) GN=OOW_P131scaffold00114g16 PE=4 SV=1;>tr|G4ND56|G4ND56_MAGO7 Mitochondrial outer membrane protein porin OS=Magnaporthe oryzae (strain 70-15 / ATCC MYA-4617 …	>tr|L7I9Z0|L7I9Z0_MAGOY Outer mitochondrial membrane protein porin OS=Magnaporthe oryzae (strain Y34) GN=OOU_Y34scaffold00462g13 PE=4 SV=1	>tr|L7I9Z0|L7I9Z0_MAGOY Outer mitochondrial membrane protein porin OS=Magnaporthe oryzae (strain Y34) GN=OOU_Y34scaffold00462g13 PE=4 SV=1	>tr|L7I9Z0|L7I9Z0_MAGOY Outer mitochondrial membrane protein porin OS=Magnaporthe oryzae (strain Y34) GN=OOU_Y34scaffold00462g13 PE=4 SV=1;>tr|L7JP39|L7JP39_MAGOP Outer mitochondrial membrane protein porin OS=Magnaporthe oryzae (strain P131) GN=OOW_P131sca	GTLEVKSKTPNNVDFKVKGKSTHEGATSGSL	91.549	_TPNNVDFK(ac)VK_	TPNNVDFK(1)VK	2	602.322	1.4368	51887000	24567000
>tr|G4NHF4|G4NHF4_MAGO7 Alpha,alpha-trehalose-phosphate synthase (UDP-forming) OS=Magnaporthe oryzae (strain 70-15 / ATCC MYA-4617 / FGSC 8958) GN=MGG_03860 PE=3 SV=1;>tr|L7IAU6|L7IAU6_MAGOY Alpha,alpha-trehalose-phosphate synthase (UDP-forming) OS=Magnaporthe oryzae (strain Y34) GN=OOU_Y34scaffold00487g17 PE=3 SV=1;>tr|L7IW45|L7IW45_MAGOP Alpha,alpha-trehalose-phosphate synthase (UDP-forming) OS…	>tr|G4NHF4|G4NHF4_MAGO7 Alpha,alpha-trehalose-phosphate synthase (UDP-forming) OS=Magnaporthe oryzae (strain 70-15 / ATCC MYA-4617 / FGSC 8958) GN=MGG_03860 PE=3 SV=1	>tr|G4NHF4|G4NHF4_MAGO7 Alpha,alpha-trehalose-phosphate synthase (UDP-forming) OS=Magnaporthe oryzae (strain 70-15 / ATCC MYA-4617 / FGSC 8958) GN=MGG_03860 PE=3 SV=1	>tr|G4NHF4|G4NHF4_MAGO7 Alpha,alpha-trehalose-phosphate synthase (UDP-forming) OS=Magnaporthe oryzae (strain 70-15 / ATCC MYA-4617 / FGSC 8958) GN=MGG_03860 PE=3 SV=1;>tr|L7IAU6|L7IAU6_MAGOY Alpha,alpha-trehalose-phosphate synthase (UDP-forming) OS=Magnapo	RFVTVGAFPIGIDPEKFVEGLQKPKVQQRIA	103.95	_FVTVGAFPIGIDPEK(ac)FVEGLQKPK_	FVTVGAFPIGIDPEK(0.999)FVEGLQK(0.001)PK	4	665.369	-0.048383	51602000	0
>sp|A4QYM6|DRS1_MAGO7 ATP-dependent RNA helicase DRS1 OS=Magnaporthe oryzae (strain 70-15 / ATCC MYA-4617 / FGSC 8958) GN=DRS1 PE=3 SV=1;>tr|L7IGN0|L7IGN0_MAGOY ATP-dependent RNA helicase drs-1 OS=Magnaporthe oryzae (strain Y34) GN=OOU_Y34scaffold00257g17 PE=3 SV=1;>tr|L7J6D4|L7J6D4_MAGOP ATP-dependent RNA helicase drs-1 OS=Magnaporthe oryzae (strain P131) GN=OOW_P131scaffold00984g36 PE=3 SV=1	>sp|A4QYM6|DRS1_MAGO7 ATP-dependent RNA helicase DRS1 OS=Magnaporthe oryzae (strain 70-15 / ATCC MYA-4617 / FGSC 8958) GN=DRS1 PE=3 SV=1	>sp|A4QYM6|DRS1_MAGO7 ATP-dependent RNA helicase DRS1 OS=Magnaporthe oryzae (strain 70-15 / ATCC MYA-4617 / FGSC 8958) GN=DRS1 PE=3 SV=1	>sp|A4QYM6|DRS1_MAGO7 ATP-dependent RNA helicase DRS1 OS=Magnaporthe oryzae (strain 70-15 / ATCC MYA-4617 / FGSC 8958) GN=DRS1 PE=3 SV=1;>tr|L7IGN0|L7IGN0_MAGOY ATP-dependent RNA helicase drs-1 OS=Magnaporthe oryzae (strain Y34) GN=OOU_Y34scaffold00257g17	RVGLNKPVRLMVDSQKKTVVTLTQEFVRLRP	114.93	_LMVDSQK(ac)K_	LMVDSQK(1)K	1	990.529	0.38231	49786000	0
>tr|D4NXC5|D4NXC5_MAGOR Eukaryotic translation initiation factor 5A OS=Magnaporthe oryzae PE=2 SV=1;>tr|G4N4U7|G4N4U7_MAGO7 Eukaryotic translation initiation factor 5A OS=Magnaporthe oryzae (strain 70-15 / ATCC MYA-4617 / FGSC 8958) GN=MGG_16739 PE=3 SV=1;>tr|L7I9L1|L7I9L1_MAGOY Eukaryotic translation initiation factor 5A OS=Magnaporthe oryzae (strain Y34) GN=OOU_Y34scaffold00464g25 PE=3 SV=1;>tr…	>tr|D4NXC5|D4NXC5_MAGOR Eukaryotic translation initiation factor 5A OS=Magnaporthe oryzae PE=2 SV=1	>tr|D4NXC5|D4NXC5_MAGOR Eukaryotic translation initiation factor 5A OS=Magnaporthe oryzae PE=2 SV=1	>tr|D4NXC5|D4NXC5_MAGOR Eukaryotic translation initiation factor 5A OS=Magnaporthe oryzae PE=2 SV=1;>tr|G4N4U7|G4N4U7_MAGO7 Eukaryotic translation initiation factor 5A OS=Magnaporthe oryzae (strain 70-15 / ATCC MYA-4617 / FGSC 8958) GN=MGG_16739 PE=3 SV=1;	VIKGRPCKIVDMSTSKTGKHGHAKVHLVAID	119.76	_IVDMSTSK(ac)TGK_	IVDMSTSK(1)TGK	2	604.813	0.068085	48442000	20386000
>tr|G4MLM8|G4MLM8_MAGO7 Heat shock protein 90 OS=Magnaporthe oryzae (strain 70-15 / ATCC MYA-4617 / FGSC 8958) GN=MGG_06759 PE=3 SV=1;>tr|L7I7P6|L7I7P6_MAGOY Heat shock protein 80 OS=Magnaporthe oryzae (strain Y34) GN=OOU_Y34scaffold00534g52 PE=3 SV=1;>tr|L7JM28|L7JM28_MAGOP Heat shock protein 80 OS=Magnaporthe oryzae (strain P131) GN=OOW_P131scaffold00177g52 PE=3 SV=1	>tr|G4MLM8|G4MLM8_MAGO7 Heat shock protein 90 OS=Magnaporthe oryzae (strain 70-15 / ATCC MYA-4617 / FGSC 8958) GN=MGG_06759 PE=3 SV=1	>tr|G4MLM8|G4MLM8_MAGO7 Heat shock protein 90 OS=Magnaporthe oryzae (strain 70-15 / ATCC MYA-4617 / FGSC 8958) GN=MGG_06759 PE=3 SV=1	>tr|G4MLM8|G4MLM8_MAGO7 Heat shock protein 90 OS=Magnaporthe oryzae (strain 70-15 / ATCC MYA-4617 / FGSC 8958) GN=MGG_06759 PE=3 SV=1;>tr|L7I7P6|L7I7P6_MAGOY Heat shock protein 80 OS=Magnaporthe oryzae (strain Y34) GN=OOU_Y34scaffold00534g52 PE=3 SV=1;>tr|	KNVLGDKVEKVVVSHKLVGAPCAIRTGQFGW	82.651	_VVVSHK(ac)LVGAPCAIR_	VVVSHK(1)LVGAPCAIR	3	549.984	0.18237	47556000	9582300
>tr|G4N9G9|G4N9G9_MAGO7 Chorismate synthase OS=Magnaporthe oryzae (strain 70-15 / ATCC MYA-4617 / FGSC 8958) GN=MGG_03281 PE=3 SV=1;>tr|L7HUE1|L7HUE1_MAGOY Chorismate synthase OS=Magnaporthe oryzae (strain Y34) GN=OOU_Y34scaffold00765g106 PE=3 SV=1;>tr|L7JGR9|L7JGR9_MAGOP Chorismate synthase OS=Magnaporthe oryzae (strain P131) GN=OOW_P131scaffold00317g25 PE=3 SV=1	>tr|G4N9G9|G4N9G9_MAGO7 Chorismate synthase OS=Magnaporthe oryzae (strain 70-15 / ATCC MYA-4617 / FGSC 8958) GN=MGG_03281 PE=3 SV=1	>tr|G4N9G9|G4N9G9_MAGO7 Chorismate synthase OS=Magnaporthe oryzae (strain 70-15 / ATCC MYA-4617 / FGSC 8958) GN=MGG_03281 PE=3 SV=1	>tr|G4N9G9|G4N9G9_MAGO7 Chorismate synthase OS=Magnaporthe oryzae (strain 70-15 / ATCC MYA-4617 / FGSC 8958) GN=MGG_03281 PE=3 SV=1;>tr|L7HUE1|L7HUE1_MAGOY Chorismate synthase OS=Magnaporthe oryzae (strain Y34) GN=OOU_Y34scaffold00765g106 PE=3 SV=1;>tr|L7J	DAEASAKMRDYIAGFKDRNDSIGGTVHCVIR	101.65	_MRDYIAGFK(ac)DR_	MRDYIAGFK(1)DR	2	707.351	0.75119	47090000	22021000
>tr|G4MMD0|G4MMD0_MAGO7 Uncharacterized protein OS=Magnaporthe oryzae (strain 70-15 / ATCC MYA-4617 / FGSC 8958) GN=MGG_01988 PE=4 SV=1;>tr|L7HUQ9|L7HUQ9_MAGOY Uncharacterized protein OS=Magnaporthe oryzae (strain Y34) GN=OOU_Y34scaffold00767g25 PE=4 SV=1;>tr|L7J0R1|L7J0R1_MAGOP Uncharacterized protein OS=Magnaporthe oryzae (strain P131) GN=OOW_P131scaffold01155g25 PE=4 SV=1	>tr|G4MMD0|G4MMD0_MAGO7 Uncharacterized protein OS=Magnaporthe oryzae (strain 70-15 / ATCC MYA-4617 / FGSC 8958) GN=MGG_01988 PE=4 SV=1	>tr|G4MMD0|G4MMD0_MAGO7 Uncharacterized protein OS=Magnaporthe oryzae (strain 70-15 / ATCC MYA-4617 / FGSC 8958) GN=MGG_01988 PE=4 SV=1	>tr|G4MMD0|G4MMD0_MAGO7 Uncharacterized protein OS=Magnaporthe oryzae (strain 70-15 / ATCC MYA-4617 / FGSC 8958) GN=MGG_01988 PE=4 SV=1;>tr|L7HUQ9|L7HUQ9_MAGOY Uncharacterized protein OS=Magnaporthe oryzae (strain Y34) GN=OOU_Y34scaffold00767g25 PE=4 SV=1;	TALDCKDLSEHKQAIKALIGARFDAATANLM	107.21	_QAIK(ac)ALIGAR_	QAIK(1)ALIGAR	2	541.838	-0.28785	46343000	29702000
>tr|G4N0P3|G4N0P3_MAGO7 Uncharacterized protein OS=Magnaporthe oryzae (strain 70-15 / ATCC MYA-4617 / FGSC 8958) GN=MGG_07402 PE=4 SV=1;>tr|L7IKP4|L7IKP4_MAGOY Uncharacterized protein OS=Magnaporthe oryzae (strain Y34) GN=OOU_Y34scaffold00136g2 PE=4 SV=1;>tr|L7IS10|L7IS10_MAGOP Uncharacterized protein OS=Magnaporthe oryzae (strain P131) GN=OOW_P131scaffold01640g2 PE=4 SV=1	>tr|G4N0P3|G4N0P3_MAGO7 Uncharacterized protein OS=Magnaporthe oryzae (strain 70-15 / ATCC MYA-4617 / FGSC 8958) GN=MGG_07402 PE=4 SV=1	>tr|G4N0P3|G4N0P3_MAGO7 Uncharacterized protein OS=Magnaporthe oryzae (strain 70-15 / ATCC MYA-4617 / FGSC 8958) GN=MGG_07402 PE=4 SV=1	>tr|G4N0P3|G4N0P3_MAGO7 Uncharacterized protein OS=Magnaporthe oryzae (strain 70-15 / ATCC MYA-4617 / FGSC 8958) GN=MGG_07402 PE=4 SV=1;>tr|L7IKP4|L7IKP4_MAGOY Uncharacterized protein OS=Magnaporthe oryzae (strain Y34) GN=OOU_Y34scaffold00136g2 PE=4 SV=1;>	KPVLSREQVWRALQIKVREPSLFVPVITSCA	138.62	_ALQIK(ac)VR_	ALQIK(1)VR	2	435.282	0.3608	46134000	17686000
>tr|G4NLV8|G4NLV8_MAGO7 Glucosamine 6-phosphate acetyltransferase OS=Magnaporthe oryzae (strain 70-15 / ATCC MYA-4617 / FGSC 8958) GN=MGG_02834 PE=4 SV=1	>tr|G4NLV8|G4NLV8_MAGO7 Glucosamine 6-phosphate acetyltransferase OS=Magnaporthe oryzae (strain 70-15 / ATCC MYA-4617 / FGSC 8958) GN=MGG_02834 PE=4 SV=1	>tr|G4NLV8|G4NLV8_MAGO7 Glucosamine 6-phosphate acetyltransferase OS=Magnaporthe oryzae (strain 70-15 / ATCC MYA-4617 / FGSC 8958) GN=MGG_02834 PE=4 SV=1	>tr|G4NLV8|G4NLV8_MAGO7 Glucosamine 6-phosphate acetyltransferase OS=Magnaporthe oryzae (strain 70-15 / ATCC MYA-4617 / FGSC 8958) GN=MGG_02834 PE=4 SV=1	HSLASVGHIEDIAVAKDQQGKKLGLRIIQAL	63.122	_IIHSLASVGHIEDIAVAK(ac)DQQGK_	IIHSLASVGHIEDIAVAK(1)DQQGK	3	824.447	0.31148	45604000	11417000
>tr|G4NCH1|G4NCH1_MAGO7 ThiJ/PfpI family protein OS=Magnaporthe oryzae (strain 70-15 / ATCC MYA-4617 / FGSC 8958) GN=MGG_01085 PE=4 SV=1;>tr|L7IMY8|L7IMY8_MAGOY ThiJ/PfpI family protein OS=Magnaporthe oryzae (strain Y34) GN=OOU_Y34scaffold00125g2 PE=4 SV=1;>tr|L7IVF5|L7IVF5_MAGOP ThiJ/PfpI family protein OS=Magnaporthe oryzae (strain P131) GN=OOW_P131scaffold01325g15 PE=4 SV=1	>tr|G4NCH1|G4NCH1_MAGO7 ThiJ/PfpI family protein OS=Magnaporthe oryzae (strain 70-15 / ATCC MYA-4617 / FGSC 8958) GN=MGG_01085 PE=4 SV=1	>tr|G4NCH1|G4NCH1_MAGO7 ThiJ/PfpI family protein OS=Magnaporthe oryzae (strain 70-15 / ATCC MYA-4617 / FGSC 8958) GN=MGG_01085 PE=4 SV=1	>tr|G4NCH1|G4NCH1_MAGO7 ThiJ/PfpI family protein OS=Magnaporthe oryzae (strain 70-15 / ATCC MYA-4617 / FGSC 8958) GN=MGG_01085 PE=4 SV=1;>tr|L7IMY8|L7IMY8_MAGOY ThiJ/PfpI family protein OS=Magnaporthe oryzae (strain Y34) GN=OOU_Y34scaffold00125g2 PE=4 SV=1	GALDGKLATTNKSAWKSLTPSVPGVKWVAPA	80.534	_SAWK(ac)SLTPSVPGVK_	SAWK(1)SLTPSVPGVK	2	749.917	0.56719	45560000	33663000
>tr|L7I9Z0|L7I9Z0_MAGOY Outer mitochondrial membrane protein porin OS=Magnaporthe oryzae (strain Y34) GN=OOU_Y34scaffold00462g13 PE=4 SV=1;>tr|L7JP39|L7JP39_MAGOP Outer mitochondrial membrane protein porin OS=Magnaporthe oryzae (strain P131) GN=OOW_P131scaffold00114g16 PE=4 SV=1;>tr|G4ND56|G4ND56_MAGO7 Mitochondrial outer membrane protein porin OS=Magnaporthe oryzae (strain 70-15 / ATCC MYA-4617 …	>tr|L7I9Z0|L7I9Z0_MAGOY Outer mitochondrial membrane protein porin OS=Magnaporthe oryzae (strain Y34) GN=OOU_Y34scaffold00462g13 PE=4 SV=1	>tr|L7I9Z0|L7I9Z0_MAGOY Outer mitochondrial membrane protein porin OS=Magnaporthe oryzae (strain Y34) GN=OOU_Y34scaffold00462g13 PE=4 SV=1	>tr|L7I9Z0|L7I9Z0_MAGOY Outer mitochondrial membrane protein porin OS=Magnaporthe oryzae (strain Y34) GN=OOU_Y34scaffold00462g13 PE=4 SV=1;>tr|L7JP39|L7JP39_MAGOP Outer mitochondrial membrane protein porin OS=Magnaporthe oryzae (strain P131) GN=OOW_P131sca	LPATSATAAKLNLHFKQSNVHGRAFFDLLKG	110.98	_LNLHFK(ac)QSNVHGR_	LNLHFK(1)QSNVHGR	3	531.287	0.495	45356000	0
>tr|G4N745|G4N745_MAGO7 Acetyl-CoA acetyltransferase OS=Magnaporthe oryzae (strain 70-15 / ATCC MYA-4617 / FGSC 8958) GN=MGG_13499 PE=3 SV=1;>tr|L7I081|L7I081_MAGOY Acetyl-CoA acetyltransferase OS=Magnaporthe oryzae (strain Y34) GN=OOU_Y34scaffold00654g21 PE=3 SV=1;>tr|L7IXP2|L7IXP2_MAGOP Acetyl-CoA acetyltransferase OS=Magnaporthe oryzae (strain P131) GN=OOW_P131scaffold01320g21 PE=3 SV=1	>tr|G4N745|G4N745_MAGO7 Acetyl-CoA acetyltransferase OS=Magnaporthe oryzae (strain 70-15 / ATCC MYA-4617 / FGSC 8958) GN=MGG_13499 PE=3 SV=1	>tr|G4N745|G4N745_MAGO7 Acetyl-CoA acetyltransferase OS=Magnaporthe oryzae (strain 70-15 / ATCC MYA-4617 / FGSC 8958) GN=MGG_13499 PE=3 SV=1	>tr|G4N745|G4N745_MAGO7 Acetyl-CoA acetyltransferase OS=Magnaporthe oryzae (strain 70-15 / ATCC MYA-4617 / FGSC 8958) GN=MGG_13499 PE=3 SV=1;>tr|L7I081|L7I081_MAGOY Acetyl-CoA acetyltransferase OS=Magnaporthe oryzae (strain Y34) GN=OOU_Y34scaffold00654g21	VTVDRDEEVKNLNIEKLKSARPAFQTTGGTV	82.426	_NLNIEK(ac)LK_	NLNIEK(1)LK	2	507.303	-0.05255	45147000	23919000
>tr|G4MU05|G4MU05_MAGO7 Citrate synthase OS=Magnaporthe oryzae (strain 70-15 / ATCC MYA-4617 / FGSC 8958) GN=MGG_07202 PE=3 SV=1;>tr|L7HX61|L7HX61_MAGOY Citrate synthase OS=Magnaporthe oryzae (strain Y34) GN=OOU_Y34scaffold00703g13 PE=3 SV=1;>tr|L7JC74|L7JC74_MAGOP Citrate synthase OS=Magnaporthe oryzae (strain P131) GN=OOW_P131scaffold00461g23 PE=3 SV=1	>tr|G4MU05|G4MU05_MAGO7 Citrate synthase OS=Magnaporthe oryzae (strain 70-15 / ATCC MYA-4617 / FGSC 8958) GN=MGG_07202 PE=3 SV=1	>tr|G4MU05|G4MU05_MAGO7 Citrate synthase OS=Magnaporthe oryzae (strain 70-15 / ATCC MYA-4617 / FGSC 8958) GN=MGG_07202 PE=3 SV=1	>tr|G4MU05|G4MU05_MAGO7 Citrate synthase OS=Magnaporthe oryzae (strain 70-15 / ATCC MYA-4617 / FGSC 8958) GN=MGG_07202 PE=3 SV=1;>tr|L7HX61|L7HX61_MAGOY Citrate synthase OS=Magnaporthe oryzae (strain Y34) GN=OOU_Y34scaffold00703g13 PE=3 SV=1;>tr|L7JC74|L7J	KERFAELLPEKIEEIKSLRKEHGSKVIDKVT	59.513	_FAELLPEKIEEIK(ac)SLR_	FAELLPEK(0.001)IEEIK(0.999)SLR	3	653.038	0.002121	44358000	0
>tr|G4N913|G4N913_MAGO7 Uncharacterized protein OS=Magnaporthe oryzae (strain 70-15 / ATCC MYA-4617 / FGSC 8958) GN=MGG_10076 PE=3 SV=1;>tr|L7HPG9|L7HPG9_MAGOY Transaldolase OS=Magnaporthe oryzae (strain Y34) GN=OOU_Y34scaffold01019g6 PE=3 SV=1;>tr|L7J992|L7J992_MAGOP Transaldolase OS=Magnaporthe oryzae (strain P131) GN=OOW_P131scaffold00567g4 PE=3 SV=1	>tr|G4N913|G4N913_MAGO7 Uncharacterized protein OS=Magnaporthe oryzae (strain 70-15 / ATCC MYA-4617 / FGSC 8958) GN=MGG_10076 PE=3 SV=1	>tr|G4N913|G4N913_MAGO7 Uncharacterized protein OS=Magnaporthe oryzae (strain 70-15 / ATCC MYA-4617 / FGSC 8958) GN=MGG_10076 PE=3 SV=1	>tr|G4N913|G4N913_MAGO7 Uncharacterized protein OS=Magnaporthe oryzae (strain 70-15 / ATCC MYA-4617 / FGSC 8958) GN=MGG_10076 PE=3 SV=1;>tr|L7HPG9|L7HPG9_MAGOY Transaldolase OS=Magnaporthe oryzae (strain Y34) GN=OOU_Y34scaffold01019g6 PE=3 SV=1;>tr|L7J992|	AEFTRAGVPRDRFCIKIPSTGPGLNAAKVLQ	80.534	_FCIK(ac)IPSTGPGLNAAK_	FCIK(1)IPSTGPGLNAAK	2	858.461	0.94858	44150000	21736000
>tr|L7I5R3|L7I5R3_MAGOY NACHT domain-containing protein OS=Magnaporthe oryzae (strain Y34) GN=OOU_Y34scaffold00547g2 PE=4 SV=1;>tr|G4NI43|G4NI43_MAGO7 NACHT domain-containing protein OS=Magnaporthe oryzae (strain 70-15 / ATCC MYA-4617 / FGSC 8958) GN=MGG_09355 PE=4 SV=1;>tr|L7IXR7|L7IXR7_MAGOP NACHT domain-containing protein OS=Magnaporthe oryzae (strain P131) GN=OOW_P131scaffold01258g13 PE=4 SV=1	>tr|L7I5R3|L7I5R3_MAGOY NACHT domain-containing protein OS=Magnaporthe oryzae (strain Y34) GN=OOU_Y34scaffold00547g2 PE=4 SV=1	>tr|L7I5R3|L7I5R3_MAGOY NACHT domain-containing protein OS=Magnaporthe oryzae (strain Y34) GN=OOU_Y34scaffold00547g2 PE=4 SV=1	>tr|L7I5R3|L7I5R3_MAGOY NACHT domain-containing protein OS=Magnaporthe oryzae (strain Y34) GN=OOU_Y34scaffold00547g2 PE=4 SV=1;>tr|G4NI43|G4NI43_MAGO7 NACHT domain-containing protein OS=Magnaporthe oryzae (strain 70-15 / ATCC MYA-4617 / FGSC 8958) GN=MGG_0	NFLRSVGISGICGVEKLLAEQKHDDAADLAT	112.3	_SVGISGICGVEK(ac)LLAEQK_	SVGISGICGVEK(1)LLAEQK	3	644.015	-0.27109	44118000	0
>tr|G4MSW3|G4MSW3_MAGO7 60S ribosomal protein L8-B OS=Magnaporthe oryzae (strain 70-15 / ATCC MYA-4617 / FGSC 8958) GN=MGG_04612 PE=4 SV=1;>tr|L7I1J1|L7I1J1_MAGOY 60S ribosomal protein L8-B OS=Magnaporthe oryzae (strain Y34) GN=OOU_Y34scaffold00619g63 PE=4 SV=1;>tr|L7IW26|L7IW26_MAGOP 60S ribosomal protein L8-B OS=Magnaporthe oryzae (strain P131) GN=OOW_P131scaffold01358g101 PE=4 SV=1	>tr|G4MSW3|G4MSW3_MAGO7 60S ribosomal protein L8-B OS=Magnaporthe oryzae (strain 70-15 / ATCC MYA-4617 / FGSC 8958) GN=MGG_04612 PE=4 SV=1	>tr|G4MSW3|G4MSW3_MAGO7 60S ribosomal protein L8-B OS=Magnaporthe oryzae (strain 70-15 / ATCC MYA-4617 / FGSC 8958) GN=MGG_04612 PE=4 SV=1	>tr|G4MSW3|G4MSW3_MAGO7 60S ribosomal protein L8-B OS=Magnaporthe oryzae (strain 70-15 / ATCC MYA-4617 / FGSC 8958) GN=MGG_04612 PE=4 SV=1;>tr|L7I1J1|L7I1J1_MAGOY 60S ribosomal protein L8-B OS=Magnaporthe oryzae (strain Y34) GN=OOU_Y34scaffold00619g63 PE=4	TAKYGLNHVVGLIENKKASLVLIPNDVDPVE	110.98	_YGLNHVVGLIENK(ac)K_	YGLNHVVGLIENK(1)K	3	542.639	0.2306	44029000	17054000
>tr|G4NCD5|G4NCD5_MAGO7 RCC1 domain-containing protein OS=Magnaporthe oryzae (strain 70-15 / ATCC MYA-4617 / FGSC 8958) GN=MGG_00408 PE=4 SV=1;>tr|L7IHF7|L7IHF7_MAGOY RCC1 domain-containing protein OS=Magnaporthe oryzae (strain Y34) GN=OOU_Y34scaffold00203g114 PE=4 SV=1;>tr|L7J4B2|L7J4B2_MAGOP RCC1 domain-containing protein OS=Magnaporthe oryzae (strain P131) GN=OOW_P131scaffold01024g5 PE=4 SV=1;…	>tr|G4NCD5|G4NCD5_MAGO7 RCC1 domain-containing protein OS=Magnaporthe oryzae (strain 70-15 / ATCC MYA-4617 / FGSC 8958) GN=MGG_00408 PE=4 SV=1	>tr|G4NCD5|G4NCD5_MAGO7 RCC1 domain-containing protein OS=Magnaporthe oryzae (strain 70-15 / ATCC MYA-4617 / FGSC 8958) GN=MGG_00408 PE=4 SV=1	>tr|G4NCD5|G4NCD5_MAGO7 RCC1 domain-containing protein OS=Magnaporthe oryzae (strain 70-15 / ATCC MYA-4617 / FGSC 8958) GN=MGG_00408 PE=4 SV=1;>tr|L7IHF7|L7IHF7_MAGOY RCC1 domain-containing protein OS=Magnaporthe oryzae (strain Y34) GN=OOU_Y34scaffold00203	AKKTAAAAKPKAAPAKAAPAKAAPVKAAPAK	63.076	_AAPAK(ac)AAPAK_	AAPAK(1)AAPAK	2	469.277	1.0955	43739000	22656000
>tr|G4N6U8|G4N6U8_MAGO7 Uncharacterized protein OS=Magnaporthe oryzae (strain 70-15 / ATCC MYA-4617 / FGSC 8958) GN=MGG_03654 PE=4 SV=1;>tr|L7IJ76|L7IJ76_MAGOY Uncharacterized protein OS=Magnaporthe oryzae (strain Y34) GN=OOU_Y34scaffold00161g2 PE=4 SV=1;>tr|L7JDA9|L7JDA9_MAGOP Uncharacterized protein OS=Magnaporthe oryzae (strain P131) GN=OOW_P131scaffold00429g2 PE=4 SV=1	>tr|G4N6U8|G4N6U8_MAGO7 Uncharacterized protein OS=Magnaporthe oryzae (strain 70-15 / ATCC MYA-4617 / FGSC 8958) GN=MGG_03654 PE=4 SV=1	>tr|G4N6U8|G4N6U8_MAGO7 Uncharacterized protein OS=Magnaporthe oryzae (strain 70-15 / ATCC MYA-4617 / FGSC 8958) GN=MGG_03654 PE=4 SV=1	>tr|G4N6U8|G4N6U8_MAGO7 Uncharacterized protein OS=Magnaporthe oryzae (strain 70-15 / ATCC MYA-4617 / FGSC 8958) GN=MGG_03654 PE=4 SV=1;>tr|L7IJ76|L7IJ76_MAGOY Uncharacterized protein OS=Magnaporthe oryzae (strain Y34) GN=OOU_Y34scaffold00161g2 PE=4 SV=1;>	____________MAEKPEAQDAGFVTVKTWL	103.39	_(ac)AEK(ac)PEAQDAGFVTVK_	AEK(1)PEAQDAGFVTVK	2	837.423	-0.63657	43637000	0
>tr|G4N716|G4N716_MAGO7 Elongation factor 1-alpha OS=Magnaporthe oryzae (strain 70-15 / ATCC MYA-4617 / FGSC 8958) GN=MGG_03641 PE=3 SV=1;>tr|L7IN78|L7IN78_MAGOY Elongation factor 1-alpha OS=Magnaporthe oryzae (strain Y34) GN=OOU_Y34scaffold00108g10 PE=3 SV=1;>tr|L7JCY9|L7JCY9_MAGOP Elongation factor 1-alpha OS=Magnaporthe oryzae (strain P131) GN=OOW_P131scaffold00429g15 PE=3 SV=1	>tr|G4N716|G4N716_MAGO7 Elongation factor 1-alpha OS=Magnaporthe oryzae (strain 70-15 / ATCC MYA-4617 / FGSC 8958) GN=MGG_03641 PE=3 SV=1	>tr|G4N716|G4N716_MAGO7 Elongation factor 1-alpha OS=Magnaporthe oryzae (strain 70-15 / ATCC MYA-4617 / FGSC 8958) GN=MGG_03641 PE=3 SV=1	>tr|G4N716|G4N716_MAGO7 Elongation factor 1-alpha OS=Magnaporthe oryzae (strain 70-15 / ATCC MYA-4617 / FGSC 8958) GN=MGG_03641 PE=3 SV=1;>tr|L7IN78|L7IN78_MAGOY Elongation factor 1-alpha OS=Magnaporthe oryzae (strain Y34) GN=OOU_Y34scaffold00108g10 PE=3 S	MDTAKWAQSRYDEIVKETSNFLKKIGFNPDS	89.629	_YDEIVK(ac)ETSNFLK_	YDEIVK(1)ETSNFLK	2	814.414	-0.64685	43599000	17603000
>tr|L7HTV1|L7HTV1_MAGOY FACT complex subunit spt-16 OS=Magnaporthe oryzae (strain Y34) GN=OOU_Y34scaffold00768g9 PE=4 SV=1;>tr|L7IYU2|L7IYU2_MAGOP FACT complex subunit spt-16 OS=Magnaporthe oryzae (strain P131) GN=OOW_P131scaffold01246g3 PE=4 SV=1;>tr|G4MV07|G4MV07_MAGO7 FACT complex subunit spt-16 OS=Magnaporthe oryzae (strain 70-15 / ATCC MYA-4617 / FGSC 8958) GN=MGG_07316 PE=4 SV=1	>tr|L7HTV1|L7HTV1_MAGOY FACT complex subunit spt-16 OS=Magnaporthe oryzae (strain Y34) GN=OOU_Y34scaffold00768g9 PE=4 SV=1	>tr|L7HTV1|L7HTV1_MAGOY FACT complex subunit spt-16 OS=Magnaporthe oryzae (strain Y34) GN=OOU_Y34scaffold00768g9 PE=4 SV=1	>tr|L7HTV1|L7HTV1_MAGOY FACT complex subunit spt-16 OS=Magnaporthe oryzae (strain Y34) GN=OOU_Y34scaffold00768g9 PE=4 SV=1;>tr|L7IYU2|L7IYU2_MAGOP FACT complex subunit spt-16 OS=Magnaporthe oryzae (strain P131) GN=OOW_P131scaffold01246g3 PE=4 SV=1;>tr|G4MV	PKKEKKESRVGAVATKNITSTRLRSERSTQV	120.14	_VGAVATK(ac)NITSTR_	VGAVATK(1)NITSTR	2	680.383	0.15829	42536000	16628000
>tr|L7IKZ6|L7IKZ6_MAGOY Glyceraldehyde-3-phosphate dehydrogenase OS=Magnaporthe oryzae (strain Y34) GN=OOU_Y34scaffold00125g3 PE=3 SV=1;>tr|L7IWE7|L7IWE7_MAGOP Glyceraldehyde-3-phosphate dehydrogenase OS=Magnaporthe oryzae (strain P131) GN=OOW_P131scaffold01325g16 PE=3 SV=1;>tr|G4NCH2|G4NCH2_MAGO7 Glyceraldehyde-3-phosphate dehydrogenase OS=Magnaporthe oryzae (strain 70-15 / ATCC MYA-4617 / FGSC …	>tr|L7IKZ6|L7IKZ6_MAGOY Glyceraldehyde-3-phosphate dehydrogenase OS=Magnaporthe oryzae (strain Y34) GN=OOU_Y34scaffold00125g3 PE=3 SV=1	>tr|L7IKZ6|L7IKZ6_MAGOY Glyceraldehyde-3-phosphate dehydrogenase OS=Magnaporthe oryzae (strain Y34) GN=OOU_Y34scaffold00125g3 PE=3 SV=1	>tr|L7IKZ6|L7IKZ6_MAGOY Glyceraldehyde-3-phosphate dehydrogenase OS=Magnaporthe oryzae (strain Y34) GN=OOU_Y34scaffold00125g3 PE=3 SV=1;>tr|L7IWE7|L7IWE7_MAGOP Glyceraldehyde-3-phosphate dehydrogenase OS=Magnaporthe oryzae (strain P131) GN=OOW_P131scaffold	DLTCRLEKGASYEEIKAAIKEAADGPLKGIL	55.776	_GASYEEIK(ac)AAIK_	GASYEEIK(1)AAIK	2	661.354	0.23611	41550000	23916000
>tr|G4MQB8|G4MQB8_MAGO7 Uncharacterized protein OS=Magnaporthe oryzae (strain 70-15 / ATCC MYA-4617 / FGSC 8958) GN=MGG_10619 PE=4 SV=1;>tr|L7I880|L7I880_MAGOY Uncharacterized protein OS=Magnaporthe oryzae (strain Y34) GN=OOU_Y34scaffold00498g22 PE=4 SV=1;>tr|L7IR84|L7IR84_MAGOP Uncharacterized protein OS=Magnaporthe oryzae (strain P131) GN=OOW_P131scaffold01697g22 PE=4 SV=1	>tr|G4MQB8|G4MQB8_MAGO7 Uncharacterized protein OS=Magnaporthe oryzae (strain 70-15 / ATCC MYA-4617 / FGSC 8958) GN=MGG_10619 PE=4 SV=1	>tr|G4MQB8|G4MQB8_MAGO7 Uncharacterized protein OS=Magnaporthe oryzae (strain 70-15 / ATCC MYA-4617 / FGSC 8958) GN=MGG_10619 PE=4 SV=1	>tr|G4MQB8|G4MQB8_MAGO7 Uncharacterized protein OS=Magnaporthe oryzae (strain 70-15 / ATCC MYA-4617 / FGSC 8958) GN=MGG_10619 PE=4 SV=1;>tr|L7I880|L7I880_MAGOY Uncharacterized protein OS=Magnaporthe oryzae (strain Y34) GN=OOU_Y34scaffold00498g22 PE=4 SV=1;	VQAKDAPSGDYWKDDKAKELSDYFWWEFTRR	81.311	_DAPSGDYWKDDK(ac)AK_	DAPSGDYWKDDK(1)AK	3	546.586	0.031568	41477000	0
>tr|L7JL61|L7JL61_MAGOP 60S ribosomal protein L9-A OS=Magnaporthe oryzae (strain P131) GN=OOW_P131scaffold00217g15 PE=4 SV=1;>tr|G4MU70|G4MU70_MAGO7 60S ribosomal protein L9-A OS=Magnaporthe oryzae (strain 70-15 / ATCC MYA-4617 / FGSC 8958) GN=MGG_04829 PE=4 SV=1;>tr|L7IHF6|L7IHF6_MAGOY 60S ribosomal protein L9-A OS=Magnaporthe oryzae (strain Y34) GN=OOU_Y34scaffold00194g15 PE=4 SV=1	>tr|L7JL61|L7JL61_MAGOP 60S ribosomal protein L9-A OS=Magnaporthe oryzae (strain P131) GN=OOW_P131scaffold00217g15 PE=4 SV=1	>tr|L7JL61|L7JL61_MAGOP 60S ribosomal protein L9-A OS=Magnaporthe oryzae (strain P131) GN=OOW_P131scaffold00217g15 PE=4 SV=1	>tr|L7JL61|L7JL61_MAGOP 60S ribosomal protein L9-A OS=Magnaporthe oryzae (strain P131) GN=OOW_P131scaffold00217g15 PE=4 SV=1;>tr|G4MU70|G4MU70_MAGO7 60S ribosomal protein L9-A OS=Magnaporthe oryzae (strain 70-15 / ATCC MYA-4617 / FGSC 8958) GN=MGG_04829 PE	ETGNAEVEIRNFIGEKLVRRVAMQPGVEVEI	125.16	_NFIGEK(ac)LVR_	NFIGEK(1)LVR	2	559.322	0.55775	40720000	56923000
>tr|G4MP11|G4MP11_MAGO7 40S ribosomal protein S3 OS=Magnaporthe oryzae (strain 70-15 / ATCC MYA-4617 / FGSC 8958) GN=MGG_05673 PE=3 SV=1;>tr|L7I112|L7I112_MAGOY 40S ribosomal protein S3 OS=Magnaporthe oryzae (strain Y34) GN=OOU_Y34scaffold00624g5 PE=3 SV=1;>tr|L7J162|L7J162_MAGOP 40S ribosomal protein S3 OS=Magnaporthe oryzae (strain P131) GN=OOW_P131scaffold01194g18 PE=3 SV=1	>tr|G4MP11|G4MP11_MAGO7 40S ribosomal protein S3 OS=Magnaporthe oryzae (strain 70-15 / ATCC MYA-4617 / FGSC 8958) GN=MGG_05673 PE=3 SV=1	>tr|G4MP11|G4MP11_MAGO7 40S ribosomal protein S3 OS=Magnaporthe oryzae (strain 70-15 / ATCC MYA-4617 / FGSC 8958) GN=MGG_05673 PE=3 SV=1	>tr|G4MP11|G4MP11_MAGO7 40S ribosomal protein S3 OS=Magnaporthe oryzae (strain 70-15 / ATCC MYA-4617 / FGSC 8958) GN=MGG_05673 PE=3 SV=1;>tr|L7I112|L7I112_MAGOY 40S ribosomal protein S3 OS=Magnaporthe oryzae (strain Y34) GN=OOU_Y34scaffold00624g5 PE=3 SV=1	NRGLSAVAQCESLRYKLLNGLAVRRACYGVL	116.3	_YK(ac)LLNGLAVR_	YK(1)LLNGLAVR	2	594.859	0.047173	39996000	24583000
>tr|G4NG12|G4NG12_MAGO7 Glutamine synthetase OS=Magnaporthe oryzae (strain 70-15 / ATCC MYA-4617 / FGSC 8958) GN=MGG_14279 PE=3 SV=1;>tr|L7HXU4|L7HXU4_MAGOY Glutamine synthetase OS=Magnaporthe oryzae (strain Y34) GN=OOU_Y34scaffold00706g25 PE=3 SV=1;>tr|L7JJ38|L7JJ38_MAGOP Glutamine synthetase OS=Magnaporthe oryzae (strain P131) GN=OOW_P131scaffold00280g7 PE=3 SV=1	>tr|G4NG12|G4NG12_MAGO7 Glutamine synthetase OS=Magnaporthe oryzae (strain 70-15 / ATCC MYA-4617 / FGSC 8958) GN=MGG_14279 PE=3 SV=1	>tr|G4NG12|G4NG12_MAGO7 Glutamine synthetase OS=Magnaporthe oryzae (strain 70-15 / ATCC MYA-4617 / FGSC 8958) GN=MGG_14279 PE=3 SV=1	>tr|G4NG12|G4NG12_MAGO7 Glutamine synthetase OS=Magnaporthe oryzae (strain 70-15 / ATCC MYA-4617 / FGSC 8958) GN=MGG_14279 PE=3 SV=1;>tr|L7HXU4|L7HXU4_MAGOY Glutamine synthetase OS=Magnaporthe oryzae (strain Y34) GN=OOU_Y34scaffold00706g25 PE=3 SV=1;>tr|L7	ATANVTYVENLQKYLKLDQRGAVIAEYVWID	97.798	_YLK(ac)LDQR_	YLK(1)LDQR	2	489.274	0.066198	39205000	0
>sp|O14448|KAPR_MAGO7 cAMP-dependent protein kinase regulatory subunit OS=Magnaporthe oryzae (strain 70-15 / ATCC MYA-4617 / FGSC 8958) GN=SUM1 PE=1 SV=1;>tr|L7IB26|L7IB26_MAGOY cAMP-dependent protein kinase regulatory subunit OS=Magnaporthe oryzae (strain Y34) GN=OOU_Y34scaffold00461g29 PE=3 SV=1;>tr|L7JN50|L7JN50_MAGOP cAMP-dependent protein kinase regulatory subunit OS=Magnaporthe oryzae (stra…	>sp|O14448|KAPR_MAGO7 cAMP-dependent protein kinase regulatory subunit OS=Magnaporthe oryzae (strain 70-15 / ATCC MYA-4617 / FGSC 8958) GN=SUM1 PE=1 SV=1	>sp|O14448|KAPR_MAGO7 cAMP-dependent protein kinase regulatory subunit OS=Magnaporthe oryzae (strain 70-15 / ATCC MYA-4617 / FGSC 8958) GN=SUM1 PE=1 SV=1	>sp|O14448|KAPR_MAGO7 cAMP-dependent protein kinase regulatory subunit OS=Magnaporthe oryzae (strain 70-15 / ATCC MYA-4617 / FGSC 8958) GN=SUM1 PE=1 SV=1;>tr|L7IB26|L7IB26_MAGOY cAMP-dependent protein kinase regulatory subunit OS=Magnaporthe oryzae (strain	NDAPRAASVVSKTEVKVAALGKSAFQRLLGP	74.162	_TEVK(ac)VAALGK_	TEVK(1)VAALGK	2	529.316	0.15652	38313000	0
>tr|L7I7B8|L7I7B8_MAGOY Guanine nucleotide-binding protein subunit beta OS=Magnaporthe oryzae (strain Y34) GN=OOU_Y34scaffold00516g95 PE=4 SV=1;>tr|L7JET8|L7JET8_MAGOP Guanine nucleotide-binding protein subunit beta OS=Magnaporthe oryzae (strain P131) GN=OOW_P131scaffold00432g10 PE=4 SV=1;>tr|G4N528|G4N528_MAGO7 Guanine nucleotide-binding protein subunit beta OS=Magnaporthe oryzae (strain 70-15 /…	>tr|L7I7B8|L7I7B8_MAGOY Guanine nucleotide-binding protein subunit beta OS=Magnaporthe oryzae (strain Y34) GN=OOU_Y34scaffold00516g95 PE=4 SV=1	>tr|L7I7B8|L7I7B8_MAGOY Guanine nucleotide-binding protein subunit beta OS=Magnaporthe oryzae (strain Y34) GN=OOU_Y34scaffold00516g95 PE=4 SV=1	>tr|L7I7B8|L7I7B8_MAGOY Guanine nucleotide-binding protein subunit beta OS=Magnaporthe oryzae (strain Y34) GN=OOU_Y34scaffold00516g95 PE=4 SV=1;>tr|L7JET8|L7JET8_MAGOP Guanine nucleotide-binding protein subunit beta OS=Magnaporthe oryzae (strain P131) GN=O	MQARIQQARREAETLKDRIKRKKDELADTTL	85.288	_REAETLK(ac)DR_	REAETLK(1)DR	2	580.307	0.53464	38272000	0
>tr|G4N8W1|G4N8W1_MAGO7 40S ribosomal protein S20 OS=Magnaporthe oryzae (strain 70-15 / ATCC MYA-4617 / FGSC 8958) GN=MGG_03372 PE=3 SV=1;>tr|L7HWL7|L7HWL7_MAGOY 40S ribosomal protein S20 OS=Magnaporthe oryzae (strain Y34) GN=OOU_Y34scaffold00726g46 PE=3 SV=1;>tr|L7IUJ0|L7IUJ0_MAGOP 40S ribosomal protein S20 OS=Magnaporthe oryzae (strain P131) GN=OOW_P131scaffold01377g22 PE=3 SV=1	>tr|G4N8W1|G4N8W1_MAGO7 40S ribosomal protein S20 OS=Magnaporthe oryzae (strain 70-15 / ATCC MYA-4617 / FGSC 8958) GN=MGG_03372 PE=3 SV=1	>tr|G4N8W1|G4N8W1_MAGO7 40S ribosomal protein S20 OS=Magnaporthe oryzae (strain 70-15 / ATCC MYA-4617 / FGSC 8958) GN=MGG_03372 PE=3 SV=1	>tr|G4N8W1|G4N8W1_MAGO7 40S ribosomal protein S20 OS=Magnaporthe oryzae (strain 70-15 / ATCC MYA-4617 / FGSC 8958) GN=MGG_03372 PE=3 SV=1;>tr|L7HWL7|L7HWL7_MAGOY 40S ribosomal protein S20 OS=Magnaporthe oryzae (strain Y34) GN=OOU_Y34scaffold00726g46 PE=3 S	KIRITLTSRKVQSLEKVCTELIERAKSKDLR	95.677	_VQSLEK(ac)VCTELIER_	VQSLEK(1)VCTELIER	2	873.459	1.4396	37595000	16551000
>tr|G4MY14|G4MY14_MAGO7 Peptidyl-prolyl cis-trans isomerase OS=Magnaporthe oryzae (strain 70-15 / ATCC MYA-4617 / FGSC 8958) GN=MGG_10447 PE=3 SV=1;>tr|L7II43|L7II43_MAGOY Peptidyl-prolyl cis-trans isomerase OS=Magnaporthe oryzae (strain Y34) GN=OOU_Y34scaffold00189g6 PE=3 SV=1;>tr|L7JF43|L7JF43_MAGOP Peptidyl-prolyl cis-trans isomerase OS=Magnaporthe oryzae (strain P131) GN=OOW_P131scaffold00351…	>tr|G4MY14|G4MY14_MAGO7 Peptidyl-prolyl cis-trans isomerase OS=Magnaporthe oryzae (strain 70-15 / ATCC MYA-4617 / FGSC 8958) GN=MGG_10447 PE=3 SV=1	>tr|G4MY14|G4MY14_MAGO7 Peptidyl-prolyl cis-trans isomerase OS=Magnaporthe oryzae (strain 70-15 / ATCC MYA-4617 / FGSC 8958) GN=MGG_10447 PE=3 SV=1	>tr|G4MY14|G4MY14_MAGO7 Peptidyl-prolyl cis-trans isomerase OS=Magnaporthe oryzae (strain 70-15 / ATCC MYA-4617 / FGSC 8958) GN=MGG_10447 PE=3 SV=1;>tr|L7II43|L7II43_MAGOY Peptidyl-prolyl cis-trans isomerase OS=Magnaporthe oryzae (strain Y34) GN=OOU_Y34sca	FTRGNGTGGKSVYGEKFADENFQIKHTRPGL	116.96	_SVYGEK(ac)FADENFQIK_	SVYGEK(1)FADENFQIK	2	908.941	-0.070448	37478000	30837000
>tr|L7I5Q1|L7I5Q1_MAGOY Leucyl-tRNA synthetase OS=Magnaporthe oryzae (strain Y34) GN=OOU_Y34scaffold00538g15 PE=4 SV=1;>tr|G4MRI0|G4MRI0_MAGO7 Leucyl-tRNA synthetase OS=Magnaporthe oryzae (strain 70-15 / ATCC MYA-4617 / FGSC 8958) GN=MGG_02432 PE=4 SV=1;>tr|L7J1N9|L7J1N9_MAGOP Leucyl-tRNA synthetase OS=Magnaporthe oryzae (strain P131) GN=OOW_P131scaffold01116g5 PE=4 SV=1	>tr|L7I5Q1|L7I5Q1_MAGOY Leucyl-tRNA synthetase OS=Magnaporthe oryzae (strain Y34) GN=OOU_Y34scaffold00538g15 PE=4 SV=1	>tr|L7I5Q1|L7I5Q1_MAGOY Leucyl-tRNA synthetase OS=Magnaporthe oryzae (strain Y34) GN=OOU_Y34scaffold00538g15 PE=4 SV=1	>tr|L7I5Q1|L7I5Q1_MAGOY Leucyl-tRNA synthetase OS=Magnaporthe oryzae (strain Y34) GN=OOU_Y34scaffold00538g15 PE=4 SV=1;>tr|G4MRI0|G4MRI0_MAGO7 Leucyl-tRNA synthetase OS=Magnaporthe oryzae (strain 70-15 / ATCC MYA-4617 / FGSC 8958) GN=MGG_02432 PE=4 SV=1;>t	QGYHCTGLPIKACADKLAEEVKKFGKEFDGY	72.846	_ACADK(ac)LAEEVKK_	ACADK(1)LAEEVKK	3	468.578	-0.19647	37297000	0
>tr|L7HNP9|L7HNP9_MAGOY 6-phosphogluconate dehydrogenase, decarboxylating OS=Magnaporthe oryzae (strain Y34) GN=OOU_Y34scaffold01085g13 PE=3 SV=1;>tr|L7J3F9|L7J3F9_MAGOP 6-phosphogluconate dehydrogenase, decarboxylating OS=Magnaporthe oryzae (strain P131) GN=OOW_P131scaffold01123g13 PE=3 SV=1;>tr|G4NDY5|G4NDY5_MAGO7 6-phosphogluconate dehydrogenase, decarboxylating OS=Magnaporthe oryzae (strain 7…	>tr|L7HNP9|L7HNP9_MAGOY 6-phosphogluconate dehydrogenase, decarboxylating OS=Magnaporthe oryzae (strain Y34) GN=OOU_Y34scaffold01085g13 PE=3 SV=1	>tr|L7HNP9|L7HNP9_MAGOY 6-phosphogluconate dehydrogenase, decarboxylating OS=Magnaporthe oryzae (strain Y34) GN=OOU_Y34scaffold01085g13 PE=3 SV=1	>tr|L7HNP9|L7HNP9_MAGOY 6-phosphogluconate dehydrogenase, decarboxylating OS=Magnaporthe oryzae (strain Y34) GN=OOU_Y34scaffold01085g13 PE=3 SV=1;>tr|L7J3F9|L7J3F9_MAGOP 6-phosphogluconate dehydrogenase, decarboxylating OS=Magnaporthe oryzae (strain P131)	TLIGEAVFGRCLSGIKEQRVRASQKLEYIGR	107.79	_CLSGIK(ac)EQR_	CLSGIK(1)EQR	2	566.793	-0.22591	37216000	18548000
>tr|G4MT27|G4MT27_MAGO7 Uncharacterized protein OS=Magnaporthe oryzae (strain 70-15 / ATCC MYA-4617 / FGSC 8958) GN=MGG_01519 PE=4 SV=1;>tr|L7IP53|L7IP53_MAGOY Uncharacterized protein OS=Magnaporthe oryzae (strain Y34) GN=OOU_Y34scaffold00022g12 PE=4 SV=1;>tr|L7JKL3|L7JKL3_MAGOP Uncharacterized protein OS=Magnaporthe oryzae (strain P131) GN=OOW_P131scaffold00219g24 PE=4 SV=1	>tr|G4MT27|G4MT27_MAGO7 Uncharacterized protein OS=Magnaporthe oryzae (strain 70-15 / ATCC MYA-4617 / FGSC 8958) GN=MGG_01519 PE=4 SV=1	>tr|G4MT27|G4MT27_MAGO7 Uncharacterized protein OS=Magnaporthe oryzae (strain 70-15 / ATCC MYA-4617 / FGSC 8958) GN=MGG_01519 PE=4 SV=1	>tr|G4MT27|G4MT27_MAGO7 Uncharacterized protein OS=Magnaporthe oryzae (strain 70-15 / ATCC MYA-4617 / FGSC 8958) GN=MGG_01519 PE=4 SV=1;>tr|L7IP53|L7IP53_MAGOY Uncharacterized protein OS=Magnaporthe oryzae (strain Y34) GN=OOU_Y34scaffold00022g12 PE=4 SV=1;	DHDLKIMSKIAYCEEKNEQIRAGVIKPSERQ	149.38	_IAYCEEK(ac)NEQIR_	IAYCEEK(1)NEQIR	2	797.88	0.14326	37193000	12486000
>tr|G4NGQ3|G4NGQ3_MAGO7 Phosphoserine aminotransferase OS=Magnaporthe oryzae (strain 70-15 / ATCC MYA-4617 / FGSC 8958) GN=MGG_04059 PE=3 SV=1;>tr|L7I8C7|L7I8C7_MAGOY Phosphoserine aminotransferase OS=Magnaporthe oryzae (strain Y34) GN=OOU_Y34scaffold00514g118 PE=3 SV=1;>tr|L7ISC2|L7ISC2_MAGOP Phosphoserine aminotransferase OS=Magnaporthe oryzae (strain P131) GN=OOW_P131scaffold01683g40 PE=3 SV=1	>tr|G4NGQ3|G4NGQ3_MAGO7 Phosphoserine aminotransferase OS=Magnaporthe oryzae (strain 70-15 / ATCC MYA-4617 / FGSC 8958) GN=MGG_04059 PE=3 SV=1	>tr|G4NGQ3|G4NGQ3_MAGO7 Phosphoserine aminotransferase OS=Magnaporthe oryzae (strain 70-15 / ATCC MYA-4617 / FGSC 8958) GN=MGG_04059 PE=3 SV=1	>tr|G4NGQ3|G4NGQ3_MAGO7 Phosphoserine aminotransferase OS=Magnaporthe oryzae (strain 70-15 / ATCC MYA-4617 / FGSC 8958) GN=MGG_04059 PE=3 SV=1;>tr|L7I8C7|L7I8C7_MAGOY Phosphoserine aminotransferase OS=Magnaporthe oryzae (strain Y34) GN=OOU_Y34scaffold00514	FRVTKGGEANTDAAEKEFLKQATALNLTGLK	71.692	_GGEANTDAAEK(ac)EFLK_	GGEANTDAAEK(1)EFLK	2	811.389	0.006367	36934000	14320000
>tr|L7I932|L7I932_MAGOY Serine/threonine-protein phosphatase OS=Magnaporthe oryzae (strain Y34) GN=OOU_Y34scaffold00487g83 PE=3 SV=1;>tr|L7JJD9|L7JJD9_MAGOP Serine/threonine-protein phosphatase OS=Magnaporthe oryzae (strain P131) GN=OOW_P131scaffold00303g14 PE=3 SV=1;>tr|G4NH85|G4NH85_MAGO7 NADPH-dependent methylglyoxal reductase GRE2 OS=Magnaporthe oryzae (strain 70-15 / ATCC MYA-4617 / FGSC 895…	>tr|L7I932|L7I932_MAGOY Serine/threonine-protein phosphatase OS=Magnaporthe oryzae (strain Y34) GN=OOU_Y34scaffold00487g83 PE=3 SV=1	>tr|L7I932|L7I932_MAGOY Serine/threonine-protein phosphatase OS=Magnaporthe oryzae (strain Y34) GN=OOU_Y34scaffold00487g83 PE=3 SV=1	>tr|L7I932|L7I932_MAGOY Serine/threonine-protein phosphatase OS=Magnaporthe oryzae (strain Y34) GN=OOU_Y34scaffold00487g83 PE=3 SV=1;>tr|L7JJD9|L7JJD9_MAGOP Serine/threonine-protein phosphatase OS=Magnaporthe oryzae (strain P131) GN=OOW_P131scaffold00303g1	WNPITLEKALSNPNDKPNAYRASKKLAEEAA	82.362	_ALSNPNDK(ac)PNAYR_	ALSNPNDK(1)PNAYR	2	751.373	-0.49127	36808000	14812000
>tr|G4MLM8|G4MLM8_MAGO7 Heat shock protein 90 OS=Magnaporthe oryzae (strain 70-15 / ATCC MYA-4617 / FGSC 8958) GN=MGG_06759 PE=3 SV=1;>tr|L7I7P6|L7I7P6_MAGOY Heat shock protein 80 OS=Magnaporthe oryzae (strain Y34) GN=OOU_Y34scaffold00534g52 PE=3 SV=1;>tr|L7JM28|L7JM28_MAGOP Heat shock protein 80 OS=Magnaporthe oryzae (strain P131) GN=OOW_P131scaffold00177g52 PE=3 SV=1	>tr|G4MLM8|G4MLM8_MAGO7 Heat shock protein 90 OS=Magnaporthe oryzae (strain 70-15 / ATCC MYA-4617 / FGSC 8958) GN=MGG_06759 PE=3 SV=1	>tr|G4MLM8|G4MLM8_MAGO7 Heat shock protein 90 OS=Magnaporthe oryzae (strain 70-15 / ATCC MYA-4617 / FGSC 8958) GN=MGG_06759 PE=3 SV=1	>tr|G4MLM8|G4MLM8_MAGO7 Heat shock protein 90 OS=Magnaporthe oryzae (strain 70-15 / ATCC MYA-4617 / FGSC 8958) GN=MGG_06759 PE=3 SV=1;>tr|L7I7P6|L7I7P6_MAGOY Heat shock protein 80 OS=Magnaporthe oryzae (strain Y34) GN=OOU_Y34scaffold00534g52 PE=3 SV=1;>tr|	EYEDLAKALKNVLGDKVEKVVVSHKLVGAPC	67.334	_NVLGDK(ac)VEK_	NVLGDK(1)VEK	2	522.29	-1.517	36314000	12455000
>tr|G4N7X7|G4N7X7_MAGO7 Aconitate hydratase, mitochondrial OS=Magnaporthe oryzae (strain 70-15 / ATCC MYA-4617 / FGSC 8958) GN=MGG_03521 PE=3 SV=1;>tr|L7HYZ5|L7HYZ5_MAGOY Aconitate hydratase, mitochondrial OS=Magnaporthe oryzae (strain Y34) GN=OOU_Y34scaffold00668g11 PE=3 SV=1;>tr|L7IXG3|L7IXG3_MAGOP Aconitate hydratase, mitochondrial OS=Magnaporthe oryzae (strain P131) GN=OOW_P131scaffold01276g1…	>tr|G4N7X7|G4N7X7_MAGO7 Aconitate hydratase, mitochondrial OS=Magnaporthe oryzae (strain 70-15 / ATCC MYA-4617 / FGSC 8958) GN=MGG_03521 PE=3 SV=1	>tr|G4N7X7|G4N7X7_MAGO7 Aconitate hydratase, mitochondrial OS=Magnaporthe oryzae (strain 70-15 / ATCC MYA-4617 / FGSC 8958) GN=MGG_03521 PE=3 SV=1	>tr|G4N7X7|G4N7X7_MAGO7 Aconitate hydratase, mitochondrial OS=Magnaporthe oryzae (strain 70-15 / ATCC MYA-4617 / FGSC 8958) GN=MGG_03521 PE=3 SV=1;>tr|L7HYZ5|L7HYZ5_MAGOY Aconitate hydratase, mitochondrial OS=Magnaporthe oryzae (strain Y34) GN=OOU_Y34scaff	TGQMSGWTSAKDIITKLAGITTVKGGTGHIV	64.394	_DIITK(ac)LAGITTVK_	DIITK(1)LAGITTVK	2	707.929	-0.37611	36157000	0
>tr|G4MPX2|G4MPX2_MAGO7 Protein disulfide-isomerase OS=Magnaporthe oryzae (strain 70-15 / ATCC MYA-4617 / FGSC 8958) GN=MGG_05753 PE=3 SV=1;>tr|L7I5V2|L7I5V2_MAGOY Protein disulfide-isomerase OS=Magnaporthe oryzae (strain Y34) GN=OOU_Y34scaffold00567g64 PE=3 SV=1;>tr|L7IUJ2|L7IUJ2_MAGOP Protein disulfide-isomerase OS=Magnaporthe oryzae (strain P131) GN=OOW_P131scaffold01338g22 PE=3 SV=1	>tr|G4MPX2|G4MPX2_MAGO7 Protein disulfide-isomerase OS=Magnaporthe oryzae (strain 70-15 / ATCC MYA-4617 / FGSC 8958) GN=MGG_05753 PE=3 SV=1	>tr|G4MPX2|G4MPX2_MAGO7 Protein disulfide-isomerase OS=Magnaporthe oryzae (strain 70-15 / ATCC MYA-4617 / FGSC 8958) GN=MGG_05753 PE=3 SV=1	>tr|G4MPX2|G4MPX2_MAGO7 Protein disulfide-isomerase OS=Magnaporthe oryzae (strain 70-15 / ATCC MYA-4617 / FGSC 8958) GN=MGG_05753 PE=3 SV=1;>tr|L7I5V2|L7I5V2_MAGOY Protein disulfide-isomerase OS=Magnaporthe oryzae (strain Y34) GN=OOU_Y34scaffold00567g64 PE	EERTTLSEALKSIAEKHRGAINFATIDAKAF	97.033	_SIAEK(ac)HR_	SIAEK(1)HR	2	441.743	-0.10808	36156000	0
>tr|G4MV25|G4MV25_MAGO7 1,3-beta-glucanosyltransferase OS=Magnaporthe oryzae (strain 70-15 / ATCC MYA-4617 / FGSC 8958) GN=MGG_07331 PE=3 SV=1;>tr|L7IC68|L7IC68_MAGOY 1,3-beta-glucanosyltransferase OS=Magnaporthe oryzae (strain Y34) GN=OOU_Y34scaffold00461g35 PE=3 SV=1;>tr|L7J0G6|L7J0G6_MAGOP 1,3-beta-glucanosyltransferase OS=Magnaporthe oryzae (strain P131) GN=OOW_P131scaffold01162g1 PE=3 SV=1	>tr|G4MV25|G4MV25_MAGO7 1,3-beta-glucanosyltransferase OS=Magnaporthe oryzae (strain 70-15 / ATCC MYA-4617 / FGSC 8958) GN=MGG_07331 PE=3 SV=1	>tr|G4MV25|G4MV25_MAGO7 1,3-beta-glucanosyltransferase OS=Magnaporthe oryzae (strain 70-15 / ATCC MYA-4617 / FGSC 8958) GN=MGG_07331 PE=3 SV=1	>tr|G4MV25|G4MV25_MAGO7 1,3-beta-glucanosyltransferase OS=Magnaporthe oryzae (strain 70-15 / ATCC MYA-4617 / FGSC 8958) GN=MGG_07331 PE=3 SV=1;>tr|L7IC68|L7IC68_MAGOY 1,3-beta-glucanosyltransferase OS=Magnaporthe oryzae (strain Y34) GN=OOU_Y34scaffold00461	LTPITVKGNAFMQGDKRFFVRGIAWQPGASA	140.49	_GNAFMQGDK(ac)R_	GNAFMQGDK(1)R	2	583.275	-0.6251	35455000	28426000
>tr|G4MPT3|G4MPT3_MAGO7 30S ribosomal protein S5 OS=Magnaporthe oryzae (strain 70-15 / ATCC MYA-4617 / FGSC 8958) GN=MGG_16248 PE=3 SV=1;>tr|L7IFQ9|L7IFQ9_MAGOY 40S ribosomal protein S2 OS=Magnaporthe oryzae (strain Y34) GN=OOU_Y34scaffold00283g61 PE=3 SV=1;>tr|L7JE88|L7JE88_MAGOP 40S ribosomal protein S2 OS=Magnaporthe oryzae (strain P131) GN=OOW_P131scaffold00382g10 PE=3 SV=1	>tr|G4MPT3|G4MPT3_MAGO7 30S ribosomal protein S5 OS=Magnaporthe oryzae (strain 70-15 / ATCC MYA-4617 / FGSC 8958) GN=MGG_16248 PE=3 SV=1	>tr|G4MPT3|G4MPT3_MAGO7 30S ribosomal protein S5 OS=Magnaporthe oryzae (strain 70-15 / ATCC MYA-4617 / FGSC 8958) GN=MGG_16248 PE=3 SV=1	>tr|G4MPT3|G4MPT3_MAGO7 30S ribosomal protein S5 OS=Magnaporthe oryzae (strain 70-15 / ATCC MYA-4617 / FGSC 8958) GN=MGG_16248 PE=3 SV=1;>tr|L7IFQ9|L7IFQ9_MAGOY 40S ribosomal protein S2 OS=Magnaporthe oryzae (strain Y34) GN=OOU_Y34scaffold00283g61 PE=3 SV=	GRGRGRGRRGGKSDEKEWQPVTKLGRLVKAG	105.17	_SDEK(ac)EWQPVTK_	SDEK(1)EWQPVTK	2	694.838	0.26936	35303000	22673000
>tr|G4MNH8|G4MNH8_MAGO7 Hsp70-like protein OS=Magnaporthe oryzae (strain 70-15 / ATCC MYA-4617 / FGSC 8958) GN=MGG_06958 PE=3 SV=1;>tr|L7HYA2|L7HYA2_MAGOY Hsp70-like protein OS=Magnaporthe oryzae (strain Y34) GN=OOU_Y34scaffold00684g20 PE=3 SV=1;>tr|L7JL82|L7JL82_MAGOP Hsp70-like protein OS=Magnaporthe oryzae (strain P131) GN=OOW_P131scaffold00199g9 PE=3 SV=1	>tr|G4MNH8|G4MNH8_MAGO7 Hsp70-like protein OS=Magnaporthe oryzae (strain 70-15 / ATCC MYA-4617 / FGSC 8958) GN=MGG_06958 PE=3 SV=1	>tr|G4MNH8|G4MNH8_MAGO7 Hsp70-like protein OS=Magnaporthe oryzae (strain 70-15 / ATCC MYA-4617 / FGSC 8958) GN=MGG_06958 PE=3 SV=1	>tr|G4MNH8|G4MNH8_MAGO7 Hsp70-like protein OS=Magnaporthe oryzae (strain 70-15 / ATCC MYA-4617 / FGSC 8958) GN=MGG_06958 PE=3 SV=1;>tr|L7HYA2|L7HYA2_MAGOY Hsp70-like protein OS=Magnaporthe oryzae (strain Y34) GN=OOU_Y34scaffold00684g20 PE=3 SV=1;>tr|L7JL82	EIVLVGGSTRIPRIQKLITDYFNGKEPNKSI	92.8	_IQK(ac)LITDYFNGKEPNK_	IQK(1)LITDYFNGKEPNK	3	650.683	-0.56418	35134000	0
>tr|G4MWG4|G4MWG4_MAGO7 Stress-induced-phosphoprotein 1 OS=Magnaporthe oryzae (strain 70-15 / ATCC MYA-4617 / FGSC 8958) GN=MGG_08980 PE=4 SV=1;>tr|L7IEE5|L7IEE5_MAGOY Stress-induced-phosphoprotein 1 OS=Magnaporthe oryzae (strain Y34) GN=OOU_Y34scaffold00288g14 PE=4 SV=1;>tr|L7J911|L7J911_MAGOP Stress-induced-phosphoprotein 1 OS=Magnaporthe oryzae (strain P131) GN=OOW_P131scaffold00572g12 PE=4 SV…	>tr|G4MWG4|G4MWG4_MAGO7 Stress-induced-phosphoprotein 1 OS=Magnaporthe oryzae (strain 70-15 / ATCC MYA-4617 / FGSC 8958) GN=MGG_08980 PE=4 SV=1	>tr|G4MWG4|G4MWG4_MAGO7 Stress-induced-phosphoprotein 1 OS=Magnaporthe oryzae (strain 70-15 / ATCC MYA-4617 / FGSC 8958) GN=MGG_08980 PE=4 SV=1	>tr|G4MWG4|G4MWG4_MAGO7 Stress-induced-phosphoprotein 1 OS=Magnaporthe oryzae (strain 70-15 / ATCC MYA-4617 / FGSC 8958) GN=MGG_08980 PE=4 SV=1;>tr|L7IEE5|L7IEE5_MAGOY Stress-induced-phosphoprotein 1 OS=Magnaporthe oryzae (strain Y34) GN=OOU_Y34scaffold002	________MSTADELKALGNKAIAEKNFDEA	73.848	_(ac)STADELK(ac)ALGNK_	STADELK(1)ALGNK	2	665.846	-0.013526	35130000	10475000
>sp|A4QVR2|H2AZ_MAGO7 Histone H2A.Z OS=Magnaporthe oryzae (strain 70-15 / ATCC MYA-4617 / FGSC 8958) GN=HTZ1 PE=3 SV=1;>tr|L7IPA4|L7IPA4_MAGOY Histone H2A OS=Magnaporthe oryzae (strain Y34) GN=OOU_Y34scaffold00062g13 PE=3 SV=1;>tr|L7JGN1|L7JGN1_MAGOP Histone H2A OS=Magnaporthe oryzae (strain P131) GN=OOW_P131scaffold00365g4 PE=3 SV=1	>sp|A4QVR2|H2AZ_MAGO7 Histone H2A.Z OS=Magnaporthe oryzae (strain 70-15 / ATCC MYA-4617 / FGSC 8958) GN=HTZ1 PE=3 SV=1	>sp|A4QVR2|H2AZ_MAGO7 Histone H2A.Z OS=Magnaporthe oryzae (strain 70-15 / ATCC MYA-4617 / FGSC 8958) GN=HTZ1 PE=3 SV=1	>sp|A4QVR2|H2AZ_MAGO7 Histone H2A.Z OS=Magnaporthe oryzae (strain 70-15 / ATCC MYA-4617 / FGSC 8958) GN=HTZ1 PE=3 SV=1;>tr|L7IPA4|L7IPA4_MAGOY Histone H2A OS=Magnaporthe oryzae (strain Y34) GN=OOU_Y34scaffold00062g13 PE=3 SV=1;>tr|L7JGN1|L7JGN1_MAGOP Histo	AGGKGKSSGGKSSGGKTSGEGPKKQQSHSAR	80.638	_SSGGK(ac)SSGGK(ac)TSGEGPK_	SSGGK(1)SSGGK(1)TSGEGPK	2	796.382	0.17116	34996000	36884000
>tr|G4MVB0|G4MVB0_MAGO7 Elongation factor 2 OS=Magnaporthe oryzae (strain 70-15 / ATCC MYA-4617 / FGSC 8958) GN=MGG_01742 PE=4 SV=1;>tr|L7I6Y5|L7I6Y5_MAGOY Elongation factor 2 OS=Magnaporthe oryzae (strain Y34) GN=OOU_Y34scaffold00521g3 PE=4 SV=1;>tr|L7IWM0|L7IWM0_MAGOP Elongation factor 2 OS=Magnaporthe oryzae (strain P131) GN=OOW_P131scaffold01324g1 PE=4 SV=1	>tr|G4MVB0|G4MVB0_MAGO7 Elongation factor 2 OS=Magnaporthe oryzae (strain 70-15 / ATCC MYA-4617 / FGSC 8958) GN=MGG_01742 PE=4 SV=1	>tr|G4MVB0|G4MVB0_MAGO7 Elongation factor 2 OS=Magnaporthe oryzae (strain 70-15 / ATCC MYA-4617 / FGSC 8958) GN=MGG_01742 PE=4 SV=1	>tr|G4MVB0|G4MVB0_MAGO7 Elongation factor 2 OS=Magnaporthe oryzae (strain 70-15 / ATCC MYA-4617 / FGSC 8958) GN=MGG_01742 PE=4 SV=1;>tr|L7I6Y5|L7I6Y5_MAGOY Elongation factor 2 OS=Magnaporthe oryzae (strain Y34) GN=OOU_Y34scaffold00521g3 PE=4 SV=1;>tr|L7IWM	MMERLWGDNYFNPATKKWTTKSEHEGKQLER	68.83	_LWGDNYFNPATK(ac)K_	LWGDNYFNPATK(1)K	2	798.396	1.9163	34731000	0
>sp|D4NXE7|RS3A_MAGO7 40S ribosomal protein S1 OS=Magnaporthe oryzae (strain 70-15 / ATCC MYA-4617 / FGSC 8958) GN=RPS1 PE=2 SV=2;>sp|L7IK19|RS3A_MAGOY 40S ribosomal protein S1 OS=Magnaporthe oryzae (strain Y34) GN=RPS1 PE=2 SV=1;>tr|L7JG87|L7JG87_MAGOP 40S ribosomal protein S1 OS=Magnaporthe oryzae (strain P131) GN=RPS1 PE=3 SV=1	>sp|D4NXE7|RS3A_MAGO7 40S ribosomal protein S1 OS=Magnaporthe oryzae (strain 70-15 / ATCC MYA-4617 / FGSC 8958) GN=RPS1 PE=2 SV=2	>sp|D4NXE7|RS3A_MAGO7 40S ribosomal protein S1 OS=Magnaporthe oryzae (strain 70-15 / ATCC MYA-4617 / FGSC 8958) GN=RPS1 PE=2 SV=2	>sp|D4NXE7|RS3A_MAGO7 40S ribosomal protein S1 OS=Magnaporthe oryzae (strain 70-15 / ATCC MYA-4617 / FGSC 8958) GN=RPS1 PE=2 SV=2;>sp|L7IK19|RS3A_MAGOY 40S ribosomal protein S1 OS=Magnaporthe oryzae (strain Y34) GN=RPS1 PE=2 SV=1;>tr|L7JG87|L7JG87_MAGOP 40	KNCLTNFHGLDFTSDKLRSLVRKWQSLIEAN	95.662	_NCLTNFHGLDFTSDK(ac)LR_	NCLTNFHGLDFTSDK(1)LR	3	694.002	-0.68156	34427000	18612000
>tr|G4MSK2|G4MSK2_MAGO7 THO complex subunit 2 OS=Magnaporthe oryzae (strain 70-15 / ATCC MYA-4617 / FGSC 8958) GN=MGG_01468 PE=4 SV=1;>tr|L7I330|L7I330_MAGOY THO complex subunit 2 OS=Magnaporthe oryzae (strain Y34) GN=OOU_Y34scaffold00590g95 PE=4 SV=1;>tr|L7J4V7|L7J4V7_MAGOP THO complex subunit 2 OS=Magnaporthe oryzae (strain P131) GN=OOW_P131scaffold00998g14 PE=4 SV=1	>tr|G4MSK2|G4MSK2_MAGO7 THO complex subunit 2 OS=Magnaporthe oryzae (strain 70-15 / ATCC MYA-4617 / FGSC 8958) GN=MGG_01468 PE=4 SV=1	>tr|G4MSK2|G4MSK2_MAGO7 THO complex subunit 2 OS=Magnaporthe oryzae (strain 70-15 / ATCC MYA-4617 / FGSC 8958) GN=MGG_01468 PE=4 SV=1	>tr|G4MSK2|G4MSK2_MAGO7 THO complex subunit 2 OS=Magnaporthe oryzae (strain 70-15 / ATCC MYA-4617 / FGSC 8958) GN=MGG_01468 PE=4 SV=1;>tr|L7I330|L7I330_MAGOY THO complex subunit 2 OS=Magnaporthe oryzae (strain Y34) GN=OOU_Y34scaffold00590g95 PE=4 SV=1;>tr|	QEKKTALANDKDTAQKSPAPSTLPAGNIAGL	85.537	_TALANDKDTAQK(ac)SPAPSTLPAGNIAGLPK_	TALANDK(0.019)DTAQK(0.981)SPAPSTLPAGNIAGLPK	3	963.849	-0.27068	34268000	60571000
>tr|L7IK86|L7IK86_MAGOY Uncharacterized protein OS=Magnaporthe oryzae (strain Y34) GN=OOU_Y34scaffold00140g47 PE=3 SV=1;>tr|L7IXJ8|L7IXJ8_MAGOP Uncharacterized protein OS=Magnaporthe oryzae (strain P131) GN=OOW_P131scaffold01268g1 PE=3 SV=1;>tr|D4NXI6|D4NXI6_MAGOR Probable ribosomal protein L12 OS=Magnaporthe oryzae PE=2 SV=1;>tr|G4MMY9|G4MMY9_MAGO7 60S ribosomal protein L12 OS=Magnaporthe oryzae…	>tr|L7IK86|L7IK86_MAGOY Uncharacterized protein OS=Magnaporthe oryzae (strain Y34) GN=OOU_Y34scaffold00140g47 PE=3 SV=1	>tr|L7IK86|L7IK86_MAGOY Uncharacterized protein OS=Magnaporthe oryzae (strain Y34) GN=OOU_Y34scaffold00140g47 PE=3 SV=1	>tr|L7IK86|L7IK86_MAGOY Uncharacterized protein OS=Magnaporthe oryzae (strain Y34) GN=OOU_Y34scaffold00140g47 PE=3 SV=1;>tr|L7IXJ8|L7IXJ8_MAGOP Uncharacterized protein OS=Magnaporthe oryzae (strain P131) GN=OOW_P131scaffold01268g1 PE=3 SV=1;>tr|D4NXI6|D4NX	VSVVPTASSLIIRALKEPPRDRKKEKNIKHN	131.06	_ALK(ac)EPPRDR_	ALK(1)EPPRDR	2	562.315	-0.0067077	34177000	0
>tr|G4MXS1|G4MXS1_MAGO7 Pyruvate kinase OS=Magnaporthe oryzae (strain 70-15 / ATCC MYA-4617 / FGSC 8958) GN=MGG_08063 PE=3 SV=1;>tr|L7IAL5|L7IAL5_MAGOY Pyruvate kinase OS=Magnaporthe oryzae (strain Y34) GN=OOU_Y34scaffold00492g31 PE=3 SV=1;>tr|L7JJ29|L7JJ29_MAGOP Pyruvate kinase OS=Magnaporthe oryzae (strain P131) GN=OOW_P131scaffold00264g31 PE=3 SV=1	>tr|G4MXS1|G4MXS1_MAGO7 Pyruvate kinase OS=Magnaporthe oryzae (strain 70-15 / ATCC MYA-4617 / FGSC 8958) GN=MGG_08063 PE=3 SV=1	>tr|G4MXS1|G4MXS1_MAGO7 Pyruvate kinase OS=Magnaporthe oryzae (strain 70-15 / ATCC MYA-4617 / FGSC 8958) GN=MGG_08063 PE=3 SV=1	>tr|G4MXS1|G4MXS1_MAGO7 Pyruvate kinase OS=Magnaporthe oryzae (strain 70-15 / ATCC MYA-4617 / FGSC 8958) GN=MGG_08063 PE=3 SV=1;>tr|L7IAL5|L7IAL5_MAGOY Pyruvate kinase OS=Magnaporthe oryzae (strain Y34) GN=OOU_Y34scaffold00492g31 PE=3 SV=1;>tr|L7JJ29|L7JJ2	KTVRVRARNNGFICSKKGVNLPNTDVDLPAL	78.655	_NNGFICSK(ac)K_	NNGFICSK(1)K	2	555.274	-0.4778	13467000	33768000
>tr|G4MXJ0|G4MXJ0_MAGO7 Uncharacterized protein OS=Magnaporthe oryzae (strain 70-15 / ATCC MYA-4617 / FGSC 8958) GN=MGG_11259 PE=4 SV=1;>tr|L7I3A1|L7I3A1_MAGOY Uncharacterized protein OS=Magnaporthe oryzae (strain Y34) GN=OOU_Y34scaffold00594g15 PE=4 SV=1;>tr|L7J2Z0|L7J2Z0_MAGOP Uncharacterized protein OS=Magnaporthe oryzae (strain P131) GN=OOW_P131scaffold01065g10 PE=4 SV=1	>tr|G4MXJ0|G4MXJ0_MAGO7 Uncharacterized protein OS=Magnaporthe oryzae (strain 70-15 / ATCC MYA-4617 / FGSC 8958) GN=MGG_11259 PE=4 SV=1	>tr|G4MXJ0|G4MXJ0_MAGO7 Uncharacterized protein OS=Magnaporthe oryzae (strain 70-15 / ATCC MYA-4617 / FGSC 8958) GN=MGG_11259 PE=4 SV=1	>tr|G4MXJ0|G4MXJ0_MAGO7 Uncharacterized protein OS=Magnaporthe oryzae (strain 70-15 / ATCC MYA-4617 / FGSC 8958) GN=MGG_11259 PE=4 SV=1;>tr|L7I3A1|L7I3A1_MAGOY Uncharacterized protein OS=Magnaporthe oryzae (strain Y34) GN=OOU_Y34scaffold00594g15 PE=4 SV=1;	EAATETAAAETEGAKKEEKEVTPIEEGYLES	95.205	_K(ac)EEKEVTPIEEGYLESK_	K(0.971)EEK(0.029)EVTPIEEGYLESK	2	1025.52	0.49835	33630000	29914000
>tr|G4NAB9|G4NAB9_MAGO7 Acetyl-coenzyme A synthetase OS=Magnaporthe oryzae (strain 70-15 / ATCC MYA-4617 / FGSC 8958) GN=MGG_03201 PE=3 SV=1;>tr|L7HU48|L7HU48_MAGOY Acetyl-coenzyme A synthetase OS=Magnaporthe oryzae (strain Y34) GN=OOU_Y34scaffold00765g11 PE=3 SV=1;>tr|L7JL62|L7JL62_MAGOP Acetyl-coenzyme A synthetase OS=Magnaporthe oryzae (strain P131) GN=OOW_P131scaffold00256g7 PE=3 SV=1	>tr|G4NAB9|G4NAB9_MAGO7 Acetyl-coenzyme A synthetase OS=Magnaporthe oryzae (strain 70-15 / ATCC MYA-4617 / FGSC 8958) GN=MGG_03201 PE=3 SV=1	>tr|G4NAB9|G4NAB9_MAGO7 Acetyl-coenzyme A synthetase OS=Magnaporthe oryzae (strain 70-15 / ATCC MYA-4617 / FGSC 8958) GN=MGG_03201 PE=3 SV=1	>tr|G4NAB9|G4NAB9_MAGO7 Acetyl-coenzyme A synthetase OS=Magnaporthe oryzae (strain 70-15 / ATCC MYA-4617 / FGSC 8958) GN=MGG_03201 PE=3 SV=1;>tr|L7HU48|L7HU48_MAGOY Acetyl-coenzyme A synthetase OS=Magnaporthe oryzae (strain Y34) GN=OOU_Y34scaffold00765g11	QSKVVITTDEGKRGGKLIGTKRIVDEALKNC	72.006	_GGK(ac)LIGTKR_	GGK(1)LIGTKR	2	486.303	0.56126	33489000	0
>tr|L7IQZ1|L7IQZ1_MAGOY Cell division control protein 3 OS=Magnaporthe oryzae (strain Y34) GN=OOU_Y34scaffold00022g10 PE=3 SV=1;>tr|L7JLP6|L7JLP6_MAGOP Cell division control protein 3 OS=Magnaporthe oryzae (strain P131) GN=OOW_P131scaffold00219g26 PE=3 SV=1;>tr|G4MTD7|G4MTD7_MAGO7 Cell division control protein 3 OS=Magnaporthe oryzae (strain 70-15 / ATCC MYA-4617 / FGSC 8958) GN=MGG_01521 PE=3 SV…	>tr|L7IQZ1|L7IQZ1_MAGOY Cell division control protein 3 OS=Magnaporthe oryzae (strain Y34) GN=OOU_Y34scaffold00022g10 PE=3 SV=1	>tr|L7IQZ1|L7IQZ1_MAGOY Cell division control protein 3 OS=Magnaporthe oryzae (strain Y34) GN=OOU_Y34scaffold00022g10 PE=3 SV=1	>tr|L7IQZ1|L7IQZ1_MAGOY Cell division control protein 3 OS=Magnaporthe oryzae (strain Y34) GN=OOU_Y34scaffold00022g10 PE=3 SV=1;>tr|L7JLP6|L7JLP6_MAGOP Cell division control protein 3 OS=Magnaporthe oryzae (strain P131) GN=OOW_P131scaffold00219g26 PE=3 SV=	NPAVKQEEERTLHEQKLAKMEAEMKLVFQQK	81.099	_TLHEQK(ac)LAK_	TLHEQK(1)LAK	3	370.549	0.44674	33170000	37983000
>tr|G4NIU0|G4NIU0_MAGO7 Fatty acid synthase subunit alpha OS=Magnaporthe oryzae (strain 70-15 / ATCC MYA-4617 / FGSC 8958) GN=MGG_12154 PE=3 SV=1;>tr|L7IF18|L7IF18_MAGOY Fatty acid synthase subunit alpha reductase OS=Magnaporthe oryzae (strain Y34) GN=OOU_Y34scaffold00255g48 PE=3 SV=1;>tr|L7J9L1|L7J9L1_MAGOP Fatty acid synthase subunit alpha reductase OS=Magnaporthe oryzae (strain P131) GN=OOW_P1…	>tr|G4NIU0|G4NIU0_MAGO7 Fatty acid synthase subunit alpha OS=Magnaporthe oryzae (strain 70-15 / ATCC MYA-4617 / FGSC 8958) GN=MGG_12154 PE=3 SV=1	>tr|G4NIU0|G4NIU0_MAGO7 Fatty acid synthase subunit alpha OS=Magnaporthe oryzae (strain 70-15 / ATCC MYA-4617 / FGSC 8958) GN=MGG_12154 PE=3 SV=1	>tr|G4NIU0|G4NIU0_MAGO7 Fatty acid synthase subunit alpha OS=Magnaporthe oryzae (strain 70-15 / ATCC MYA-4617 / FGSC 8958) GN=MGG_12154 PE=3 SV=1;>tr|L7IF18|L7IF18_MAGOY Fatty acid synthase subunit alpha reductase OS=Magnaporthe oryzae (strain Y34) GN=OOU_	FHDGLVNNTLFVAKDKSPYTDEQLSQVLLNP	73.783	_DK(ac)SPYTDEQLSQVLLNPDAR_	DK(1)SPYTDEQLSQVLLNPDAR	2	1166.08	-0.45771	32993000	6207000
>tr|G4N2L8|G4N2L8_MAGO7 Acetyl-CoA carboxylase OS=Magnaporthe oryzae (strain 70-15 / ATCC MYA-4617 / FGSC 8958) GN=MGG_07613 PE=4 SV=1;>tr|L7HYC3|L7HYC3_MAGOY Acetyl-CoA carboxylase OS=Magnaporthe oryzae (strain Y34) GN=OOU_Y34scaffold00719g41 PE=4 SV=1;>tr|L7J9G6|L7J9G6_MAGOP Acetyl-CoA carboxylase OS=Magnaporthe oryzae (strain P131) GN=OOW_P131scaffold00555g13 PE=4 SV=1	>tr|G4N2L8|G4N2L8_MAGO7 Acetyl-CoA carboxylase OS=Magnaporthe oryzae (strain 70-15 / ATCC MYA-4617 / FGSC 8958) GN=MGG_07613 PE=4 SV=1	>tr|G4N2L8|G4N2L8_MAGO7 Acetyl-CoA carboxylase OS=Magnaporthe oryzae (strain 70-15 / ATCC MYA-4617 / FGSC 8958) GN=MGG_07613 PE=4 SV=1	>tr|G4N2L8|G4N2L8_MAGO7 Acetyl-CoA carboxylase OS=Magnaporthe oryzae (strain 70-15 / ATCC MYA-4617 / FGSC 8958) GN=MGG_07613 PE=4 SV=1;>tr|L7HYC3|L7HYC3_MAGOY Acetyl-CoA carboxylase OS=Magnaporthe oryzae (strain Y34) GN=OOU_Y34scaffold00719g41 PE=4 SV=1;>t	EWNSQFSALHTRMPQKLEAQLSHVIDRARAR	86.378	_MPQK(ac)LEAQLSHVIDR_	MPQK(1)LEAQLSHVIDR	3	602.989	-0.11258	32865000	17077000
>tr|L7I5Z1|L7I5Z1_MAGOY 40S ribosomal protein S25 OS=Magnaporthe oryzae (strain Y34) GN=OOU_Y34scaffold00533g18 PE=4 SV=1;>tr|L7JHM6|L7JHM6_MAGOP 40S ribosomal protein S25 OS=Magnaporthe oryzae (strain P131) GN=OOW_P131scaffold00343g47 PE=4 SV=1;>tr|G4MKR2|G4MKR2_MAGO7 40S ribosomal protein S25 OS=Magnaporthe oryzae (strain 70-15 / ATCC MYA-4617 / FGSC 8958) GN=MGG_06657 PE=4 SV=1	>tr|L7I5Z1|L7I5Z1_MAGOY 40S ribosomal protein S25 OS=Magnaporthe oryzae (strain Y34) GN=OOU_Y34scaffold00533g18 PE=4 SV=1	>tr|L7I5Z1|L7I5Z1_MAGOY 40S ribosomal protein S25 OS=Magnaporthe oryzae (strain Y34) GN=OOU_Y34scaffold00533g18 PE=4 SV=1	>tr|L7I5Z1|L7I5Z1_MAGOY 40S ribosomal protein S25 OS=Magnaporthe oryzae (strain Y34) GN=OOU_Y34scaffold00533g18 PE=4 SV=1;>tr|L7JHM6|L7JHM6_MAGOP 40S ribosomal protein S25 OS=Magnaporthe oryzae (strain P131) GN=OOW_P131scaffold00343g47 PE=4 SV=1;>tr|G4MKR2	INGSLARQCLADLEEKGQIKPVVTHSKMKIY	47.688	_QCLADLEEK(ac)GQIKPVVTHSK_	QCLADLEEK(0.986)GQIK(0.014)PVVTHSK	3	774.742	0.56483	32756000	0
>tr|L7IKZ6|L7IKZ6_MAGOY Glyceraldehyde-3-phosphate dehydrogenase OS=Magnaporthe oryzae (strain Y34) GN=OOU_Y34scaffold00125g3 PE=3 SV=1;>tr|L7IWE7|L7IWE7_MAGOP Glyceraldehyde-3-phosphate dehydrogenase OS=Magnaporthe oryzae (strain P131) GN=OOW_P131scaffold01325g16 PE=3 SV=1;>tr|G4NCH2|G4NCH2_MAGO7 Glyceraldehyde-3-phosphate dehydrogenase OS=Magnaporthe oryzae (strain 70-15 / ATCC MYA-4617 / FGSC …	>tr|L7IKZ6|L7IKZ6_MAGOY Glyceraldehyde-3-phosphate dehydrogenase OS=Magnaporthe oryzae (strain Y34) GN=OOU_Y34scaffold00125g3 PE=3 SV=1	>tr|L7IKZ6|L7IKZ6_MAGOY Glyceraldehyde-3-phosphate dehydrogenase OS=Magnaporthe oryzae (strain Y34) GN=OOU_Y34scaffold00125g3 PE=3 SV=1	>tr|L7IKZ6|L7IKZ6_MAGOY Glyceraldehyde-3-phosphate dehydrogenase OS=Magnaporthe oryzae (strain Y34) GN=OOU_Y34scaffold00125g3 PE=3 SV=1;>tr|L7IWE7|L7IWE7_MAGOP Glyceraldehyde-3-phosphate dehydrogenase OS=Magnaporthe oryzae (strain P131) GN=OOW_P131scaffold	RGAAQNIIPSSTGAAKAVGKVIPALNGKLTG	49.463	_GAAQNIIPSSTGAAK(ac)AVGK_	GAAQNIIPSSTGAAK(1)AVGK	2	891.989	-0.2647	32484000	0
>tr|G4MLM8|G4MLM8_MAGO7 Heat shock protein 90 OS=Magnaporthe oryzae (strain 70-15 / ATCC MYA-4617 / FGSC 8958) GN=MGG_06759 PE=3 SV=1;>tr|L7I7P6|L7I7P6_MAGOY Heat shock protein 80 OS=Magnaporthe oryzae (strain Y34) GN=OOU_Y34scaffold00534g52 PE=3 SV=1;>tr|L7JM28|L7JM28_MAGOP Heat shock protein 80 OS=Magnaporthe oryzae (strain P131) GN=OOW_P131scaffold00177g52 PE=3 SV=1	>tr|G4MLM8|G4MLM8_MAGO7 Heat shock protein 90 OS=Magnaporthe oryzae (strain 70-15 / ATCC MYA-4617 / FGSC 8958) GN=MGG_06759 PE=3 SV=1	>tr|G4MLM8|G4MLM8_MAGO7 Heat shock protein 90 OS=Magnaporthe oryzae (strain 70-15 / ATCC MYA-4617 / FGSC 8958) GN=MGG_06759 PE=3 SV=1	>tr|G4MLM8|G4MLM8_MAGO7 Heat shock protein 90 OS=Magnaporthe oryzae (strain 70-15 / ATCC MYA-4617 / FGSC 8958) GN=MGG_06759 PE=3 SV=1;>tr|L7I7P6|L7I7P6_MAGOY Heat shock protein 80 OS=Magnaporthe oryzae (strain Y34) GN=OOU_Y34scaffold00534g52 PE=3 SV=1;>tr|	KLGIHEDSANRQILAKLLRFNSTKSGDELTS	119.29	_QILAK(ac)LLR_	QILAK(1)LLR	2	498.832	-0.6574	32201000	0
>tr|G4N2G9|G4N2G9_MAGO7 Dihydrodipicolinate synthase OS=Magnaporthe oryzae (strain 70-15 / ATCC MYA-4617 / FGSC 8958) GN=MGG_07933 PE=3 SV=1;>tr|L7HZH6|L7HZH6_MAGOY Dihydrodipicolinate synthase OS=Magnaporthe oryzae (strain Y34) GN=OOU_Y34scaffold00692g10 PE=3 SV=1	>tr|G4N2G9|G4N2G9_MAGO7 Dihydrodipicolinate synthase OS=Magnaporthe oryzae (strain 70-15 / ATCC MYA-4617 / FGSC 8958) GN=MGG_07933 PE=3 SV=1	>tr|G4N2G9|G4N2G9_MAGO7 Dihydrodipicolinate synthase OS=Magnaporthe oryzae (strain 70-15 / ATCC MYA-4617 / FGSC 8958) GN=MGG_07933 PE=3 SV=1	>tr|G4N2G9|G4N2G9_MAGO7 Dihydrodipicolinate synthase OS=Magnaporthe oryzae (strain 70-15 / ATCC MYA-4617 / FGSC 8958) GN=MGG_07933 PE=3 SV=1;>tr|L7HZH6|L7HZH6_MAGOY Dihydrodipicolinate synthase OS=Magnaporthe oryzae (strain Y34) GN=OOU_Y34scaffold00692g10	DTVLAIAEHRNVAGVKLTCGNTGKLARVVAG	123.38	_NVAGVK(ac)LTCGNTGK_	NVAGVK(1)LTCGNTGK	2	730.88	-0.036543	32093000	5199100
>tr|G4MLP7|G4MLP7_MAGO7 ABC transporter ATP-binding protein ARB1 OS=Magnaporthe oryzae (strain 70-15 / ATCC MYA-4617 / FGSC 8958) GN=MGG_11862 PE=3 SV=1;>tr|L7I7R9|L7I7R9_MAGOY ATP-binding cassette sub-family F member 2 OS=Magnaporthe oryzae (strain Y34) GN=OOU_Y34scaffold00534g72 PE=3 SV=1;>tr|L7JF27|L7JF27_MAGOP ATP-binding cassette sub-family F member 2 OS=Magnaporthe oryzae (strain P131) GN=O…	>tr|G4MLP7|G4MLP7_MAGO7 ABC transporter ATP-binding protein ARB1 OS=Magnaporthe oryzae (strain 70-15 / ATCC MYA-4617 / FGSC 8958) GN=MGG_11862 PE=3 SV=1	>tr|G4MLP7|G4MLP7_MAGO7 ABC transporter ATP-binding protein ARB1 OS=Magnaporthe oryzae (strain 70-15 / ATCC MYA-4617 / FGSC 8958) GN=MGG_11862 PE=3 SV=1	>tr|G4MLP7|G4MLP7_MAGO7 ABC transporter ATP-binding protein ARB1 OS=Magnaporthe oryzae (strain 70-15 / ATCC MYA-4617 / FGSC 8958) GN=MGG_11862 PE=3 SV=1;>tr|L7I7R9|L7I7R9_MAGOY ATP-binding cassette sub-family F member 2 OS=Magnaporthe oryzae (strain Y34) G	PNGVGKSTLLRLMTGKLSPREGAVTRHTHLK	131.5	_LMTGK(ac)LSPR_	LMTGK(1)LSPR	2	522.797	0.064133	31709000	14057000
>sp|A4QVP2|IF4A_MAGO7 ATP-dependent RNA helicase eIF4A OS=Magnaporthe oryzae (strain 70-15 / ATCC MYA-4617 / FGSC 8958) GN=TIF1 PE=3 SV=1;>tr|L7INI3|L7INI3_MAGOY ATP-dependent RNA helicase eIF4A OS=Magnaporthe oryzae (strain Y34) GN=OOU_Y34scaffold00058g8 PE=3 SV=1;>tr|L7J1K6|L7J1K6_MAGOP ATP-dependent RNA helicase eIF4A OS=Magnaporthe oryzae (strain P131) GN=OOW_P131scaffold01159g25 PE=3 SV=1	>sp|A4QVP2|IF4A_MAGO7 ATP-dependent RNA helicase eIF4A OS=Magnaporthe oryzae (strain 70-15 / ATCC MYA-4617 / FGSC 8958) GN=TIF1 PE=3 SV=1	>sp|A4QVP2|IF4A_MAGO7 ATP-dependent RNA helicase eIF4A OS=Magnaporthe oryzae (strain 70-15 / ATCC MYA-4617 / FGSC 8958) GN=TIF1 PE=3 SV=1	>sp|A4QVP2|IF4A_MAGO7 ATP-dependent RNA helicase eIF4A OS=Magnaporthe oryzae (strain 70-15 / ATCC MYA-4617 / FGSC 8958) GN=TIF1 PE=3 SV=1;>tr|L7INI3|L7INI3_MAGOY ATP-dependent RNA helicase eIF4A OS=Magnaporthe oryzae (strain Y34) GN=OOU_Y34scaffold00058g8	VIFCNTRRKVDWLTDKLTARDFTVSAMHGDM	105.65	_VDWLTDK(ac)LTAR_	VDWLTDK(1)LTAR	2	680.367	-0.36131	30757000	12028000
>tr|L7IEW1|L7IEW1_MAGOY Coiled-coil domain-containing protein 25 OS=Magnaporthe oryzae (strain Y34) GN=OOU_Y34scaffold00278g29 PE=4 SV=1;>tr|L7JFN8|L7JFN8_MAGOP Coiled-coil domain-containing protein 25 OS=Magnaporthe oryzae (strain P131) GN=OOW_P131scaffold00343g3 PE=4 SV=1;>tr|G4MKB5|G4MKB5_MAGO7 Coiled-coil domain-containing protein 25 OS=Magnaporthe oryzae (strain 70-15 / ATCC MYA-4617 / FGSC …	>tr|L7IEW1|L7IEW1_MAGOY Coiled-coil domain-containing protein 25 OS=Magnaporthe oryzae (strain Y34) GN=OOU_Y34scaffold00278g29 PE=4 SV=1	>tr|L7IEW1|L7IEW1_MAGOY Coiled-coil domain-containing protein 25 OS=Magnaporthe oryzae (strain Y34) GN=OOU_Y34scaffold00278g29 PE=4 SV=1	>tr|L7IEW1|L7IEW1_MAGOY Coiled-coil domain-containing protein 25 OS=Magnaporthe oryzae (strain Y34) GN=OOU_Y34scaffold00278g29 PE=4 SV=1;>tr|L7JFN8|L7JFN8_MAGOP Coiled-coil domain-containing protein 25 OS=Magnaporthe oryzae (strain P131) GN=OOW_P131scaffol	SNVVEPSAYIYVGKDKFENEDLIKHGWEEDV	59.265	_DK(ac)FENEDLIK_	DK(1)FENEDLIK	2	646.822	0.023942	30673000	26300000
>tr|G4MUB5|G4MUB5_MAGO7 Uroporphyrinogen decarboxylase OS=Magnaporthe oryzae (strain 70-15 / ATCC MYA-4617 / FGSC 8958) GN=MGG_01622 PE=3 SV=1;>tr|L7IJ74|L7IJ74_MAGOY Uroporphyrinogen decarboxylase OS=Magnaporthe oryzae (strain Y34) GN=OOU_Y34scaffold00162g28 PE=3 SV=1;>tr|L7IY84|L7IY84_MAGOP Uroporphyrinogen decarboxylase OS=Magnaporthe oryzae (strain P131) GN=OOW_P131scaffold01287g56 PE=3 SV=1	>tr|G4MUB5|G4MUB5_MAGO7 Uroporphyrinogen decarboxylase OS=Magnaporthe oryzae (strain 70-15 / ATCC MYA-4617 / FGSC 8958) GN=MGG_01622 PE=3 SV=1	>tr|G4MUB5|G4MUB5_MAGO7 Uroporphyrinogen decarboxylase OS=Magnaporthe oryzae (strain 70-15 / ATCC MYA-4617 / FGSC 8958) GN=MGG_01622 PE=3 SV=1	>tr|G4MUB5|G4MUB5_MAGO7 Uroporphyrinogen decarboxylase OS=Magnaporthe oryzae (strain 70-15 / ATCC MYA-4617 / FGSC 8958) GN=MGG_01622 PE=3 SV=1;>tr|L7IJ74|L7IJ74_MAGOY Uroporphyrinogen decarboxylase OS=Magnaporthe oryzae (strain Y34) GN=OOU_Y34scaffold00162	IMRQAGRYLPEYHEAKGNRDFFECCRDPEVA	87.001	_YLPEYHEAK(ac)GNR_	YLPEYHEAK(1)GNR	3	506.916	-0.33174	30630000	6755600
>tr|G4NIS4|G4NIS4_MAGO7 Histone acetyltransferase OS=Magnaporthe oryzae (strain 70-15 / ATCC MYA-4617 / FGSC 8958) GN=MGG_04133 PE=3 SV=1;>tr|L7IEV0|L7IEV0_MAGOY Histone acetyltransferase OS=Magnaporthe oryzae (strain Y34) GN=OOU_Y34scaffold00255g32 PE=3 SV=1;>tr|L7J7S5|L7J7S5_MAGOP Histone acetyltransferase OS=Magnaporthe oryzae (strain P131) GN=OOW_P131scaffold00751g20 PE=3 SV=1	>tr|G4NIS4|G4NIS4_MAGO7 Histone acetyltransferase OS=Magnaporthe oryzae (strain 70-15 / ATCC MYA-4617 / FGSC 8958) GN=MGG_04133 PE=3 SV=1	>tr|G4NIS4|G4NIS4_MAGO7 Histone acetyltransferase OS=Magnaporthe oryzae (strain 70-15 / ATCC MYA-4617 / FGSC 8958) GN=MGG_04133 PE=3 SV=1	>tr|G4NIS4|G4NIS4_MAGO7 Histone acetyltransferase OS=Magnaporthe oryzae (strain 70-15 / ATCC MYA-4617 / FGSC 8958) GN=MGG_04133 PE=3 SV=1;>tr|L7IEV0|L7IEV0_MAGOY Histone acetyltransferase OS=Magnaporthe oryzae (strain Y34) GN=OOU_Y34scaffold00255g32 PE=3 S	KEKATKKIAGAAAQSKKTAQTKRAAAAAAAA	128.36	_K(ac)IAGAAAQSK(ac)K_	K(1)IAGAAAQSK(1)K	2	578.838	-0.51274	30626000	13572000
>tr|L7HZD1|L7HZD1_MAGOY Woronin body major protein OS=Magnaporthe oryzae (strain Y34) GN=OOU_Y34scaffold00666g96 PE=4 SV=1;>tr|L7JEJ0|L7JEJ0_MAGOP Woronin body major protein OS=Magnaporthe oryzae (strain P131) GN=OOW_P131scaffold00372g11 PE=4 SV=1;>tr|Q2KGA0|Q2KGA0_MAGO7 Putative uncharacterized protein OS=Magnaporthe oryzae (strain 70-15 / ATCC MYA-4617 / FGSC 8958) GN=MGCH7_ch7g435 PE=4 SV=1;>t…	>tr|L7HZD1|L7HZD1_MAGOY Woronin body major protein OS=Magnaporthe oryzae (strain Y34) GN=OOU_Y34scaffold00666g96 PE=4 SV=1	>tr|L7HZD1|L7HZD1_MAGOY Woronin body major protein OS=Magnaporthe oryzae (strain Y34) GN=OOU_Y34scaffold00666g96 PE=4 SV=1	>tr|L7HZD1|L7HZD1_MAGOY Woronin body major protein OS=Magnaporthe oryzae (strain Y34) GN=OOU_Y34scaffold00666g96 PE=4 SV=1;>tr|L7JEJ0|L7JEJ0_MAGOP Woronin body major protein OS=Magnaporthe oryzae (strain P131) GN=OOW_P131scaffold00372g11 PE=4 SV=1;>tr|Q2KG	PSPSVVVQTMCGPVFKQYRVLDMQAGHIVAM	92.426	_EESSSISTPSPSVVVQTMCGPVFK(ac)QYR_	EESSSISTPSPSVVVQTMCGPVFK(1)QYR	3	1014.82	0.10273	29791000	0
>tr|G4MWG4|G4MWG4_MAGO7 Stress-induced-phosphoprotein 1 OS=Magnaporthe oryzae (strain 70-15 / ATCC MYA-4617 / FGSC 8958) GN=MGG_08980 PE=4 SV=1;>tr|L7IEE5|L7IEE5_MAGOY Stress-induced-phosphoprotein 1 OS=Magnaporthe oryzae (strain Y34) GN=OOU_Y34scaffold00288g14 PE=4 SV=1;>tr|L7J911|L7J911_MAGOP Stress-induced-phosphoprotein 1 OS=Magnaporthe oryzae (strain P131) GN=OOW_P131scaffold00572g12 PE=4 SV…	>tr|G4MWG4|G4MWG4_MAGO7 Stress-induced-phosphoprotein 1 OS=Magnaporthe oryzae (strain 70-15 / ATCC MYA-4617 / FGSC 8958) GN=MGG_08980 PE=4 SV=1	>tr|G4MWG4|G4MWG4_MAGO7 Stress-induced-phosphoprotein 1 OS=Magnaporthe oryzae (strain 70-15 / ATCC MYA-4617 / FGSC 8958) GN=MGG_08980 PE=4 SV=1	>tr|G4MWG4|G4MWG4_MAGO7 Stress-induced-phosphoprotein 1 OS=Magnaporthe oryzae (strain 70-15 / ATCC MYA-4617 / FGSC 8958) GN=MGG_08980 PE=4 SV=1;>tr|L7IEE5|L7IEE5_MAGOY Stress-induced-phosphoprotein 1 OS=Magnaporthe oryzae (strain Y34) GN=OOU_Y34scaffold002	EAVEKRKAKEAADKEKAIGTENYKKRNFDEA	97.836	_EK(ac)AIGTENYK_	EK(1)AIGTENYK	2	597.804	1.0708	29486000	0
>tr|G4MQ03|G4MQ03_MAGO7 Enolase OS=Magnaporthe oryzae (strain 70-15 / ATCC MYA-4617 / FGSC 8958) GN=MGG_10607 PE=3 SV=1;>tr|L7HNX5|L7HNX5_MAGOY Enolase OS=Magnaporthe oryzae (strain Y34) GN=OOU_Y34scaffold01082g4 PE=3 SV=1;>tr|L7JPA8|L7JPA8_MAGOP Enolase OS=Magnaporthe oryzae (strain P131) GN=OOW_P131scaffold00089g2 PE=3 SV=1	>tr|G4MQ03|G4MQ03_MAGO7 Enolase OS=Magnaporthe oryzae (strain 70-15 / ATCC MYA-4617 / FGSC 8958) GN=MGG_10607 PE=3 SV=1	>tr|G4MQ03|G4MQ03_MAGO7 Enolase OS=Magnaporthe oryzae (strain 70-15 / ATCC MYA-4617 / FGSC 8958) GN=MGG_10607 PE=3 SV=1	>tr|G4MQ03|G4MQ03_MAGO7 Enolase OS=Magnaporthe oryzae (strain 70-15 / ATCC MYA-4617 / FGSC 8958) GN=MGG_10607 PE=3 SV=1;>tr|L7HNX5|L7HNX5_MAGOY Enolase OS=Magnaporthe oryzae (strain Y34) GN=OOU_Y34scaffold01082g4 PE=3 SV=1;>tr|L7JPA8|L7JPA8_MAGOP Enolase O	IKKAIDQKAANALLLKVNQIGTLTESIQAAK	94.201	_AANALLLK(ac)VNQIGTLTESIQAAK_	AANALLLK(1)VNQIGTLTESIQAAK	3	803.795	-0.18004	29006000	0
>tr|L7ICZ8|L7ICZ8_MAGOY Histone H3 OS=Magnaporthe oryzae (strain Y34) GN=OOU_Y34scaffold00359g3 PE=3 SV=1;>tr|L7J7K7|L7J7K7_MAGOP Histone H3 OS=Magnaporthe oryzae (strain P131) GN=OOW_P131scaffold00746g3 PE=3 SV=1;>sp|A4RCX7|H3_MAGO7 Histone H3 OS=Magnaporthe oryzae (strain 70-15 / ATCC MYA-4617 / FGSC 8958) GN=HHT1 PE=3 SV=1	>tr|L7ICZ8|L7ICZ8_MAGOY Histone H3 OS=Magnaporthe oryzae (strain Y34) GN=OOU_Y34scaffold00359g3 PE=3 SV=1	>tr|L7ICZ8|L7ICZ8_MAGOY Histone H3 OS=Magnaporthe oryzae (strain Y34) GN=OOU_Y34scaffold00359g3 PE=3 SV=1	>tr|L7ICZ8|L7ICZ8_MAGOY Histone H3 OS=Magnaporthe oryzae (strain Y34) GN=OOU_Y34scaffold00359g3 PE=3 SV=1;>tr|L7J7K7|L7J7K7_MAGOP Histone H3 OS=Magnaporthe oryzae (strain P131) GN=OOW_P131scaffold00746g3 PE=3 SV=1;>sp|A4RCX7|H3_MAGO7 Histone H3 OS=Magnapor	KLPFQRLVREIAQDFKSDLRFQSSAIGALQE	91.961	_EIAQDFK(ac)SDLR_	EIAQDFK(1)SDLR	2	682.346	-0.14139	28717000	13007000	H3 K79
>tr|L7HPR6|L7HPR6_MAGOY Uncharacterized protein OS=Magnaporthe oryzae (strain Y34) GN=OOU_Y34scaffold01008g10 PE=4 SV=1;>tr|L7JQR3|L7JQR3_MAGOP Uncharacterized protein OS=Magnaporthe oryzae (strain P131) GN=OOW_P131scaffold00005g8 PE=4 SV=1;>tr|G4MTW7|G4MTW7_MAGO7 Uncharacterized protein OS=Magnaporthe oryzae (strain 70-15 / ATCC MYA-4617 / FGSC 8958) GN=MGG_01589 PE=4 SV=1	>tr|L7HPR6|L7HPR6_MAGOY Uncharacterized protein OS=Magnaporthe oryzae (strain Y34) GN=OOU_Y34scaffold01008g10 PE=4 SV=1	>tr|L7HPR6|L7HPR6_MAGOY Uncharacterized protein OS=Magnaporthe oryzae (strain Y34) GN=OOU_Y34scaffold01008g10 PE=4 SV=1	>tr|L7HPR6|L7HPR6_MAGOY Uncharacterized protein OS=Magnaporthe oryzae (strain Y34) GN=OOU_Y34scaffold01008g10 PE=4 SV=1;>tr|L7JQR3|L7JQR3_MAGOP Uncharacterized protein OS=Magnaporthe oryzae (strain P131) GN=OOW_P131scaffold00005g8 PE=4 SV=1;>tr|G4MTW7|G4MT	YAIRQREKEKLLELKKKLAEQQAHLNKLSEH	61.48	_K(ac)KLAEQQAHLNK_	K(0.5)K(0.5)LAEQQAHLNK	3	483.944	-0.23262	28686000	0
>tr|L7HPR6|L7HPR6_MAGOY Uncharacterized protein OS=Magnaporthe oryzae (strain Y34) GN=OOU_Y34scaffold01008g10 PE=4 SV=1;>tr|L7JQR3|L7JQR3_MAGOP Uncharacterized protein OS=Magnaporthe oryzae (strain P131) GN=OOW_P131scaffold00005g8 PE=4 SV=1;>tr|G4MTW7|G4MTW7_MAGO7 Uncharacterized protein OS=Magnaporthe oryzae (strain 70-15 / ATCC MYA-4617 / FGSC 8958) GN=MGG_01589 PE=4 SV=1	>tr|L7HPR6|L7HPR6_MAGOY Uncharacterized protein OS=Magnaporthe oryzae (strain Y34) GN=OOU_Y34scaffold01008g10 PE=4 SV=1	>tr|L7HPR6|L7HPR6_MAGOY Uncharacterized protein OS=Magnaporthe oryzae (strain Y34) GN=OOU_Y34scaffold01008g10 PE=4 SV=1	>tr|L7HPR6|L7HPR6_MAGOY Uncharacterized protein OS=Magnaporthe oryzae (strain Y34) GN=OOU_Y34scaffold01008g10 PE=4 SV=1;>tr|L7JQR3|L7JQR3_MAGOP Uncharacterized protein OS=Magnaporthe oryzae (strain P131) GN=OOW_P131scaffold00005g8 PE=4 SV=1;>tr|G4MTW7|G4MT	AIRQREKEKLLELKKKLAEQQAHLNKLSEHM	61.48	_K(ac)KLAEQQAHLNK_	K(0.5)K(0.5)LAEQQAHLNK	3	483.944	-0.23262	28686000	0
>tr|G4MUX6|G4MUX6_MAGO7 Glycogen synthase OS=Magnaporthe oryzae (strain 70-15 / ATCC MYA-4617 / FGSC 8958) GN=MGG_07289 PE=4 SV=1;>tr|L7HUP0|L7HUP0_MAGOY Glycogen synthase OS=Magnaporthe oryzae (strain Y34) GN=OOU_Y34scaffold00768g41 PE=4 SV=1;>tr|L7J344|L7J344_MAGOP Glycogen synthase OS=Magnaporthe oryzae (strain P131) GN=OOW_P131scaffold01066g28 PE=4 SV=1	>tr|G4MUX6|G4MUX6_MAGO7 Glycogen synthase OS=Magnaporthe oryzae (strain 70-15 / ATCC MYA-4617 / FGSC 8958) GN=MGG_07289 PE=4 SV=1	>tr|G4MUX6|G4MUX6_MAGO7 Glycogen synthase OS=Magnaporthe oryzae (strain 70-15 / ATCC MYA-4617 / FGSC 8958) GN=MGG_07289 PE=4 SV=1	>tr|G4MUX6|G4MUX6_MAGO7 Glycogen synthase OS=Magnaporthe oryzae (strain 70-15 / ATCC MYA-4617 / FGSC 8958) GN=MGG_07289 PE=4 SV=1;>tr|L7HUP0|L7HUP0_MAGOY Glycogen synthase OS=Magnaporthe oryzae (strain Y34) GN=OOU_Y34scaffold00768g41 PE=4 SV=1;>tr|L7J344|L	EGAPRVLLIDTKTAYKHLDEWKTDLWNVASI	57.149	_TAYK(ac)HLDEWK_	TAYK(1)HLDEWK	3	444.891	0.17023	28537000	0
>tr|G4NHZ1|G4NHZ1_MAGO7 Glutaminyl-tRNA synthetase OS=Magnaporthe oryzae (strain 70-15 / ATCC MYA-4617 / FGSC 8958) GN=MGG_09393 PE=3 SV=1;>tr|L7I0H1|L7I0H1_MAGOY Glutaminyl-tRNA synthetase OS=Magnaporthe oryzae (strain Y34) GN=OOU_Y34scaffold00658g7 PE=3 SV=1;>tr|L7IXS2|L7IXS2_MAGOP Glutaminyl-tRNA synthetase OS=Magnaporthe oryzae (strain P131) GN=OOW_P131scaffold01314g7 PE=3 SV=1	>tr|G4NHZ1|G4NHZ1_MAGO7 Glutaminyl-tRNA synthetase OS=Magnaporthe oryzae (strain 70-15 / ATCC MYA-4617 / FGSC 8958) GN=MGG_09393 PE=3 SV=1	>tr|G4NHZ1|G4NHZ1_MAGO7 Glutaminyl-tRNA synthetase OS=Magnaporthe oryzae (strain 70-15 / ATCC MYA-4617 / FGSC 8958) GN=MGG_09393 PE=3 SV=1	>tr|G4NHZ1|G4NHZ1_MAGO7 Glutaminyl-tRNA synthetase OS=Magnaporthe oryzae (strain 70-15 / ATCC MYA-4617 / FGSC 8958) GN=MGG_09393 PE=3 SV=1;>tr|L7I0H1|L7I0H1_MAGOY Glutaminyl-tRNA synthetase OS=Magnaporthe oryzae (strain Y34) GN=OOU_Y34scaffold00658g7 PE=3	RLGLGGTVLSKRKILKLVELGHVREWDDPRL	146.11	_ILK(ac)LVELGHVR_	ILK(1)LVELGHVR	2	659.914	0.080418	28369000	10169000
>tr|D4NXG1|D4NXG1_MAGOR 40S ribosomal protein S7 OS=Magnaporthe oryzae PE=2 SV=1;>tr|G4NDL6|G4NDL6_MAGO7 40S ribosomal protein S7 OS=Magnaporthe oryzae (strain 70-15 / ATCC MYA-4617 / FGSC 8958) GN=MGG_00221 PE=4 SV=1;>tr|L7HU82|L7HU82_MAGOY 40S ribosomal protein S7 OS=Magnaporthe oryzae (strain Y34) GN=OOU_Y34scaffold00782g3 PE=4 SV=1;>tr|L7JPX7|L7JPX7_MAGOP 40S ribosomal protein S7 OS=Magnaport…	>tr|D4NXG1|D4NXG1_MAGOR 40S ribosomal protein S7 OS=Magnaporthe oryzae PE=2 SV=1	>tr|D4NXG1|D4NXG1_MAGOR 40S ribosomal protein S7 OS=Magnaporthe oryzae PE=2 SV=1	>tr|D4NXG1|D4NXG1_MAGOR 40S ribosomal protein S7 OS=Magnaporthe oryzae PE=2 SV=1;>tr|G4NDL6|G4NDL6_MAGO7 40S ribosomal protein S7 OS=Magnaporthe oryzae (strain 70-15 / ATCC MYA-4617 / FGSC 8958) GN=MGG_00221 PE=4 SV=1;>tr|L7HU82|L7HU82_MAGOY 40S ribosomal	DAILTDLVYPVEIVGKRLRTKEDNSKTLKVV	94.837	_TLTAVHDAILTDLVYPVEIVGK(ac)R_	TLTAVHDAILTDLVYPVEIVGK(1)R	3	855.814	0.29438	28272000	21161000
>tr|G4MWG4|G4MWG4_MAGO7 Stress-induced-phosphoprotein 1 OS=Magnaporthe oryzae (strain 70-15 / ATCC MYA-4617 / FGSC 8958) GN=MGG_08980 PE=4 SV=1;>tr|L7IEE5|L7IEE5_MAGOY Stress-induced-phosphoprotein 1 OS=Magnaporthe oryzae (strain Y34) GN=OOU_Y34scaffold00288g14 PE=4 SV=1;>tr|L7J911|L7J911_MAGOP Stress-induced-phosphoprotein 1 OS=Magnaporthe oryzae (strain P131) GN=OOW_P131scaffold00572g12 PE=4 SV…	>tr|G4MWG4|G4MWG4_MAGO7 Stress-induced-phosphoprotein 1 OS=Magnaporthe oryzae (strain 70-15 / ATCC MYA-4617 / FGSC 8958) GN=MGG_08980 PE=4 SV=1	>tr|G4MWG4|G4MWG4_MAGO7 Stress-induced-phosphoprotein 1 OS=Magnaporthe oryzae (strain 70-15 / ATCC MYA-4617 / FGSC 8958) GN=MGG_08980 PE=4 SV=1	>tr|G4MWG4|G4MWG4_MAGO7 Stress-induced-phosphoprotein 1 OS=Magnaporthe oryzae (strain 70-15 / ATCC MYA-4617 / FGSC 8958) GN=MGG_08980 PE=4 SV=1;>tr|L7IEE5|L7IEE5_MAGOY Stress-induced-phosphoprotein 1 OS=Magnaporthe oryzae (strain Y34) GN=OOU_Y34scaffold002	TADELKALGNKAIAEKNFDEAVKHFTAAIEL	63.76	_AIAEK(ac)NFDEAVK_	AIAEK(1)NFDEAVK	2	688.856	0.76842	28198000	16018000
>tr|G4NAY4|G4NAY4_MAGO7 Heat shock protein SSB1 OS=Magnaporthe oryzae (strain 70-15 / ATCC MYA-4617 / FGSC 8958) GN=MGG_11513 PE=3 SV=1;>tr|L7HZ72|L7HZ72_MAGOY Heat shock protein SSB1 OS=Magnaporthe oryzae (strain Y34) GN=OOU_Y34scaffold00669g1 PE=3 SV=1;>tr|L7J071|L7J071_MAGOP Heat shock protein SSB1 OS=Magnaporthe oryzae (strain P131) GN=OOW_P131scaffold01213g2 PE=3 SV=1	>tr|G4NAY4|G4NAY4_MAGO7 Heat shock protein SSB1 OS=Magnaporthe oryzae (strain 70-15 / ATCC MYA-4617 / FGSC 8958) GN=MGG_11513 PE=3 SV=1	>tr|G4NAY4|G4NAY4_MAGO7 Heat shock protein SSB1 OS=Magnaporthe oryzae (strain 70-15 / ATCC MYA-4617 / FGSC 8958) GN=MGG_11513 PE=3 SV=1	>tr|G4NAY4|G4NAY4_MAGO7 Heat shock protein SSB1 OS=Magnaporthe oryzae (strain 70-15 / ATCC MYA-4617 / FGSC 8958) GN=MGG_11513 PE=3 SV=1;>tr|L7HZ72|L7HZ72_MAGOY Heat shock protein SSB1 OS=Magnaporthe oryzae (strain Y34) GN=OOU_Y34scaffold00669g1 PE=3 SV=1;>	EIVLVGGSTRIPKIQKLLSDYFGGKKLEKSI	111.94	_IQK(ac)LLSDYFGGK_	IQK(1)LLSDYFGGK	2	705.885	-0.56696	28137000	12113000
>tr|G4N4R7|G4N4R7_MAGO7 Adenosylhomocysteinase OS=Magnaporthe oryzae (strain 70-15 / ATCC MYA-4617 / FGSC 8958) GN=MGG_05155 PE=3 SV=1;>tr|L7I8Y7|L7I8Y7_MAGOY Adenosylhomocysteinase OS=Magnaporthe oryzae (strain Y34) GN=OOU_Y34scaffold00516g37 PE=3 SV=1;>tr|L7J5N2|L7J5N2_MAGOP Adenosylhomocysteinase OS=Magnaporthe oryzae (strain P131) GN=OOW_P131scaffold00982g41 PE=3 SV=1	>tr|G4N4R7|G4N4R7_MAGO7 Adenosylhomocysteinase OS=Magnaporthe oryzae (strain 70-15 / ATCC MYA-4617 / FGSC 8958) GN=MGG_05155 PE=3 SV=1	>tr|G4N4R7|G4N4R7_MAGO7 Adenosylhomocysteinase OS=Magnaporthe oryzae (strain 70-15 / ATCC MYA-4617 / FGSC 8958) GN=MGG_05155 PE=3 SV=1	>tr|G4N4R7|G4N4R7_MAGO7 Adenosylhomocysteinase OS=Magnaporthe oryzae (strain 70-15 / ATCC MYA-4617 / FGSC 8958) GN=MGG_05155 PE=3 SV=1;>tr|L7I8Y7|L7I8Y7_MAGOY Adenosylhomocysteinase OS=Magnaporthe oryzae (strain Y34) GN=OOU_Y34scaffold00516g37 PE=3 SV=1;>t	_________MAAPAHKFKVADLSLAAFGRKE	60.478	_(ac)AAPAHK(ac)FK_	AAPAHK(1)FK	2	477.264	-0.17435	28047000	15964000
>tr|G4NCH1|G4NCH1_MAGO7 ThiJ/PfpI family protein OS=Magnaporthe oryzae (strain 70-15 / ATCC MYA-4617 / FGSC 8958) GN=MGG_01085 PE=4 SV=1;>tr|L7IMY8|L7IMY8_MAGOY ThiJ/PfpI family protein OS=Magnaporthe oryzae (strain Y34) GN=OOU_Y34scaffold00125g2 PE=4 SV=1;>tr|L7IVF5|L7IVF5_MAGOP ThiJ/PfpI family protein OS=Magnaporthe oryzae (strain P131) GN=OOW_P131scaffold01325g15 PE=4 SV=1	>tr|G4NCH1|G4NCH1_MAGO7 ThiJ/PfpI family protein OS=Magnaporthe oryzae (strain 70-15 / ATCC MYA-4617 / FGSC 8958) GN=MGG_01085 PE=4 SV=1	>tr|G4NCH1|G4NCH1_MAGO7 ThiJ/PfpI family protein OS=Magnaporthe oryzae (strain 70-15 / ATCC MYA-4617 / FGSC 8958) GN=MGG_01085 PE=4 SV=1	>tr|G4NCH1|G4NCH1_MAGO7 ThiJ/PfpI family protein OS=Magnaporthe oryzae (strain 70-15 / ATCC MYA-4617 / FGSC 8958) GN=MGG_01085 PE=4 SV=1;>tr|L7IMY8|L7IMY8_MAGOY ThiJ/PfpI family protein OS=Magnaporthe oryzae (strain Y34) GN=OOU_Y34scaffold00125g2 PE=4 SV=1	CTGSILAGRAGALDGKLATTNKSAWKSLTPS	57.804	_AGALDGK(ac)LATTNK_	AGALDGK(1)LATTNK	2	651.357	0.43176	27530000	0
>sp|A4QVR2|H2AZ_MAGO7 Histone H2A.Z OS=Magnaporthe oryzae (strain 70-15 / ATCC MYA-4617 / FGSC 8958) GN=HTZ1 PE=3 SV=1;>tr|L7IPA4|L7IPA4_MAGOY Histone H2A OS=Magnaporthe oryzae (strain Y34) GN=OOU_Y34scaffold00062g13 PE=3 SV=1;>tr|L7JGN1|L7JGN1_MAGOP Histone H2A OS=Magnaporthe oryzae (strain P131) GN=OOW_P131scaffold00365g4 PE=3 SV=1	>sp|A4QVR2|H2AZ_MAGO7 Histone H2A.Z OS=Magnaporthe oryzae (strain 70-15 / ATCC MYA-4617 / FGSC 8958) GN=HTZ1 PE=3 SV=1	>sp|A4QVR2|H2AZ_MAGO7 Histone H2A.Z OS=Magnaporthe oryzae (strain 70-15 / ATCC MYA-4617 / FGSC 8958) GN=HTZ1 PE=3 SV=1	>sp|A4QVR2|H2AZ_MAGO7 Histone H2A.Z OS=Magnaporthe oryzae (strain 70-15 / ATCC MYA-4617 / FGSC 8958) GN=HTZ1 PE=3 SV=1;>tr|L7IPA4|L7IPA4_MAGOY Histone H2A OS=Magnaporthe oryzae (strain Y34) GN=OOU_Y34scaffold00062g13 PE=3 SV=1;>tr|L7JGN1|L7JGN1_MAGOP Histo	_________MAGGKGKSSGGKSSGGKTSGEG	121.28	_GK(ac)SSGGK(ac)SSGGK_	GK(1)SSGGK(1)SSGGK	2	560.783	-0.039438	26525000	12975000
>tr|G4MZF7|G4MZF7_MAGO7 Endoribonuclease L-PSP OS=Magnaporthe oryzae (strain 70-15 / ATCC MYA-4617 / FGSC 8958) GN=MGG_04426 PE=4 SV=1;>tr|L7HVA9|L7HVA9_MAGOY Uncharacterized protein OS=Magnaporthe oryzae (strain Y34) GN=OOU_Y34scaffold00744g24 PE=4 SV=1;>tr|L7J0G3|L7J0G3_MAGOP Uncharacterized protein OS=Magnaporthe oryzae (strain P131) GN=OOW_P131scaffold01166g24 PE=4 SV=1	>tr|G4MZF7|G4MZF7_MAGO7 Endoribonuclease L-PSP OS=Magnaporthe oryzae (strain 70-15 / ATCC MYA-4617 / FGSC 8958) GN=MGG_04426 PE=4 SV=1	>tr|G4MZF7|G4MZF7_MAGO7 Endoribonuclease L-PSP OS=Magnaporthe oryzae (strain 70-15 / ATCC MYA-4617 / FGSC 8958) GN=MGG_04426 PE=4 SV=1	>tr|G4MZF7|G4MZF7_MAGO7 Endoribonuclease L-PSP OS=Magnaporthe oryzae (strain 70-15 / ATCC MYA-4617 / FGSC 8958) GN=MGG_04426 PE=4 SV=1;>tr|L7HVA9|L7HVA9_MAGOY Uncharacterized protein OS=Magnaporthe oryzae (strain Y34) GN=OOU_Y34scaffold00744g24 PE=4 SV=1;>	AKWFTHKPARSCVAVKTLPKNVDVELECIAM	68.107	_SCVAVK(ac)TLPK_	SCVAVK(1)TLPK	2	572.823	-0.10195	26049000	21997000
>tr|G4MSD2|G4MSD2_MAGO7 60S ribosomal protein L35 OS=Magnaporthe oryzae (strain 70-15 / ATCC MYA-4617 / FGSC 8958) GN=MGG_04455 PE=3 SV=1;>tr|L7HVE3|L7HVE3_MAGOY 60S ribosomal protein L35 OS=Magnaporthe oryzae (strain Y34) GN=OOU_Y34scaffold00744g59 PE=3 SV=1;>tr|L7ITW5|L7ITW5_MAGOP 60S ribosomal protein L35 OS=Magnaporthe oryzae (strain P131) GN=OOW_P131scaffold01358g26 PE=3 SV=1	>tr|G4MSD2|G4MSD2_MAGO7 60S ribosomal protein L35 OS=Magnaporthe oryzae (strain 70-15 / ATCC MYA-4617 / FGSC 8958) GN=MGG_04455 PE=3 SV=1	>tr|G4MSD2|G4MSD2_MAGO7 60S ribosomal protein L35 OS=Magnaporthe oryzae (strain 70-15 / ATCC MYA-4617 / FGSC 8958) GN=MGG_04455 PE=3 SV=1	>tr|G4MSD2|G4MSD2_MAGO7 60S ribosomal protein L35 OS=Magnaporthe oryzae (strain 70-15 / ATCC MYA-4617 / FGSC 8958) GN=MGG_04455 PE=3 SV=1;>tr|L7HVE3|L7HVE3_MAGOY 60S ribosomal protein L35 OS=Magnaporthe oryzae (strain Y34) GN=OOU_Y34scaffold00744g59 PE=3 S	ELNQLRIQKIASSGTKLTKIHDIRKSIARVL	99.343	_IASSGTK(ac)LTK_	IASSGTK(1)LTK	2	524.306	-0.11931	25909000	12534000
>tr|L7HXY9|L7HXY9_MAGOY Nucleoside diphosphate kinase OS=Magnaporthe oryzae (strain Y34) GN=OOU_Y34scaffold00685g12 PE=3 SV=1;>tr|L7JEY5|L7JEY5_MAGOP Nucleoside diphosphate kinase OS=Magnaporthe oryzae (strain P131) GN=OOW_P131scaffold00367g6 PE=3 SV=1;>tr|G4ML11|G4ML11_MAGO7 Nucleoside diphosphate kinase OS=Magnaporthe oryzae (strain 70-15 / ATCC MYA-4617 / FGSC 8958) GN=MGG_08622 PE=3 SV=1	>tr|L7HXY9|L7HXY9_MAGOY Nucleoside diphosphate kinase OS=Magnaporthe oryzae (strain Y34) GN=OOU_Y34scaffold00685g12 PE=3 SV=1	>tr|L7HXY9|L7HXY9_MAGOY Nucleoside diphosphate kinase OS=Magnaporthe oryzae (strain Y34) GN=OOU_Y34scaffold00685g12 PE=3 SV=1	>tr|L7HXY9|L7HXY9_MAGOY Nucleoside diphosphate kinase OS=Magnaporthe oryzae (strain Y34) GN=OOU_Y34scaffold00685g12 PE=3 SV=1;>tr|L7JEY5|L7JEY5_MAGOP Nucleoside diphosphate kinase OS=Magnaporthe oryzae (strain P131) GN=OOW_P131scaffold00367g6 PE=3 SV=1;>tr	VGRNVCHGSDSVENAKKEIALWFKEGEVVSY	60.401	_NVCHGSDSVENAK(ac)K_	NVCHGSDSVENAK(1)K	3	529.579	-0.01198	25843000	14623000
>tr|G4MWG4|G4MWG4_MAGO7 Stress-induced-phosphoprotein 1 OS=Magnaporthe oryzae (strain 70-15 / ATCC MYA-4617 / FGSC 8958) GN=MGG_08980 PE=4 SV=1;>tr|L7IEE5|L7IEE5_MAGOY Stress-induced-phosphoprotein 1 OS=Magnaporthe oryzae (strain Y34) GN=OOU_Y34scaffold00288g14 PE=4 SV=1;>tr|L7J911|L7J911_MAGOP Stress-induced-phosphoprotein 1 OS=Magnaporthe oryzae (strain P131) GN=OOW_P131scaffold00572g12 PE=4 SV…	>tr|G4MWG4|G4MWG4_MAGO7 Stress-induced-phosphoprotein 1 OS=Magnaporthe oryzae (strain 70-15 / ATCC MYA-4617 / FGSC 8958) GN=MGG_08980 PE=4 SV=1	>tr|G4MWG4|G4MWG4_MAGO7 Stress-induced-phosphoprotein 1 OS=Magnaporthe oryzae (strain 70-15 / ATCC MYA-4617 / FGSC 8958) GN=MGG_08980 PE=4 SV=1	>tr|G4MWG4|G4MWG4_MAGO7 Stress-induced-phosphoprotein 1 OS=Magnaporthe oryzae (strain 70-15 / ATCC MYA-4617 / FGSC 8958) GN=MGG_08980 PE=4 SV=1;>tr|L7IEE5|L7IEE5_MAGOY Stress-induced-phosphoprotein 1 OS=Magnaporthe oryzae (strain Y34) GN=OOU_Y34scaffold002	PDDPRGYSNRAAAFVKLLEFPSALQDCDTAI	42.806	_AAAFVK(ac)LLEFPSALQDCDTAIAKDPK_	AAAFVK(1)LLEFPSALQDCDTAIAKDPK	3	954.497	-0.387	25609000	0
>tr|L7HQK8|L7HQK8_MAGOY DNA damage checkpoint protein rad24 OS=Magnaporthe oryzae (strain Y34) GN=OOU_Y34scaffold01005g26 PE=4 SV=1;>tr|L7J158|L7J158_MAGOP DNA damage checkpoint protein rad24 OS=Magnaporthe oryzae (strain P131) GN=OOW_P131scaffold01138g51 PE=4 SV=1;>tr|G4MRU8|G4MRU8_MAGO7 14-3-3 family protein OS=Magnaporthe oryzae (strain 70-15 / ATCC MYA-4617 / FGSC 8958) GN=MGG_13806 PE=4 SV=1	>tr|L7HQK8|L7HQK8_MAGOY DNA damage checkpoint protein rad24 OS=Magnaporthe oryzae (strain Y34) GN=OOU_Y34scaffold01005g26 PE=4 SV=1	>tr|L7HQK8|L7HQK8_MAGOY DNA damage checkpoint protein rad24 OS=Magnaporthe oryzae (strain Y34) GN=OOU_Y34scaffold01005g26 PE=4 SV=1	>tr|L7HQK8|L7HQK8_MAGOY DNA damage checkpoint protein rad24 OS=Magnaporthe oryzae (strain Y34) GN=OOU_Y34scaffold01005g26 PE=4 SV=1;>tr|L7J158|L7J158_MAGOP DNA damage checkpoint protein rad24 OS=Magnaporthe oryzae (strain P131) GN=OOW_P131scaffold01138g51	DAPKEEAKTDAPAAEKTEAKADEPAAAPASL	63.181	_TDAPAAEK(ac)TEAK_	TDAPAAEK(1)TEAK	2	637.317	0.35186	25349000	38759000
>tr|L7HQK8|L7HQK8_MAGOY DNA damage checkpoint protein rad24 OS=Magnaporthe oryzae (strain Y34) GN=OOU_Y34scaffold01005g26 PE=4 SV=1;>tr|L7J158|L7J158_MAGOP DNA damage checkpoint protein rad24 OS=Magnaporthe oryzae (strain P131) GN=OOW_P131scaffold01138g51 PE=4 SV=1;>tr|G4MRU8|G4MRU8_MAGO7 14-3-3 family protein OS=Magnaporthe oryzae (strain 70-15 / ATCC MYA-4617 / FGSC 8958) GN=MGG_13806 PE=4 SV=1	>tr|L7HQK8|L7HQK8_MAGOY DNA damage checkpoint protein rad24 OS=Magnaporthe oryzae (strain Y34) GN=OOU_Y34scaffold01005g26 PE=4 SV=1	>tr|L7HQK8|L7HQK8_MAGOY DNA damage checkpoint protein rad24 OS=Magnaporthe oryzae (strain Y34) GN=OOU_Y34scaffold01005g26 PE=4 SV=1	>tr|L7HQK8|L7HQK8_MAGOY DNA damage checkpoint protein rad24 OS=Magnaporthe oryzae (strain Y34) GN=OOU_Y34scaffold01005g26 PE=4 SV=1;>tr|L7J158|L7J158_MAGOP DNA damage checkpoint protein rad24 OS=Magnaporthe oryzae (strain P131) GN=OOW_P131scaffold01138g51	GEKRKTAATAAHEAYKSATDVAQTELTPTHP	82.849	_TAATAAHEAYK(ac)SATDVAQTELTPTHPIR_	TAATAAHEAYK(1)SATDVAQTELTPTHPIR	4	749.13	0.46365	25175000	0
>tr|G4N4B9|G4N4B9_MAGO7 Glutamyl-tRNA synthetase OS=Magnaporthe oryzae (strain 70-15 / ATCC MYA-4617 / FGSC 8958) GN=MGG_05956 PE=3 SV=1;>tr|L7IC84|L7IC84_MAGOY Glutamyl-tRNA synthetase OS=Magnaporthe oryzae (strain Y34) GN=OOU_Y34scaffold00325g8 PE=3 SV=1;>tr|L7IVT3|L7IVT3_MAGOP Glutamyl-tRNA synthetase OS=Magnaporthe oryzae (strain P131) GN=OOW_P131scaffold01322g43 PE=3 SV=1	>tr|G4N4B9|G4N4B9_MAGO7 Glutamyl-tRNA synthetase OS=Magnaporthe oryzae (strain 70-15 / ATCC MYA-4617 / FGSC 8958) GN=MGG_05956 PE=3 SV=1	>tr|G4N4B9|G4N4B9_MAGO7 Glutamyl-tRNA synthetase OS=Magnaporthe oryzae (strain 70-15 / ATCC MYA-4617 / FGSC 8958) GN=MGG_05956 PE=3 SV=1	>tr|G4N4B9|G4N4B9_MAGO7 Glutamyl-tRNA synthetase OS=Magnaporthe oryzae (strain 70-15 / ATCC MYA-4617 / FGSC 8958) GN=MGG_05956 PE=3 SV=1;>tr|L7IC84|L7IC84_MAGOY Glutamyl-tRNA synthetase OS=Magnaporthe oryzae (strain Y34) GN=OOU_Y34scaffold00325g8 PE=3 SV=1	KEGNAYADDTDQETMKKERWDGIASKHRDMS	69.594	_EGNAYADDTDQETMK(ac)K_	EGNAYADDTDQETMK(1)K	2	929.394	-0.069355	24872000	10692000
>tr|L7IQH0|L7IQH0_MAGOY Uncharacterized protein OS=Magnaporthe oryzae (strain Y34) GN=OOU_Y34scaffold00046g5 PE=4 SV=1;>tr|L7JRW3|L7JRW3_MAGOP Uncharacterized protein OS=Magnaporthe oryzae (strain P131) GN=OOW_P131scaffold00004g5 PE=4 SV=1;>tr|G4NE43|G4NE43_MAGO7 Uncharacterized protein OS=Magnaporthe oryzae (strain 70-15 / ATCC MYA-4617 / FGSC 8958) GN=MGG_00169 PE=4 SV=1	>tr|L7IQH0|L7IQH0_MAGOY Uncharacterized protein OS=Magnaporthe oryzae (strain Y34) GN=OOU_Y34scaffold00046g5 PE=4 SV=1	>tr|L7IQH0|L7IQH0_MAGOY Uncharacterized protein OS=Magnaporthe oryzae (strain Y34) GN=OOU_Y34scaffold00046g5 PE=4 SV=1	>tr|L7IQH0|L7IQH0_MAGOY Uncharacterized protein OS=Magnaporthe oryzae (strain Y34) GN=OOU_Y34scaffold00046g5 PE=4 SV=1;>tr|L7JRW3|L7JRW3_MAGOP Uncharacterized protein OS=Magnaporthe oryzae (strain P131) GN=OOW_P131scaffold00004g5 PE=4 SV=1;>tr|G4NE43|G4NE4	AAAKATPHAERTTTSKSPVAVTKSSKAAAVA	91.914	_TTTSK(ac)SPVAVTK_	TTTSK(1)SPVAVTK	2	631.354	0.55152	24760000	0
>tr|G4MS80|G4MS80_MAGO7 Uncharacterized protein OS=Magnaporthe oryzae (strain 70-15 / ATCC MYA-4617 / FGSC 8958) GN=MGG_04505 PE=4 SV=1;>tr|L7HQN0|L7HQN0_MAGOY Uncharacterized protein OS=Magnaporthe oryzae (strain Y34) GN=OOU_Y34scaffold01005g52 PE=4 SV=1;>tr|L7J163|L7J163_MAGOP Uncharacterized protein OS=Magnaporthe oryzae (strain P131) GN=OOW_P131scaffold01138g26 PE=4 SV=1	>tr|G4MS80|G4MS80_MAGO7 Uncharacterized protein OS=Magnaporthe oryzae (strain 70-15 / ATCC MYA-4617 / FGSC 8958) GN=MGG_04505 PE=4 SV=1	>tr|G4MS80|G4MS80_MAGO7 Uncharacterized protein OS=Magnaporthe oryzae (strain 70-15 / ATCC MYA-4617 / FGSC 8958) GN=MGG_04505 PE=4 SV=1	>tr|G4MS80|G4MS80_MAGO7 Uncharacterized protein OS=Magnaporthe oryzae (strain 70-15 / ATCC MYA-4617 / FGSC 8958) GN=MGG_04505 PE=4 SV=1;>tr|L7HQN0|L7HQN0_MAGOY Uncharacterized protein OS=Magnaporthe oryzae (strain Y34) GN=OOU_Y34scaffold01005g52 PE=4 SV=1;	VMGTIRKGVAGATTRKAPATKAPPAPTTTTG	80.508	_K(ac)APATKAPPAPTTTTGR_	K(0.922)APATK(0.078)APPAPTTTTGR	3	569.984	0.040296	24308000	18689000
>tr|G4N4I8|G4N4I8_MAGO7 Uncharacterized protein OS=Magnaporthe oryzae (strain 70-15 / ATCC MYA-4617 / FGSC 8958) GN=MGG_05969 PE=4 SV=1;>tr|L7HQA7|L7HQA7_MAGOY Uncharacterized protein OS=Magnaporthe oryzae (strain Y34) GN=OOU_Y34scaffold00995g12 PE=4 SV=1;>tr|L7IVJ7|L7IVJ7_MAGOP Uncharacterized protein OS=Magnaporthe oryzae (strain P131) GN=OOW_P131scaffold01322g26 PE=4 SV=1	>tr|G4N4I8|G4N4I8_MAGO7 Uncharacterized protein OS=Magnaporthe oryzae (strain 70-15 / ATCC MYA-4617 / FGSC 8958) GN=MGG_05969 PE=4 SV=1	>tr|G4N4I8|G4N4I8_MAGO7 Uncharacterized protein OS=Magnaporthe oryzae (strain 70-15 / ATCC MYA-4617 / FGSC 8958) GN=MGG_05969 PE=4 SV=1	>tr|G4N4I8|G4N4I8_MAGO7 Uncharacterized protein OS=Magnaporthe oryzae (strain 70-15 / ATCC MYA-4617 / FGSC 8958) GN=MGG_05969 PE=4 SV=1;>tr|L7HQA7|L7HQA7_MAGOY Uncharacterized protein OS=Magnaporthe oryzae (strain Y34) GN=OOU_Y34scaffold00995g12 PE=4 SV=1;	WVPPRCLIAHYPDDPKSRFRDELDLEADDGK	117.23	_CLIAHYPDDPK(ac)SR_	CLIAHYPDDPK(1)SR	3	538.596	0.34081	24048000	29464000
>tr|G4N8I5|G4N8I5_MAGO7 Ribosome biogenesis protein Kri1 OS=Magnaporthe oryzae (strain 70-15 / ATCC MYA-4617 / FGSC 8958) GN=MGG_06242 PE=4 SV=1;>tr|L7HUN7|L7HUN7_MAGOY Ribosome biogenesis protein Kri1 OS=Magnaporthe oryzae (strain Y34) GN=OOU_Y34scaffold00748g7 PE=4 SV=1;>tr|L7JQJ5|L7JQJ5_MAGOP Ribosome biogenesis protein Kri1 OS=Magnaporthe oryzae (strain P131) GN=OOW_P131scaffold00027g13 PE=4 …	>tr|G4N8I5|G4N8I5_MAGO7 Ribosome biogenesis protein Kri1 OS=Magnaporthe oryzae (strain 70-15 / ATCC MYA-4617 / FGSC 8958) GN=MGG_06242 PE=4 SV=1	>tr|G4N8I5|G4N8I5_MAGO7 Ribosome biogenesis protein Kri1 OS=Magnaporthe oryzae (strain 70-15 / ATCC MYA-4617 / FGSC 8958) GN=MGG_06242 PE=4 SV=1	>tr|G4N8I5|G4N8I5_MAGO7 Ribosome biogenesis protein Kri1 OS=Magnaporthe oryzae (strain 70-15 / ATCC MYA-4617 / FGSC 8958) GN=MGG_06242 PE=4 SV=1;>tr|L7HUN7|L7HUN7_MAGOY Ribosome biogenesis protein Kri1 OS=Magnaporthe oryzae (strain Y34) GN=OOU_Y34scaffold0	SNEVLQSYSRTLVAAKTVRREETKGRKRQRE	127.76	_TLVAAK(ac)TVR_	TLVAAK(1)TVR	2	500.811	2.2556	23883000	33089000
>tr|G4NAS4|G4NAS4_MAGO7 Ribonuclease 3 OS=Magnaporthe oryzae (strain 70-15 / ATCC MYA-4617 / FGSC 8958) GN=MGG_03157 PE=4 SV=1;>tr|L7IKF7|L7IKF7_MAGOY Ribonuclease 3 OS=Magnaporthe oryzae (strain Y34) GN=OOU_Y34scaffold00155g40 PE=4 SV=1;>tr|L7IYV9|L7IYV9_MAGOP Ribonuclease 3 OS=Magnaporthe oryzae (strain P131) GN=OOW_P131scaffold01199g8 PE=4 SV=1	>tr|G4NAS4|G4NAS4_MAGO7 Ribonuclease 3 OS=Magnaporthe oryzae (strain 70-15 / ATCC MYA-4617 / FGSC 8958) GN=MGG_03157 PE=4 SV=1	>tr|G4NAS4|G4NAS4_MAGO7 Ribonuclease 3 OS=Magnaporthe oryzae (strain 70-15 / ATCC MYA-4617 / FGSC 8958) GN=MGG_03157 PE=4 SV=1	>tr|G4NAS4|G4NAS4_MAGO7 Ribonuclease 3 OS=Magnaporthe oryzae (strain 70-15 / ATCC MYA-4617 / FGSC 8958) GN=MGG_03157 PE=4 SV=1;>tr|L7IKF7|L7IKF7_MAGOY Ribonuclease 3 OS=Magnaporthe oryzae (strain Y34) GN=OOU_Y34scaffold00155g40 PE=4 SV=1;>tr|L7IYV9|L7IYV9_	_MVKRSHDEPDGGSLKRPKVEGDDQIKDLIQ	147.73	_SHDEPDGGSLK(ac)RPK_	SHDEPDGGSLK(1)RPK	3	522.262	-0.24488	23493000	0
>tr|L7I2M0|L7I2M0_MAGOY Alpha-1,4 glucan phosphorylase OS=Magnaporthe oryzae (strain Y34) GN=OOU_Y34scaffold00641g56 PE=3 SV=1;>tr|L7JJE8|L7JJE8_MAGOP Alpha-1,4 glucan phosphorylase OS=Magnaporthe oryzae (strain P131) GN=OOW_P131scaffold00254g11 PE=3 SV=1;>tr|G4MW66|G4MW66_MAGO7 Alpha-1,4 glucan phosphorylase OS=Magnaporthe oryzae (strain 70-15 / ATCC MYA-4617 / FGSC 8958) GN=MGG_01819 PE=3 SV=1	>tr|L7I2M0|L7I2M0_MAGOY Alpha-1,4 glucan phosphorylase OS=Magnaporthe oryzae (strain Y34) GN=OOU_Y34scaffold00641g56 PE=3 SV=1	>tr|L7I2M0|L7I2M0_MAGOY Alpha-1,4 glucan phosphorylase OS=Magnaporthe oryzae (strain Y34) GN=OOU_Y34scaffold00641g56 PE=3 SV=1	>tr|L7I2M0|L7I2M0_MAGOY Alpha-1,4 glucan phosphorylase OS=Magnaporthe oryzae (strain Y34) GN=OOU_Y34scaffold00641g56 PE=3 SV=1;>tr|L7JJE8|L7JJE8_MAGOP Alpha-1,4 glucan phosphorylase OS=Magnaporthe oryzae (strain P131) GN=OOW_P131scaffold00254g11 PE=3 SV=1;	PHDLRPVAQDKMATDKPQRIPMRERRPSSGA	80.763	_(ac)ATDK(ac)PQRIPMR_	ATDK(1)PQRIPMR	2	698.872	-0.31829	23337000	4408700
>tr|G4NCU0|G4NCU0_MAGO7 Hydroxymethylglutaryl-CoA synthase OS=Magnaporthe oryzae (strain 70-15 / ATCC MYA-4617 / FGSC 8958) GN=MGG_01026 PE=4 SV=1;>tr|L7IA98|L7IA98_MAGOY Hydroxymethylglutaryl-CoA synthase OS=Magnaporthe oryzae (strain Y34) GN=OOU_Y34scaffold00496g8 PE=4 SV=1;>tr|L7J8P6|L7J8P6_MAGOP Hydroxymethylglutaryl-CoA synthase OS=Magnaporthe oryzae (strain P131) GN=OOW_P131scaffold00713g8 …	>tr|G4NCU0|G4NCU0_MAGO7 Hydroxymethylglutaryl-CoA synthase OS=Magnaporthe oryzae (strain 70-15 / ATCC MYA-4617 / FGSC 8958) GN=MGG_01026 PE=4 SV=1	>tr|G4NCU0|G4NCU0_MAGO7 Hydroxymethylglutaryl-CoA synthase OS=Magnaporthe oryzae (strain 70-15 / ATCC MYA-4617 / FGSC 8958) GN=MGG_01026 PE=4 SV=1	>tr|G4NCU0|G4NCU0_MAGO7 Hydroxymethylglutaryl-CoA synthase OS=Magnaporthe oryzae (strain 70-15 / ATCC MYA-4617 / FGSC 8958) GN=MGG_01026 PE=4 SV=1;>tr|L7IA98|L7IA98_MAGOY Hydroxymethylglutaryl-CoA synthase OS=Magnaporthe oryzae (strain Y34) GN=OOU_Y34scaff	NSVGRLEVGTETLLDKSKSVKSVLMQLFGDN	106.13	_LEVGTETLLDK(ac)SK_	LEVGTETLLDK(1)SK	2	737.904	0.21056	23215000	14150000
>tr|G5EHD6|G5EHD6_MAGO7 Uncharacterized protein OS=Magnaporthe oryzae (strain 70-15 / ATCC MYA-4617 / FGSC 8958) GN=MGCH7_ch7g229 PE=4 SV=1;>tr|H2DQQ4|H2DQQ4_MAGOR Uncharacterized protein OS=Magnaporthe oryzae GN=7bg7.7 PE=4 SV=1;>tr|L7HR22|L7HR22_MAGOY Uncharacterized protein OS=Magnaporthe oryzae (strain Y34) GN=OOU_Y34scaffold00962g8 PE=4 SV=1;>tr|L7IZY4|L7IZY4_MAGOP Uncharacterized protein OS…	>tr|G5EHD6|G5EHD6_MAGO7 Uncharacterized protein OS=Magnaporthe oryzae (strain 70-15 / ATCC MYA-4617 / FGSC 8958) GN=MGCH7_ch7g229 PE=4 SV=1	>tr|G5EHD6|G5EHD6_MAGO7 Uncharacterized protein OS=Magnaporthe oryzae (strain 70-15 / ATCC MYA-4617 / FGSC 8958) GN=MGCH7_ch7g229 PE=4 SV=1	>tr|G5EHD6|G5EHD6_MAGO7 Uncharacterized protein OS=Magnaporthe oryzae (strain 70-15 / ATCC MYA-4617 / FGSC 8958) GN=MGCH7_ch7g229 PE=4 SV=1;>tr|H2DQQ4|H2DQQ4_MAGOR Uncharacterized protein OS=Magnaporthe oryzae GN=7bg7.7 PE=4 SV=1;>tr|L7HR22|L7HR22_MAGOY Un	GANSDAASQLNANKNKLISGATRVKACYSAD	109.66	_NK(ac)LISGATR_	NK(1)LISGATR	2	501.291	0.1518	23073000	55988000
>tr|D4NXC0|D4NXC0_MAGOR Rps11bp OS=Magnaporthe oryzae PE=2 SV=1;>tr|G4N6R7|G4N6R7_MAGO7 40S ribosomal protein S11 OS=Magnaporthe oryzae (strain 70-15 / ATCC MYA-4617 / FGSC 8958) GN=MGG_03680 PE=3 SV=1;>tr|L7I506|L7I506_MAGOY 40S ribosomal protein S11 OS=Magnaporthe oryzae (strain Y34) GN=OOU_Y34scaffold00542g15 PE=3 SV=1;>tr|L7J093|L7J093_MAGOP 40S ribosomal protein S11 OS=Magnaporthe oryzae (st…	>tr|D4NXC0|D4NXC0_MAGOR Rps11bp OS=Magnaporthe oryzae PE=2 SV=1	>tr|D4NXC0|D4NXC0_MAGOR Rps11bp OS=Magnaporthe oryzae PE=2 SV=1	>tr|D4NXC0|D4NXC0_MAGOR Rps11bp OS=Magnaporthe oryzae PE=2 SV=1;>tr|G4N6R7|G4N6R7_MAGO7 40S ribosomal protein S11 OS=Magnaporthe oryzae (strain 70-15 / ATCC MYA-4617 / FGSC 8958) GN=MGG_03680 PE=3 SV=1;>tr|L7I506|L7I506_MAGOY 40S ribosomal protein S11 OS=M	GFRTPKTAIEGQYIDKKCPFTGLVSIRGRIL	68.44	_TAIEGQYIDK(ac)K_	TAIEGQYIDK(1)K	2	654.346	0.49969	23027000	9441100
>tr|G4MSC0|G4MSC0_MAGO7 60S ribosomal protein L6 OS=Magnaporthe oryzae (strain 70-15 / ATCC MYA-4617 / FGSC 8958) GN=MGG_04444 PE=3 SV=1;>tr|L7HX47|L7HX47_MAGOY 60S ribosomal protein L6 OS=Magnaporthe oryzae (strain Y34) GN=OOU_Y34scaffold00744g46 PE=3 SV=1;>tr|L7IUW5|L7IUW5_MAGOP 60S ribosomal protein L6 OS=Magnaporthe oryzae (strain P131) GN=OOW_P131scaffold01358g13 PE=3 SV=1	>tr|G4MSC0|G4MSC0_MAGO7 60S ribosomal protein L6 OS=Magnaporthe oryzae (strain 70-15 / ATCC MYA-4617 / FGSC 8958) GN=MGG_04444 PE=3 SV=1	>tr|G4MSC0|G4MSC0_MAGO7 60S ribosomal protein L6 OS=Magnaporthe oryzae (strain 70-15 / ATCC MYA-4617 / FGSC 8958) GN=MGG_04444 PE=3 SV=1	>tr|G4MSC0|G4MSC0_MAGO7 60S ribosomal protein L6 OS=Magnaporthe oryzae (strain 70-15 / ATCC MYA-4617 / FGSC 8958) GN=MGG_04444 PE=3 SV=1;>tr|L7HX47|L7HX47_MAGOY 60S ribosomal protein L6 OS=Magnaporthe oryzae (strain Y34) GN=OOU_Y34scaffold00744g46 PE=3 SV=	KQVNSTRAADQKAIDKALIANIKKVEFLASY	67.153	_AIDK(ac)ALIANIK_	AIDK(1)ALIANIK	2	606.372	0.24651	23004000	0
>tr|G4MV32|G4MV32_MAGO7 Malate dehydrogenase OS=Magnaporthe oryzae (strain 70-15 / ATCC MYA-4617 / FGSC 8958) GN=MGG_08835 PE=3 SV=1;>tr|L7IG42|L7IG42_MAGOY Malate dehydrogenase OS=Magnaporthe oryzae (strain Y34) GN=OOU_Y34scaffold00228g46 PE=3 SV=1;>tr|L7JLE5|L7JLE5_MAGOP Malate dehydrogenase OS=Magnaporthe oryzae (strain P131) GN=OOW_P131scaffold00195g48 PE=3 SV=1;>tr|L7IUW2|L7IUW2_MAGOP Cation…	>tr|G4MV32|G4MV32_MAGO7 Malate dehydrogenase OS=Magnaporthe oryzae (strain 70-15 / ATCC MYA-4617 / FGSC 8958) GN=MGG_08835 PE=3 SV=1;>tr|L7IUW2|L7IUW2_MAGOP Cation-transporting ATPase OS=Magnaporthe oryzae (strain P131) GN=OOW_P131scaffold01336g9 PE=3 SV=1	>tr|L7IUW2|L7IUW2_MAGOP Cation-transporting ATPase OS=Magnaporthe oryzae (strain P131) GN=OOW_P131scaffold01336g9 PE=3 SV=1	>tr|G4MV32|G4MV32_MAGO7 Malate dehydrogenase OS=Magnaporthe oryzae (strain 70-15 / ATCC MYA-4617 / FGSC 8958) GN=MGG_08835 PE=3 SV=1;>tr|L7IG42|L7IG42_MAGOY Malate dehydrogenase OS=Magnaporthe oryzae (strain Y34) GN=OOU_Y34scaffold00228g46 PE=3 SV=1;>tr|L7	DALVNRVQFGGDEVVKAKDGAGSATLSMAYA;DQLVNRVQFGGDEVVKAKDGAGSATLSMAMA	72.958	_VQFGGDEVVK(ac)AK_	VQFGGDEVVK(1)AK	2	659.854	0.75832	22896000	11562000
>tr|G4N6A5|G4N6A5_MAGO7 Peptide hydrolase OS=Magnaporthe oryzae (strain 70-15 / ATCC MYA-4617 / FGSC 8958) GN=MGG_06587 PE=3 SV=1;>tr|L7II93|L7II93_MAGOY Peptide hydrolase OS=Magnaporthe oryzae (strain Y34) GN=OOU_Y34scaffold00182g24 PE=3 SV=1;>tr|L7J9U9|L7J9U9_MAGOP Peptide hydrolase OS=Magnaporthe oryzae (strain P131) GN=OOW_P131scaffold00539g26 PE=3 SV=1	>tr|G4N6A5|G4N6A5_MAGO7 Peptide hydrolase OS=Magnaporthe oryzae (strain 70-15 / ATCC MYA-4617 / FGSC 8958) GN=MGG_06587 PE=3 SV=1	>tr|G4N6A5|G4N6A5_MAGO7 Peptide hydrolase OS=Magnaporthe oryzae (strain 70-15 / ATCC MYA-4617 / FGSC 8958) GN=MGG_06587 PE=3 SV=1	>tr|G4N6A5|G4N6A5_MAGO7 Peptide hydrolase OS=Magnaporthe oryzae (strain 70-15 / ATCC MYA-4617 / FGSC 8958) GN=MGG_06587 PE=3 SV=1;>tr|L7II93|L7II93_MAGOY Peptide hydrolase OS=Magnaporthe oryzae (strain Y34) GN=OOU_Y34scaffold00182g24 PE=3 SV=1;>tr|L7J9U9|L	PKTLTQKCNATKLIGKLDKERIQATVERYSS	109.66	_LIGK(ac)LDKER_	LIGK(1)LDKER	2	557.335	-0.061745	22569000	11371000
>tr|G4N9V2|G4N9V2_MAGO7 40S ribosomal protein S8 OS=Magnaporthe oryzae (strain 70-15 / ATCC MYA-4617 / FGSC 8958) GN=MGG_03251 PE=3 SV=1;>tr|L7HUA4|L7HUA4_MAGOY 40S ribosomal protein S8 OS=Magnaporthe oryzae (strain Y34) GN=OOU_Y34scaffold00765g71 PE=3 SV=1;>tr|L7IVZ6|L7IVZ6_MAGOP 40S ribosomal protein S8 OS=Magnaporthe oryzae (strain P131) GN=OOW_P131scaffold01311g28 PE=3 SV=1	>tr|G4N9V2|G4N9V2_MAGO7 40S ribosomal protein S8 OS=Magnaporthe oryzae (strain 70-15 / ATCC MYA-4617 / FGSC 8958) GN=MGG_03251 PE=3 SV=1	>tr|G4N9V2|G4N9V2_MAGO7 40S ribosomal protein S8 OS=Magnaporthe oryzae (strain 70-15 / ATCC MYA-4617 / FGSC 8958) GN=MGG_03251 PE=3 SV=1	>tr|G4N9V2|G4N9V2_MAGO7 40S ribosomal protein S8 OS=Magnaporthe oryzae (strain 70-15 / ATCC MYA-4617 / FGSC 8958) GN=MGG_03251 PE=3 SV=1;>tr|L7HUA4|L7HUA4_MAGOY 40S ribosomal protein S8 OS=Magnaporthe oryzae (strain Y34) GN=OOU_Y34scaffold00765g71 PE=3 SV=	GISRDSRHKRSATGAKRAHYRQKRAWEAGRQ	104.45	_SATGAK(ac)R_	SATGAK(1)R	2	366.704	0.86154	22330000	0
>tr|G4MLM8|G4MLM8_MAGO7 Heat shock protein 90 OS=Magnaporthe oryzae (strain 70-15 / ATCC MYA-4617 / FGSC 8958) GN=MGG_06759 PE=3 SV=1;>tr|L7I7P6|L7I7P6_MAGOY Heat shock protein 80 OS=Magnaporthe oryzae (strain Y34) GN=OOU_Y34scaffold00534g52 PE=3 SV=1;>tr|L7JM28|L7JM28_MAGOP Heat shock protein 80 OS=Magnaporthe oryzae (strain P131) GN=OOW_P131scaffold00177g52 PE=3 SV=1	>tr|G4MLM8|G4MLM8_MAGO7 Heat shock protein 90 OS=Magnaporthe oryzae (strain 70-15 / ATCC MYA-4617 / FGSC 8958) GN=MGG_06759 PE=3 SV=1	>tr|G4MLM8|G4MLM8_MAGO7 Heat shock protein 90 OS=Magnaporthe oryzae (strain 70-15 / ATCC MYA-4617 / FGSC 8958) GN=MGG_06759 PE=3 SV=1	>tr|G4MLM8|G4MLM8_MAGO7 Heat shock protein 90 OS=Magnaporthe oryzae (strain 70-15 / ATCC MYA-4617 / FGSC 8958) GN=MGG_06759 PE=3 SV=1;>tr|L7I7P6|L7I7P6_MAGOY Heat shock protein 80 OS=Magnaporthe oryzae (strain Y34) GN=OOU_Y34scaffold00534g52 PE=3 SV=1;>tr|	DLAKALKNVLGDKVEKVVVSHKLVGAPCAIR	46.89	_NVLGDKVEK(ac)VVVSHK_	NVLGDK(0.007)VEK(0.993)VVVSHK	3	564.993	0.61462	22306000	0
>tr|G4MQB8|G4MQB8_MAGO7 Uncharacterized protein OS=Magnaporthe oryzae (strain 70-15 / ATCC MYA-4617 / FGSC 8958) GN=MGG_10619 PE=4 SV=1;>tr|L7I880|L7I880_MAGOY Uncharacterized protein OS=Magnaporthe oryzae (strain Y34) GN=OOU_Y34scaffold00498g22 PE=4 SV=1;>tr|L7IR84|L7IR84_MAGOP Uncharacterized protein OS=Magnaporthe oryzae (strain P131) GN=OOW_P131scaffold01697g22 PE=4 SV=1	>tr|G4MQB8|G4MQB8_MAGO7 Uncharacterized protein OS=Magnaporthe oryzae (strain 70-15 / ATCC MYA-4617 / FGSC 8958) GN=MGG_10619 PE=4 SV=1	>tr|G4MQB8|G4MQB8_MAGO7 Uncharacterized protein OS=Magnaporthe oryzae (strain 70-15 / ATCC MYA-4617 / FGSC 8958) GN=MGG_10619 PE=4 SV=1	>tr|G4MQB8|G4MQB8_MAGO7 Uncharacterized protein OS=Magnaporthe oryzae (strain 70-15 / ATCC MYA-4617 / FGSC 8958) GN=MGG_10619 PE=4 SV=1;>tr|L7I880|L7I880_MAGOY Uncharacterized protein OS=Magnaporthe oryzae (strain Y34) GN=OOU_Y34scaffold00498g22 PE=4 SV=1;	PADVQAKDAPSGDYWKDDKAKELSDYFWWEF	61.212	_DAPSGDYWK(ac)DDK_	DAPSGDYWK(1)DDK	2	719.81	-0.068257	21885000	0
>tr|G4MU17|G4MU17_MAGO7 Uncharacterized protein OS=Magnaporthe oryzae (strain 70-15 / ATCC MYA-4617 / FGSC 8958) GN=MGG_07212 PE=4 SV=1;>tr|L7HXZ5|L7HXZ5_MAGOY Uncharacterized protein OS=Magnaporthe oryzae (strain Y34) GN=OOU_Y34scaffold00703g25 PE=4 SV=1;>tr|L7IZB6|L7IZB6_MAGOP Uncharacterized protein OS=Magnaporthe oryzae (strain P131) GN=OOW_P131scaffold01275g7 PE=4 SV=1	>tr|G4MU17|G4MU17_MAGO7 Uncharacterized protein OS=Magnaporthe oryzae (strain 70-15 / ATCC MYA-4617 / FGSC 8958) GN=MGG_07212 PE=4 SV=1	>tr|G4MU17|G4MU17_MAGO7 Uncharacterized protein OS=Magnaporthe oryzae (strain 70-15 / ATCC MYA-4617 / FGSC 8958) GN=MGG_07212 PE=4 SV=1	>tr|G4MU17|G4MU17_MAGO7 Uncharacterized protein OS=Magnaporthe oryzae (strain 70-15 / ATCC MYA-4617 / FGSC 8958) GN=MGG_07212 PE=4 SV=1;>tr|L7HXZ5|L7HXZ5_MAGOY Uncharacterized protein OS=Magnaporthe oryzae (strain Y34) GN=OOU_Y34scaffold00703g25 PE=4 SV=1;	VAEKEFEKDIHSASAKLKSELPGRGSEAQKE	103.87	_DIHSASAK(ac)LK_	DIHSASAK(1)LK	2	556.309	-0.011005	21746000	0
>tr|G4NAF5|G4NAF5_MAGO7 Uncharacterized protein OS=Magnaporthe oryzae (strain 70-15 / ATCC MYA-4617 / FGSC 8958) GN=MGG_03171 PE=4 SV=1;>tr|L7IKE5|L7IKE5_MAGOY Uncharacterized protein OS=Magnaporthe oryzae (strain Y34) GN=OOU_Y34scaffold00155g25 PE=4 SV=1;>tr|L7IYX4|L7IYX4_MAGOP Uncharacterized protein OS=Magnaporthe oryzae (strain P131) GN=OOW_P131scaffold01199g23 PE=4 SV=1	>tr|G4NAF5|G4NAF5_MAGO7 Uncharacterized protein OS=Magnaporthe oryzae (strain 70-15 / ATCC MYA-4617 / FGSC 8958) GN=MGG_03171 PE=4 SV=1	>tr|G4NAF5|G4NAF5_MAGO7 Uncharacterized protein OS=Magnaporthe oryzae (strain 70-15 / ATCC MYA-4617 / FGSC 8958) GN=MGG_03171 PE=4 SV=1	>tr|G4NAF5|G4NAF5_MAGO7 Uncharacterized protein OS=Magnaporthe oryzae (strain 70-15 / ATCC MYA-4617 / FGSC 8958) GN=MGG_03171 PE=4 SV=1;>tr|L7IKE5|L7IKE5_MAGOY Uncharacterized protein OS=Magnaporthe oryzae (strain Y34) GN=OOU_Y34scaffold00155g25 PE=4 SV=1;	KRPRAAEPIVEHVASKRPRSSLDTILVSKAP	111.12	_AAEPIVEHVASK(ac)RPR_	AAEPIVEHVASK(1)RPR	4	426.24	-0.15969	21668000	11044000
>tr|G4ML83|G4ML83_MAGO7 ATP-citrate synthase subunit 2 OS=Magnaporthe oryzae (strain 70-15 / ATCC MYA-4617 / FGSC 8958) GN=MGG_06720 PE=4 SV=1;>tr|L7I5N9|L7I5N9_MAGOY ATP citrate lyase OS=Magnaporthe oryzae (strain Y34) GN=OOU_Y34scaffold00534g9 PE=4 SV=1;>tr|L7JN13|L7JN13_MAGOP ATP citrate lyase OS=Magnaporthe oryzae (strain P131) GN=OOW_P131scaffold00177g9 PE=4 SV=1	>tr|G4ML83|G4ML83_MAGO7 ATP-citrate synthase subunit 2 OS=Magnaporthe oryzae (strain 70-15 / ATCC MYA-4617 / FGSC 8958) GN=MGG_06720 PE=4 SV=1	>tr|G4ML83|G4ML83_MAGO7 ATP-citrate synthase subunit 2 OS=Magnaporthe oryzae (strain 70-15 / ATCC MYA-4617 / FGSC 8958) GN=MGG_06720 PE=4 SV=1	>tr|G4ML83|G4ML83_MAGO7 ATP-citrate synthase subunit 2 OS=Magnaporthe oryzae (strain 70-15 / ATCC MYA-4617 / FGSC 8958) GN=MGG_06720 PE=4 SV=1;>tr|L7I5N9|L7I5N9_MAGOY ATP citrate lyase OS=Magnaporthe oryzae (strain Y34) GN=OOU_Y34scaffold00534g9 PE=4 SV=1;	LQPGAKFVAKPDQLIKRRGKSGLLALNKTWA	94.616	_FVAKPDQLIK(ac)R_	FVAKPDQLIK(1)R	3	452.938	-0.039383	21585000	6312000
>tr|G4NCH1|G4NCH1_MAGO7 ThiJ/PfpI family protein OS=Magnaporthe oryzae (strain 70-15 / ATCC MYA-4617 / FGSC 8958) GN=MGG_01085 PE=4 SV=1;>tr|L7IMY8|L7IMY8_MAGOY ThiJ/PfpI family protein OS=Magnaporthe oryzae (strain Y34) GN=OOU_Y34scaffold00125g2 PE=4 SV=1;>tr|L7IVF5|L7IVF5_MAGOP ThiJ/PfpI family protein OS=Magnaporthe oryzae (strain P131) GN=OOW_P131scaffold01325g15 PE=4 SV=1	>tr|G4NCH1|G4NCH1_MAGO7 ThiJ/PfpI family protein OS=Magnaporthe oryzae (strain 70-15 / ATCC MYA-4617 / FGSC 8958) GN=MGG_01085 PE=4 SV=1	>tr|G4NCH1|G4NCH1_MAGO7 ThiJ/PfpI family protein OS=Magnaporthe oryzae (strain 70-15 / ATCC MYA-4617 / FGSC 8958) GN=MGG_01085 PE=4 SV=1	>tr|G4NCH1|G4NCH1_MAGO7 ThiJ/PfpI family protein OS=Magnaporthe oryzae (strain 70-15 / ATCC MYA-4617 / FGSC 8958) GN=MGG_01085 PE=4 SV=1;>tr|L7IMY8|L7IMY8_MAGOY ThiJ/PfpI family protein OS=Magnaporthe oryzae (strain Y34) GN=OOU_Y34scaffold00125g2 PE=4 SV=1	QTSASAEAYIRATHPKLEHLITICTGSILAG	81.967	_ATHPK(ac)LEHLITICTGSILAGR_	ATHPK(1)LEHLITICTGSILAGR	4	583.322	0.075362	21307000	21603000
>tr|L7ILJ8|L7ILJ8_MAGOY Uncharacterized protein OS=Magnaporthe oryzae (strain Y34) GN=OOU_Y34scaffold00133g3 PE=4 SV=1;>tr|L7JLN7|L7JLN7_MAGOP Uncharacterized protein OS=Magnaporthe oryzae (strain P131) GN=OOW_P131scaffold00182g3 PE=4 SV=1;>tr|Q2KHF8|Q2KHF8_MAGO7 Putative uncharacterized protein OS=Magnaporthe oryzae (strain 70-15 / ATCC MYA-4617 / FGSC 8958) GN=MGCH7_ch7g27 PE=4 SV=1;>tr|G4NLA1|…	>tr|L7ILJ8|L7ILJ8_MAGOY Uncharacterized protein OS=Magnaporthe oryzae (strain Y34) GN=OOU_Y34scaffold00133g3 PE=4 SV=1	>tr|L7ILJ8|L7ILJ8_MAGOY Uncharacterized protein OS=Magnaporthe oryzae (strain Y34) GN=OOU_Y34scaffold00133g3 PE=4 SV=1	>tr|L7ILJ8|L7ILJ8_MAGOY Uncharacterized protein OS=Magnaporthe oryzae (strain Y34) GN=OOU_Y34scaffold00133g3 PE=4 SV=1;>tr|L7JLN7|L7JLN7_MAGOP Uncharacterized protein OS=Magnaporthe oryzae (strain P131) GN=OOW_P131scaffold00182g3 PE=4 SV=1;>tr|Q2KHF8|Q2KHF	GGHEDEAISGGRRALKWLSDALDGRQLEPAN	72.496	_ALK(ac)WLSDALDGR_	ALK(1)WLSDALDGR	2	693.872	0.046918	20993000	16433000
>tr|G4N4A8|G4N4A8_MAGO7 Zinc knuckle domain-containing protein OS=Magnaporthe oryzae (strain 70-15 / ATCC MYA-4617 / FGSC 8958) GN=MGG_05948 PE=4 SV=1;>tr|L7IC95|L7IC95_MAGOY Zinc knuckle domain-containing protein OS=Magnaporthe oryzae (strain Y34) GN=OOU_Y34scaffold00325g18 PE=4 SV=1;>tr|L7IVU1|L7IVU1_MAGOP Zinc knuckle domain-containing protein OS=Magnaporthe oryzae (strain P131) GN=OOW_P131sca…	>tr|G4N4A8|G4N4A8_MAGO7 Zinc knuckle domain-containing protein OS=Magnaporthe oryzae (strain 70-15 / ATCC MYA-4617 / FGSC 8958) GN=MGG_05948 PE=4 SV=1	>tr|G4N4A8|G4N4A8_MAGO7 Zinc knuckle domain-containing protein OS=Magnaporthe oryzae (strain 70-15 / ATCC MYA-4617 / FGSC 8958) GN=MGG_05948 PE=4 SV=1	>tr|G4N4A8|G4N4A8_MAGO7 Zinc knuckle domain-containing protein OS=Magnaporthe oryzae (strain 70-15 / ATCC MYA-4617 / FGSC 8958) GN=MGG_05948 PE=4 SV=1;>tr|L7IC95|L7IC95_MAGOY Zinc knuckle domain-containing protein OS=Magnaporthe oryzae (strain Y34) GN=OOU_	GHFSRDCSKRSTTGEKMCYKCQQPGHVQAEC	59.542	_STTGEK(ac)MCYK_	STTGEK(1)MCYK	2	623.776	-1.0178	20934000	9201200
>tr|G4NBG4|G4NBG4_MAGO7 60S ribosomal protein L44 OS=Magnaporthe oryzae (strain 70-15 / ATCC MYA-4617 / FGSC 8958) GN=MGG_00546 PE=3 SV=1;>tr|L7I6L9|L7I6L9_MAGOY 60S ribosomal protein L44 OS=Magnaporthe oryzae (strain Y34) GN=OOU_Y34scaffold00522g48 PE=3 SV=1;>tr|L7IQ69|L7IQ69_MAGOP 60S ribosomal protein L44 OS=Magnaporthe oryzae (strain P131) GN=OOW_P131scaffold01708g12 PE=3 SV=1	>tr|G4NBG4|G4NBG4_MAGO7 60S ribosomal protein L44 OS=Magnaporthe oryzae (strain 70-15 / ATCC MYA-4617 / FGSC 8958) GN=MGG_00546 PE=3 SV=1	>tr|G4NBG4|G4NBG4_MAGO7 60S ribosomal protein L44 OS=Magnaporthe oryzae (strain 70-15 / ATCC MYA-4617 / FGSC 8958) GN=MGG_00546 PE=3 SV=1	>tr|G4NBG4|G4NBG4_MAGO7 60S ribosomal protein L44 OS=Magnaporthe oryzae (strain 70-15 / ATCC MYA-4617 / FGSC 8958) GN=MGG_00546 PE=3 SV=1;>tr|L7I6L9|L7I6L9_MAGOY 60S ribosomal protein L44 OS=Magnaporthe oryzae (strain Y34) GN=OOU_Y34scaffold00522g48 PE=3 S	RLECTVCKTKCQLPIKRCKHFELGGDKKTKG	124.37	_CQLPIK(ac)R_	CQLPIK(1)R	2	478.771	-0.70998	20809000	15020000
>tr|G4NDG3|G4NDG3_MAGO7 Serine hydroxymethyltransferase OS=Magnaporthe oryzae (strain 70-15 / ATCC MYA-4617 / FGSC 8958) GN=MGG_00923 PE=3 SV=1;>tr|L7IKY0|L7IKY0_MAGOY Serine hydroxymethyltransferase OS=Magnaporthe oryzae (strain Y34) GN=OOU_Y34scaffold00126g111 PE=3 SV=1;>tr|L7JFF7|L7JFF7_MAGOP Serine hydroxymethyltransferase OS=Magnaporthe oryzae (strain P131) GN=OOW_P131scaffold00345g79 PE=3 S…	>tr|G4NDG3|G4NDG3_MAGO7 Serine hydroxymethyltransferase OS=Magnaporthe oryzae (strain 70-15 / ATCC MYA-4617 / FGSC 8958) GN=MGG_00923 PE=3 SV=1	>tr|G4NDG3|G4NDG3_MAGO7 Serine hydroxymethyltransferase OS=Magnaporthe oryzae (strain 70-15 / ATCC MYA-4617 / FGSC 8958) GN=MGG_00923 PE=3 SV=1	>tr|G4NDG3|G4NDG3_MAGO7 Serine hydroxymethyltransferase OS=Magnaporthe oryzae (strain 70-15 / ATCC MYA-4617 / FGSC 8958) GN=MGG_00923 PE=3 SV=1;>tr|L7IKY0|L7IKY0_MAGOY Serine hydroxymethyltransferase OS=Magnaporthe oryzae (strain Y34) GN=OOU_Y34scaffold001	EQINIACNKNSIPGDKSALTPCGIRIGTPAM	117.37	_NSIPGDK(ac)SALTPCGIR_	NSIPGDK(1)SALTPCGIR	2	864.441	-0.56457	20704000	12217000
>tr|D4NXB5|D4NXB5_MAGOR 60S ribosomal protein L17 OS=Magnaporthe oryzae PE=2 SV=1;>tr|G4MPE2|G4MPE2_MAGO7 60S ribosomal protein L17 OS=Magnaporthe oryzae (strain 70-15 / ATCC MYA-4617 / FGSC 8958) GN=MGG_09194 PE=3 SV=1;>tr|L7IDV3|L7IDV3_MAGOY 60S ribosomal protein L17 OS=Magnaporthe oryzae (strain Y34) GN=OOU_Y34scaffold00283g98 PE=3 SV=1;>tr|L7JJR4|L7JJR4_MAGOP 60S ribosomal protein L17 OS=Magn…	>tr|D4NXB5|D4NXB5_MAGOR 60S ribosomal protein L17 OS=Magnaporthe oryzae PE=2 SV=1	>tr|D4NXB5|D4NXB5_MAGOR 60S ribosomal protein L17 OS=Magnaporthe oryzae PE=2 SV=1	>tr|D4NXB5|D4NXB5_MAGOR 60S ribosomal protein L17 OS=Magnaporthe oryzae PE=2 SV=1;>tr|G4MPE2|G4MPE2_MAGO7 60S ribosomal protein L17 OS=Magnaporthe oryzae (strain 70-15 / ATCC MYA-4617 / FGSC 8958) GN=MGG_09194 PE=3 SV=1;>tr|L7IDV3|L7IDV3_MAGOY 60S ribosoma	___MVRYGATEIETAKSARARGSYLRVSFKN	77.527	_YGATEIETAK(ac)SAR_	YGATEIETAK(1)SAR	2	719.862	0.5931	20224000	13964000
>tr|G4MTS8|G4MTS8_MAGO7 Uncharacterized protein OS=Magnaporthe oryzae (strain 70-15 / ATCC MYA-4617 / FGSC 8958) GN=MGG_04772 PE=4 SV=1;>tr|L7IIN4|L7IIN4_MAGOY Uncharacterized protein OS=Magnaporthe oryzae (strain Y34) GN=OOU_Y34scaffold00194g49 PE=4 SV=1;>tr|L7JA71|L7JA71_MAGOP Uncharacterized protein OS=Magnaporthe oryzae (strain P131) GN=OOW_P131scaffold00538g21 PE=4 SV=1	>tr|G4MTS8|G4MTS8_MAGO7 Uncharacterized protein OS=Magnaporthe oryzae (strain 70-15 / ATCC MYA-4617 / FGSC 8958) GN=MGG_04772 PE=4 SV=1	>tr|G4MTS8|G4MTS8_MAGO7 Uncharacterized protein OS=Magnaporthe oryzae (strain 70-15 / ATCC MYA-4617 / FGSC 8958) GN=MGG_04772 PE=4 SV=1	>tr|G4MTS8|G4MTS8_MAGO7 Uncharacterized protein OS=Magnaporthe oryzae (strain 70-15 / ATCC MYA-4617 / FGSC 8958) GN=MGG_04772 PE=4 SV=1;>tr|L7IIN4|L7IIN4_MAGOY Uncharacterized protein OS=Magnaporthe oryzae (strain Y34) GN=OOU_Y34scaffold00194g49 PE=4 SV=1;	DHNAAAARHEYEHKQKLIQQAKAEYARLNDK	102.51	_QK(ac)LIQQAK_	QK(1)LIQQAK	2	499.803	2.5339	20076000	0
>tr|G4MYB7|G4MYB7_MAGO7 Peptidyl-prolyl cis-trans isomerase OS=Magnaporthe oryzae (strain 70-15 / ATCC MYA-4617 / FGSC 8958) GN=MGG_08104 PE=4 SV=1;>tr|L7IMW9|L7IMW9_MAGOY 41 kDa peptidyl-prolyl cis-trans isomerase OS=Magnaporthe oryzae (strain Y34) GN=OOU_Y34scaffold00094g16 PE=4 SV=1;>tr|L7JPP2|L7JPP2_MAGOP 41 kDa peptidyl-prolyl cis-trans isomerase OS=Magnaporthe oryzae (strain P131) GN=OOW_P1…	>tr|G4MYB7|G4MYB7_MAGO7 Peptidyl-prolyl cis-trans isomerase OS=Magnaporthe oryzae (strain 70-15 / ATCC MYA-4617 / FGSC 8958) GN=MGG_08104 PE=4 SV=1	>tr|G4MYB7|G4MYB7_MAGO7 Peptidyl-prolyl cis-trans isomerase OS=Magnaporthe oryzae (strain 70-15 / ATCC MYA-4617 / FGSC 8958) GN=MGG_08104 PE=4 SV=1	>tr|G4MYB7|G4MYB7_MAGO7 Peptidyl-prolyl cis-trans isomerase OS=Magnaporthe oryzae (strain 70-15 / ATCC MYA-4617 / FGSC 8958) GN=MGG_08104 PE=4 SV=1;>tr|L7IMW9|L7IMW9_MAGOY 41 kDa peptidyl-prolyl cis-trans isomerase OS=Magnaporthe oryzae (strain Y34) GN=OOU	VPKTAENFRALCTGEKGIGKSGKPLHYKGSS	101.95	_ALCTGEK(ac)GIGK_	ALCTGEK(1)GIGK	2	588.308	-0.17654	20053000	0
>tr|L7IEW6|L7IEW6_MAGOY Fatty acid synthase subunit beta dehydratase OS=Magnaporthe oryzae (strain Y34) GN=OOU_Y34scaffold00255g47 PE=4 SV=1;>tr|L7JAG7|L7JAG7_MAGOP Fatty acid synthase subunit beta dehydratase OS=Magnaporthe oryzae (strain P131) GN=OOW_P131scaffold00606g2 PE=4 SV=1;>tr|G4NIT9|G4NIT9_MAGO7 Fatty acid synthase beta subunit dehydratase OS=Magnaporthe oryzae (strain 70-15 / ATCC MYA-…	>tr|L7IEW6|L7IEW6_MAGOY Fatty acid synthase subunit beta dehydratase OS=Magnaporthe oryzae (strain Y34) GN=OOU_Y34scaffold00255g47 PE=4 SV=1	>tr|L7IEW6|L7IEW6_MAGOY Fatty acid synthase subunit beta dehydratase OS=Magnaporthe oryzae (strain Y34) GN=OOU_Y34scaffold00255g47 PE=4 SV=1	>tr|L7IEW6|L7IEW6_MAGOY Fatty acid synthase subunit beta dehydratase OS=Magnaporthe oryzae (strain Y34) GN=OOU_Y34scaffold00255g47 PE=4 SV=1;>tr|L7JAG7|L7JAG7_MAGOP Fatty acid synthase subunit beta dehydratase OS=Magnaporthe oryzae (strain P131) GN=OOW_P13	SIRDLPQAEVQKHIDKTNEYLPADRHISISL	65.219	_HIDK(ac)TNEYLPADR_	HIDK(1)TNEYLPADR	3	538.602	-0.52648	19970000	10646000
>tr|G4N4B9|G4N4B9_MAGO7 Glutamyl-tRNA synthetase OS=Magnaporthe oryzae (strain 70-15 / ATCC MYA-4617 / FGSC 8958) GN=MGG_05956 PE=3 SV=1;>tr|L7IC84|L7IC84_MAGOY Glutamyl-tRNA synthetase OS=Magnaporthe oryzae (strain Y34) GN=OOU_Y34scaffold00325g8 PE=3 SV=1;>tr|L7IVT3|L7IVT3_MAGOP Glutamyl-tRNA synthetase OS=Magnaporthe oryzae (strain P131) GN=OOW_P131scaffold01322g43 PE=3 SV=1	>tr|G4N4B9|G4N4B9_MAGO7 Glutamyl-tRNA synthetase OS=Magnaporthe oryzae (strain 70-15 / ATCC MYA-4617 / FGSC 8958) GN=MGG_05956 PE=3 SV=1	>tr|G4N4B9|G4N4B9_MAGO7 Glutamyl-tRNA synthetase OS=Magnaporthe oryzae (strain 70-15 / ATCC MYA-4617 / FGSC 8958) GN=MGG_05956 PE=3 SV=1	>tr|G4N4B9|G4N4B9_MAGO7 Glutamyl-tRNA synthetase OS=Magnaporthe oryzae (strain 70-15 / ATCC MYA-4617 / FGSC 8958) GN=MGG_05956 PE=3 SV=1;>tr|L7IC84|L7IC84_MAGOY Glutamyl-tRNA synthetase OS=Magnaporthe oryzae (strain Y34) GN=OOU_Y34scaffold00325g8 PE=3 SV=1	IPAELWDFDYLITKDKLEEDDDLEKFLTPVT	52.555	_DK(ac)LEEDDDLEK_	DK(1)LEEDDDLEK	2	695.815	-0.006277	19885000	0
>tr|L7IPT5|L7IPT5_MAGOY Aspartate aminotransferase OS=Magnaporthe oryzae (strain Y34) GN=OOU_Y34scaffold00037g43 PE=3 SV=1;>tr|L7JRF3|L7JRF3_MAGOP Aspartate aminotransferase OS=Magnaporthe oryzae (strain P131) GN=OOW_P131scaffold00082g23 PE=3 SV=1;>tr|G4N6M9|G4N6M9_MAGO7 Aspartate aminotransferase OS=Magnaporthe oryzae (strain 70-15 / ATCC MYA-4617 / FGSC 8958) GN=MGG_06530 PE=3 SV=1	>tr|L7IPT5|L7IPT5_MAGOY Aspartate aminotransferase OS=Magnaporthe oryzae (strain Y34) GN=OOU_Y34scaffold00037g43 PE=3 SV=1	>tr|L7IPT5|L7IPT5_MAGOY Aspartate aminotransferase OS=Magnaporthe oryzae (strain Y34) GN=OOU_Y34scaffold00037g43 PE=3 SV=1	>tr|L7IPT5|L7IPT5_MAGOY Aspartate aminotransferase OS=Magnaporthe oryzae (strain Y34) GN=OOU_Y34scaffold00037g43 PE=3 SV=1;>tr|L7JRF3|L7JRF3_MAGOP Aspartate aminotransferase OS=Magnaporthe oryzae (strain P131) GN=OOW_P131scaffold00082g23 PE=3 SV=1;>tr|G4N6	AGKPYVLPSVRQAEEKVIAARMNKEYAGITG	59.542	_QAEEK(ac)VIAAR_	QAEEK(1)VIAAR	2	578.82	0.91494	19707000	5597100
>tr|L7I605|L7I605_MAGOY 1,3-beta-glucanosyltransferase OS=Magnaporthe oryzae (strain Y34) GN=OOU_Y34scaffold00534g75 PE=3 SV=1;>tr|L7JG46|L7JG46_MAGOP 1,3-beta-glucanosyltransferase OS=Magnaporthe oryzae (strain P131) GN=OOW_P131scaffold00350g15 PE=3 SV=1;>tr|G4MLP9|G4MLP9_MAGO7 1,3-beta-glucanosyltransferase OS=Magnaporthe oryzae (strain 70-15 / ATCC MYA-4617 / FGSC 8958) GN=MGG_11861 PE=3 SV=1	>tr|L7I605|L7I605_MAGOY 1,3-beta-glucanosyltransferase OS=Magnaporthe oryzae (strain Y34) GN=OOU_Y34scaffold00534g75 PE=3 SV=1	>tr|L7I605|L7I605_MAGOY 1,3-beta-glucanosyltransferase OS=Magnaporthe oryzae (strain Y34) GN=OOU_Y34scaffold00534g75 PE=3 SV=1	>tr|L7I605|L7I605_MAGOY 1,3-beta-glucanosyltransferase OS=Magnaporthe oryzae (strain Y34) GN=OOU_Y34scaffold00534g75 PE=3 SV=1;>tr|L7JG46|L7JG46_MAGOP 1,3-beta-glucanosyltransferase OS=Magnaporthe oryzae (strain P131) GN=OOW_P131scaffold00350g15 PE=3 SV=1;	AATTQKTFVDPLADEKACKRDIPNLQKAGTN	75.669	_TFVDPLADEK(ac)ACKR_	TFVDPLADEK(0.971)ACK(0.029)R	3	564.619	-0.13523	19295000	21742000
>tr|G4ML82|G4ML82_MAGO7 ATP-citrate synthase subunit 1 OS=Magnaporthe oryzae (strain 70-15 / ATCC MYA-4617 / FGSC 8958) GN=MGG_06719 PE=4 SV=1;>tr|L7I5K1|L7I5K1_MAGOY ATP-citrate synthase subunit 1 OS=Magnaporthe oryzae (strain Y34) GN=OOU_Y34scaffold00534g8 PE=4 SV=1;>tr|L7JMC4|L7JMC4_MAGOP ATP-citrate synthase subunit 1 OS=Magnaporthe oryzae (strain P131) GN=OOW_P131scaffold00177g8 PE=4 SV=1	>tr|G4ML82|G4ML82_MAGO7 ATP-citrate synthase subunit 1 OS=Magnaporthe oryzae (strain 70-15 / ATCC MYA-4617 / FGSC 8958) GN=MGG_06719 PE=4 SV=1	>tr|G4ML82|G4ML82_MAGO7 ATP-citrate synthase subunit 1 OS=Magnaporthe oryzae (strain 70-15 / ATCC MYA-4617 / FGSC 8958) GN=MGG_06719 PE=4 SV=1	>tr|G4ML82|G4ML82_MAGO7 ATP-citrate synthase subunit 1 OS=Magnaporthe oryzae (strain 70-15 / ATCC MYA-4617 / FGSC 8958) GN=MGG_06719 PE=4 SV=1;>tr|L7I5K1|L7I5K1_MAGOY ATP-citrate synthase subunit 1 OS=Magnaporthe oryzae (strain Y34) GN=OOU_Y34scaffold00534	SRFGGALDGAAEEFTKAHDKGLSPREFVDLM	93.495	_FGGALDGAAEEFTK(ac)AHDK_	FGGALDGAAEEFTK(1)AHDK	3	635.971	0.4038	18940000	11961000
>sp|Q12634|T4HR_MAGO7 Tetrahydroxynaphthalene reductase OS=Magnaporthe oryzae (strain 70-15 / ATCC MYA-4617 / FGSC 8958) GN=MGG_02252 PE=1 SV=2;>tr|L7ICJ7|L7ICJ7_MAGOY Tetrahydroxynaphthalene reductase OS=Magnaporthe oryzae (strain Y34) GN=OOU_Y34scaffold00314g2 PE=3 SV=1;>tr|L7J1S2|L7J1S2_MAGOP Tetrahydroxynaphthalene reductase OS=Magnaporthe oryzae (strain P131) GN=OOW_P131scaffold01107g3 PE=3 …	>sp|Q12634|T4HR_MAGO7 Tetrahydroxynaphthalene reductase OS=Magnaporthe oryzae (strain 70-15 / ATCC MYA-4617 / FGSC 8958) GN=MGG_02252 PE=1 SV=2	>sp|Q12634|T4HR_MAGO7 Tetrahydroxynaphthalene reductase OS=Magnaporthe oryzae (strain 70-15 / ATCC MYA-4617 / FGSC 8958) GN=MGG_02252 PE=1 SV=2	>sp|Q12634|T4HR_MAGO7 Tetrahydroxynaphthalene reductase OS=Magnaporthe oryzae (strain 70-15 / ATCC MYA-4617 / FGSC 8958) GN=MGG_02252 PE=1 SV=2;>tr|L7ICJ7|L7ICJ7_MAGOY Tetrahydroxynaphthalene reductase OS=Magnaporthe oryzae (strain Y34) GN=OOU_Y34scaffold0	AIETFARCMAIDMADKKITVNVVAPGGIKTD	62.466	_CMAIDMADK(ac)K_	CMAIDMADK(1)K	2	612.775	0.4753	18659000	0
>tr|G4ML83|G4ML83_MAGO7 ATP-citrate synthase subunit 2 OS=Magnaporthe oryzae (strain 70-15 / ATCC MYA-4617 / FGSC 8958) GN=MGG_06720 PE=4 SV=1;>tr|L7I5N9|L7I5N9_MAGOY ATP citrate lyase OS=Magnaporthe oryzae (strain Y34) GN=OOU_Y34scaffold00534g9 PE=4 SV=1;>tr|L7JN13|L7JN13_MAGOP ATP citrate lyase OS=Magnaporthe oryzae (strain P131) GN=OOW_P131scaffold00177g9 PE=4 SV=1	>tr|G4ML83|G4ML83_MAGO7 ATP-citrate synthase subunit 2 OS=Magnaporthe oryzae (strain 70-15 / ATCC MYA-4617 / FGSC 8958) GN=MGG_06720 PE=4 SV=1	>tr|G4ML83|G4ML83_MAGO7 ATP-citrate synthase subunit 2 OS=Magnaporthe oryzae (strain 70-15 / ATCC MYA-4617 / FGSC 8958) GN=MGG_06720 PE=4 SV=1	>tr|G4ML83|G4ML83_MAGO7 ATP-citrate synthase subunit 2 OS=Magnaporthe oryzae (strain 70-15 / ATCC MYA-4617 / FGSC 8958) GN=MGG_06720 PE=4 SV=1;>tr|L7I5N9|L7I5N9_MAGOY ATP citrate lyase OS=Magnaporthe oryzae (strain Y34) GN=OOU_Y34scaffold00534g9 PE=4 SV=1;	IANFTNVASTFKGVIKALREYAKALNEHNVS	103.29	_GVIK(ac)ALR_	GVIK(1)ALR	2	399.763	0.25896	18523000	0
>tr|G4MXJ0|G4MXJ0_MAGO7 Uncharacterized protein OS=Magnaporthe oryzae (strain 70-15 / ATCC MYA-4617 / FGSC 8958) GN=MGG_11259 PE=4 SV=1;>tr|L7I3A1|L7I3A1_MAGOY Uncharacterized protein OS=Magnaporthe oryzae (strain Y34) GN=OOU_Y34scaffold00594g15 PE=4 SV=1;>tr|L7J2Z0|L7J2Z0_MAGOP Uncharacterized protein OS=Magnaporthe oryzae (strain P131) GN=OOW_P131scaffold01065g10 PE=4 SV=1	>tr|G4MXJ0|G4MXJ0_MAGO7 Uncharacterized protein OS=Magnaporthe oryzae (strain 70-15 / ATCC MYA-4617 / FGSC 8958) GN=MGG_11259 PE=4 SV=1	>tr|G4MXJ0|G4MXJ0_MAGO7 Uncharacterized protein OS=Magnaporthe oryzae (strain 70-15 / ATCC MYA-4617 / FGSC 8958) GN=MGG_11259 PE=4 SV=1	>tr|G4MXJ0|G4MXJ0_MAGO7 Uncharacterized protein OS=Magnaporthe oryzae (strain 70-15 / ATCC MYA-4617 / FGSC 8958) GN=MGG_11259 PE=4 SV=1;>tr|L7I3A1|L7I3A1_MAGOY Uncharacterized protein OS=Magnaporthe oryzae (strain Y34) GN=OOU_Y34scaffold00594g15 PE=4 SV=1;	FSKLRATIKGKNKAEKPVEKPEATPEETAEK	70.335	_AEK(ac)PVEKPEATPEETAEK_	AEK(0.976)PVEK(0.024)PEATPEETAEK	3	675.672	-0.41601	18225000	0
>tr|G4N9V2|G4N9V2_MAGO7 40S ribosomal protein S8 OS=Magnaporthe oryzae (strain 70-15 / ATCC MYA-4617 / FGSC 8958) GN=MGG_03251 PE=3 SV=1;>tr|L7HUA4|L7HUA4_MAGOY 40S ribosomal protein S8 OS=Magnaporthe oryzae (strain Y34) GN=OOU_Y34scaffold00765g71 PE=3 SV=1;>tr|L7IVZ6|L7IVZ6_MAGOP 40S ribosomal protein S8 OS=Magnaporthe oryzae (strain P131) GN=OOW_P131scaffold01311g28 PE=3 SV=1	>tr|G4N9V2|G4N9V2_MAGO7 40S ribosomal protein S8 OS=Magnaporthe oryzae (strain 70-15 / ATCC MYA-4617 / FGSC 8958) GN=MGG_03251 PE=3 SV=1	>tr|G4N9V2|G4N9V2_MAGO7 40S ribosomal protein S8 OS=Magnaporthe oryzae (strain 70-15 / ATCC MYA-4617 / FGSC 8958) GN=MGG_03251 PE=3 SV=1	>tr|G4N9V2|G4N9V2_MAGO7 40S ribosomal protein S8 OS=Magnaporthe oryzae (strain 70-15 / ATCC MYA-4617 / FGSC 8958) GN=MGG_03251 PE=3 SV=1;>tr|L7HUA4|L7HUA4_MAGOY 40S ribosomal protein S8 OS=Magnaporthe oryzae (strain Y34) GN=OOU_Y34scaffold00765g71 PE=3 SV=	AERFAARGKVDSALEKQFEAGRVFAVVSSRP	77.222	_VDSALEK(ac)QFEAGR_	VDSALEK(1)QFEAGR	2	746.376	-0.6212	17730000	29242000
>tr|G4NDN8|G4NDN8_MAGO7 2,3-bisphosphoglycerate-independent phosphoglycerate mutase OS=Magnaporthe oryzae (strain 70-15 / ATCC MYA-4617 / FGSC 8958) GN=MGG_00901 PE=3 SV=1;>tr|L7IL20|L7IL20_MAGOY 2,3-bisphosphoglycerate-independent phosphoglycerate mutase OS=Magnaporthe oryzae (strain Y34) GN=OOU_Y34scaffold00126g88 PE=3 SV=1;>tr|L7JGE1|L7JGE1_MAGOP 2,3-bisphosphoglycerate-independent phosphoglyc…	>tr|G4NDN8|G4NDN8_MAGO7 2,3-bisphosphoglycerate-independent phosphoglycerate mutase OS=Magnaporthe oryzae (strain 70-15 / ATCC MYA-4617 / FGSC 8958) GN=MGG_00901 PE=3 SV=1	>tr|G4NDN8|G4NDN8_MAGO7 2,3-bisphosphoglycerate-independent phosphoglycerate mutase OS=Magnaporthe oryzae (strain 70-15 / ATCC MYA-4617 / FGSC 8958) GN=MGG_00901 PE=3 SV=1	>tr|G4NDN8|G4NDN8_MAGO7 2,3-bisphosphoglycerate-independent phosphoglycerate mutase OS=Magnaporthe oryzae (strain 70-15 / ATCC MYA-4617 / FGSC 8958) GN=MGG_00901 PE=3 SV=1;>tr|L7IL20|L7IL20_MAGOY 2,3-bisphosphoglycerate-independent phosphoglycerate mutase	TVKERYEKGENDEFLKPIVVGGDEGRIKDGD	53.779	_GENDEFLK(ac)PIVVGGDEGR_	GENDEFLK(1)PIVVGGDEGR	2	986.984	-2.2698	17641000	0
>tr|G4N0M7|G4N0M7_MAGO7 ATP synthase subunit alpha OS=Magnaporthe oryzae (strain 70-15 / ATCC MYA-4617 / FGSC 8958) GN=MGG_07752 PE=3 SV=1;>tr|L7IMB0|L7IMB0_MAGOY ATP synthase subunit alpha OS=Magnaporthe oryzae (strain Y34) GN=OOU_Y34scaffold00090g19 PE=3 SV=1;>tr|L7IXE0|L7IXE0_MAGOP ATP synthase subunit alpha OS=Magnaporthe oryzae (strain P131) GN=OOW_P131scaffold01278g19 PE=3 SV=1	>tr|G4N0M7|G4N0M7_MAGO7 ATP synthase subunit alpha OS=Magnaporthe oryzae (strain 70-15 / ATCC MYA-4617 / FGSC 8958) GN=MGG_07752 PE=3 SV=1	>tr|G4N0M7|G4N0M7_MAGO7 ATP synthase subunit alpha OS=Magnaporthe oryzae (strain 70-15 / ATCC MYA-4617 / FGSC 8958) GN=MGG_07752 PE=3 SV=1	>tr|G4N0M7|G4N0M7_MAGO7 ATP synthase subunit alpha OS=Magnaporthe oryzae (strain 70-15 / ATCC MYA-4617 / FGSC 8958) GN=MGG_07752 PE=3 SV=1;>tr|L7IMB0|L7IMB0_MAGOY ATP synthase subunit alpha OS=Magnaporthe oryzae (strain Y34) GN=OOU_Y34scaffold00090g19 PE=3	NVGLSVSRVGSAAQLKAMKQVAGSLKLFLAQ	143.96	_VGSAAQLK(ac)AMK_	VGSAAQLK(1)AMK	2	573.321	-0.58564	17543000	0
>tr|G4MQZ0|G4MQZ0_MAGO7 Galactose oxidase OS=Magnaporthe oryzae (strain 70-15 / ATCC MYA-4617 / FGSC 8958) GN=MGG_02368 PE=4 SV=1;>tr|L7HZQ2|L7HZQ2_MAGOY Galactose oxidase OS=Magnaporthe oryzae (strain Y34) GN=OOU_Y34scaffold00665g4 PE=4 SV=1;>tr|L7JDX9|L7JDX9_MAGOP Galactose oxidase OS=Magnaporthe oryzae (strain P131) GN=OOW_P131scaffold00395g11 PE=4 SV=1	>tr|G4MQZ0|G4MQZ0_MAGO7 Galactose oxidase OS=Magnaporthe oryzae (strain 70-15 / ATCC MYA-4617 / FGSC 8958) GN=MGG_02368 PE=4 SV=1	>tr|G4MQZ0|G4MQZ0_MAGO7 Galactose oxidase OS=Magnaporthe oryzae (strain 70-15 / ATCC MYA-4617 / FGSC 8958) GN=MGG_02368 PE=4 SV=1	>tr|G4MQZ0|G4MQZ0_MAGO7 Galactose oxidase OS=Magnaporthe oryzae (strain 70-15 / ATCC MYA-4617 / FGSC 8958) GN=MGG_02368 PE=4 SV=1;>tr|L7HZQ2|L7HZQ2_MAGOY Galactose oxidase OS=Magnaporthe oryzae (strain Y34) GN=OOU_Y34scaffold00665g4 PE=4 SV=1;>tr|L7JDX9|L7	AVVLPDGKVIVTGGMKRSIVFSDANAVFVAE	143.45	_VIVTGGMK(ac)R_	VIVTGGMK(1)R	2	501.792	0.1279	17534000	11510000
>tr|G4MTI8|G4MTI8_MAGO7 Minor allergen Alt a 7 OS=Magnaporthe oryzae (strain 70-15 / ATCC MYA-4617 / FGSC 8958) GN=MGG_01569 PE=4 SV=1;>tr|L7I937|L7I937_MAGOY Uncharacterized protein OS=Magnaporthe oryzae (strain Y34) GN=OOU_Y34scaffold00497g19 PE=4 SV=1;>tr|L7ISK3|L7ISK3_MAGOP Uncharacterized protein OS=Magnaporthe oryzae (strain P131) GN=OOW_P131scaffold01457g26 PE=4 SV=1	>tr|G4MTI8|G4MTI8_MAGO7 Minor allergen Alt a 7 OS=Magnaporthe oryzae (strain 70-15 / ATCC MYA-4617 / FGSC 8958) GN=MGG_01569 PE=4 SV=1	>tr|G4MTI8|G4MTI8_MAGO7 Minor allergen Alt a 7 OS=Magnaporthe oryzae (strain 70-15 / ATCC MYA-4617 / FGSC 8958) GN=MGG_01569 PE=4 SV=1	>tr|G4MTI8|G4MTI8_MAGO7 Minor allergen Alt a 7 OS=Magnaporthe oryzae (strain 70-15 / ATCC MYA-4617 / FGSC 8958) GN=MGG_01569 PE=4 SV=1;>tr|L7I937|L7I937_MAGOY Uncharacterized protein OS=Magnaporthe oryzae (strain Y34) GN=OOU_Y34scaffold00497g19 PE=4 SV=1;>	YYSMYGHIKQLAEAEKAGIEKAGGTADLFQI	110.92	_QLAEAEK(ac)AGIEK_	QLAEAEK(1)AGIEK	2	664.856	1.555	17449000	7109800
>tr|D4NXC3|D4NXC3_MAGOR 60S ribosomal protein L22 OS=Magnaporthe oryzae PE=2 SV=1;>tr|G4NGK1|G4NGK1_MAGO7 60S ribosomal protein L22 OS=Magnaporthe oryzae (strain 70-15 / ATCC MYA-4617 / FGSC 8958) GN=MGG_04104 PE=4 SV=1;>tr|L7IFV4|L7IFV4_MAGOY 60S ribosomal protein L22 OS=Magnaporthe oryzae (strain Y34) GN=OOU_Y34scaffold00255g64 PE=4 SV=1;>tr|L7IW68|L7IW68_MAGOP 60S ribosomal protein L22 OS=Magn…	>tr|D4NXC3|D4NXC3_MAGOR 60S ribosomal protein L22 OS=Magnaporthe oryzae PE=2 SV=1	>tr|D4NXC3|D4NXC3_MAGOR 60S ribosomal protein L22 OS=Magnaporthe oryzae PE=2 SV=1	>tr|D4NXC3|D4NXC3_MAGOR 60S ribosomal protein L22 OS=Magnaporthe oryzae PE=2 SV=1;>tr|G4NGK1|G4NGK1_MAGO7 60S ribosomal protein L22 OS=Magnaporthe oryzae (strain 70-15 / ATCC MYA-4617 / FGSC 8958) GN=MGG_04104 PE=4 SV=1;>tr|L7IFV4|L7IFV4_MAGOY 60S ribosoma	PPQTKKTGKSSKTTKKFVINASQPVNDKIFD	79.633	_K(ac)FVINASQPVNDK_	K(1)FVINASQPVNDK	2	751.404	0.69438	17356000	5259000
>tr|G4N2S5|G4N2S5_MAGO7 Alkaline phosphatase OS=Magnaporthe oryzae (strain 70-15 / ATCC MYA-4617 / FGSC 8958) GN=MGG_04900 PE=3 SV=1;>tr|L7HV55|L7HV55_MAGOY Alkaline phosphatase OS=Magnaporthe oryzae (strain Y34) GN=OOU_Y34scaffold00745g70 PE=3 SV=1;>tr|L7JI05|L7JI05_MAGOP Alkaline phosphatase OS=Magnaporthe oryzae (strain P131) GN=OOW_P131scaffold00314g42 PE=3 SV=1	>tr|G4N2S5|G4N2S5_MAGO7 Alkaline phosphatase OS=Magnaporthe oryzae (strain 70-15 / ATCC MYA-4617 / FGSC 8958) GN=MGG_04900 PE=3 SV=1	>tr|G4N2S5|G4N2S5_MAGO7 Alkaline phosphatase OS=Magnaporthe oryzae (strain 70-15 / ATCC MYA-4617 / FGSC 8958) GN=MGG_04900 PE=3 SV=1	>tr|G4N2S5|G4N2S5_MAGO7 Alkaline phosphatase OS=Magnaporthe oryzae (strain 70-15 / ATCC MYA-4617 / FGSC 8958) GN=MGG_04900 PE=3 SV=1;>tr|L7HV55|L7HV55_MAGOY Alkaline phosphatase OS=Magnaporthe oryzae (strain Y34) GN=OOU_Y34scaffold00745g70 PE=3 SV=1;>tr|L7	LPVWLDRNVFTDYLGKQKNDPSGADKPALDL	66.262	_NVFTDYLGK(ac)QK_	NVFTDYLGK(1)QK	2	677.854	0.89409	17269000	6773900
>tr|L7I5Z1|L7I5Z1_MAGOY 40S ribosomal protein S25 OS=Magnaporthe oryzae (strain Y34) GN=OOU_Y34scaffold00533g18 PE=4 SV=1;>tr|L7JHM6|L7JHM6_MAGOP 40S ribosomal protein S25 OS=Magnaporthe oryzae (strain P131) GN=OOW_P131scaffold00343g47 PE=4 SV=1;>tr|G4MKR2|G4MKR2_MAGO7 40S ribosomal protein S25 OS=Magnaporthe oryzae (strain 70-15 / ATCC MYA-4617 / FGSC 8958) GN=MGG_06657 PE=4 SV=1	>tr|L7I5Z1|L7I5Z1_MAGOY 40S ribosomal protein S25 OS=Magnaporthe oryzae (strain Y34) GN=OOU_Y34scaffold00533g18 PE=4 SV=1	>tr|L7I5Z1|L7I5Z1_MAGOY 40S ribosomal protein S25 OS=Magnaporthe oryzae (strain Y34) GN=OOU_Y34scaffold00533g18 PE=4 SV=1	>tr|L7I5Z1|L7I5Z1_MAGOY 40S ribosomal protein S25 OS=Magnaporthe oryzae (strain Y34) GN=OOU_Y34scaffold00533g18 PE=4 SV=1;>tr|L7JHM6|L7JHM6_MAGOP 40S ribosomal protein S25 OS=Magnaporthe oryzae (strain P131) GN=OOW_P131scaffold00343g47 PE=4 SV=1;>tr|G4MKR2	DKAQHAVLLDKTTSDKLYKDVQSYRLVTIAT	90.657	_TTSDK(ac)LYK_	TTSDK(1)LYK	2	499.264	0.88952	17173000	0
>tr|G4MN52|G4MN52_MAGO7 Uncharacterized protein OS=Magnaporthe oryzae (strain 70-15 / ATCC MYA-4617 / FGSC 8958) GN=MGG_05597 PE=4 SV=1;>tr|L7I379|L7I379_MAGOY Uncharacterized protein OS=Magnaporthe oryzae (strain Y34) GN=OOU_Y34scaffold00624g98 PE=4 SV=1;>tr|L7JEH7|L7JEH7_MAGOP Uncharacterized protein OS=Magnaporthe oryzae (strain P131) GN=OOW_P131scaffold00440g4 PE=4 SV=1	>tr|G4MN52|G4MN52_MAGO7 Uncharacterized protein OS=Magnaporthe oryzae (strain 70-15 / ATCC MYA-4617 / FGSC 8958) GN=MGG_05597 PE=4 SV=1	>tr|G4MN52|G4MN52_MAGO7 Uncharacterized protein OS=Magnaporthe oryzae (strain 70-15 / ATCC MYA-4617 / FGSC 8958) GN=MGG_05597 PE=4 SV=1	>tr|G4MN52|G4MN52_MAGO7 Uncharacterized protein OS=Magnaporthe oryzae (strain 70-15 / ATCC MYA-4617 / FGSC 8958) GN=MGG_05597 PE=4 SV=1;>tr|L7I379|L7I379_MAGOY Uncharacterized protein OS=Magnaporthe oryzae (strain Y34) GN=OOU_Y34scaffold00624g98 PE=4 SV=1;	DSGKGVHIGISGENTKVVKFYEKVGFRVQEG	82.069	_GVHIGISGENTK(ac)VVK_	GVHIGISGENTK(1)VVK	3	527.298	-0.079219	17028000	9980100
>tr|G4MPI2|G4MPI2_MAGO7 Ankyrin repeat protein OS=Magnaporthe oryzae (strain 70-15 / ATCC MYA-4617 / FGSC 8958) GN=MGG_05727 PE=4 SV=1;>tr|L7I3Y7|L7I3Y7_MAGOY Ankyrin repeat protein OS=Magnaporthe oryzae (strain Y34) GN=OOU_Y34scaffold00567g32 PE=4 SV=1;>tr|L7IUM5|L7IUM5_MAGOP Ankyrin repeat protein OS=Magnaporthe oryzae (strain P131) GN=OOW_P131scaffold01338g57 PE=4 SV=1	>tr|G4MPI2|G4MPI2_MAGO7 Ankyrin repeat protein OS=Magnaporthe oryzae (strain 70-15 / ATCC MYA-4617 / FGSC 8958) GN=MGG_05727 PE=4 SV=1	>tr|G4MPI2|G4MPI2_MAGO7 Ankyrin repeat protein OS=Magnaporthe oryzae (strain 70-15 / ATCC MYA-4617 / FGSC 8958) GN=MGG_05727 PE=4 SV=1	>tr|G4MPI2|G4MPI2_MAGO7 Ankyrin repeat protein OS=Magnaporthe oryzae (strain 70-15 / ATCC MYA-4617 / FGSC 8958) GN=MGG_05727 PE=4 SV=1;>tr|L7I3Y7|L7I3Y7_MAGOY Ankyrin repeat protein OS=Magnaporthe oryzae (strain Y34) GN=OOU_Y34scaffold00567g32 PE=4 SV=1;>t	TKPTGNHTPKGPLSQKAPAEFNSSPPVRDSK	58.09	_GPLSQK(ac)APAEFNSSPPVR_	GPLSQK(1)APAEFNSSPPVR	3	642.002	-0.34568	17014000	0
>tr|G4MUC5|G4MUC5_MAGO7 UTP-glucose-1-phosphate uridylyltransferase OS=Magnaporthe oryzae (strain 70-15 / ATCC MYA-4617 / FGSC 8958) GN=MGG_01631 PE=4 SV=1;>tr|L7IJ41|L7IJ41_MAGOY UTP-glucose-1-phosphate uridylyltransferase OS=Magnaporthe oryzae (strain Y34) GN=OOU_Y34scaffold00162g37 PE=4 SV=1;>tr|L7IZ15|L7IZ15_MAGOP UTP-glucose-1-phosphate uridylyltransferase OS=Magnaporthe oryzae (strain P131)…	>tr|G4MUC5|G4MUC5_MAGO7 UTP-glucose-1-phosphate uridylyltransferase OS=Magnaporthe oryzae (strain 70-15 / ATCC MYA-4617 / FGSC 8958) GN=MGG_01631 PE=4 SV=1	>tr|G4MUC5|G4MUC5_MAGO7 UTP-glucose-1-phosphate uridylyltransferase OS=Magnaporthe oryzae (strain 70-15 / ATCC MYA-4617 / FGSC 8958) GN=MGG_01631 PE=4 SV=1	>tr|G4MUC5|G4MUC5_MAGO7 UTP-glucose-1-phosphate uridylyltransferase OS=Magnaporthe oryzae (strain 70-15 / ATCC MYA-4617 / FGSC 8958) GN=MGG_01631 PE=4 SV=1;>tr|L7IJ41|L7IJ41_MAGOY UTP-glucose-1-phosphate uridylyltransferase OS=Magnaporthe oryzae (strain Y3	LIKLGTDFKKVSDFQKRISSIPKMIELDHLT	117.93	_VSDFQK(ac)R_	VSDFQK(1)R	2	461.243	0.10266	16967000	0
>tr|G5EHH6|G5EHH6_MAGO7 N-acetyltransferase OS=Magnaporthe oryzae (strain 70-15 / ATCC MYA-4617 / FGSC 8958) GN=MGCH7_ch7g108 PE=3 SV=1;>tr|L7ICD4|L7ICD4_MAGOY N-acetyltransferase OS=Magnaporthe oryzae (strain Y34) GN=OOU_Y34scaffold00327g2 PE=3 SV=1;>tr|L7J979|L7J979_MAGOP N-acetyltransferase OS=Magnaporthe oryzae (strain P131) GN=OOW_P131scaffold00580g2 PE=3 SV=1	>tr|G5EHH6|G5EHH6_MAGO7 N-acetyltransferase OS=Magnaporthe oryzae (strain 70-15 / ATCC MYA-4617 / FGSC 8958) GN=MGCH7_ch7g108 PE=3 SV=1	>tr|G5EHH6|G5EHH6_MAGO7 N-acetyltransferase OS=Magnaporthe oryzae (strain 70-15 / ATCC MYA-4617 / FGSC 8958) GN=MGCH7_ch7g108 PE=3 SV=1	>tr|G5EHH6|G5EHH6_MAGO7 N-acetyltransferase OS=Magnaporthe oryzae (strain 70-15 / ATCC MYA-4617 / FGSC 8958) GN=MGCH7_ch7g108 PE=3 SV=1;>tr|L7ICD4|L7ICD4_MAGOY N-acetyltransferase OS=Magnaporthe oryzae (strain Y34) GN=OOU_Y34scaffold00327g2 PE=3 SV=1;>tr|L	AKTPPLSLDEQDLFDKIVVGGRGGYCMEVNA	92.993	_TPPLSLDEQDLFDK(ac)IVVGGR_	TPPLSLDEQDLFDK(1)IVVGGR	3	747.73	0.21108	16950000	2718500
>tr|G4N7L8|G4N7L8_MAGO7 ATPase family AAA domain-containing protein 2 OS=Magnaporthe oryzae (strain 70-15 / ATCC MYA-4617 / FGSC 8958) GN=MGG_06380 PE=3 SV=1;>tr|L7IN98|L7IN98_MAGOY ATPase family AAA domain-containing protein 2 OS=Magnaporthe oryzae (strain Y34) GN=OOU_Y34scaffold00088g6 PE=3 SV=1;>tr|L7JQ95|L7JQ95_MAGOP ATPase family AAA domain-containing protein 2 OS=Magnaporthe oryzae (strain …	>tr|G4N7L8|G4N7L8_MAGO7 ATPase family AAA domain-containing protein 2 OS=Magnaporthe oryzae (strain 70-15 / ATCC MYA-4617 / FGSC 8958) GN=MGG_06380 PE=3 SV=1	>tr|G4N7L8|G4N7L8_MAGO7 ATPase family AAA domain-containing protein 2 OS=Magnaporthe oryzae (strain 70-15 / ATCC MYA-4617 / FGSC 8958) GN=MGG_06380 PE=3 SV=1	>tr|G4N7L8|G4N7L8_MAGO7 ATPase family AAA domain-containing protein 2 OS=Magnaporthe oryzae (strain 70-15 / ATCC MYA-4617 / FGSC 8958) GN=MGG_06380 PE=3 SV=1;>tr|L7IN98|L7IN98_MAGOY ATPase family AAA domain-containing protein 2 OS=Magnaporthe oryzae (strai	DEDSSAPKRNKKVAEKSKPSKIVTLKVPSGR	114.86	_VAEK(ac)SKPSK_	VAEK(0.993)SK(0.007)PSK	2	508.293	-1.8308	16639000	0
>tr|L7I954|L7I954_MAGOY Orotidine 5'-phosphate decarboxylase OS=Magnaporthe oryzae (strain Y34) GN=OOU_Y34scaffold00487g89 PE=3 SV=1;>tr|L7JIH2|L7JIH2_MAGOP Orotidine 5'-phosphate decarboxylase OS=Magnaporthe oryzae (strain P131) GN=OOW_P131scaffold00303g8 PE=3 SV=1;>tr|G4NH74|G4NH74_MAGO7 Orotidine 5'-phosphate decarboxylase OS=Magnaporthe oryzae (strain 70-15 / ATCC MYA-4617 / FGSC 8958) GN=MGG…	>tr|L7I954|L7I954_MAGOY Orotidine 5'-phosphate decarboxylase OS=Magnaporthe oryzae (strain Y34) GN=OOU_Y34scaffold00487g89 PE=3 SV=1	>tr|L7I954|L7I954_MAGOY Orotidine 5'-phosphate decarboxylase OS=Magnaporthe oryzae (strain Y34) GN=OOU_Y34scaffold00487g89 PE=3 SV=1	>tr|L7I954|L7I954_MAGOY Orotidine 5'-phosphate decarboxylase OS=Magnaporthe oryzae (strain Y34) GN=OOU_Y34scaffold00487g89 PE=3 SV=1;>tr|L7JIH2|L7JIH2_MAGOP Orotidine 5'-phosphate decarboxylase OS=Magnaporthe oryzae (strain P131) GN=OOW_P131scaffold00303g8	HAGKDSVRALAEAAAKWRERIKYEVRTSVSV	75.387	_ALAEAAAK(ac)WR_	ALAEAAAK(1)WR	2	564.812	0.5076	16520000	0
>tr|G4MSW6|G4MSW6_MAGO7 Histone acetyltransferase OS=Magnaporthe oryzae (strain 70-15 / ATCC MYA-4617 / FGSC 8958) GN=MGG_04615 PE=3 SV=1;>tr|L7I3F4|L7I3F4_MAGOY Histone acetyltransferase OS=Magnaporthe oryzae (strain Y34) GN=OOU_Y34scaffold00619g66 PE=3 SV=1;>tr|L7IU81|L7IU81_MAGOP Histone acetyltransferase OS=Magnaporthe oryzae (strain P131) GN=OOW_P131scaffold01358g104 PE=3 SV=1	>tr|G4MSW6|G4MSW6_MAGO7 Histone acetyltransferase OS=Magnaporthe oryzae (strain 70-15 / ATCC MYA-4617 / FGSC 8958) GN=MGG_04615 PE=3 SV=1	>tr|G4MSW6|G4MSW6_MAGO7 Histone acetyltransferase OS=Magnaporthe oryzae (strain 70-15 / ATCC MYA-4617 / FGSC 8958) GN=MGG_04615 PE=3 SV=1	>tr|G4MSW6|G4MSW6_MAGO7 Histone acetyltransferase OS=Magnaporthe oryzae (strain 70-15 / ATCC MYA-4617 / FGSC 8958) GN=MGG_04615 PE=3 SV=1;>tr|L7I3F4|L7I3F4_MAGOY Histone acetyltransferase OS=Magnaporthe oryzae (strain Y34) GN=OOU_Y34scaffold00619g66 PE=3 S	CAKNNSAWSEKHNTTKWKCPDCASTDLAGEG	104.44	_HNTTK(ac)WK_	HNTTK(1)WK	2	478.751	0.51154	16211000	0
>tr|G4N745|G4N745_MAGO7 Acetyl-CoA acetyltransferase OS=Magnaporthe oryzae (strain 70-15 / ATCC MYA-4617 / FGSC 8958) GN=MGG_13499 PE=3 SV=1	>tr|G4N745|G4N745_MAGO7 Acetyl-CoA acetyltransferase OS=Magnaporthe oryzae (strain 70-15 / ATCC MYA-4617 / FGSC 8958) GN=MGG_13499 PE=3 SV=1	>tr|G4N745|G4N745_MAGO7 Acetyl-CoA acetyltransferase OS=Magnaporthe oryzae (strain 70-15 / ATCC MYA-4617 / FGSC 8958) GN=MGG_13499 PE=3 SV=1	>tr|G4N745|G4N745_MAGO7 Acetyl-CoA acetyltransferase OS=Magnaporthe oryzae (strain 70-15 / ATCC MYA-4617 / FGSC 8958) GN=MGG_13499 PE=3 SV=1	SLSSLSATQLGSHAIKSAVSRVPEIKPEDVE	75.717	_TPVGSFLGSLSSLSATQLGSHAIK(ac)SAVSR_	TPVGSFLGSLSSLSATQLGSHAIK(1)SAVSR	3	967.521	0.47965	15829000	0
>tr|G4NHW8|G4NHW8_MAGO7 Uncharacterized protein OS=Magnaporthe oryzae (strain 70-15 / ATCC MYA-4617 / FGSC 8958) GN=MGG_09412 PE=4 SV=1;>tr|L7IC31|L7IC31_MAGOY Uncharacterized protein OS=Magnaporthe oryzae (strain Y34) GN=OOU_Y34scaffold00432g6 PE=4 SV=1;>tr|L7JDX1|L7JDX1_MAGOP Uncharacterized protein OS=Magnaporthe oryzae (strain P131) GN=OOW_P131scaffold00434g4 PE=4 SV=1	>tr|G4NHW8|G4NHW8_MAGO7 Uncharacterized protein OS=Magnaporthe oryzae (strain 70-15 / ATCC MYA-4617 / FGSC 8958) GN=MGG_09412 PE=4 SV=1	>tr|G4NHW8|G4NHW8_MAGO7 Uncharacterized protein OS=Magnaporthe oryzae (strain 70-15 / ATCC MYA-4617 / FGSC 8958) GN=MGG_09412 PE=4 SV=1	>tr|G4NHW8|G4NHW8_MAGO7 Uncharacterized protein OS=Magnaporthe oryzae (strain 70-15 / ATCC MYA-4617 / FGSC 8958) GN=MGG_09412 PE=4 SV=1;>tr|L7IC31|L7IC31_MAGOY Uncharacterized protein OS=Magnaporthe oryzae (strain Y34) GN=OOU_Y34scaffold00432g6 PE=4 SV=1;>	ALYNCADITFRANATKLSGDKCKSSDNVKAY	56.225	_ANATK(ac)LSGDK_	ANATK(1)LSGDK	2	523.777	0.16899	15746000	15493000
>tr|G4N184|G4N184_MAGO7 Cell division control protein 12 OS=Magnaporthe oryzae (strain 70-15 / ATCC MYA-4617 / FGSC 8958) GN=MGG_07466 PE=3 SV=1;>tr|L7I4H5|L7I4H5_MAGOY Cell division control protein 12 OS=Magnaporthe oryzae (strain Y34) GN=OOU_Y34scaffold00552g74 PE=3 SV=1;>tr|L7JCM1|L7JCM1_MAGOP Cell division control protein 12 OS=Magnaporthe oryzae (strain P131) GN=OOW_P131scaffold00472g7 PE=3 …	>tr|G4N184|G4N184_MAGO7 Cell division control protein 12 OS=Magnaporthe oryzae (strain 70-15 / ATCC MYA-4617 / FGSC 8958) GN=MGG_07466 PE=3 SV=1	>tr|G4N184|G4N184_MAGO7 Cell division control protein 12 OS=Magnaporthe oryzae (strain 70-15 / ATCC MYA-4617 / FGSC 8958) GN=MGG_07466 PE=3 SV=1	>tr|G4N184|G4N184_MAGO7 Cell division control protein 12 OS=Magnaporthe oryzae (strain 70-15 / ATCC MYA-4617 / FGSC 8958) GN=MGG_07466 PE=3 SV=1;>tr|L7I4H5|L7I4H5_MAGOY Cell division control protein 12 OS=Magnaporthe oryzae (strain Y34) GN=OOU_Y34scaffold0	SWGVAEVENEDHCDFKKLRSILIRTHMLDLI	97.284	_QYSWGVAEVENEDHCDFK(ac)K_	QYSWGVAEVENEDHCDFK(1)K	3	795.015	-0.10109	15647000	6666300
>tr|L7HTF4|L7HTF4_MAGOY Fructose-bisphosphate aldolase OS=Magnaporthe oryzae (strain Y34) GN=OOU_Y34scaffold00782g1 PE=4 SV=1;>tr|L7JRU2|L7JRU2_MAGOP Fructose-bisphosphate aldolase OS=Magnaporthe oryzae (strain P131) GN=OOW_P131scaffold00057g1 PE=4 SV=1;>tr|G4NDL4|G4NDL4_MAGO7 Fructose-bisphosphate aldolase 1 OS=Magnaporthe oryzae (strain 70-15 / ATCC MYA-4617 / FGSC 8958) GN=MGG_00223 PE=4 SV=1	>tr|L7HTF4|L7HTF4_MAGOY Fructose-bisphosphate aldolase OS=Magnaporthe oryzae (strain Y34) GN=OOU_Y34scaffold00782g1 PE=4 SV=1	>tr|L7HTF4|L7HTF4_MAGOY Fructose-bisphosphate aldolase OS=Magnaporthe oryzae (strain Y34) GN=OOU_Y34scaffold00782g1 PE=4 SV=1	>tr|L7HTF4|L7HTF4_MAGOY Fructose-bisphosphate aldolase OS=Magnaporthe oryzae (strain Y34) GN=OOU_Y34scaffold00782g1 PE=4 SV=1;>tr|L7JRU2|L7JRU2_MAGOP Fructose-bisphosphate aldolase OS=Magnaporthe oryzae (strain P131) GN=OOW_P131scaffold00057g1 PE=4 SV=1;>t	YFSIAAGFGNVHGVYKPGNVRLHPELLDKHQ	127.78	_YFSIAAGFGNVHGVYK(ac)PGNVR_	YFSIAAGFGNVHGVYK(1)PGNVR	3	765.727	-0.028946	15402000	6135200
>tr|G4MR82|G4MR82_MAGO7 Glucose-6-phosphate 1-dehydrogenase OS=Magnaporthe oryzae (strain 70-15 / ATCC MYA-4617 / FGSC 8958) GN=MGG_09926 PE=3 SV=1;>tr|L7IJV6|L7IJV6_MAGOY Glucose-6-phosphate 1-dehydrogenase OS=Magnaporthe oryzae (strain Y34) GN=OOU_Y34scaffold00145g7 PE=3 SV=1;>tr|L7JCG5|L7JCG5_MAGOP Glucose-6-phosphate 1-dehydrogenase OS=Magnaporthe oryzae (strain P131) GN=OOW_P131scaffold00481…	>tr|G4MR82|G4MR82_MAGO7 Glucose-6-phosphate 1-dehydrogenase OS=Magnaporthe oryzae (strain 70-15 / ATCC MYA-4617 / FGSC 8958) GN=MGG_09926 PE=3 SV=1	>tr|G4MR82|G4MR82_MAGO7 Glucose-6-phosphate 1-dehydrogenase OS=Magnaporthe oryzae (strain 70-15 / ATCC MYA-4617 / FGSC 8958) GN=MGG_09926 PE=3 SV=1	>tr|G4MR82|G4MR82_MAGO7 Glucose-6-phosphate 1-dehydrogenase OS=Magnaporthe oryzae (strain 70-15 / ATCC MYA-4617 / FGSC 8958) GN=MGG_09926 PE=3 SV=1;>tr|L7IJV6|L7IJV6_MAGOY Glucose-6-phosphate 1-dehydrogenase OS=Magnaporthe oryzae (strain Y34) GN=OOU_Y34sca	GVPFIMKAGKALNEQKTEIRIQFKDVTSGIF	102.52	_ALNEQK(ac)TEIR_	ALNEQK(1)TEIR	2	622.336	-0.75563	15323000	6117800
>tr|G4NIU0|G4NIU0_MAGO7 Fatty acid synthase subunit alpha OS=Magnaporthe oryzae (strain 70-15 / ATCC MYA-4617 / FGSC 8958) GN=MGG_12154 PE=3 SV=1;>tr|L7IF18|L7IF18_MAGOY Fatty acid synthase subunit alpha reductase OS=Magnaporthe oryzae (strain Y34) GN=OOU_Y34scaffold00255g48 PE=3 SV=1;>tr|L7J9L1|L7J9L1_MAGOP Fatty acid synthase subunit alpha reductase OS=Magnaporthe oryzae (strain P131) GN=OOW_P1…	>tr|G4NIU0|G4NIU0_MAGO7 Fatty acid synthase subunit alpha OS=Magnaporthe oryzae (strain 70-15 / ATCC MYA-4617 / FGSC 8958) GN=MGG_12154 PE=3 SV=1	>tr|G4NIU0|G4NIU0_MAGO7 Fatty acid synthase subunit alpha OS=Magnaporthe oryzae (strain 70-15 / ATCC MYA-4617 / FGSC 8958) GN=MGG_12154 PE=3 SV=1	>tr|G4NIU0|G4NIU0_MAGO7 Fatty acid synthase subunit alpha OS=Magnaporthe oryzae (strain 70-15 / ATCC MYA-4617 / FGSC 8958) GN=MGG_12154 PE=3 SV=1;>tr|L7IF18|L7IF18_MAGOY Fatty acid synthase subunit alpha reductase OS=Magnaporthe oryzae (strain Y34) GN=OOU_	IEDKIVNGANSENLYKKKFIDPRANIKFDFP	111.79	_IVNGANSENLYK(ac)K_	IVNGANSENLYK(1)K	2	746.394	0.81884	15322000	0
>tr|G4NAX8|G4NAX8_MAGO7 Replication factor-A protein 1 OS=Magnaporthe oryzae (strain 70-15 / ATCC MYA-4617 / FGSC 8958) GN=MGG_00685 PE=4 SV=1;>tr|L7I0E0|L7I0E0_MAGOY Replication factor-A protein 1 OS=Magnaporthe oryzae (strain Y34) GN=OOU_Y34scaffold00669g7 PE=4 SV=1;>tr|L7IYA8|L7IYA8_MAGOP Replication factor-A protein 1 OS=Magnaporthe oryzae (strain P131) GN=OOW_P131scaffold01213g8 PE=4 SV=1	>tr|G4NAX8|G4NAX8_MAGO7 Replication factor-A protein 1 OS=Magnaporthe oryzae (strain 70-15 / ATCC MYA-4617 / FGSC 8958) GN=MGG_00685 PE=4 SV=1	>tr|G4NAX8|G4NAX8_MAGO7 Replication factor-A protein 1 OS=Magnaporthe oryzae (strain 70-15 / ATCC MYA-4617 / FGSC 8958) GN=MGG_00685 PE=4 SV=1	>tr|G4NAX8|G4NAX8_MAGO7 Replication factor-A protein 1 OS=Magnaporthe oryzae (strain 70-15 / ATCC MYA-4617 / FGSC 8958) GN=MGG_00685 PE=4 SV=1;>tr|L7I0E0|L7I0E0_MAGOY Replication factor-A protein 1 OS=Magnaporthe oryzae (strain Y34) GN=OOU_Y34scaffold00669	KDVADVTQITSKASGKFFDKRELTLVDDSGY	109.66	_ASGK(ac)FFDKR_	ASGK(1)FFDKR	2	549.291	2.1478	15290000	3673300
>tr|G4MYC9|G4MYC9_MAGO7 NAD-binding Rossmann fold oxidoreductase OS=Magnaporthe oryzae (strain 70-15 / ATCC MYA-4617 / FGSC 8958) GN=MGG_08115 PE=4 SV=1;>tr|L7INX3|L7INX3_MAGOY NAD-binding Rossmann fold oxidoreductase family protein OS=Magnaporthe oryzae (strain Y34) GN=OOU_Y34scaffold00094g27 PE=4 SV=1;>tr|L7JDL2|L7JDL2_MAGOP NAD-binding Rossmann fold oxidoreductase family protein OS=Magnaporthe…	>tr|G4MYC9|G4MYC9_MAGO7 NAD-binding Rossmann fold oxidoreductase OS=Magnaporthe oryzae (strain 70-15 / ATCC MYA-4617 / FGSC 8958) GN=MGG_08115 PE=4 SV=1	>tr|G4MYC9|G4MYC9_MAGO7 NAD-binding Rossmann fold oxidoreductase OS=Magnaporthe oryzae (strain 70-15 / ATCC MYA-4617 / FGSC 8958) GN=MGG_08115 PE=4 SV=1	>tr|G4MYC9|G4MYC9_MAGO7 NAD-binding Rossmann fold oxidoreductase OS=Magnaporthe oryzae (strain 70-15 / ATCC MYA-4617 / FGSC 8958) GN=MGG_08115 PE=4 SV=1;>tr|L7INX3|L7INX3_MAGOY NAD-binding Rossmann fold oxidoreductase family protein OS=Magnaporthe oryzae (	YIKAALDAGKHVLAEKPVAPNVSQGRELIEY	97.836	_HVLAEK(ac)PVAPNVSQGR_	HVLAEK(1)PVAPNVSQGR	3	581.988	-0.071108	15215000	0
>sp|D4NXE7|RS3A_MAGO7 40S ribosomal protein S1 OS=Magnaporthe oryzae (strain 70-15 / ATCC MYA-4617 / FGSC 8958) GN=RPS1 PE=2 SV=2;>sp|L7IK19|RS3A_MAGOY 40S ribosomal protein S1 OS=Magnaporthe oryzae (strain Y34) GN=RPS1 PE=2 SV=1;>tr|L7JG87|L7JG87_MAGOP 40S ribosomal protein S1 OS=Magnaporthe oryzae (strain P131) GN=RPS1 PE=3 SV=1	>sp|D4NXE7|RS3A_MAGO7 40S ribosomal protein S1 OS=Magnaporthe oryzae (strain 70-15 / ATCC MYA-4617 / FGSC 8958) GN=RPS1 PE=2 SV=2	>sp|D4NXE7|RS3A_MAGO7 40S ribosomal protein S1 OS=Magnaporthe oryzae (strain 70-15 / ATCC MYA-4617 / FGSC 8958) GN=RPS1 PE=2 SV=2	>sp|D4NXE7|RS3A_MAGO7 40S ribosomal protein S1 OS=Magnaporthe oryzae (strain 70-15 / ATCC MYA-4617 / FGSC 8958) GN=RPS1 PE=2 SV=2;>sp|L7IK19|RS3A_MAGOY 40S ribosomal protein S1 OS=Magnaporthe oryzae (strain Y34) GN=RPS1 PE=2 SV=1;>tr|L7JG87|L7JG87_MAGOP 40	LTNKLIPEVIGREIEKATQGIYPLQNVHIRK	74.772	_EIEK(ac)ATQGIYPLQNVHIR_	EIEK(1)ATQGIYPLQNVHIR	3	717.723	-0.57489	15072000	7945200
>tr|G4NIU0|G4NIU0_MAGO7 Fatty acid synthase subunit alpha OS=Magnaporthe oryzae (strain 70-15 / ATCC MYA-4617 / FGSC 8958) GN=MGG_12154 PE=3 SV=1;>tr|L7IF18|L7IF18_MAGOY Fatty acid synthase subunit alpha reductase OS=Magnaporthe oryzae (strain Y34) GN=OOU_Y34scaffold00255g48 PE=3 SV=1;>tr|L7J9L1|L7J9L1_MAGOP Fatty acid synthase subunit alpha reductase OS=Magnaporthe oryzae (strain P131) GN=OOW_P1…	>tr|G4NIU0|G4NIU0_MAGO7 Fatty acid synthase subunit alpha OS=Magnaporthe oryzae (strain 70-15 / ATCC MYA-4617 / FGSC 8958) GN=MGG_12154 PE=3 SV=1	>tr|G4NIU0|G4NIU0_MAGO7 Fatty acid synthase subunit alpha OS=Magnaporthe oryzae (strain 70-15 / ATCC MYA-4617 / FGSC 8958) GN=MGG_12154 PE=3 SV=1	>tr|G4NIU0|G4NIU0_MAGO7 Fatty acid synthase subunit alpha OS=Magnaporthe oryzae (strain 70-15 / ATCC MYA-4617 / FGSC 8958) GN=MGG_12154 PE=3 SV=1;>tr|L7IF18|L7IF18_MAGOY Fatty acid synthase subunit alpha reductase OS=Magnaporthe oryzae (strain Y34) GN=OOU_	RIVEIGPADTLGVMAKRTLASKYEVFDAANS	155.28	_IVEIGPADTLGVMAK(ac)R_	IVEIGPADTLGVMAK(1)R	2	856.474	-0.10224	15022000	4056100
>tr|L7IP35|L7IP35_MAGOY Integral membrane protein OS=Magnaporthe oryzae (strain Y34) GN=OOU_Y34scaffold00033g5 PE=4 SV=1;>tr|L7JP88|L7JP88_MAGOP Integral membrane protein OS=Magnaporthe oryzae (strain P131) GN=OOW_P131scaffold00095g53 PE=4 SV=1;>tr|G4N5Q6|G4N5Q6_MAGO7 Integral membrane protein OS=Magnaporthe oryzae (strain 70-15 / ATCC MYA-4617 / FGSC 8958) GN=MGG_05292 PE=4 SV=1	>tr|L7IP35|L7IP35_MAGOY Integral membrane protein OS=Magnaporthe oryzae (strain Y34) GN=OOU_Y34scaffold00033g5 PE=4 SV=1	>tr|L7IP35|L7IP35_MAGOY Integral membrane protein OS=Magnaporthe oryzae (strain Y34) GN=OOU_Y34scaffold00033g5 PE=4 SV=1	>tr|L7IP35|L7IP35_MAGOY Integral membrane protein OS=Magnaporthe oryzae (strain Y34) GN=OOU_Y34scaffold00033g5 PE=4 SV=1;>tr|L7JP88|L7JP88_MAGOP Integral membrane protein OS=Magnaporthe oryzae (strain P131) GN=OOW_P131scaffold00095g53 PE=4 SV=1;>tr|G4N5Q6|	TGTSTAAKVAEQVSSKLSEARDAPLPGTSGK	96.371	_VAEQVSSK(ac)LSEAR_	VAEQVSSK(1)LSEAR	2	723.383	0.30248	14877000	12638000
>tr|G4MPI9|G4MPI9_MAGO7 Phospho-2-dehydro-3-deoxyheptonate aldolase OS=Magnaporthe oryzae (strain 70-15 / ATCC MYA-4617 / FGSC 8958) GN=MGG_05734 PE=3 SV=1;>tr|L7I3V5|L7I3V5_MAGOY Phospho-2-dehydro-3-deoxyheptonate aldolase OS=Magnaporthe oryzae (strain Y34) GN=OOU_Y34scaffold00567g41 PE=3 SV=1;>tr|L7IUI2|L7IUI2_MAGOP Phospho-2-dehydro-3-deoxyheptonate aldolase OS=Magnaporthe oryzae (strain P131)…	>tr|G4MPI9|G4MPI9_MAGO7 Phospho-2-dehydro-3-deoxyheptonate aldolase OS=Magnaporthe oryzae (strain 70-15 / ATCC MYA-4617 / FGSC 8958) GN=MGG_05734 PE=3 SV=1	>tr|G4MPI9|G4MPI9_MAGO7 Phospho-2-dehydro-3-deoxyheptonate aldolase OS=Magnaporthe oryzae (strain 70-15 / ATCC MYA-4617 / FGSC 8958) GN=MGG_05734 PE=3 SV=1	>tr|G4MPI9|G4MPI9_MAGO7 Phospho-2-dehydro-3-deoxyheptonate aldolase OS=Magnaporthe oryzae (strain 70-15 / ATCC MYA-4617 / FGSC 8958) GN=MGG_05734 PE=3 SV=1;>tr|L7I3V5|L7I3V5_MAGOY Phospho-2-dehydro-3-deoxyheptonate aldolase OS=Magnaporthe oryzae (strain Y3	NYDAKSIGEAKEALVKAGLRPRLMVDCSHGN	94.297	_EALVK(ac)AGLRPR_	EALVK(1)AGLRPR	3	417.923	-0.1755	14645000	2299100
>tr|G4N647|G4N647_MAGO7 NADP:D-xylose dehydrogenase OS=Magnaporthe oryzae (strain 70-15 / ATCC MYA-4617 / FGSC 8958) GN=MGG_08569 PE=4 SV=1;>tr|L7IGR4|L7IGR4_MAGOY NADP:D-xylose dehydrogenase OS=Magnaporthe oryzae (strain Y34) GN=OOU_Y34scaffold00211g31 PE=4 SV=1;>tr|L7JKQ1|L7JKQ1_MAGOP NADP:D-xylose dehydrogenase OS=Magnaporthe oryzae (strain P131) GN=OOW_P131scaffold00216g15 PE=4 SV=1	>tr|G4N647|G4N647_MAGO7 NADP:D-xylose dehydrogenase OS=Magnaporthe oryzae (strain 70-15 / ATCC MYA-4617 / FGSC 8958) GN=MGG_08569 PE=4 SV=1	>tr|G4N647|G4N647_MAGO7 NADP:D-xylose dehydrogenase OS=Magnaporthe oryzae (strain 70-15 / ATCC MYA-4617 / FGSC 8958) GN=MGG_08569 PE=4 SV=1	>tr|G4N647|G4N647_MAGO7 NADP:D-xylose dehydrogenase OS=Magnaporthe oryzae (strain 70-15 / ATCC MYA-4617 / FGSC 8958) GN=MGG_08569 PE=4 SV=1;>tr|L7IGR4|L7IGR4_MAGOY NADP:D-xylose dehydrogenase OS=Magnaporthe oryzae (strain Y34) GN=OOU_Y34scaffold00211g31 PE	NAMLALEAGKHVLCEKALTVTAAQTRKMIET	83.106	_HVLCEK(ac)ALTVTAAQTR_	HVLCEK(1)ALTVTAAQTR	3	613.996	1.1508	14534000	2128200
>tr|L7ID12|L7ID12_MAGOY ATP-dependent RNA helicase SUB2 OS=Magnaporthe oryzae (strain Y34) GN=OOU_Y34scaffold00301g34 PE=4 SV=1;>tr|L7J5A5|L7J5A5_MAGOP ATP-dependent RNA helicase SUB2 OS=Magnaporthe oryzae (strain P131) GN=OOW_P131scaffold01054g63 PE=4 SV=1;>sp|A4RBS3|SUB2_MAGO7 ATP-dependent RNA helicase SUB2 OS=Magnaporthe oryzae (strain 70-15 / ATCC MYA-4617 / FGSC 8958) GN=SUB2 PE=3 SV=1	>tr|L7ID12|L7ID12_MAGOY ATP-dependent RNA helicase SUB2 OS=Magnaporthe oryzae (strain Y34) GN=OOU_Y34scaffold00301g34 PE=4 SV=1	>tr|L7ID12|L7ID12_MAGOY ATP-dependent RNA helicase SUB2 OS=Magnaporthe oryzae (strain Y34) GN=OOU_Y34scaffold00301g34 PE=4 SV=1	>tr|L7ID12|L7ID12_MAGOY ATP-dependent RNA helicase SUB2 OS=Magnaporthe oryzae (strain Y34) GN=OOU_Y34scaffold00301g34 PE=4 SV=1;>tr|L7J5A5|L7J5A5_MAGOP ATP-dependent RNA helicase SUB2 OS=Magnaporthe oryzae (strain P131) GN=OOW_P131scaffold01054g63 PE=4 SV=	VIIFVKSTLRATELDKLLRECNFPSIAVHSG	133.13	_ATELDK(ac)LLR_	ATELDK(1)LLR	2	550.819	-0.14874	14476000	5723900
>tr|G4N807|G4N807_MAGO7 Aminotransferase OS=Magnaporthe oryzae (strain 70-15 / ATCC MYA-4617 / FGSC 8958) GN=MGG_03494 PE=3 SV=1;>tr|L7IAW1|L7IAW1_MAGOY Aminotransferase OS=Magnaporthe oryzae (strain Y34) GN=OOU_Y34scaffold00448g59 PE=3 SV=1;>tr|L7JGW6|L7JGW6_MAGOP Aminotransferase OS=Magnaporthe oryzae (strain P131) GN=OOW_P131scaffold00333g6 PE=3 SV=1	>tr|G4N807|G4N807_MAGO7 Aminotransferase OS=Magnaporthe oryzae (strain 70-15 / ATCC MYA-4617 / FGSC 8958) GN=MGG_03494 PE=3 SV=1	>tr|G4N807|G4N807_MAGO7 Aminotransferase OS=Magnaporthe oryzae (strain 70-15 / ATCC MYA-4617 / FGSC 8958) GN=MGG_03494 PE=3 SV=1	>tr|G4N807|G4N807_MAGO7 Aminotransferase OS=Magnaporthe oryzae (strain 70-15 / ATCC MYA-4617 / FGSC 8958) GN=MGG_03494 PE=3 SV=1;>tr|L7IAW1|L7IAW1_MAGOY Aminotransferase OS=Magnaporthe oryzae (strain Y34) GN=OOU_Y34scaffold00448g59 PE=3 SV=1;>tr|L7JGW6|L7J	TLGALSMSGHVGRRSKFLDLLLPNVARVSRC	89.013	_SK(ac)FLDLLLPNVAR_	SK(1)FLDLLLPNVAR	2	764.448	0.026476	14139000	5983600
>tr|G4NC31|G4NC31_MAGO7 Eukaryotic peptide chain release factor GTP-binding subunit OS=Magnaporthe oryzae (strain 70-15 / ATCC MYA-4617 / FGSC 8958) GN=MGG_00449 PE=4 SV=1;>tr|L7IH68|L7IH68_MAGOY Eukaryotic peptide chain release factor GTP-binding subunit OS=Magnaporthe oryzae (strain Y34) GN=OOU_Y34scaffold00203g68 PE=4 SV=1;>tr|L7JK33|L7JK33_MAGOP Eukaryotic peptide chain release factor GTP-bin…	>tr|G4NC31|G4NC31_MAGO7 Eukaryotic peptide chain release factor GTP-binding subunit OS=Magnaporthe oryzae (strain 70-15 / ATCC MYA-4617 / FGSC 8958) GN=MGG_00449 PE=4 SV=1	>tr|G4NC31|G4NC31_MAGO7 Eukaryotic peptide chain release factor GTP-binding subunit OS=Magnaporthe oryzae (strain 70-15 / ATCC MYA-4617 / FGSC 8958) GN=MGG_00449 PE=4 SV=1	>tr|G4NC31|G4NC31_MAGO7 Eukaryotic peptide chain release factor GTP-binding subunit OS=Magnaporthe oryzae (strain 70-15 / ATCC MYA-4617 / FGSC 8958) GN=MGG_00449 PE=4 SV=1;>tr|L7IH68|L7IH68_MAGOY Eukaryotic peptide chain release factor GTP-binding subunit	GRFTLRDQGQTIAIGKITKLISEETSA____	54.812	_DQGQTIAIGK(ac)ITK_	DQGQTIAIGK(1)ITK	2	707.899	0.45538	14139000	0
>tr|G4MKP0|G4MKP0_MAGO7 Uncharacterized protein OS=Magnaporthe oryzae (strain 70-15 / ATCC MYA-4617 / FGSC 8958) GN=MGG_06640 PE=4 SV=1;>tr|L7JHK9|L7JHK9_MAGOP Uncharacterized protein OS=Magnaporthe oryzae (strain P131) GN=OOW_P131scaffold00343g26 PE=4 SV=1;>tr|L7IET6|L7IET6_MAGOY Uncharacterized protein OS=Magnaporthe oryzae (strain Y34) GN=OOU_Y34scaffold00278g4 PE=4 SV=1	>tr|G4MKP0|G4MKP0_MAGO7 Uncharacterized protein OS=Magnaporthe oryzae (strain 70-15 / ATCC MYA-4617 / FGSC 8958) GN=MGG_06640 PE=4 SV=1	>tr|G4MKP0|G4MKP0_MAGO7 Uncharacterized protein OS=Magnaporthe oryzae (strain 70-15 / ATCC MYA-4617 / FGSC 8958) GN=MGG_06640 PE=4 SV=1	>tr|G4MKP0|G4MKP0_MAGO7 Uncharacterized protein OS=Magnaporthe oryzae (strain 70-15 / ATCC MYA-4617 / FGSC 8958) GN=MGG_06640 PE=4 SV=1;>tr|L7JHK9|L7JHK9_MAGOP Uncharacterized protein OS=Magnaporthe oryzae (strain P131) GN=OOW_P131scaffold00343g26 PE=4 SV=	FAKPDQEIRFPTGGDKKPRLAAPPEIVTNVQ	121.5	_FPTGGDK(ac)KPR_	FPTGGDK(0.908)K(0.092)PR	3	382.209	0.23307	14030000	17218000
>tr|G4MPJ3|G4MPJ3_MAGO7 Uncharacterized protein OS=Magnaporthe oryzae (strain 70-15 / ATCC MYA-4617 / FGSC 8958) GN=MGG_05737 PE=4 SV=1;>tr|L7I5T3|L7I5T3_MAGOY Uncharacterized protein OS=Magnaporthe oryzae (strain Y34) GN=OOU_Y34scaffold00567g44 PE=4 SV=1;>tr|L7IVJ8|L7IVJ8_MAGOP Uncharacterized protein OS=Magnaporthe oryzae (strain P131) GN=OOW_P131scaffold01338g43 PE=4 SV=1	>tr|G4MPJ3|G4MPJ3_MAGO7 Uncharacterized protein OS=Magnaporthe oryzae (strain 70-15 / ATCC MYA-4617 / FGSC 8958) GN=MGG_05737 PE=4 SV=1	>tr|G4MPJ3|G4MPJ3_MAGO7 Uncharacterized protein OS=Magnaporthe oryzae (strain 70-15 / ATCC MYA-4617 / FGSC 8958) GN=MGG_05737 PE=4 SV=1	>tr|G4MPJ3|G4MPJ3_MAGO7 Uncharacterized protein OS=Magnaporthe oryzae (strain 70-15 / ATCC MYA-4617 / FGSC 8958) GN=MGG_05737 PE=4 SV=1;>tr|L7I5T3|L7I5T3_MAGOY Uncharacterized protein OS=Magnaporthe oryzae (strain Y34) GN=OOU_Y34scaffold00567g44 PE=4 SV=1;	NNEVFFKIKRSTKLEKLMNAFCDRQGKSLSQ	87.001	_LEK(ac)LMNAFCDR_	LEK(1)LMNAFCDR	2	719.845	0.53424	13757000	0
>tr|D4NXI9|D4NXI9_MAGOR Hexokinase OS=Magnaporthe oryzae PE=2 SV=1;>tr|G4MQN9|G4MQN9_MAGO7 Hexokinase OS=Magnaporthe oryzae (strain 70-15 / ATCC MYA-4617 / FGSC 8958) GN=MGG_09289 PE=3 SV=1;>tr|L7IDG4|L7IDG4_MAGOY Hexokinase OS=Magnaporthe oryzae (strain Y34) GN=OOU_Y34scaffold00414g28 PE=3 SV=1;>tr|L7J2Q3|L7J2Q3_MAGOP Hexokinase OS=Magnaporthe oryzae (strain P131) GN=OOW_P131scaffold01069g15 PE=…	>tr|D4NXI9|D4NXI9_MAGOR Hexokinase OS=Magnaporthe oryzae PE=2 SV=1	>tr|D4NXI9|D4NXI9_MAGOR Hexokinase OS=Magnaporthe oryzae PE=2 SV=1	>tr|D4NXI9|D4NXI9_MAGOR Hexokinase OS=Magnaporthe oryzae PE=2 SV=1;>tr|G4MQN9|G4MQN9_MAGO7 Hexokinase OS=Magnaporthe oryzae (strain 70-15 / ATCC MYA-4617 / FGSC 8958) GN=MGG_09289 PE=3 SV=1;>tr|L7IDG4|L7IDG4_MAGOY Hexokinase OS=Magnaporthe oryzae (strain Y	ITLTDQKSEFDIIQSKYRMPEELKTGQSDEL	107.85	_SEFDIIQSK(ac)YR_	SEFDIIQSK(1)YR	2	714.362	0.26139	13751000	6124700
>tr|L7IMM3|L7IMM3_MAGOY FACT complex subunit pob-3 OS=Magnaporthe oryzae (strain Y34) GN=OOU_Y34scaffold00087g58 PE=4 SV=1;>tr|L7ISJ1|L7ISJ1_MAGOP FACT complex subunit pob-3 OS=Magnaporthe oryzae (strain P131) GN=OOW_P131scaffold01465g5 PE=4 SV=1;>tr|G4MU89|G4MU89_MAGO7 FACT complex subunit pob-3 OS=Magnaporthe oryzae (strain 70-15 / ATCC MYA-4617 / FGSC 8958) GN=MGG_14751 PE=4 SV=1	>tr|L7IMM3|L7IMM3_MAGOY FACT complex subunit pob-3 OS=Magnaporthe oryzae (strain Y34) GN=OOU_Y34scaffold00087g58 PE=4 SV=1	>tr|L7IMM3|L7IMM3_MAGOY FACT complex subunit pob-3 OS=Magnaporthe oryzae (strain Y34) GN=OOU_Y34scaffold00087g58 PE=4 SV=1	>tr|L7IMM3|L7IMM3_MAGOY FACT complex subunit pob-3 OS=Magnaporthe oryzae (strain Y34) GN=OOU_Y34scaffold00087g58 PE=4 SV=1;>tr|L7ISJ1|L7ISJ1_MAGOP FACT complex subunit pob-3 OS=Magnaporthe oryzae (strain P131) GN=OOW_P131scaffold01465g5 PE=4 SV=1;>tr|G4MU8	LHQVVTYIFRGLANKKITAPAKSFQTHRGQL	64.121	_K(ac)ITAPAK(ac)SFQTHR_	K(1)ITAPAK(1)SFQTHR	2	784.931	4.9455	13733000	0
>tr|L7IMM3|L7IMM3_MAGOY FACT complex subunit pob-3 OS=Magnaporthe oryzae (strain Y34) GN=OOU_Y34scaffold00087g58 PE=4 SV=1;>tr|L7ISJ1|L7ISJ1_MAGOP FACT complex subunit pob-3 OS=Magnaporthe oryzae (strain P131) GN=OOW_P131scaffold01465g5 PE=4 SV=1;>tr|G4MU89|G4MU89_MAGO7 FACT complex subunit pob-3 OS=Magnaporthe oryzae (strain 70-15 / ATCC MYA-4617 / FGSC 8958) GN=MGG_14751 PE=4 SV=1	>tr|L7IMM3|L7IMM3_MAGOY FACT complex subunit pob-3 OS=Magnaporthe oryzae (strain Y34) GN=OOU_Y34scaffold00087g58 PE=4 SV=1	>tr|L7IMM3|L7IMM3_MAGOY FACT complex subunit pob-3 OS=Magnaporthe oryzae (strain Y34) GN=OOU_Y34scaffold00087g58 PE=4 SV=1	>tr|L7IMM3|L7IMM3_MAGOY FACT complex subunit pob-3 OS=Magnaporthe oryzae (strain Y34) GN=OOU_Y34scaffold00087g58 PE=4 SV=1;>tr|L7ISJ1|L7ISJ1_MAGOP FACT complex subunit pob-3 OS=Magnaporthe oryzae (strain P131) GN=OOW_P131scaffold01465g5 PE=4 SV=1;>tr|G4MU8	YIFRGLANKKITAPAKSFQTHRGQLGIKCAI	64.121	_K(ac)ITAPAK(ac)SFQTHR_	K(1)ITAPAK(1)SFQTHR	2	784.931	4.9455	13733000	0
>tr|D4NXB5|D4NXB5_MAGOR 60S ribosomal protein L17 OS=Magnaporthe oryzae PE=2 SV=1;>tr|G4MPE2|G4MPE2_MAGO7 60S ribosomal protein L17 OS=Magnaporthe oryzae (strain 70-15 / ATCC MYA-4617 / FGSC 8958) GN=MGG_09194 PE=3 SV=1;>tr|L7IDV3|L7IDV3_MAGOY 60S ribosomal protein L17 OS=Magnaporthe oryzae (strain Y34) GN=OOU_Y34scaffold00283g98 PE=3 SV=1;>tr|L7JJR4|L7JJR4_MAGOP 60S ribosomal protein L17 OS=Magn…	>tr|D4NXB5|D4NXB5_MAGOR 60S ribosomal protein L17 OS=Magnaporthe oryzae PE=2 SV=1	>tr|D4NXB5|D4NXB5_MAGOR 60S ribosomal protein L17 OS=Magnaporthe oryzae PE=2 SV=1	>tr|D4NXB5|D4NXB5_MAGOR 60S ribosomal protein L17 OS=Magnaporthe oryzae PE=2 SV=1;>tr|G4MPE2|G4MPE2_MAGO7 60S ribosomal protein L17 OS=Magnaporthe oryzae (strain 70-15 / ATCC MYA-4617 / FGSC 8958) GN=MGG_09194 PE=3 SV=1;>tr|L7IDV3|L7IDV3_MAGOY 60S ribosoma	ETAQAINGWKLHRAVKFLENVQEKKEAVPMR	108.37	_AVK(ac)FLENVQEK_	AVK(1)FLENVQEK	2	673.869	-0.14807	13462000	11210000
>tr|L7IZM5|L7IZM5_MAGOP Ribosomal protein L15 OS=Magnaporthe oryzae (strain P131) GN=OOW_P131scaffold01188g8 PE=3 SV=1;>tr|L7I1J9|L7I1J9_MAGOY Ribosomal protein L15 OS=Magnaporthe oryzae (strain Y34) GN=OOU_Y34scaffold00663g12 PE=3 SV=1;>tr|G4MNX1|G4MNX1_MAGO7 Ribosomal protein L15 OS=Magnaporthe oryzae (strain 70-15 / ATCC MYA-4617 / FGSC 8958) GN=MGG_11785 PE=3 SV=1	>tr|L7IZM5|L7IZM5_MAGOP Ribosomal protein L15 OS=Magnaporthe oryzae (strain P131) GN=OOW_P131scaffold01188g8 PE=3 SV=1	>tr|L7IZM5|L7IZM5_MAGOP Ribosomal protein L15 OS=Magnaporthe oryzae (strain P131) GN=OOW_P131scaffold01188g8 PE=3 SV=1	>tr|L7IZM5|L7IZM5_MAGOP Ribosomal protein L15 OS=Magnaporthe oryzae (strain P131) GN=OOW_P131scaffold01188g8 PE=3 SV=1;>tr|L7I1J9|L7I1J9_MAGOY Ribosomal protein L15 OS=Magnaporthe oryzae (strain Y34) GN=OOU_Y34scaffold00663g12 PE=3 SV=1;>tr|G4MNX1|G4MNX1_M	IRIDPRINWIVNPVHKHRESRGLTATGKKSR	57.175	_INWIVNPVHK(ac)HR_	INWIVNPVHK(1)HR	3	518.96	3.2535	13360000	0
>tr|D4NXC0|D4NXC0_MAGOR Rps11bp OS=Magnaporthe oryzae PE=2 SV=1;>tr|G4N6R7|G4N6R7_MAGO7 40S ribosomal protein S11 OS=Magnaporthe oryzae (strain 70-15 / ATCC MYA-4617 / FGSC 8958) GN=MGG_03680 PE=3 SV=1;>tr|L7I506|L7I506_MAGOY 40S ribosomal protein S11 OS=Magnaporthe oryzae (strain Y34) GN=OOU_Y34scaffold00542g15 PE=3 SV=1;>tr|L7J093|L7J093_MAGOP 40S ribosomal protein S11 OS=Magnaporthe oryzae (st…	>tr|D4NXC0|D4NXC0_MAGOR Rps11bp OS=Magnaporthe oryzae PE=2 SV=1	>tr|D4NXC0|D4NXC0_MAGOR Rps11bp OS=Magnaporthe oryzae PE=2 SV=1	>tr|D4NXC0|D4NXC0_MAGOR Rps11bp OS=Magnaporthe oryzae PE=2 SV=1;>tr|G4N6R7|G4N6R7_MAGO7 40S ribosomal protein S11 OS=Magnaporthe oryzae (strain 70-15 / ATCC MYA-4617 / FGSC 8958) GN=MGG_03680 PE=3 SV=1;>tr|L7I506|L7I506_MAGOY 40S ribosomal protein S11 OS=M	SERAFQKQPHIFLNSKTKVKSARPGKGGRRY	66.393	_QPHIFLNSK(ac)TK_	QPHIFLNSK(1)TK	2	677.878	0.58749	13256000	0
>tr|D4NXD9|D4NXD9_MAGOR Poly-ubiquitin OS=Magnaporthe oryzae PE=2 SV=1;>tr|G4N2G1|G4N2G1_MAGO7 Ubiquitin-40S ribosomal protein S27a OS=Magnaporthe oryzae (strain 70-15 / ATCC MYA-4617 / FGSC 8958) GN=MGG_07928 PE=4 SV=1;>tr|L7HXM0|L7HXM0_MAGOY Ubiquitin OS=Magnaporthe oryzae (strain Y34) GN=OOU_Y34scaffold00692g17 PE=4 SV=1;>tr|L7JJ55|L7JJ55_MAGOP Ubiquitin OS=Magnaporthe oryzae (strain P131) GN=…	>tr|D4NXD9|D4NXD9_MAGOR Poly-ubiquitin OS=Magnaporthe oryzae PE=2 SV=1	>tr|D4NXD9|D4NXD9_MAGOR Poly-ubiquitin OS=Magnaporthe oryzae PE=2 SV=1	>tr|D4NXD9|D4NXD9_MAGOR Poly-ubiquitin OS=Magnaporthe oryzae PE=2 SV=1;>tr|G4N2G1|G4N2G1_MAGO7 Ubiquitin-40S ribosomal protein S27a OS=Magnaporthe oryzae (strain 70-15 / ATCC MYA-4617 / FGSC 8958) GN=MGG_07928 PE=4 SV=1;>tr|L7HXM0|L7HXM0_MAGOY Ubiquitin OS	KHKRKKTKLAVLKYYKVDGDGKIERLRRECP	93.111	_YYK(ac)VDGDGK_	YYK(1)VDGDGK	2	543.759	0.23726	12939000	8171900
>sp|A4QQN1|M2DH_MAGO7 Mannitol 2-dehydrogenase OS=Magnaporthe oryzae (strain 70-15 / ATCC MYA-4617 / FGSC 8958) GN=MGCH7_ch7g1113 PE=3 SV=1;>tr|L7IJT6|L7IJT6_MAGOY Mannitol 2-dehydrogenase OS=Magnaporthe oryzae (strain Y34) GN=OOU_Y34scaffold00167g2 PE=4 SV=1;>tr|L7IQT2|L7IQT2_MAGOP Mannitol 2-dehydrogenase OS=Magnaporthe oryzae (strain P131) GN=OOW_P131scaffold01657g2 PE=4 SV=1	>sp|A4QQN1|M2DH_MAGO7 Mannitol 2-dehydrogenase OS=Magnaporthe oryzae (strain 70-15 / ATCC MYA-4617 / FGSC 8958) GN=MGCH7_ch7g1113 PE=3 SV=1	>sp|A4QQN1|M2DH_MAGO7 Mannitol 2-dehydrogenase OS=Magnaporthe oryzae (strain 70-15 / ATCC MYA-4617 / FGSC 8958) GN=MGCH7_ch7g1113 PE=3 SV=1	>sp|A4QQN1|M2DH_MAGO7 Mannitol 2-dehydrogenase OS=Magnaporthe oryzae (strain 70-15 / ATCC MYA-4617 / FGSC 8958) GN=MGCH7_ch7g1113 PE=3 SV=1;>tr|L7IJT6|L7IJT6_MAGOY Mannitol 2-dehydrogenase OS=Magnaporthe oryzae (strain Y34) GN=OOU_Y34scaffold00167g2 PE=4 S	________MAFKLSTKHLADIGAQTEKSIRI	73.983	_LSTK(ac)HLADIGAQTEK_	LSTK(1)HLADIGAQTEK	3	551.965	0.35298	12923000	13350000
>tr|G4MYX0|G4MYX0_MAGO7 Uncharacterized protein OS=Magnaporthe oryzae (strain 70-15 / ATCC MYA-4617 / FGSC 8958) GN=MGG_10827 PE=3 SV=1;>tr|L7HSJ9|L7HSJ9_MAGOY Uncharacterized protein OS=Magnaporthe oryzae (strain Y34) GN=OOU_Y34scaffold00979g56 PE=3 SV=1;>tr|L7J741|L7J741_MAGOP Uncharacterized protein OS=Magnaporthe oryzae (strain P131) GN=OOW_P131scaffold00888g30 PE=3 SV=1	>tr|G4MYX0|G4MYX0_MAGO7 Uncharacterized protein OS=Magnaporthe oryzae (strain 70-15 / ATCC MYA-4617 / FGSC 8958) GN=MGG_10827 PE=3 SV=1	>tr|G4MYX0|G4MYX0_MAGO7 Uncharacterized protein OS=Magnaporthe oryzae (strain 70-15 / ATCC MYA-4617 / FGSC 8958) GN=MGG_10827 PE=3 SV=1	>tr|G4MYX0|G4MYX0_MAGO7 Uncharacterized protein OS=Magnaporthe oryzae (strain 70-15 / ATCC MYA-4617 / FGSC 8958) GN=MGG_10827 PE=3 SV=1;>tr|L7HSJ9|L7HSJ9_MAGOY Uncharacterized protein OS=Magnaporthe oryzae (strain Y34) GN=OOU_Y34scaffold00979g56 PE=3 SV=1;	VLESVGIEADDERLEKLISELKGKDIKELIA	57.348	_LEK(ac)LISELK_	LEK(1)LISELK	2	557.84	0.1598	12597000	0
>tr|G5EI58|G5EI58_MAGO7 CK1/CK1/CK1-D protein kinase OS=Magnaporthe oryzae (strain 70-15 / ATCC MYA-4617 / FGSC 8958) GN=MGCH7_ch7g585 PE=3 SV=1;>tr|L7ID36|L7ID36_MAGOY Casein kinase I OS=Magnaporthe oryzae (strain Y34) GN=OOU_Y34scaffold00301g60 PE=3 SV=1;>tr|L7IU27|L7IU27_MAGOP Casein kinase I OS=Magnaporthe oryzae (strain P131) GN=OOW_P131scaffold01387g1 PE=3 SV=1	>tr|G5EI58|G5EI58_MAGO7 CK1/CK1/CK1-D protein kinase OS=Magnaporthe oryzae (strain 70-15 / ATCC MYA-4617 / FGSC 8958) GN=MGCH7_ch7g585 PE=3 SV=1	>tr|G5EI58|G5EI58_MAGO7 CK1/CK1/CK1-D protein kinase OS=Magnaporthe oryzae (strain 70-15 / ATCC MYA-4617 / FGSC 8958) GN=MGCH7_ch7g585 PE=3 SV=1	>tr|G5EI58|G5EI58_MAGO7 CK1/CK1/CK1-D protein kinase OS=Magnaporthe oryzae (strain 70-15 / ATCC MYA-4617 / FGSC 8958) GN=MGCH7_ch7g585 PE=3 SV=1;>tr|L7ID36|L7ID36_MAGOY Casein kinase I OS=Magnaporthe oryzae (strain Y34) GN=OOU_Y34scaffold00301g60 PE=3 SV=1	IHRDIKPDNFLMGIGKRGNQVNVIDFGLAKK	81.565	_DIKPDNFLMGIGK(ac)R_	DIKPDNFLMGIGK(1)R	3	549.296	-1.0095	12591000	0
>tr|G4MRG5|G4MRG5_MAGO7 Vesicular-fusion protein SEC18 OS=Magnaporthe oryzae (strain 70-15 / ATCC MYA-4617 / FGSC 8958) GN=MGG_02418 PE=3 SV=1;>tr|L7ILM1|L7ILM1_MAGOY Vesicular-fusion protein SEC18 OS=Magnaporthe oryzae (strain Y34) GN=OOU_Y34scaffold00151g10 PE=3 SV=1;>tr|L7JN22|L7JN22_MAGOP Vesicular-fusion protein SEC18 OS=Magnaporthe oryzae (strain P131) GN=OOW_P131scaffold00135g10 PE=3 SV=1	>tr|G4MRG5|G4MRG5_MAGO7 Vesicular-fusion protein SEC18 OS=Magnaporthe oryzae (strain 70-15 / ATCC MYA-4617 / FGSC 8958) GN=MGG_02418 PE=3 SV=1	>tr|G4MRG5|G4MRG5_MAGO7 Vesicular-fusion protein SEC18 OS=Magnaporthe oryzae (strain 70-15 / ATCC MYA-4617 / FGSC 8958) GN=MGG_02418 PE=3 SV=1	>tr|G4MRG5|G4MRG5_MAGO7 Vesicular-fusion protein SEC18 OS=Magnaporthe oryzae (strain 70-15 / ATCC MYA-4617 / FGSC 8958) GN=MGG_02418 PE=3 SV=1;>tr|L7ILM1|L7ILM1_MAGOY Vesicular-fusion protein SEC18 OS=Magnaporthe oryzae (strain Y34) GN=OOU_Y34scaffold00151	YLGAIDVEVGFASKAKFAEEAYDQDELQRMM	128.06	_AK(ac)FAEEAYDQDELQR_	AK(1)FAEEAYDQDELQR	2	927.929	1.0133	12553000	8394300
>tr|G4MNH8|G4MNH8_MAGO7 Hsp70-like protein OS=Magnaporthe oryzae (strain 70-15 / ATCC MYA-4617 / FGSC 8958) GN=MGG_06958 PE=3 SV=1;>tr|L7HYA2|L7HYA2_MAGOY Hsp70-like protein OS=Magnaporthe oryzae (strain Y34) GN=OOU_Y34scaffold00684g20 PE=3 SV=1;>tr|L7JL82|L7JL82_MAGOP Hsp70-like protein OS=Magnaporthe oryzae (strain P131) GN=OOW_P131scaffold00199g9 PE=3 SV=1	>tr|G4MNH8|G4MNH8_MAGO7 Hsp70-like protein OS=Magnaporthe oryzae (strain 70-15 / ATCC MYA-4617 / FGSC 8958) GN=MGG_06958 PE=3 SV=1	>tr|G4MNH8|G4MNH8_MAGO7 Hsp70-like protein OS=Magnaporthe oryzae (strain 70-15 / ATCC MYA-4617 / FGSC 8958) GN=MGG_06958 PE=3 SV=1	>tr|G4MNH8|G4MNH8_MAGO7 Hsp70-like protein OS=Magnaporthe oryzae (strain 70-15 / ATCC MYA-4617 / FGSC 8958) GN=MGG_06958 PE=3 SV=1;>tr|L7HYA2|L7HYA2_MAGOY Hsp70-like protein OS=Magnaporthe oryzae (strain Y34) GN=OOU_Y34scaffold00684g20 PE=3 SV=1;>tr|L7JL82	EDFDNRLVTHFANEFKRKHKKDLTTNARALR	107.06	_LVTHFANEFK(ac)R_	LVTHFANEFK(1)R	3	468.586	0.22529	12373000	0
>tr|L7J246|L7J246_MAGOP Phosphoglucomutase OS=Magnaporthe oryzae (strain P131) GN=OOW_P131scaffold01138g17 PE=4 SV=1;>tr|L7HQP2|L7HQP2_MAGOY Phosphoglucomutase OS=Magnaporthe oryzae (strain Y34) GN=OOU_Y34scaffold01005g62 PE=3 SV=1;>tr|G4MS90|G4MS90_MAGO7 Phosphoglucomutase OS=Magnaporthe oryzae (strain 70-15 / ATCC MYA-4617 / FGSC 8958) GN=MGG_04495 PE=3 SV=1	>tr|L7J246|L7J246_MAGOP Phosphoglucomutase OS=Magnaporthe oryzae (strain P131) GN=OOW_P131scaffold01138g17 PE=4 SV=1	>tr|L7J246|L7J246_MAGOP Phosphoglucomutase OS=Magnaporthe oryzae (strain P131) GN=OOW_P131scaffold01138g17 PE=4 SV=1	>tr|L7J246|L7J246_MAGOP Phosphoglucomutase OS=Magnaporthe oryzae (strain P131) GN=OOW_P131scaffold01138g17 PE=4 SV=1;>tr|L7HQP2|L7HQP2_MAGOY Phosphoglucomutase OS=Magnaporthe oryzae (strain Y34) GN=OOU_Y34scaffold01005g62 PE=3 SV=1;>tr|G4MS90|G4MS90_MAGO7	PAPVKTVEFKSFTDQKPGTSGLRKKVTVFQQ	96.059	_SFTDQK(ac)PGTSGLR_	SFTDQK(1)PGTSGLR	2	718.362	0.19066	12145000	5728700
>tr|G4MXC5|G4MXC5_MAGO7 Mitochondrial peroxiredoxin PRX1 OS=Magnaporthe oryzae (strain 70-15 / ATCC MYA-4617 / FGSC 8958) GN=MGG_08256 PE=4 SV=1;>tr|L7HRJ8|L7HRJ8_MAGOY Mitochondrial peroxiredoxin PRX1 OS=Magnaporthe oryzae (strain Y34) GN=OOU_Y34scaffold00925g18 PE=4 SV=1;>tr|L7IRM9|L7IRM9_MAGOP Mitochondrial peroxiredoxin PRX1 OS=Magnaporthe oryzae (strain P131) GN=OOW_P131scaffold01570g7 PE=4 …	>tr|G4MXC5|G4MXC5_MAGO7 Mitochondrial peroxiredoxin PRX1 OS=Magnaporthe oryzae (strain 70-15 / ATCC MYA-4617 / FGSC 8958) GN=MGG_08256 PE=4 SV=1	>tr|G4MXC5|G4MXC5_MAGO7 Mitochondrial peroxiredoxin PRX1 OS=Magnaporthe oryzae (strain 70-15 / ATCC MYA-4617 / FGSC 8958) GN=MGG_08256 PE=4 SV=1	>tr|G4MXC5|G4MXC5_MAGO7 Mitochondrial peroxiredoxin PRX1 OS=Magnaporthe oryzae (strain 70-15 / ATCC MYA-4617 / FGSC 8958) GN=MGG_08256 PE=4 SV=1;>tr|L7HRJ8|L7HRJ8_MAGOY Mitochondrial peroxiredoxin PRX1 OS=Magnaporthe oryzae (strain Y34) GN=OOU_Y34scaffold0	NDVTGSHVAFPIIADKERKVAYLYDMLDYQD	56.055	_DINDVTGSHVAFPIIADK(ac)ER_	DINDVTGSHVAFPIIADK(1)ER	3	747.05	-0.84904	12142000	3628700
>tr|G4N275|G4N275_MAGO7 Cell wall protein OS=Magnaporthe oryzae (strain 70-15 / ATCC MYA-4617 / FGSC 8958) GN=MGG_09460 PE=4 SV=1;>tr|L7I8L0|L7I8L0_MAGOY Cell wall protein OS=Magnaporthe oryzae (strain Y34) GN=OOU_Y34scaffold00511g47 PE=4 SV=1;>tr|L7JBC2|L7JBC2_MAGOP Cell wall protein OS=Magnaporthe oryzae (strain P131) GN=OOW_P131scaffold00484g19 PE=4 SV=1	>tr|G4N275|G4N275_MAGO7 Cell wall protein OS=Magnaporthe oryzae (strain 70-15 / ATCC MYA-4617 / FGSC 8958) GN=MGG_09460 PE=4 SV=1	>tr|G4N275|G4N275_MAGO7 Cell wall protein OS=Magnaporthe oryzae (strain 70-15 / ATCC MYA-4617 / FGSC 8958) GN=MGG_09460 PE=4 SV=1	>tr|G4N275|G4N275_MAGO7 Cell wall protein OS=Magnaporthe oryzae (strain 70-15 / ATCC MYA-4617 / FGSC 8958) GN=MGG_09460 PE=4 SV=1;>tr|L7I8L0|L7I8L0_MAGOY Cell wall protein OS=Magnaporthe oryzae (strain Y34) GN=OOU_Y34scaffold00511g47 PE=4 SV=1;>tr|L7JBC2|L	RDLATISRVVTDVDSKIKDLTDSIKNFNGDP	58.676	_VVTDVDSK(ac)IK_	VVTDVDSK(1)IK	2	573.324	0.50489	12009000	9085400
>tr|G4MS79|G4MS79_MAGO7 26S proteasome non-ATPase regulatory subunit 4 OS=Magnaporthe oryzae (strain 70-15 / ATCC MYA-4617 / FGSC 8958) GN=MGG_04506 PE=4 SV=1;>tr|L7HPZ1|L7HPZ1_MAGOY 26S proteasome non-ATPase regulatory subunit 4 OS=Magnaporthe oryzae (strain Y34) GN=OOU_Y34scaffold01005g51 PE=4 SV=1;>tr|L7J258|L7J258_MAGOP 26S proteasome non-ATPase regulatory subunit 4 OS=Magnaporthe oryzae (str…	>tr|G4MS79|G4MS79_MAGO7 26S proteasome non-ATPase regulatory subunit 4 OS=Magnaporthe oryzae (strain 70-15 / ATCC MYA-4617 / FGSC 8958) GN=MGG_04506 PE=4 SV=1	>tr|G4MS79|G4MS79_MAGO7 26S proteasome non-ATPase regulatory subunit 4 OS=Magnaporthe oryzae (strain 70-15 / ATCC MYA-4617 / FGSC 8958) GN=MGG_04506 PE=4 SV=1	>tr|G4MS79|G4MS79_MAGO7 26S proteasome non-ATPase regulatory subunit 4 OS=Magnaporthe oryzae (strain 70-15 / ATCC MYA-4617 / FGSC 8958) GN=MGG_04506 PE=4 SV=1;>tr|L7HPZ1|L7HPZ1_MAGOY 26S proteasome non-ATPase regulatory subunit 4 OS=Magnaporthe oryzae (str	VSDEQKALVQLAGKLKKNNVTVDFVLFGDLD	66.595	_ALVQLAGKLK(ac)K_	ALVQLAGK(0.087)LK(0.913)K	2	605.898	-0.27173	11796000	0
>tr|G4MUJ0|G4MUJ0_MAGO7 MYG1 protein OS=Magnaporthe oryzae (strain 70-15 / ATCC MYA-4617 / FGSC 8958) GN=MGG_07266 PE=4 SV=1;>tr|L7I4D5|L7I4D5_MAGOY Uncharacterized protein OS=Magnaporthe oryzae (strain Y34) GN=OOU_Y34scaffold00597g28 PE=4 SV=1;>tr|L7JD76|L7JD76_MAGOP Uncharacterized protein OS=Magnaporthe oryzae (strain P131) GN=OOW_P131scaffold00421g9 PE=4 SV=1	>tr|G4MUJ0|G4MUJ0_MAGO7 MYG1 protein OS=Magnaporthe oryzae (strain 70-15 / ATCC MYA-4617 / FGSC 8958) GN=MGG_07266 PE=4 SV=1	>tr|G4MUJ0|G4MUJ0_MAGO7 MYG1 protein OS=Magnaporthe oryzae (strain 70-15 / ATCC MYA-4617 / FGSC 8958) GN=MGG_07266 PE=4 SV=1	>tr|G4MUJ0|G4MUJ0_MAGO7 MYG1 protein OS=Magnaporthe oryzae (strain 70-15 / ATCC MYA-4617 / FGSC 8958) GN=MGG_07266 PE=4 SV=1;>tr|L7I4D5|L7I4D5_MAGOY Uncharacterized protein OS=Magnaporthe oryzae (strain Y34) GN=OOU_Y34scaffold00597g28 PE=4 SV=1;>tr|L7JD76|	RRLAARQFRMAESAAKRLKTEGGSSEGPVTI	134.85	_(ac)AESAAK(ac)R_	AESAAK(1)R	2	408.714	0.83442	11745000	14412000
>tr|G4N2J5|G4N2J5_MAGO7 Uncharacterized protein OS=Magnaporthe oryzae (strain 70-15 / ATCC MYA-4617 / FGSC 8958) GN=MGG_07594 PE=4 SV=1;>tr|L7HR37|L7HR37_MAGOY Ubiquinone/menaquinone biosynthesis methyltransferase OS=Magnaporthe oryzae (strain Y34) GN=OOU_Y34scaffold01054g1 PE=4 SV=1;>tr|L7ITR4|L7ITR4_MAGOP Ubiquinone/menaquinone biosynthesis methyltransferase OS=Magnaporthe oryzae (strain P131) …	>tr|G4N2J5|G4N2J5_MAGO7 Uncharacterized protein OS=Magnaporthe oryzae (strain 70-15 / ATCC MYA-4617 / FGSC 8958) GN=MGG_07594 PE=4 SV=1	>tr|G4N2J5|G4N2J5_MAGO7 Uncharacterized protein OS=Magnaporthe oryzae (strain 70-15 / ATCC MYA-4617 / FGSC 8958) GN=MGG_07594 PE=4 SV=1	>tr|G4N2J5|G4N2J5_MAGO7 Uncharacterized protein OS=Magnaporthe oryzae (strain 70-15 / ATCC MYA-4617 / FGSC 8958) GN=MGG_07594 PE=4 SV=1;>tr|L7HR37|L7HR37_MAGOY Ubiquinone/menaquinone biosynthesis methyltransferase OS=Magnaporthe oryzae (strain Y34) GN=OOU_	AAGFGSRSFAINPIFKSTKNGDEMISWLESS	89.629	_SFAINPIFK(ac)STK_	SFAINPIFK(1)STK	2	697.888	-0.67127	11720000	9892800
>tr|G4MS79|G4MS79_MAGO7 26S proteasome non-ATPase regulatory subunit 4 OS=Magnaporthe oryzae (strain 70-15 / ATCC MYA-4617 / FGSC 8958) GN=MGG_04506 PE=4 SV=1;>tr|L7HPZ1|L7HPZ1_MAGOY 26S proteasome non-ATPase regulatory subunit 4 OS=Magnaporthe oryzae (strain Y34) GN=OOU_Y34scaffold01005g51 PE=4 SV=1;>tr|L7J258|L7J258_MAGOP 26S proteasome non-ATPase regulatory subunit 4 OS=Magnaporthe oryzae (str…	>tr|G4MS79|G4MS79_MAGO7 26S proteasome non-ATPase regulatory subunit 4 OS=Magnaporthe oryzae (strain 70-15 / ATCC MYA-4617 / FGSC 8958) GN=MGG_04506 PE=4 SV=1	>tr|G4MS79|G4MS79_MAGO7 26S proteasome non-ATPase regulatory subunit 4 OS=Magnaporthe oryzae (strain 70-15 / ATCC MYA-4617 / FGSC 8958) GN=MGG_04506 PE=4 SV=1	>tr|G4MS79|G4MS79_MAGO7 26S proteasome non-ATPase regulatory subunit 4 OS=Magnaporthe oryzae (strain 70-15 / ATCC MYA-4617 / FGSC 8958) GN=MGG_04506 PE=4 SV=1;>tr|L7HPZ1|L7HPZ1_MAGOY 26S proteasome non-ATPase regulatory subunit 4 OS=Magnaporthe oryzae (str	SPVSDEQKALVQLAGKLKKNNVTVDFVLFGD	99.653	_ALVQLAGK(ac)LK_	ALVQLAGK(1)LK	2	541.85	0.19539	11711000	6570700
>tr|Q2KGF5|Q2KGF5_MAGO7 ATP-dependent 6-phosphofructokinase OS=Magnaporthe oryzae (strain 70-15 / ATCC MYA-4617 / FGSC 8958) GN=MGCH7_ch7g380 PE=3 SV=1;>tr|G4NJH2|G4NJH2_MAGO7 ATP-dependent 6-phosphofructokinase OS=Magnaporthe oryzae (strain 70-15 / ATCC MYA-4617 / FGSC 8958) GN=MGG_02653 PE=3 SV=1;>tr|L7I022|L7I022_MAGOY ATP-dependent 6-phosphofructokinase OS=Magnaporthe oryzae (strain Y34) GN=O…	>tr|Q2KGF5|Q2KGF5_MAGO7 ATP-dependent 6-phosphofructokinase OS=Magnaporthe oryzae (strain 70-15 / ATCC MYA-4617 / FGSC 8958) GN=MGCH7_ch7g380 PE=3 SV=1	>tr|Q2KGF5|Q2KGF5_MAGO7 ATP-dependent 6-phosphofructokinase OS=Magnaporthe oryzae (strain 70-15 / ATCC MYA-4617 / FGSC 8958) GN=MGCH7_ch7g380 PE=3 SV=1	>tr|Q2KGF5|Q2KGF5_MAGO7 ATP-dependent 6-phosphofructokinase OS=Magnaporthe oryzae (strain 70-15 / ATCC MYA-4617 / FGSC 8958) GN=MGCH7_ch7g380 PE=3 SV=1;>tr|G4NJH2|G4NJH2_MAGO7 ATP-dependent 6-phosphofructokinase OS=Magnaporthe oryzae (strain 70-15 / ATCC M	LAADVAHFKEIFAHDKGQSRAGRLVLVNEKA	63.727	_EIFAHDK(ac)GQSR_	EIFAHDK(1)GQSR	3	443.89	-0.12113	11690000	0
>tr|L7IK14|L7IK14_MAGOY D-3-phosphoglycerate dehydrogenase 1 OS=Magnaporthe oryzae (strain Y34) GN=OOU_Y34scaffold00140g11 PE=3 SV=1;>tr|L7JG36|L7JG36_MAGOP D-3-phosphoglycerate dehydrogenase 1 OS=Magnaporthe oryzae (strain P131) GN=OOW_P131scaffold00328g11 PE=3 SV=1;>tr|G4MND5|G4MND5_MAGO7 D-3-phosphoglycerate dehydrogenase 2 OS=Magnaporthe oryzae (strain 70-15 / ATCC MYA-4617 / FGSC 8958) GN=MG…	>tr|L7IK14|L7IK14_MAGOY D-3-phosphoglycerate dehydrogenase 1 OS=Magnaporthe oryzae (strain Y34) GN=OOU_Y34scaffold00140g11 PE=3 SV=1	>tr|L7IK14|L7IK14_MAGOY D-3-phosphoglycerate dehydrogenase 1 OS=Magnaporthe oryzae (strain Y34) GN=OOU_Y34scaffold00140g11 PE=3 SV=1	>tr|L7IK14|L7IK14_MAGOY D-3-phosphoglycerate dehydrogenase 1 OS=Magnaporthe oryzae (strain Y34) GN=OOU_Y34scaffold00140g11 PE=3 SV=1;>tr|L7JG36|L7JG36_MAGOP D-3-phosphoglycerate dehydrogenase 1 OS=Magnaporthe oryzae (strain P131) GN=OOW_P131scaffold00328g1	GQDILREQGYQVEAHKTSLPEDQLIEKIRSV	31.488	_EQGYQVEAHK(ac)TSLPEDQLIEK_	EQGYQVEAHK(1)TSLPEDQLIEK	3	828.747	-0.62555	11655000	0
>tr|L7IDG2|L7IDG2_MAGOY Tyrosine--tRNA ligase OS=Magnaporthe oryzae (strain Y34) GN=OOU_Y34scaffold00289g1 PE=3 SV=1;>tr|L7JDN9|L7JDN9_MAGOP Tyrosine--tRNA ligase OS=Magnaporthe oryzae (strain P131) GN=OOW_P131scaffold00400g38 PE=3 SV=1;>tr|G4MRV8|G4MRV8_MAGO7 Tyrosine--tRNA ligase OS=Magnaporthe oryzae (strain 70-15 / ATCC MYA-4617 / FGSC 8958) GN=MGG_02449 PE=3 SV=1	>tr|L7IDG2|L7IDG2_MAGOY Tyrosine--tRNA ligase OS=Magnaporthe oryzae (strain Y34) GN=OOU_Y34scaffold00289g1 PE=3 SV=1	>tr|L7IDG2|L7IDG2_MAGOY Tyrosine--tRNA ligase OS=Magnaporthe oryzae (strain Y34) GN=OOU_Y34scaffold00289g1 PE=3 SV=1	>tr|L7IDG2|L7IDG2_MAGOY Tyrosine--tRNA ligase OS=Magnaporthe oryzae (strain Y34) GN=OOU_Y34scaffold00289g1 PE=3 SV=1;>tr|L7JDN9|L7JDN9_MAGOP Tyrosine--tRNA ligase OS=Magnaporthe oryzae (strain P131) GN=OOW_P131scaffold00400g38 PE=3 SV=1;>tr|G4MRV8|G4MRV8_M	SDSKIDLLDSAEAVAKKLRKAEAVPKVPDGN	89.013	_IDLLDSAEAVAK(ac)K_	IDLLDSAEAVAK(1)K	2	707.893	-2.6096	11526000	5235100
>tr|L7HQK8|L7HQK8_MAGOY DNA damage checkpoint protein rad24 OS=Magnaporthe oryzae (strain Y34) GN=OOU_Y34scaffold01005g26 PE=4 SV=1;>tr|L7J158|L7J158_MAGOP DNA damage checkpoint protein rad24 OS=Magnaporthe oryzae (strain P131) GN=OOW_P131scaffold01138g51 PE=4 SV=1;>tr|G4MRU8|G4MRU8_MAGO7 14-3-3 family protein OS=Magnaporthe oryzae (strain 70-15 / ATCC MYA-4617 / FGSC 8958) GN=MGG_13806 PE=4 SV=1	>tr|L7HQK8|L7HQK8_MAGOY DNA damage checkpoint protein rad24 OS=Magnaporthe oryzae (strain Y34) GN=OOU_Y34scaffold01005g26 PE=4 SV=1	>tr|L7HQK8|L7HQK8_MAGOY DNA damage checkpoint protein rad24 OS=Magnaporthe oryzae (strain Y34) GN=OOU_Y34scaffold01005g26 PE=4 SV=1	>tr|L7HQK8|L7HQK8_MAGOY DNA damage checkpoint protein rad24 OS=Magnaporthe oryzae (strain Y34) GN=OOU_Y34scaffold01005g26 PE=4 SV=1;>tr|L7J158|L7J158_MAGOP DNA damage checkpoint protein rad24 OS=Magnaporthe oryzae (strain P131) GN=OOW_P131scaffold01138g51	KGDYHRYLAEFASGEKRKTAATAAHEAYKSA	88.441	_YLAEFASGEK(ac)R_	YLAEFASGEK(1)R	2	656.83	-0.35733	11512000	0
>tr|G4N807|G4N807_MAGO7 Aminotransferase OS=Magnaporthe oryzae (strain 70-15 / ATCC MYA-4617 / FGSC 8958) GN=MGG_03494 PE=3 SV=1;>tr|L7IAW1|L7IAW1_MAGOY Aminotransferase OS=Magnaporthe oryzae (strain Y34) GN=OOU_Y34scaffold00448g59 PE=3 SV=1;>tr|L7JGW6|L7JGW6_MAGOP Aminotransferase OS=Magnaporthe oryzae (strain P131) GN=OOW_P131scaffold00333g6 PE=3 SV=1	>tr|G4N807|G4N807_MAGO7 Aminotransferase OS=Magnaporthe oryzae (strain 70-15 / ATCC MYA-4617 / FGSC 8958) GN=MGG_03494 PE=3 SV=1	>tr|G4N807|G4N807_MAGO7 Aminotransferase OS=Magnaporthe oryzae (strain 70-15 / ATCC MYA-4617 / FGSC 8958) GN=MGG_03494 PE=3 SV=1	>tr|G4N807|G4N807_MAGO7 Aminotransferase OS=Magnaporthe oryzae (strain 70-15 / ATCC MYA-4617 / FGSC 8958) GN=MGG_03494 PE=3 SV=1;>tr|L7IAW1|L7IAW1_MAGOY Aminotransferase OS=Magnaporthe oryzae (strain Y34) GN=OOU_Y34scaffold00448g59 PE=3 SV=1;>tr|L7JGW6|L7J	ENLIDNVKQRGVQLEKLLQQHLGNHPNVGNI	66.874	_GVQLEK(ac)LLQQHLGNHPNVGNIR_	GVQLEK(1)LLQQHLGNHPNVGNIR	4	627.346	-0.20743	11507000	0
>tr|G4N716|G4N716_MAGO7 Elongation factor 1-alpha OS=Magnaporthe oryzae (strain 70-15 / ATCC MYA-4617 / FGSC 8958) GN=MGG_03641 PE=3 SV=1;>tr|L7IN78|L7IN78_MAGOY Elongation factor 1-alpha OS=Magnaporthe oryzae (strain Y34) GN=OOU_Y34scaffold00108g10 PE=3 SV=1;>tr|L7JCY9|L7JCY9_MAGOP Elongation factor 1-alpha OS=Magnaporthe oryzae (strain P131) GN=OOW_P131scaffold00429g15 PE=3 SV=1	>tr|G4N716|G4N716_MAGO7 Elongation factor 1-alpha OS=Magnaporthe oryzae (strain 70-15 / ATCC MYA-4617 / FGSC 8958) GN=MGG_03641 PE=3 SV=1	>tr|G4N716|G4N716_MAGO7 Elongation factor 1-alpha OS=Magnaporthe oryzae (strain 70-15 / ATCC MYA-4617 / FGSC 8958) GN=MGG_03641 PE=3 SV=1	>tr|G4N716|G4N716_MAGO7 Elongation factor 1-alpha OS=Magnaporthe oryzae (strain 70-15 / ATCC MYA-4617 / FGSC 8958) GN=MGG_03641 PE=3 SV=1;>tr|L7IN78|L7IN78_MAGOY Elongation factor 1-alpha OS=Magnaporthe oryzae (strain Y34) GN=OOU_Y34scaffold00108g10 PE=3 S	DMRQTVAVGVIKSVDKSQGTQGKVTKSAAKA	100.09	_SVDK(ac)SQGTQGK_	SVDK(1)SQGTQGK	2	588.796	1.3067	11344000	0
>tr|G5EI15|G5EI15_MAGO7 Transaldolase OS=Magnaporthe oryzae (strain 70-15 / ATCC MYA-4617 / FGSC 8958) GN=MGCH7_ch7g347 PE=3 SV=1;>tr|L7HZD7|L7HZD7_MAGOY Transaldolase OS=Magnaporthe oryzae (strain Y34) GN=OOU_Y34scaffold00666g190 PE=3 SV=1;>tr|L7J589|L7J589_MAGOP Transaldolase OS=Magnaporthe oryzae (strain P131) GN=OOW_P131scaffold01027g23 PE=3 SV=1	>tr|G5EI15|G5EI15_MAGO7 Transaldolase OS=Magnaporthe oryzae (strain 70-15 / ATCC MYA-4617 / FGSC 8958) GN=MGCH7_ch7g347 PE=3 SV=1	>tr|G5EI15|G5EI15_MAGO7 Transaldolase OS=Magnaporthe oryzae (strain 70-15 / ATCC MYA-4617 / FGSC 8958) GN=MGCH7_ch7g347 PE=3 SV=1	>tr|G5EI15|G5EI15_MAGO7 Transaldolase OS=Magnaporthe oryzae (strain 70-15 / ATCC MYA-4617 / FGSC 8958) GN=MGCH7_ch7g347 PE=3 SV=1;>tr|L7HZD7|L7HZD7_MAGOY Transaldolase OS=Magnaporthe oryzae (strain Y34) GN=OOU_Y34scaffold00666g190 PE=3 SV=1;>tr|L7J589|L7J5	PQDATTNPSLILAASKKAEYAKLIDDAIAYA	56.9	_YKPQDATTNPSLILAASK(ac)K_	YKPQDATTNPSLILAASK(1)K	3	696.716	-0.28123	11339000	9359400
>tr|L7IKZ6|L7IKZ6_MAGOY Glyceraldehyde-3-phosphate dehydrogenase OS=Magnaporthe oryzae (strain Y34) GN=OOU_Y34scaffold00125g3 PE=3 SV=1;>tr|L7IWE7|L7IWE7_MAGOP Glyceraldehyde-3-phosphate dehydrogenase OS=Magnaporthe oryzae (strain P131) GN=OOW_P131scaffold01325g16 PE=3 SV=1;>tr|G4NCH2|G4NCH2_MAGO7 Glyceraldehyde-3-phosphate dehydrogenase OS=Magnaporthe oryzae (strain 70-15 / ATCC MYA-4617 / FGSC …	>tr|L7IKZ6|L7IKZ6_MAGOY Glyceraldehyde-3-phosphate dehydrogenase OS=Magnaporthe oryzae (strain Y34) GN=OOU_Y34scaffold00125g3 PE=3 SV=1	>tr|L7IKZ6|L7IKZ6_MAGOY Glyceraldehyde-3-phosphate dehydrogenase OS=Magnaporthe oryzae (strain Y34) GN=OOU_Y34scaffold00125g3 PE=3 SV=1	>tr|L7IKZ6|L7IKZ6_MAGOY Glyceraldehyde-3-phosphate dehydrogenase OS=Magnaporthe oryzae (strain Y34) GN=OOU_Y34scaffold00125g3 PE=3 SV=1;>tr|L7IWE7|L7IWE7_MAGOP Glyceraldehyde-3-phosphate dehydrogenase OS=Magnaporthe oryzae (strain P131) GN=OOW_P131scaffold	PDCEIVAVNDPFIEPKYAKYMLEYDSTHGRF	76.733	_NAIEHPDCEIVAVNDPFIEPK(ac)YAK_	NAIEHPDCEIVAVNDPFIEPK(1)YAK	3	937.793	-0.53274	11141000	0
>tr|G4MSC0|G4MSC0_MAGO7 60S ribosomal protein L6 OS=Magnaporthe oryzae (strain 70-15 / ATCC MYA-4617 / FGSC 8958) GN=MGG_04444 PE=3 SV=1;>tr|L7HX47|L7HX47_MAGOY 60S ribosomal protein L6 OS=Magnaporthe oryzae (strain Y34) GN=OOU_Y34scaffold00744g46 PE=3 SV=1;>tr|L7IUW5|L7IUW5_MAGOP 60S ribosomal protein L6 OS=Magnaporthe oryzae (strain P131) GN=OOW_P131scaffold01358g13 PE=3 SV=1	>tr|G4MSC0|G4MSC0_MAGO7 60S ribosomal protein L6 OS=Magnaporthe oryzae (strain 70-15 / ATCC MYA-4617 / FGSC 8958) GN=MGG_04444 PE=3 SV=1	>tr|G4MSC0|G4MSC0_MAGO7 60S ribosomal protein L6 OS=Magnaporthe oryzae (strain 70-15 / ATCC MYA-4617 / FGSC 8958) GN=MGG_04444 PE=3 SV=1	>tr|G4MSC0|G4MSC0_MAGO7 60S ribosomal protein L6 OS=Magnaporthe oryzae (strain 70-15 / ATCC MYA-4617 / FGSC 8958) GN=MGG_04444 PE=3 SV=1;>tr|L7HX47|L7HX47_MAGOY 60S ribosomal protein L6 OS=Magnaporthe oryzae (strain Y34) GN=OOU_Y34scaffold00744g46 PE=3 SV=	KQFGKASRTVPHHSQKASKWYPATDDNGPKA	64.266	_TVPHHSQK(ac)ASK_	TVPHHSQK(1)ASK	3	421.226	0.23001	11129000	0
>tr|G4MR82|G4MR82_MAGO7 Glucose-6-phosphate 1-dehydrogenase OS=Magnaporthe oryzae (strain 70-15 / ATCC MYA-4617 / FGSC 8958) GN=MGG_09926 PE=3 SV=1;>tr|L7IJV6|L7IJV6_MAGOY Glucose-6-phosphate 1-dehydrogenase OS=Magnaporthe oryzae (strain Y34) GN=OOU_Y34scaffold00145g7 PE=3 SV=1;>tr|L7JCG5|L7JCG5_MAGOP Glucose-6-phosphate 1-dehydrogenase OS=Magnaporthe oryzae (strain P131) GN=OOW_P131scaffold00481…	>tr|G4MR82|G4MR82_MAGO7 Glucose-6-phosphate 1-dehydrogenase OS=Magnaporthe oryzae (strain 70-15 / ATCC MYA-4617 / FGSC 8958) GN=MGG_09926 PE=3 SV=1	>tr|G4MR82|G4MR82_MAGO7 Glucose-6-phosphate 1-dehydrogenase OS=Magnaporthe oryzae (strain 70-15 / ATCC MYA-4617 / FGSC 8958) GN=MGG_09926 PE=3 SV=1	>tr|G4MR82|G4MR82_MAGO7 Glucose-6-phosphate 1-dehydrogenase OS=Magnaporthe oryzae (strain 70-15 / ATCC MYA-4617 / FGSC 8958) GN=MGG_09926 PE=3 SV=1;>tr|L7IJV6|L7IJV6_MAGOY Glucose-6-phosphate 1-dehydrogenase OS=Magnaporthe oryzae (strain Y34) GN=OOU_Y34sca	KMDHEEYIRRIRSYIKTPTKDMEQQLDDFCS	80.219	_SYIK(ac)TPTK_	SYIK(1)TPTK	2	490.277	-1.3226	11125000	0
>tr|G5EGX5|G5EGX5_MAGO7 Pyruvate dehydrogenase E1 component subunit beta OS=Magnaporthe oryzae (strain 70-15 / ATCC MYA-4617 / FGSC 8958) GN=MGCH7_ch7g117 PE=4 SV=1;>tr|L7IP70|L7IP70_MAGOY Pyruvate dehydrogenase E1 component subunit beta OS=Magnaporthe oryzae (strain Y34) GN=OOU_Y34scaffold00066g8 PE=4 SV=1;>tr|L7J7Y8|L7J7Y8_MAGOP Pyruvate dehydrogenase E1 component subunit beta OS=Magnaporthe or…	>tr|G5EGX5|G5EGX5_MAGO7 Pyruvate dehydrogenase E1 component subunit beta OS=Magnaporthe oryzae (strain 70-15 / ATCC MYA-4617 / FGSC 8958) GN=MGCH7_ch7g117 PE=4 SV=1	>tr|G5EGX5|G5EGX5_MAGO7 Pyruvate dehydrogenase E1 component subunit beta OS=Magnaporthe oryzae (strain 70-15 / ATCC MYA-4617 / FGSC 8958) GN=MGCH7_ch7g117 PE=4 SV=1	>tr|G5EGX5|G5EGX5_MAGO7 Pyruvate dehydrogenase E1 component subunit beta OS=Magnaporthe oryzae (strain 70-15 / ATCC MYA-4617 / FGSC 8958) GN=MGCH7_ch7g117 PE=4 SV=1;>tr|L7IP70|L7IP70_MAGOY Pyruvate dehydrogenase E1 component subunit beta OS=Magnaporthe ory	RSIKPLDINAIVQSVKKTHRLMSVESGFPAF	66.965	_SIKPLDINAIVQSVK(ac)K_	SIKPLDINAIVQSVK(1)K	3	599.028	-0.47897	11120000	5916700
>tr|L7IH18|L7IH18_MAGOY Class E vacuolar protein-sorting machinery protein hse-1 OS=Magnaporthe oryzae (strain Y34) GN=OOU_Y34scaffold00203g62 PE=4 SV=1;>tr|L7JM27|L7JM27_MAGOP Class E vacuolar protein-sorting machinery protein hse-1 OS=Magnaporthe oryzae (strain P131) GN=OOW_P131scaffold00225g28 PE=4 SV=1;>sp|A4RF61|HSE1_MAGO7 Class E vacuolar protein-sorting machinery protein HSE1 OS=Magnaporth…	>tr|L7IH18|L7IH18_MAGOY Class E vacuolar protein-sorting machinery protein hse-1 OS=Magnaporthe oryzae (strain Y34) GN=OOU_Y34scaffold00203g62 PE=4 SV=1	>tr|L7IH18|L7IH18_MAGOY Class E vacuolar protein-sorting machinery protein hse-1 OS=Magnaporthe oryzae (strain Y34) GN=OOU_Y34scaffold00203g62 PE=4 SV=1	>tr|L7IH18|L7IH18_MAGOY Class E vacuolar protein-sorting machinery protein hse-1 OS=Magnaporthe oryzae (strain Y34) GN=OOU_Y34scaffold00203g62 PE=4 SV=1;>tr|L7JM27|L7JM27_MAGOP Class E vacuolar protein-sorting machinery protein hse-1 OS=Magnaporthe oryzae	NFPPRDPGQRIPSAGKQPARLQTQQASSSPP	57.532	_IPSAGK(ac)QPAR_	IPSAGK(1)QPAR	2	533.804	-0.20001	11017000	0
>tr|G4NAX8|G4NAX8_MAGO7 Replication factor-A protein 1 OS=Magnaporthe oryzae (strain 70-15 / ATCC MYA-4617 / FGSC 8958) GN=MGG_00685 PE=4 SV=1;>tr|L7I0E0|L7I0E0_MAGOY Replication factor-A protein 1 OS=Magnaporthe oryzae (strain Y34) GN=OOU_Y34scaffold00669g7 PE=4 SV=1;>tr|L7IYA8|L7IYA8_MAGOP Replication factor-A protein 1 OS=Magnaporthe oryzae (strain P131) GN=OOW_P131scaffold01213g8 PE=4 SV=1	>tr|G4NAX8|G4NAX8_MAGO7 Replication factor-A protein 1 OS=Magnaporthe oryzae (strain 70-15 / ATCC MYA-4617 / FGSC 8958) GN=MGG_00685 PE=4 SV=1	>tr|G4NAX8|G4NAX8_MAGO7 Replication factor-A protein 1 OS=Magnaporthe oryzae (strain 70-15 / ATCC MYA-4617 / FGSC 8958) GN=MGG_00685 PE=4 SV=1	>tr|G4NAX8|G4NAX8_MAGO7 Replication factor-A protein 1 OS=Magnaporthe oryzae (strain 70-15 / ATCC MYA-4617 / FGSC 8958) GN=MGG_00685 PE=4 SV=1;>tr|L7I0E0|L7I0E0_MAGOY Replication factor-A protein 1 OS=Magnaporthe oryzae (strain Y34) GN=OOU_Y34scaffold00669	FENANCRKLSFRCRAKMDTFGDNQRVRYQVM	52.555	_AK(ac)MDTFGDNQR_	AK(1)MDTFGDNQR	2	662.801	0.052259	10817000	0
>tr|L7HTF4|L7HTF4_MAGOY Fructose-bisphosphate aldolase OS=Magnaporthe oryzae (strain Y34) GN=OOU_Y34scaffold00782g1 PE=4 SV=1;>tr|L7JRU2|L7JRU2_MAGOP Fructose-bisphosphate aldolase OS=Magnaporthe oryzae (strain P131) GN=OOW_P131scaffold00057g1 PE=4 SV=1;>tr|G4NDL4|G4NDL4_MAGO7 Fructose-bisphosphate aldolase 1 OS=Magnaporthe oryzae (strain 70-15 / ATCC MYA-4617 / FGSC 8958) GN=MGG_00223 PE=4 SV=1	>tr|L7HTF4|L7HTF4_MAGOY Fructose-bisphosphate aldolase OS=Magnaporthe oryzae (strain Y34) GN=OOU_Y34scaffold00782g1 PE=4 SV=1	>tr|L7HTF4|L7HTF4_MAGOY Fructose-bisphosphate aldolase OS=Magnaporthe oryzae (strain Y34) GN=OOU_Y34scaffold00782g1 PE=4 SV=1	>tr|L7HTF4|L7HTF4_MAGOY Fructose-bisphosphate aldolase OS=Magnaporthe oryzae (strain Y34) GN=OOU_Y34scaffold00782g1 PE=4 SV=1;>tr|L7JRU2|L7JRU2_MAGOP Fructose-bisphosphate aldolase OS=Magnaporthe oryzae (strain P131) GN=OOW_P131scaffold00057g1 PE=4 SV=1;>t	VYKPGNVRLHPELLDKHQKYVIEKLGCEEKK	56.225	_LHPELLDK(ac)HQK_	LHPELLDK(1)HQK	3	467.261	0.45454	10802000	0
>tr|G4NIU0|G4NIU0_MAGO7 Fatty acid synthase subunit alpha OS=Magnaporthe oryzae (strain 70-15 / ATCC MYA-4617 / FGSC 8958) GN=MGG_12154 PE=3 SV=1;>tr|L7IF18|L7IF18_MAGOY Fatty acid synthase subunit alpha reductase OS=Magnaporthe oryzae (strain Y34) GN=OOU_Y34scaffold00255g48 PE=3 SV=1;>tr|L7J9L1|L7J9L1_MAGOP Fatty acid synthase subunit alpha reductase OS=Magnaporthe oryzae (strain P131) GN=OOW_P1…	>tr|G4NIU0|G4NIU0_MAGO7 Fatty acid synthase subunit alpha OS=Magnaporthe oryzae (strain 70-15 / ATCC MYA-4617 / FGSC 8958) GN=MGG_12154 PE=3 SV=1	>tr|G4NIU0|G4NIU0_MAGO7 Fatty acid synthase subunit alpha OS=Magnaporthe oryzae (strain 70-15 / ATCC MYA-4617 / FGSC 8958) GN=MGG_12154 PE=3 SV=1	>tr|G4NIU0|G4NIU0_MAGO7 Fatty acid synthase subunit alpha OS=Magnaporthe oryzae (strain 70-15 / ATCC MYA-4617 / FGSC 8958) GN=MGG_12154 PE=3 SV=1;>tr|L7IF18|L7IF18_MAGOY Fatty acid synthase subunit alpha reductase OS=Magnaporthe oryzae (strain Y34) GN=OOU_	APVQAVEIVRALIAQKLKKPYLEIPLSKAIK	74.127	_ALIAQK(ac)LK_	ALIAQK(1)LK	2	463.805	0.37858	10756000	0
>tr|G4MSU7|G4MSU7_MAGO7 Phosphoacetylglucosamine mutase OS=Magnaporthe oryzae (strain 70-15 / ATCC MYA-4617 / FGSC 8958) GN=MGG_11383 PE=4 SV=1;>tr|L7I1H4|L7I1H4_MAGOY Phosphoacetylglucosamine mutase OS=Magnaporthe oryzae (strain Y34) GN=OOU_Y34scaffold00619g48 PE=4 SV=1;>tr|L7IW06|L7IW06_MAGOP Phosphoacetylglucosamine mutase OS=Magnaporthe oryzae (strain P131) GN=OOW_P131scaffold01358g86 PE=4 SV…	>tr|G4MSU7|G4MSU7_MAGO7 Phosphoacetylglucosamine mutase OS=Magnaporthe oryzae (strain 70-15 / ATCC MYA-4617 / FGSC 8958) GN=MGG_11383 PE=4 SV=1	>tr|G4MSU7|G4MSU7_MAGO7 Phosphoacetylglucosamine mutase OS=Magnaporthe oryzae (strain 70-15 / ATCC MYA-4617 / FGSC 8958) GN=MGG_11383 PE=4 SV=1	>tr|G4MSU7|G4MSU7_MAGO7 Phosphoacetylglucosamine mutase OS=Magnaporthe oryzae (strain 70-15 / ATCC MYA-4617 / FGSC 8958) GN=MGG_11383 PE=4 SV=1;>tr|L7I1H4|L7I1H4_MAGOY Phosphoacetylglucosamine mutase OS=Magnaporthe oryzae (strain Y34) GN=OOU_Y34scaffold006	RDWAMTYTDLPNRLVKVEVNDKDAFRTTDAE	74.15	_LVK(ac)VEVNDKDAFR_	LVK(1)VEVNDKDAFR	3	525.623	1.4127	10644000	0
>tr|G4MSB1|G4MSB1_MAGO7 Bifunctional purine biosynthesis protein ADE17 OS=Magnaporthe oryzae (strain 70-15 / ATCC MYA-4617 / FGSC 8958) GN=MGG_04435 PE=3 SV=1;>tr|L7HV62|L7HV62_MAGOY Bifunctional purine biosynthesis protein ADE17 OS=Magnaporthe oryzae (strain Y34) GN=OOU_Y34scaffold00744g37 PE=3 SV=1;>tr|L7IVN7|L7IVN7_MAGOP Bifunctional purine biosynthesis protein ADE17 OS=Magnaporthe oryzae (str…	>tr|G4MSB1|G4MSB1_MAGO7 Bifunctional purine biosynthesis protein ADE17 OS=Magnaporthe oryzae (strain 70-15 / ATCC MYA-4617 / FGSC 8958) GN=MGG_04435 PE=3 SV=1	>tr|G4MSB1|G4MSB1_MAGO7 Bifunctional purine biosynthesis protein ADE17 OS=Magnaporthe oryzae (strain 70-15 / ATCC MYA-4617 / FGSC 8958) GN=MGG_04435 PE=3 SV=1	>tr|G4MSB1|G4MSB1_MAGO7 Bifunctional purine biosynthesis protein ADE17 OS=Magnaporthe oryzae (strain 70-15 / ATCC MYA-4617 / FGSC 8958) GN=MGG_04435 PE=3 SV=1;>tr|L7HV62|L7HV62_MAGOY Bifunctional purine biosynthesis protein ADE17 OS=Magnaporthe oryzae (str	RVLGIKWKKGTKRPDKSNAIDLLVSGELPKS	52.612	_RPDK(ac)SNAIDLLVSGELPK_	RPDK(1)SNAIDLLVSGELPK	3	665.369	-0.27561	10595000	0
>tr|G4N818|G4N818_MAGO7 Acyl carrier protein OS=Magnaporthe oryzae (strain 70-15 / ATCC MYA-4617 / FGSC 8958) GN=MGG_03484 PE=3 SV=1;>tr|L7IAU9|L7IAU9_MAGOY Acyl carrier protein OS=Magnaporthe oryzae (strain Y34) GN=OOU_Y34scaffold00448g49 PE=3 SV=1;>tr|L7JGA2|L7JGA2_MAGOP Acyl carrier protein OS=Magnaporthe oryzae (strain P131) GN=OOW_P131scaffold00333g15 PE=3 SV=1	>tr|G4N818|G4N818_MAGO7 Acyl carrier protein OS=Magnaporthe oryzae (strain 70-15 / ATCC MYA-4617 / FGSC 8958) GN=MGG_03484 PE=3 SV=1	>tr|G4N818|G4N818_MAGO7 Acyl carrier protein OS=Magnaporthe oryzae (strain 70-15 / ATCC MYA-4617 / FGSC 8958) GN=MGG_03484 PE=3 SV=1	>tr|G4N818|G4N818_MAGO7 Acyl carrier protein OS=Magnaporthe oryzae (strain 70-15 / ATCC MYA-4617 / FGSC 8958) GN=MGG_03484 PE=3 SV=1;>tr|L7IAU9|L7IAU9_MAGOY Acyl carrier protein OS=Magnaporthe oryzae (strain Y34) GN=OOU_Y34scaffold00448g49 PE=3 SV=1;>tr|L7	LDKPQVEGRIISLLQKFDKVNDPSKIQPSSH	70.977	_IISLLQK(ac)FDK_	IISLLQK(1)FDK	2	623.874	-0.0065248	10580000	0
>tr|G4NC31|G4NC31_MAGO7 Eukaryotic peptide chain release factor GTP-binding subunit OS=Magnaporthe oryzae (strain 70-15 / ATCC MYA-4617 / FGSC 8958) GN=MGG_00449 PE=4 SV=1;>tr|L7IH68|L7IH68_MAGOY Eukaryotic peptide chain release factor GTP-binding subunit OS=Magnaporthe oryzae (strain Y34) GN=OOU_Y34scaffold00203g68 PE=4 SV=1;>tr|L7JK33|L7JK33_MAGOP Eukaryotic peptide chain release factor GTP-bin…	>tr|G4NC31|G4NC31_MAGO7 Eukaryotic peptide chain release factor GTP-binding subunit OS=Magnaporthe oryzae (strain 70-15 / ATCC MYA-4617 / FGSC 8958) GN=MGG_00449 PE=4 SV=1	>tr|G4NC31|G4NC31_MAGO7 Eukaryotic peptide chain release factor GTP-binding subunit OS=Magnaporthe oryzae (strain 70-15 / ATCC MYA-4617 / FGSC 8958) GN=MGG_00449 PE=4 SV=1	>tr|G4NC31|G4NC31_MAGO7 Eukaryotic peptide chain release factor GTP-binding subunit OS=Magnaporthe oryzae (strain 70-15 / ATCC MYA-4617 / FGSC 8958) GN=MGG_00449 PE=4 SV=1;>tr|L7IH68|L7IH68_MAGOY Eukaryotic peptide chain release factor GTP-binding subunit	LVISSRKGEYETGFEKGGQTREHAMLAKTQG	58.814	_KGEYETGFEK(ac)GGQTR_	KGEYETGFEK(1)GGQTR	3	576.944	-0.056371	10559000	0
>sp|A4RE46|DRE2_MAGO7 Fe-S cluster assembly protein DRE2 OS=Magnaporthe oryzae (strain 70-15 / ATCC MYA-4617 / FGSC 8958) GN=DRE2 PE=3 SV=1;>tr|L7IJG5|L7IJG5_MAGOY Fe-S cluster assembly protein DRE2 OS=Magnaporthe oryzae (strain Y34) GN=DRE2 PE=3 SV=1;>tr|L7IXA2|L7IXA2_MAGOP Fe-S cluster assembly protein DRE2 OS=Magnaporthe oryzae (strain P131) GN=DRE2 PE=3 SV=1	>sp|A4RE46|DRE2_MAGO7 Fe-S cluster assembly protein DRE2 OS=Magnaporthe oryzae (strain 70-15 / ATCC MYA-4617 / FGSC 8958) GN=DRE2 PE=3 SV=1	>sp|A4RE46|DRE2_MAGO7 Fe-S cluster assembly protein DRE2 OS=Magnaporthe oryzae (strain 70-15 / ATCC MYA-4617 / FGSC 8958) GN=DRE2 PE=3 SV=1	>sp|A4RE46|DRE2_MAGO7 Fe-S cluster assembly protein DRE2 OS=Magnaporthe oryzae (strain 70-15 / ATCC MYA-4617 / FGSC 8958) GN=DRE2 PE=3 SV=1;>tr|L7IJG5|L7IJG5_MAGOY Fe-S cluster assembly protein DRE2 OS=Magnaporthe oryzae (strain Y34) GN=DRE2 PE=3 SV=1;>tr|	ERLEAQDKARRDKADKQLQEKAATPFKLASE	110.93	_DKADK(ac)QLQEK_	DKADK(1)QLQEK	2	622.828	-1.3248	10546000	21497000
>tr|G4N4Z8|G4N4Z8_MAGO7 Uncharacterized protein OS=Magnaporthe oryzae (strain 70-15 / ATCC MYA-4617 / FGSC 8958) GN=MGG_05177 PE=4 SV=1;>tr|L7I718|L7I718_MAGOY Uncharacterized protein OS=Magnaporthe oryzae (strain Y34) GN=OOU_Y34scaffold00516g64 PE=4 SV=1;>tr|L7J7I9|L7J7I9_MAGOP Uncharacterized protein OS=Magnaporthe oryzae (strain P131) GN=OOW_P131scaffold00982g68 PE=4 SV=1	>tr|G4N4Z8|G4N4Z8_MAGO7 Uncharacterized protein OS=Magnaporthe oryzae (strain 70-15 / ATCC MYA-4617 / FGSC 8958) GN=MGG_05177 PE=4 SV=1	>tr|G4N4Z8|G4N4Z8_MAGO7 Uncharacterized protein OS=Magnaporthe oryzae (strain 70-15 / ATCC MYA-4617 / FGSC 8958) GN=MGG_05177 PE=4 SV=1	>tr|G4N4Z8|G4N4Z8_MAGO7 Uncharacterized protein OS=Magnaporthe oryzae (strain 70-15 / ATCC MYA-4617 / FGSC 8958) GN=MGG_05177 PE=4 SV=1;>tr|L7I718|L7I718_MAGOY Uncharacterized protein OS=Magnaporthe oryzae (strain Y34) GN=OOU_Y34scaffold00516g64 PE=4 SV=1;	VEARLGDLDLKDQTTKLDYWRDMELELQEQG	56.225	_DQTTK(ac)LDYWR_	DQTTK(1)LDYWR	2	684.333	1.258	10475000	0
>tr|G4N449|G4N449_MAGO7 Phosphoglycerate kinase OS=Magnaporthe oryzae (strain 70-15 / ATCC MYA-4617 / FGSC 8958) GN=MGG_05063 PE=3 SV=1;>tr|L7IIL5|L7IIL5_MAGOY Phosphoglycerate kinase OS=Magnaporthe oryzae (strain Y34) GN=OOU_Y34scaffold00174g78 PE=3 SV=1;>tr|L7JJ64|L7JJ64_MAGOP Phosphoglycerate kinase OS=Magnaporthe oryzae (strain P131) GN=OOW_P131scaffold00266g14 PE=3 SV=1	>tr|G4N449|G4N449_MAGO7 Phosphoglycerate kinase OS=Magnaporthe oryzae (strain 70-15 / ATCC MYA-4617 / FGSC 8958) GN=MGG_05063 PE=3 SV=1	>tr|G4N449|G4N449_MAGO7 Phosphoglycerate kinase OS=Magnaporthe oryzae (strain 70-15 / ATCC MYA-4617 / FGSC 8958) GN=MGG_05063 PE=3 SV=1	>tr|G4N449|G4N449_MAGO7 Phosphoglycerate kinase OS=Magnaporthe oryzae (strain 70-15 / ATCC MYA-4617 / FGSC 8958) GN=MGG_05063 PE=3 SV=1;>tr|L7IIL5|L7IIL5_MAGOY Phosphoglycerate kinase OS=Magnaporthe oryzae (strain Y34) GN=OOU_Y34scaffold00174g78 PE=3 SV=1;	KRPFLAILGGAKVSDKIQLIDNLLDKVNTLI	73.156	_VSDK(ac)IQLIDNLLDK_	VSDK(1)IQLIDNLLDK	2	828.464	-0.11025	10388000	5852100
>tr|G4N4N6|G4N4N6_MAGO7 S-(hydroxymethyl)glutathione dehydrogenase OS=Magnaporthe oryzae (strain 70-15 / ATCC MYA-4617 / FGSC 8958) GN=MGG_06011 PE=3 SV=1;>tr|L7I9U8|L7I9U8_MAGOY S-(hydroxymethyl)glutathione dehydrogenase OS=Magnaporthe oryzae (strain Y34) GN=OOU_Y34scaffold00464g17 PE=3 SV=1;>tr|L7JBT2|L7JBT2_MAGOP S-(hydroxymethyl)glutathione dehydrogenase OS=Magnaporthe oryzae (strain P131) GN…	>tr|G4N4N6|G4N4N6_MAGO7 S-(hydroxymethyl)glutathione dehydrogenase OS=Magnaporthe oryzae (strain 70-15 / ATCC MYA-4617 / FGSC 8958) GN=MGG_06011 PE=3 SV=1	>tr|G4N4N6|G4N4N6_MAGO7 S-(hydroxymethyl)glutathione dehydrogenase OS=Magnaporthe oryzae (strain 70-15 / ATCC MYA-4617 / FGSC 8958) GN=MGG_06011 PE=3 SV=1	>tr|G4N4N6|G4N4N6_MAGO7 S-(hydroxymethyl)glutathione dehydrogenase OS=Magnaporthe oryzae (strain 70-15 / ATCC MYA-4617 / FGSC 8958) GN=MGG_06011 PE=3 SV=1;>tr|L7I9U8|L7I9U8_MAGOY S-(hydroxymethyl)glutathione dehydrogenase OS=Magnaporthe oryzae (strain Y34)	IIVVDVNPAKEEWARKFGATDFVNPTKLPEG	86.772	_K(ac)FGATDFVNPTKLPEGK_	K(1)FGATDFVNPTKLPEGK	3	631.004	-1.4082	10381000	9167800
>tr|G4MN52|G4MN52_MAGO7 Uncharacterized protein OS=Magnaporthe oryzae (strain 70-15 / ATCC MYA-4617 / FGSC 8958) GN=MGG_05597 PE=4 SV=1;>tr|L7I379|L7I379_MAGOY Uncharacterized protein OS=Magnaporthe oryzae (strain Y34) GN=OOU_Y34scaffold00624g98 PE=4 SV=1;>tr|L7JEH7|L7JEH7_MAGOP Uncharacterized protein OS=Magnaporthe oryzae (strain P131) GN=OOW_P131scaffold00440g4 PE=4 SV=1	>tr|G4MN52|G4MN52_MAGO7 Uncharacterized protein OS=Magnaporthe oryzae (strain 70-15 / ATCC MYA-4617 / FGSC 8958) GN=MGG_05597 PE=4 SV=1	>tr|G4MN52|G4MN52_MAGO7 Uncharacterized protein OS=Magnaporthe oryzae (strain 70-15 / ATCC MYA-4617 / FGSC 8958) GN=MGG_05597 PE=4 SV=1	>tr|G4MN52|G4MN52_MAGO7 Uncharacterized protein OS=Magnaporthe oryzae (strain 70-15 / ATCC MYA-4617 / FGSC 8958) GN=MGG_05597 PE=4 SV=1;>tr|L7I379|L7I379_MAGOY Uncharacterized protein OS=Magnaporthe oryzae (strain Y34) GN=OOU_Y34scaffold00624g98 PE=4 SV=1;	IGISGENTKVVKFYEKVGFRVQEGGEREGGV	83.265	_FYEK(ac)VGFR_	FYEK(1)VGFR	2	544.282	0.0038299	10356000	0
>tr|G4MVB0|G4MVB0_MAGO7 Elongation factor 2 OS=Magnaporthe oryzae (strain 70-15 / ATCC MYA-4617 / FGSC 8958) GN=MGG_01742 PE=4 SV=1;>tr|L7I6Y5|L7I6Y5_MAGOY Elongation factor 2 OS=Magnaporthe oryzae (strain Y34) GN=OOU_Y34scaffold00521g3 PE=4 SV=1;>tr|L7IWM0|L7IWM0_MAGOP Elongation factor 2 OS=Magnaporthe oryzae (strain P131) GN=OOW_P131scaffold01324g1 PE=4 SV=1	>tr|G4MVB0|G4MVB0_MAGO7 Elongation factor 2 OS=Magnaporthe oryzae (strain 70-15 / ATCC MYA-4617 / FGSC 8958) GN=MGG_01742 PE=4 SV=1	>tr|G4MVB0|G4MVB0_MAGO7 Elongation factor 2 OS=Magnaporthe oryzae (strain 70-15 / ATCC MYA-4617 / FGSC 8958) GN=MGG_01742 PE=4 SV=1	>tr|G4MVB0|G4MVB0_MAGO7 Elongation factor 2 OS=Magnaporthe oryzae (strain 70-15 / ATCC MYA-4617 / FGSC 8958) GN=MGG_01742 PE=4 SV=1;>tr|L7I6Y5|L7I6Y5_MAGOY Elongation factor 2 OS=Magnaporthe oryzae (strain Y34) GN=OOU_Y34scaffold00521g3 PE=4 SV=1;>tr|L7IWM	KLPTEDKEKEGKQLLKAVMRTFLPAADSLLE	149.4	_QLLK(ac)AVMR_	QLLK(1)AVMR	2	500.802	0.22247	10348000	5643500
>tr|L7IL40|L7IL40_MAGOY C2 domain-containing protein OS=Magnaporthe oryzae (strain Y34) GN=OOU_Y34scaffold00162g1 PE=4 SV=1;>tr|L7JQS2|L7JQS2_MAGOP C2 domain-containing protein OS=Magnaporthe oryzae (strain P131) GN=OOW_P131scaffold00005g18 PE=4 SV=1;>tr|G4MTX9|G4MTX9_MAGO7 Inorganic pyrophosphatase OS=Magnaporthe oryzae (strain 70-15 / ATCC MYA-4617 / FGSC 8958) GN=MGG_15739 PE=4 SV=1	>tr|L7IL40|L7IL40_MAGOY C2 domain-containing protein OS=Magnaporthe oryzae (strain Y34) GN=OOU_Y34scaffold00162g1 PE=4 SV=1	>tr|L7IL40|L7IL40_MAGOY C2 domain-containing protein OS=Magnaporthe oryzae (strain Y34) GN=OOU_Y34scaffold00162g1 PE=4 SV=1	>tr|L7IL40|L7IL40_MAGOY C2 domain-containing protein OS=Magnaporthe oryzae (strain Y34) GN=OOU_Y34scaffold00162g1 PE=4 SV=1;>tr|L7JQS2|L7JQS2_MAGOP C2 domain-containing protein OS=Magnaporthe oryzae (strain P131) GN=OOW_P131scaffold00005g18 PE=4 SV=1;>tr|G	TILNMVVEIPRWTNAKLEISKDELLNPIKQD	62.203	_WTNAK(ac)LEISKDELLNPIK_	WTNAK(1)LEISKDELLNPIK	3	718.732	0.38506	10190000	0
>tr|L7IA01|L7IA01_MAGOY Heat shock protein Hsp88 OS=Magnaporthe oryzae (strain Y34) GN=OOU_Y34scaffold00464g77 PE=3 SV=1;>tr|L7JIG2|L7JIG2_MAGOP Heat shock protein Hsp88 OS=Magnaporthe oryzae (strain P131) GN=OOW_P131scaffold00270g11 PE=3 SV=1;>tr|G4N554|G4N554_MAGO7 Hsp88-like protein OS=Magnaporthe oryzae (strain 70-15 / ATCC MYA-4617 / FGSC 8958) GN=MGG_06065 PE=3 SV=1	>tr|L7IA01|L7IA01_MAGOY Heat shock protein Hsp88 OS=Magnaporthe oryzae (strain Y34) GN=OOU_Y34scaffold00464g77 PE=3 SV=1	>tr|L7IA01|L7IA01_MAGOY Heat shock protein Hsp88 OS=Magnaporthe oryzae (strain Y34) GN=OOU_Y34scaffold00464g77 PE=3 SV=1	>tr|L7IA01|L7IA01_MAGOY Heat shock protein Hsp88 OS=Magnaporthe oryzae (strain Y34) GN=OOU_Y34scaffold00464g77 PE=3 SV=1;>tr|L7JIG2|L7JIG2_MAGOP Heat shock protein Hsp88 OS=Magnaporthe oryzae (strain P131) GN=OOW_P131scaffold00270g11 PE=3 SV=1;>tr|G4N554|G	NPRATSRVFAAAEKLKKILSANQQAPLNIES	88.681	_VFAAAEKLK(ac)K_	VFAAAEK(0.421)LK(0.579)K	2	573.848	0.28415	10058000	0
>tr|L7JK77|L7JK77_MAGOP Choline dehydrogenase OS=Magnaporthe oryzae (strain P131) GN=OOW_P131scaffold00223g18 PE=3 SV=1;>tr|Q2KGD1|Q2KGD1_MAGO7 Putative uncharacterized protein OS=Magnaporthe oryzae (strain 70-15 / ATCC MYA-4617 / FGSC 8958) GN=MGCH7_ch7g404 PE=3 SV=1;>tr|A4RC73|A4RC73_MAGO7 Uncharacterized protein OS=Magnaporthe oryzae (strain 70-15 / ATCC MYA-4617 / FGSC 8958) GN=MGG_02671 PE=4…	>tr|L7JK77|L7JK77_MAGOP Choline dehydrogenase OS=Magnaporthe oryzae (strain P131) GN=OOW_P131scaffold00223g18 PE=3 SV=1	>tr|L7JK77|L7JK77_MAGOP Choline dehydrogenase OS=Magnaporthe oryzae (strain P131) GN=OOW_P131scaffold00223g18 PE=3 SV=1	>tr|L7JK77|L7JK77_MAGOP Choline dehydrogenase OS=Magnaporthe oryzae (strain P131) GN=OOW_P131scaffold00223g18 PE=3 SV=1;>tr|Q2KGD1|Q2KGD1_MAGO7 Putative uncharacterized protein OS=Magnaporthe oryzae (strain 70-15 / ATCC MYA-4617 / FGSC 8958) GN=MGCH7_ch7g4	IPELVKGANSVTEALKKYKSDKESFQRPVVV	42.083	_GANSVTEALK(ac)K_	GANSVTEALK(1)K	2	580.319	2.635	10011000	0
>tr|G4N9P1|G4N9P1_MAGO7 Uncharacterized protein OS=Magnaporthe oryzae (strain 70-15 / ATCC MYA-4617 / FGSC 8958) GN=MGG_09963 PE=4 SV=1;>tr|L7ILP6|L7ILP6_MAGOY Uncharacterized protein OS=Magnaporthe oryzae (strain Y34) GN=OOU_Y34scaffold00097g13 PE=4 SV=1;>tr|L7JNG8|L7JNG8_MAGOP Uncharacterized protein OS=Magnaporthe oryzae (strain P131) GN=OOW_P131scaffold00117g3 PE=4 SV=1	>tr|G4N9P1|G4N9P1_MAGO7 Uncharacterized protein OS=Magnaporthe oryzae (strain 70-15 / ATCC MYA-4617 / FGSC 8958) GN=MGG_09963 PE=4 SV=1	>tr|G4N9P1|G4N9P1_MAGO7 Uncharacterized protein OS=Magnaporthe oryzae (strain 70-15 / ATCC MYA-4617 / FGSC 8958) GN=MGG_09963 PE=4 SV=1	>tr|G4N9P1|G4N9P1_MAGO7 Uncharacterized protein OS=Magnaporthe oryzae (strain 70-15 / ATCC MYA-4617 / FGSC 8958) GN=MGG_09963 PE=4 SV=1;>tr|L7ILP6|L7ILP6_MAGOY Uncharacterized protein OS=Magnaporthe oryzae (strain Y34) GN=OOU_Y34scaffold00097g13 PE=4 SV=1;	SIQIPSVKCLVDYVQKASKSECHDGSIIALD	84.718	_CLVDYVQK(ac)ASK_	CLVDYVQK(1)ASK	2	676.848	-1.3296	9922400	0
>tr|G4MVM3|G4MVM3_MAGO7 Uncharacterized protein OS=Magnaporthe oryzae (strain 70-15 / ATCC MYA-4617 / FGSC 8958) GN=MGG_14764 PE=4 SV=1;>tr|L7IHK3|L7IHK3_MAGOY Uncharacterized protein OS=Magnaporthe oryzae (strain Y34) GN=OOU_Y34scaffold00240g34 PE=4 SV=1;>tr|L7IYB0|L7IYB0_MAGOP Uncharacterized protein OS=Magnaporthe oryzae (strain P131) GN=OOW_P131scaffold01214g39 PE=4 SV=1	>tr|G4MVM3|G4MVM3_MAGO7 Uncharacterized protein OS=Magnaporthe oryzae (strain 70-15 / ATCC MYA-4617 / FGSC 8958) GN=MGG_14764 PE=4 SV=1	>tr|G4MVM3|G4MVM3_MAGO7 Uncharacterized protein OS=Magnaporthe oryzae (strain 70-15 / ATCC MYA-4617 / FGSC 8958) GN=MGG_14764 PE=4 SV=1	>tr|G4MVM3|G4MVM3_MAGO7 Uncharacterized protein OS=Magnaporthe oryzae (strain 70-15 / ATCC MYA-4617 / FGSC 8958) GN=MGG_14764 PE=4 SV=1;>tr|L7IHK3|L7IHK3_MAGOY Uncharacterized protein OS=Magnaporthe oryzae (strain Y34) GN=OOU_Y34scaffold00240g34 PE=4 SV=1;	TKDQMLKQRYTGMLNKARTWLDLDRQELRRI	51.066	_YTGM(ox)LNK(ac)AR_	YTGMLNK(1)AR	2	556.282	-3.255	9899200	0
>tr|L7IK86|L7IK86_MAGOY Uncharacterized protein OS=Magnaporthe oryzae (strain Y34) GN=OOU_Y34scaffold00140g47 PE=3 SV=1;>tr|L7IXJ8|L7IXJ8_MAGOP Uncharacterized protein OS=Magnaporthe oryzae (strain P131) GN=OOW_P131scaffold01268g1 PE=3 SV=1;>tr|D4NXI6|D4NXI6_MAGOR Probable ribosomal protein L12 OS=Magnaporthe oryzae PE=2 SV=1;>tr|G4MMY9|G4MMY9_MAGO7 60S ribosomal protein L12 OS=Magnaporthe oryzae…	>tr|L7IK86|L7IK86_MAGOY Uncharacterized protein OS=Magnaporthe oryzae (strain Y34) GN=OOU_Y34scaffold00140g47 PE=3 SV=1	>tr|L7IK86|L7IK86_MAGOY Uncharacterized protein OS=Magnaporthe oryzae (strain Y34) GN=OOU_Y34scaffold00140g47 PE=3 SV=1	>tr|L7IK86|L7IK86_MAGOY Uncharacterized protein OS=Magnaporthe oryzae (strain Y34) GN=OOU_Y34scaffold00140g47 PE=3 SV=1;>tr|L7IXJ8|L7IXJ8_MAGOP Uncharacterized protein OS=Magnaporthe oryzae (strain P131) GN=OOW_P131scaffold01268g1 PE=3 SV=1;>tr|D4NXI6|D4NX	GPLGLSPKKVGEDIAKATGDWKGLRVTVKLT	55.213	_VGEDIAK(ac)ATGDWK_	VGEDIAK(1)ATGDWK	2	716.359	-1.7301	9887900	0
>tr|G4MXS1|G4MXS1_MAGO7 Pyruvate kinase OS=Magnaporthe oryzae (strain 70-15 / ATCC MYA-4617 / FGSC 8958) GN=MGG_08063 PE=3 SV=1;>tr|L7IAL5|L7IAL5_MAGOY Pyruvate kinase OS=Magnaporthe oryzae (strain Y34) GN=OOU_Y34scaffold00492g31 PE=3 SV=1;>tr|L7JJ29|L7JJ29_MAGOP Pyruvate kinase OS=Magnaporthe oryzae (strain P131) GN=OOW_P131scaffold00264g31 PE=3 SV=1	>tr|G4MXS1|G4MXS1_MAGO7 Pyruvate kinase OS=Magnaporthe oryzae (strain 70-15 / ATCC MYA-4617 / FGSC 8958) GN=MGG_08063 PE=3 SV=1	>tr|G4MXS1|G4MXS1_MAGO7 Pyruvate kinase OS=Magnaporthe oryzae (strain 70-15 / ATCC MYA-4617 / FGSC 8958) GN=MGG_08063 PE=3 SV=1	>tr|G4MXS1|G4MXS1_MAGO7 Pyruvate kinase OS=Magnaporthe oryzae (strain 70-15 / ATCC MYA-4617 / FGSC 8958) GN=MGG_08063 PE=3 SV=1;>tr|L7IAL5|L7IAL5_MAGOY Pyruvate kinase OS=Magnaporthe oryzae (strain Y34) GN=OOU_Y34scaffold00492g31 PE=3 SV=1;>tr|L7JJ29|L7JJ2	VNLPNTDVDLPALSEKDKADLRFGVKNNVDM	54.658	_KGVNLPNTDVDLPALSEK(ac)DK_	KGVNLPNTDVDLPALSEK(1)DK	3	732.39	0.026019	9748300	0
>tr|G4NIC7|G4NIC7_MAGO7 Acetyltransferase component of pyruvate dehydrogenase complex OS=Magnaporthe oryzae (strain 70-15 / ATCC MYA-4617 / FGSC 8958) GN=MGG_09878 PE=3 SV=1;>tr|L7IPA6|L7IPA6_MAGOY Acetyltransferase component of pyruvate dehydrogenase complex OS=Magnaporthe oryzae (strain Y34) GN=OOU_Y34scaffold00021g3 PE=3 SV=1;>tr|L7JNX5|L7JNX5_MAGOP Acetyltransferase component of pyruvate dehy…	>tr|G4NIC7|G4NIC7_MAGO7 Acetyltransferase component of pyruvate dehydrogenase complex OS=Magnaporthe oryzae (strain 70-15 / ATCC MYA-4617 / FGSC 8958) GN=MGG_09878 PE=3 SV=1	>tr|G4NIC7|G4NIC7_MAGO7 Acetyltransferase component of pyruvate dehydrogenase complex OS=Magnaporthe oryzae (strain 70-15 / ATCC MYA-4617 / FGSC 8958) GN=MGG_09878 PE=3 SV=1	>tr|G4NIC7|G4NIC7_MAGO7 Acetyltransferase component of pyruvate dehydrogenase complex OS=Magnaporthe oryzae (strain 70-15 / ATCC MYA-4617 / FGSC 8958) GN=MGG_09878 PE=3 SV=1;>tr|L7IPA6|L7IPA6_MAGOY Acetyltransferase component of pyruvate dehydrogenase comp	LKLRQALNSSSEGKYKLSVNDFLIKAIAVAS	65.179	_YK(ac)LSVNDFLIK_	YK(1)LSVNDFLIK	2	691.39	0.11011	9727000	0
>tr|G4MWG4|G4MWG4_MAGO7 Stress-induced-phosphoprotein 1 OS=Magnaporthe oryzae (strain 70-15 / ATCC MYA-4617 / FGSC 8958) GN=MGG_08980 PE=4 SV=1;>tr|L7IEE5|L7IEE5_MAGOY Stress-induced-phosphoprotein 1 OS=Magnaporthe oryzae (strain Y34) GN=OOU_Y34scaffold00288g14 PE=4 SV=1;>tr|L7J911|L7J911_MAGOP Stress-induced-phosphoprotein 1 OS=Magnaporthe oryzae (strain P131) GN=OOW_P131scaffold00572g12 PE=4 SV…	>tr|G4MWG4|G4MWG4_MAGO7 Stress-induced-phosphoprotein 1 OS=Magnaporthe oryzae (strain 70-15 / ATCC MYA-4617 / FGSC 8958) GN=MGG_08980 PE=4 SV=1	>tr|G4MWG4|G4MWG4_MAGO7 Stress-induced-phosphoprotein 1 OS=Magnaporthe oryzae (strain 70-15 / ATCC MYA-4617 / FGSC 8958) GN=MGG_08980 PE=4 SV=1	>tr|G4MWG4|G4MWG4_MAGO7 Stress-induced-phosphoprotein 1 OS=Magnaporthe oryzae (strain 70-15 / ATCC MYA-4617 / FGSC 8958) GN=MGG_08980 PE=4 SV=1;>tr|L7IEE5|L7IEE5_MAGOY Stress-induced-phosphoprotein 1 OS=Magnaporthe oryzae (strain Y34) GN=OOU_Y34scaffold002	CTKAVDEGRAIYADFKTIAKSYARIGSANEK	63.473	_AIYADFK(ac)TIAK_	AIYADFK(1)TIAK	2	641.856	0.14344	9661900	0
>tr|L7IA01|L7IA01_MAGOY Heat shock protein Hsp88 OS=Magnaporthe oryzae (strain Y34) GN=OOU_Y34scaffold00464g77 PE=3 SV=1;>tr|L7JIG2|L7JIG2_MAGOP Heat shock protein Hsp88 OS=Magnaporthe oryzae (strain P131) GN=OOW_P131scaffold00270g11 PE=3 SV=1;>tr|G4N554|G4N554_MAGO7 Hsp88-like protein OS=Magnaporthe oryzae (strain 70-15 / ATCC MYA-4617 / FGSC 8958) GN=MGG_06065 PE=3 SV=1	>tr|L7IA01|L7IA01_MAGOY Heat shock protein Hsp88 OS=Magnaporthe oryzae (strain Y34) GN=OOU_Y34scaffold00464g77 PE=3 SV=1	>tr|L7IA01|L7IA01_MAGOY Heat shock protein Hsp88 OS=Magnaporthe oryzae (strain Y34) GN=OOU_Y34scaffold00464g77 PE=3 SV=1	>tr|L7IA01|L7IA01_MAGOY Heat shock protein Hsp88 OS=Magnaporthe oryzae (strain Y34) GN=OOU_Y34scaffold00464g77 PE=3 SV=1;>tr|L7JIG2|L7JIG2_MAGOP Heat shock protein Hsp88 OS=Magnaporthe oryzae (strain P131) GN=OOW_P131scaffold00270g11 PE=3 SV=1;>tr|G4N554|G	RYLGEAAKTQEISNLKNTVGSLKRLAGRRLN	59.261	_TQEISNLK(ac)NTVGSLKR_	TQEISNLK(1)NTVGSLKR	3	610.674	0.064437	9659400	0
>tr|G4NAV1|G4NAV1_MAGO7 60S ribosomal protein L10 OS=Magnaporthe oryzae (strain 70-15 / ATCC MYA-4617 / FGSC 8958) GN=MGG_03136 PE=4 SV=1;>tr|L7IFE0|L7IFE0_MAGOY 60S ribosomal protein L10-B OS=Magnaporthe oryzae (strain Y34) GN=OOU_Y34scaffold00262g18 PE=4 SV=1;>tr|L7J975|L7J975_MAGOP 60S ribosomal protein L10-B OS=Magnaporthe oryzae (strain P131) GN=OOW_P131scaffold00626g18 PE=4 SV=1	>tr|G4NAV1|G4NAV1_MAGO7 60S ribosomal protein L10 OS=Magnaporthe oryzae (strain 70-15 / ATCC MYA-4617 / FGSC 8958) GN=MGG_03136 PE=4 SV=1	>tr|G4NAV1|G4NAV1_MAGO7 60S ribosomal protein L10 OS=Magnaporthe oryzae (strain 70-15 / ATCC MYA-4617 / FGSC 8958) GN=MGG_03136 PE=4 SV=1	>tr|G4NAV1|G4NAV1_MAGO7 60S ribosomal protein L10 OS=Magnaporthe oryzae (strain 70-15 / ATCC MYA-4617 / FGSC 8958) GN=MGG_03136 PE=4 SV=1;>tr|L7IFE0|L7IFE0_MAGOY 60S ribosomal protein L10-B OS=Magnaporthe oryzae (strain Y34) GN=OOU_Y34scaffold00262g18 PE=4	HLRVRAHPYHVVRINKMLSCAGADRLQTGMR	73.466	_INK(ac)MLSCAGADR_	INK(1)MLSCAGADR	2	689.334	0.44066	9656600	3859100
>tr|G4NDQ9|G4NDQ9_MAGO7 Uncharacterized protein OS=Magnaporthe oryzae (strain 70-15 / ATCC MYA-4617 / FGSC 8958) GN=MGG_00885 PE=4 SV=1;>tr|L7IKU2|L7IKU2_MAGOY Uncharacterized protein OS=Magnaporthe oryzae (strain Y34) GN=OOU_Y34scaffold00126g71 PE=4 SV=1;>tr|L7JFD0|L7JFD0_MAGOP Uncharacterized protein OS=Magnaporthe oryzae (strain P131) GN=OOW_P131scaffold00345g40 PE=4 SV=1	>tr|G4NDQ9|G4NDQ9_MAGO7 Uncharacterized protein OS=Magnaporthe oryzae (strain 70-15 / ATCC MYA-4617 / FGSC 8958) GN=MGG_00885 PE=4 SV=1	>tr|G4NDQ9|G4NDQ9_MAGO7 Uncharacterized protein OS=Magnaporthe oryzae (strain 70-15 / ATCC MYA-4617 / FGSC 8958) GN=MGG_00885 PE=4 SV=1	>tr|G4NDQ9|G4NDQ9_MAGO7 Uncharacterized protein OS=Magnaporthe oryzae (strain 70-15 / ATCC MYA-4617 / FGSC 8958) GN=MGG_00885 PE=4 SV=1;>tr|L7IKU2|L7IKU2_MAGOY Uncharacterized protein OS=Magnaporthe oryzae (strain Y34) GN=OOU_Y34scaffold00126g71 PE=4 SV=1;	QQRESHTMVPRNPIAKSLPEKAQQTPQPVAM	75.819	_NPIAK(ac)SLPEK_	NPIAK(1)SLPEK	2	569.827	0.021844	9636700	10422000
>tr|L7HTF4|L7HTF4_MAGOY Fructose-bisphosphate aldolase OS=Magnaporthe oryzae (strain Y34) GN=OOU_Y34scaffold00782g1 PE=4 SV=1;>tr|L7JRU2|L7JRU2_MAGOP Fructose-bisphosphate aldolase OS=Magnaporthe oryzae (strain P131) GN=OOW_P131scaffold00057g1 PE=4 SV=1;>tr|G4NDL4|G4NDL4_MAGO7 Fructose-bisphosphate aldolase 1 OS=Magnaporthe oryzae (strain 70-15 / ATCC MYA-4617 / FGSC 8958) GN=MGG_00223 PE=4 SV=1	>tr|L7HTF4|L7HTF4_MAGOY Fructose-bisphosphate aldolase OS=Magnaporthe oryzae (strain Y34) GN=OOU_Y34scaffold00782g1 PE=4 SV=1	>tr|L7HTF4|L7HTF4_MAGOY Fructose-bisphosphate aldolase OS=Magnaporthe oryzae (strain Y34) GN=OOU_Y34scaffold00782g1 PE=4 SV=1	>tr|L7HTF4|L7HTF4_MAGOY Fructose-bisphosphate aldolase OS=Magnaporthe oryzae (strain Y34) GN=OOU_Y34scaffold00782g1 PE=4 SV=1;>tr|L7JRU2|L7JRU2_MAGOP Fructose-bisphosphate aldolase OS=Magnaporthe oryzae (strain P131) GN=OOW_P131scaffold00057g1 PE=4 SV=1;>t	IYGVPVVLHTDHCAKKLLPWLDGMLDADEAF	95.767	_K(ac)LLPWLDGMLDADEAFHK_	K(1)LLPWLDGMLDADEAFHK	3	714.363	0.27114	9421900	0
>tr|G4MLM8|G4MLM8_MAGO7 Heat shock protein 90 OS=Magnaporthe oryzae (strain 70-15 / ATCC MYA-4617 / FGSC 8958) GN=MGG_06759 PE=3 SV=1;>tr|L7I7P6|L7I7P6_MAGOY Heat shock protein 80 OS=Magnaporthe oryzae (strain Y34) GN=OOU_Y34scaffold00534g52 PE=3 SV=1;>tr|L7JM28|L7JM28_MAGOP Heat shock protein 80 OS=Magnaporthe oryzae (strain P131) GN=OOW_P131scaffold00177g52 PE=3 SV=1	>tr|G4MLM8|G4MLM8_MAGO7 Heat shock protein 90 OS=Magnaporthe oryzae (strain 70-15 / ATCC MYA-4617 / FGSC 8958) GN=MGG_06759 PE=3 SV=1	>tr|G4MLM8|G4MLM8_MAGO7 Heat shock protein 90 OS=Magnaporthe oryzae (strain 70-15 / ATCC MYA-4617 / FGSC 8958) GN=MGG_06759 PE=3 SV=1	>tr|G4MLM8|G4MLM8_MAGO7 Heat shock protein 90 OS=Magnaporthe oryzae (strain 70-15 / ATCC MYA-4617 / FGSC 8958) GN=MGG_06759 PE=3 SV=1;>tr|L7I7P6|L7I7P6_MAGOY Heat shock protein 80 OS=Magnaporthe oryzae (strain Y34) GN=OOU_Y34scaffold00534g52 PE=3 SV=1;>tr|	LEETEEEKAIREKEEKEYEDLAKALKNVLGD	73.877	_EKEEK(ac)EYEDLAK_	EK(0.454)EEK(0.546)EYEDLAK	2	776.872	0.69569	9391900	0
>tr|G4MSB2|G4MSB2_MAGO7 Elongation factor 1-beta OS=Magnaporthe oryzae (strain 70-15 / ATCC MYA-4617 / FGSC 8958) GN=MGG_04436 PE=3 SV=1;>tr|L7HV88|L7HV88_MAGOY Elongation factor 1-beta OS=Magnaporthe oryzae (strain Y34) GN=OOU_Y34scaffold00744g38 PE=3 SV=1;>tr|L7ITU5|L7ITU5_MAGOP Elongation factor 1-beta OS=Magnaporthe oryzae (strain P131) GN=OOW_P131scaffold01358g5 PE=3 SV=1	>tr|G4MSB2|G4MSB2_MAGO7 Elongation factor 1-beta OS=Magnaporthe oryzae (strain 70-15 / ATCC MYA-4617 / FGSC 8958) GN=MGG_04436 PE=3 SV=1	>tr|G4MSB2|G4MSB2_MAGO7 Elongation factor 1-beta OS=Magnaporthe oryzae (strain 70-15 / ATCC MYA-4617 / FGSC 8958) GN=MGG_04436 PE=3 SV=1	>tr|G4MSB2|G4MSB2_MAGO7 Elongation factor 1-beta OS=Magnaporthe oryzae (strain 70-15 / ATCC MYA-4617 / FGSC 8958) GN=MGG_04436 PE=3 SV=1;>tr|L7HV88|L7HV88_MAGOY Elongation factor 1-beta OS=Magnaporthe oryzae (strain Y34) GN=OOU_Y34scaffold00744g38 PE=3 SV=	LPGDSTKAYTEYGPDKTEATLNPAKAPAAEE	40.962	_AYTEYGPDK(ac)TEATLNPAK_	AYTEYGPDK(1)TEATLNPAK	2	1005.99	0.12276	9187100	0
>tr|L7ILR1|L7ILR1_MAGOY Pyruvate dehydrogenase E1 component subunit alpha OS=Magnaporthe oryzae (strain Y34) GN=OOU_Y34scaffold00095g4 PE=4 SV=1;>tr|L7JBW7|L7JBW7_MAGOP Pyruvate dehydrogenase E1 component subunit alpha OS=Magnaporthe oryzae (strain P131) GN=OOW_P131scaffold00505g17 PE=4 SV=1;>tr|G4N7T0|G4N7T0_MAGO7 Pyruvate dehydrogenase E1 component subunit alpha OS=Magnaporthe oryzae (strain 70…	>tr|L7ILR1|L7ILR1_MAGOY Pyruvate dehydrogenase E1 component subunit alpha OS=Magnaporthe oryzae (strain Y34) GN=OOU_Y34scaffold00095g4 PE=4 SV=1	>tr|L7ILR1|L7ILR1_MAGOY Pyruvate dehydrogenase E1 component subunit alpha OS=Magnaporthe oryzae (strain Y34) GN=OOU_Y34scaffold00095g4 PE=4 SV=1	>tr|L7ILR1|L7ILR1_MAGOY Pyruvate dehydrogenase E1 component subunit alpha OS=Magnaporthe oryzae (strain Y34) GN=OOU_Y34scaffold00095g4 PE=4 SV=1;>tr|L7JBW7|L7JBW7_MAGOP Pyruvate dehydrogenase E1 component subunit alpha OS=Magnaporthe oryzae (strain P131) G	EIQRMRSTNDPIAGLKQKMMDWDVVTEEELK	83.314	_STNDPIAGLK(ac)QK_	STNDPIAGLK(1)QK	2	657.357	-0.43357	9000000	0
>tr|G4MUE8|G4MUE8_MAGO7 UV excision repair protein Rad23 OS=Magnaporthe oryzae (strain 70-15 / ATCC MYA-4617 / FGSC 8958) GN=MGG_01656 PE=4 SV=1;>tr|L7IJE0|L7IJE0_MAGOY Uncharacterized protein OS=Magnaporthe oryzae (strain Y34) GN=OOU_Y34scaffold00162g59 PE=4 SV=1;>tr|L7IX44|L7IX44_MAGOP Uncharacterized protein OS=Magnaporthe oryzae (strain P131) GN=OOW_P131scaffold01287g24 PE=4 SV=1	>tr|G4MUE8|G4MUE8_MAGO7 UV excision repair protein Rad23 OS=Magnaporthe oryzae (strain 70-15 / ATCC MYA-4617 / FGSC 8958) GN=MGG_01656 PE=4 SV=1	>tr|G4MUE8|G4MUE8_MAGO7 UV excision repair protein Rad23 OS=Magnaporthe oryzae (strain 70-15 / ATCC MYA-4617 / FGSC 8958) GN=MGG_01656 PE=4 SV=1	>tr|G4MUE8|G4MUE8_MAGO7 UV excision repair protein Rad23 OS=Magnaporthe oryzae (strain 70-15 / ATCC MYA-4617 / FGSC 8958) GN=MGG_01656 PE=4 SV=1;>tr|L7IJE0|L7IJE0_MAGOY Uncharacterized protein OS=Magnaporthe oryzae (strain Y34) GN=OOU_Y34scaffold00162g59 P	SYKIEEKGFVVCVVNKPKAAPASAAAASSNA	88.681	_GFVVCVVNK(ac)PK_	GFVVCVVNK(1)PK	2	644.858	0.42833	8915900	3113500
>sp|A4RLF4|DUS3_MAGO7 tRNA-dihydrouridine(47) synthase [NAD(P)(+)] OS=Magnaporthe oryzae (strain 70-15 / ATCC MYA-4617 / FGSC 8958) GN=DUS3 PE=3 SV=1;>tr|L7IIE8|L7IIE8_MAGOY tRNA-dihydrouridine(47) synthase [NAD(P)(+)] OS=Magnaporthe oryzae (strain Y34) GN=OOU_Y34scaffold00177g21 PE=3 SV=1;>tr|L7J2M9|L7J2M9_MAGOP tRNA-dihydrouridine(47) synthase [NAD(P)(+)] OS=Magnaporthe oryzae (strain P131) GN=…	>sp|A4RLF4|DUS3_MAGO7 tRNA-dihydrouridine(47) synthase [NAD(P)(+)] OS=Magnaporthe oryzae (strain 70-15 / ATCC MYA-4617 / FGSC 8958) GN=DUS3 PE=3 SV=1	>sp|A4RLF4|DUS3_MAGO7 tRNA-dihydrouridine(47) synthase [NAD(P)(+)] OS=Magnaporthe oryzae (strain 70-15 / ATCC MYA-4617 / FGSC 8958) GN=DUS3 PE=3 SV=1	>sp|A4RLF4|DUS3_MAGO7 tRNA-dihydrouridine(47) synthase [NAD(P)(+)] OS=Magnaporthe oryzae (strain 70-15 / ATCC MYA-4617 / FGSC 8958) GN=DUS3 PE=3 SV=1;>tr|L7IIE8|L7IIE8_MAGOY tRNA-dihydrouridine(47) synthase [NAD(P)(+)] OS=Magnaporthe oryzae (strain Y34) GN	TTPIPHPPELASTAEKRLIEAENGEPAAKRV	45.395	_(ac)MDPNATTPIPHPPELASTAEK(ac)R_	MDPNATTPIPHPPELASTAEK(1)R	3	819.741	0.48367	8898300	11354000
>tr|L7INF4|L7INF4_MAGOY Valyl-tRNA synthetase OS=Magnaporthe oryzae (strain Y34) GN=OOU_Y34scaffold00058g12 PE=3 SV=1;>tr|L7J0N1|L7J0N1_MAGOP Valyl-tRNA synthetase OS=Magnaporthe oryzae (strain P131) GN=OOW_P131scaffold01159g29 PE=3 SV=1;>tr|G4MKM5|G4MKM5_MAGO7 Valyl-tRNA synthetase OS=Magnaporthe oryzae (strain 70-15 / ATCC MYA-4617 / FGSC 8958) GN=MGG_04396 PE=3 SV=1	>tr|L7INF4|L7INF4_MAGOY Valyl-tRNA synthetase OS=Magnaporthe oryzae (strain Y34) GN=OOU_Y34scaffold00058g12 PE=3 SV=1	>tr|L7INF4|L7INF4_MAGOY Valyl-tRNA synthetase OS=Magnaporthe oryzae (strain Y34) GN=OOU_Y34scaffold00058g12 PE=3 SV=1	>tr|L7INF4|L7INF4_MAGOY Valyl-tRNA synthetase OS=Magnaporthe oryzae (strain Y34) GN=OOU_Y34scaffold00058g12 PE=3 SV=1;>tr|L7J0N1|L7J0N1_MAGOP Valyl-tRNA synthetase OS=Magnaporthe oryzae (strain P131) GN=OOW_P131scaffold01159g29 PE=3 SV=1;>tr|G4MKM5|G4MKM5_	KEIAGRTLLDVPGYAKKVEFGVIVYFKYPLE	71.555	_TLLDVPGYAK(ac)K_	TLLDVPGYAK(1)K	2	623.856	-0.47848	8853000	0
>tr|G4NCQ0|G4NCQ0_MAGO7 Nuclear transcription factor Y subunit A-7 OS=Magnaporthe oryzae (strain 70-15 / ATCC MYA-4617 / FGSC 8958) GN=MGG_00354 PE=4 SV=1;>tr|L7I223|L7I223_MAGOY Nuclear transcription factor Y subunit A-7 OS=Magnaporthe oryzae (strain Y34) GN=OOU_Y34scaffold00608g6 PE=4 SV=1;>tr|L7JKE9|L7JKE9_MAGOP Nuclear transcription factor Y subunit A-7 OS=Magnaporthe oryzae (strain P131) GN=…	>tr|G4NCQ0|G4NCQ0_MAGO7 Nuclear transcription factor Y subunit A-7 OS=Magnaporthe oryzae (strain 70-15 / ATCC MYA-4617 / FGSC 8958) GN=MGG_00354 PE=4 SV=1	>tr|G4NCQ0|G4NCQ0_MAGO7 Nuclear transcription factor Y subunit A-7 OS=Magnaporthe oryzae (strain 70-15 / ATCC MYA-4617 / FGSC 8958) GN=MGG_00354 PE=4 SV=1	>tr|G4NCQ0|G4NCQ0_MAGO7 Nuclear transcription factor Y subunit A-7 OS=Magnaporthe oryzae (strain 70-15 / ATCC MYA-4617 / FGSC 8958) GN=MGG_00354 PE=4 SV=1;>tr|L7I223|L7I223_MAGOY Nuclear transcription factor Y subunit A-7 OS=Magnaporthe oryzae (strain Y34)	ANNKRKSMSVPDTANKKAKVDTESPDVEEEE	71.555	_SMSVPDTANK(ac)K_	SMSVPDTANK(1)K	2	610.303	0.10478	8828000	0
>tr|L7HPR6|L7HPR6_MAGOY Uncharacterized protein OS=Magnaporthe oryzae (strain Y34) GN=OOU_Y34scaffold01008g10 PE=4 SV=1;>tr|L7JQR3|L7JQR3_MAGOP Uncharacterized protein OS=Magnaporthe oryzae (strain P131) GN=OOW_P131scaffold00005g8 PE=4 SV=1;>tr|G4MTW7|G4MTW7_MAGO7 Uncharacterized protein OS=Magnaporthe oryzae (strain 70-15 / ATCC MYA-4617 / FGSC 8958) GN=MGG_01589 PE=4 SV=1	>tr|L7HPR6|L7HPR6_MAGOY Uncharacterized protein OS=Magnaporthe oryzae (strain Y34) GN=OOU_Y34scaffold01008g10 PE=4 SV=1	>tr|L7HPR6|L7HPR6_MAGOY Uncharacterized protein OS=Magnaporthe oryzae (strain Y34) GN=OOU_Y34scaffold01008g10 PE=4 SV=1	>tr|L7HPR6|L7HPR6_MAGOY Uncharacterized protein OS=Magnaporthe oryzae (strain Y34) GN=OOU_Y34scaffold01008g10 PE=4 SV=1;>tr|L7JQR3|L7JQR3_MAGOP Uncharacterized protein OS=Magnaporthe oryzae (strain P131) GN=OOW_P131scaffold00005g8 PE=4 SV=1;>tr|G4MTW7|G4MT	DLGSTPKTGGGDAFQKRERAQEDYAIRQREK	121.9	_TGGGDAFQK(ac)R_	TGGGDAFQK(1)R	2	539.767	0.27597	8771100	0
>tr|G4NCY1|G4NCY1_MAGO7 Glucosamine-fructose-6-phosphate aminotransferase OS=Magnaporthe oryzae (strain 70-15 / ATCC MYA-4617 / FGSC 8958) GN=MGG_11597 PE=4 SV=1;>tr|L7I418|L7I418_MAGOY Glucosamine-fructose-6-phosphate aminotransferase OS=Magnaporthe oryzae (strain Y34) GN=OOU_Y34scaffold00608g34 PE=4 SV=1;>tr|L7JME2|L7JME2_MAGOP Glucosamine-fructose-6-phosphate aminotransferase OS=Magnaporthe or…	>tr|G4NCY1|G4NCY1_MAGO7 Glucosamine-fructose-6-phosphate aminotransferase OS=Magnaporthe oryzae (strain 70-15 / ATCC MYA-4617 / FGSC 8958) GN=MGG_11597 PE=4 SV=1	>tr|G4NCY1|G4NCY1_MAGO7 Glucosamine-fructose-6-phosphate aminotransferase OS=Magnaporthe oryzae (strain 70-15 / ATCC MYA-4617 / FGSC 8958) GN=MGG_11597 PE=4 SV=1	>tr|G4NCY1|G4NCY1_MAGO7 Glucosamine-fructose-6-phosphate aminotransferase OS=Magnaporthe oryzae (strain 70-15 / ATCC MYA-4617 / FGSC 8958) GN=MGG_11597 PE=4 SV=1;>tr|L7I418|L7I418_MAGOY Glucosamine-fructose-6-phosphate aminotransferase OS=Magnaporthe oryza	EYRGYDSAGLAVDGDKKKEVYAFKEVGKVAK	61.732	_GYDSAGLAVDGDK(ac)K_	GYDSAGLAVDGDK(1)K	2	719.346	1.117	8683000	0
>tr|G4MTI8|G4MTI8_MAGO7 Minor allergen Alt a 7 OS=Magnaporthe oryzae (strain 70-15 / ATCC MYA-4617 / FGSC 8958) GN=MGG_01569 PE=4 SV=1;>tr|L7I937|L7I937_MAGOY Uncharacterized protein OS=Magnaporthe oryzae (strain Y34) GN=OOU_Y34scaffold00497g19 PE=4 SV=1;>tr|L7ISK3|L7ISK3_MAGOP Uncharacterized protein OS=Magnaporthe oryzae (strain P131) GN=OOW_P131scaffold01457g26 PE=4 SV=1	>tr|G4MTI8|G4MTI8_MAGO7 Minor allergen Alt a 7 OS=Magnaporthe oryzae (strain 70-15 / ATCC MYA-4617 / FGSC 8958) GN=MGG_01569 PE=4 SV=1	>tr|G4MTI8|G4MTI8_MAGO7 Minor allergen Alt a 7 OS=Magnaporthe oryzae (strain 70-15 / ATCC MYA-4617 / FGSC 8958) GN=MGG_01569 PE=4 SV=1	>tr|G4MTI8|G4MTI8_MAGO7 Minor allergen Alt a 7 OS=Magnaporthe oryzae (strain 70-15 / ATCC MYA-4617 / FGSC 8958) GN=MGG_01569 PE=4 SV=1;>tr|L7I937|L7I937_MAGOY Uncharacterized protein OS=Magnaporthe oryzae (strain Y34) GN=OOU_Y34scaffold00497g19 PE=4 SV=1;>	AGTFAGGDGSRQPSEKELELARIQGEEFYNH	88.187	_QPSEK(ac)ELELAR_	QPSEK(1)ELELAR	2	671.354	0.72507	8549500	3590100
>tr|L7I932|L7I932_MAGOY Serine/threonine-protein phosphatase OS=Magnaporthe oryzae (strain Y34) GN=OOU_Y34scaffold00487g83 PE=3 SV=1;>tr|L7JJD9|L7JJD9_MAGOP Serine/threonine-protein phosphatase OS=Magnaporthe oryzae (strain P131) GN=OOW_P131scaffold00303g14 PE=3 SV=1;>tr|G4NH85|G4NH85_MAGO7 NADPH-dependent methylglyoxal reductase GRE2 OS=Magnaporthe oryzae (strain 70-15 / ATCC MYA-4617 / FGSC 895…	>tr|L7I932|L7I932_MAGOY Serine/threonine-protein phosphatase OS=Magnaporthe oryzae (strain Y34) GN=OOU_Y34scaffold00487g83 PE=3 SV=1	>tr|L7I932|L7I932_MAGOY Serine/threonine-protein phosphatase OS=Magnaporthe oryzae (strain Y34) GN=OOU_Y34scaffold00487g83 PE=3 SV=1	>tr|L7I932|L7I932_MAGOY Serine/threonine-protein phosphatase OS=Magnaporthe oryzae (strain Y34) GN=OOU_Y34scaffold00487g83 PE=3 SV=1;>tr|L7JJD9|L7JJD9_MAGOP Serine/threonine-protein phosphatase OS=Magnaporthe oryzae (strain P131) GN=OOW_P131scaffold00303g1	LPPSDVKGGDIMPEDKRYRFDNSETNKILGI	49.189	_GGDIMPEDK(ac)R_	GGDIMPEDK(1)R	2	580.274	4.3521	8416900	0
>tr|G4N1A2|G4N1A2_MAGO7 AP-3 complex subunit delta OS=Magnaporthe oryzae (strain 70-15 / ATCC MYA-4617 / FGSC 8958) GN=MGG_07481 PE=3 SV=1	>tr|G4N1A2|G4N1A2_MAGO7 AP-3 complex subunit delta OS=Magnaporthe oryzae (strain 70-15 / ATCC MYA-4617 / FGSC 8958) GN=MGG_07481 PE=3 SV=1	>tr|G4N1A2|G4N1A2_MAGO7 AP-3 complex subunit delta OS=Magnaporthe oryzae (strain 70-15 / ATCC MYA-4617 / FGSC 8958) GN=MGG_07481 PE=3 SV=1	>tr|G4N1A2|G4N1A2_MAGO7 AP-3 complex subunit delta OS=Magnaporthe oryzae (strain 70-15 / ATCC MYA-4617 / FGSC 8958) GN=MGG_07481 PE=3 SV=1	____________MFEKSLLDLIRGVRNHRGN	32.008	_(ac)MFEK(ac)SLLDLIR_	MFEK(1)SLLDLIR	3	483.599	-0.776	8265800	0
>tr|G4N4N6|G4N4N6_MAGO7 S-(hydroxymethyl)glutathione dehydrogenase OS=Magnaporthe oryzae (strain 70-15 / ATCC MYA-4617 / FGSC 8958) GN=MGG_06011 PE=3 SV=1;>tr|L7I9U8|L7I9U8_MAGOY S-(hydroxymethyl)glutathione dehydrogenase OS=Magnaporthe oryzae (strain Y34) GN=OOU_Y34scaffold00464g17 PE=3 SV=1;>tr|L7JBT2|L7JBT2_MAGOP S-(hydroxymethyl)glutathione dehydrogenase OS=Magnaporthe oryzae (strain P131) GN…	>tr|G4N4N6|G4N4N6_MAGO7 S-(hydroxymethyl)glutathione dehydrogenase OS=Magnaporthe oryzae (strain 70-15 / ATCC MYA-4617 / FGSC 8958) GN=MGG_06011 PE=3 SV=1	>tr|G4N4N6|G4N4N6_MAGO7 S-(hydroxymethyl)glutathione dehydrogenase OS=Magnaporthe oryzae (strain 70-15 / ATCC MYA-4617 / FGSC 8958) GN=MGG_06011 PE=3 SV=1	>tr|G4N4N6|G4N4N6_MAGO7 S-(hydroxymethyl)glutathione dehydrogenase OS=Magnaporthe oryzae (strain 70-15 / ATCC MYA-4617 / FGSC 8958) GN=MGG_06011 PE=3 SV=1;>tr|L7I9U8|L7I9U8_MAGOY S-(hydroxymethyl)glutathione dehydrogenase OS=Magnaporthe oryzae (strain Y34)	HRKKLVEINNAFETMKQGDCIRAVVDMRAV_	88.551	_LVEINNAFETMK(ac)QGDCIR_	LVEINNAFETMK(1)QGDCIR	2	1090.53	2.4859	8221400	0
>tr|L7ID12|L7ID12_MAGOY ATP-dependent RNA helicase SUB2 OS=Magnaporthe oryzae (strain Y34) GN=OOU_Y34scaffold00301g34 PE=4 SV=1;>tr|L7J5A5|L7J5A5_MAGOP ATP-dependent RNA helicase SUB2 OS=Magnaporthe oryzae (strain P131) GN=OOW_P131scaffold01054g63 PE=4 SV=1;>sp|A4RBS3|SUB2_MAGO7 ATP-dependent RNA helicase SUB2 OS=Magnaporthe oryzae (strain 70-15 / ATCC MYA-4617 / FGSC 8958) GN=SUB2 PE=3 SV=1	>tr|L7ID12|L7ID12_MAGOY ATP-dependent RNA helicase SUB2 OS=Magnaporthe oryzae (strain Y34) GN=OOU_Y34scaffold00301g34 PE=4 SV=1	>tr|L7ID12|L7ID12_MAGOY ATP-dependent RNA helicase SUB2 OS=Magnaporthe oryzae (strain Y34) GN=OOU_Y34scaffold00301g34 PE=4 SV=1	>tr|L7ID12|L7ID12_MAGOY ATP-dependent RNA helicase SUB2 OS=Magnaporthe oryzae (strain Y34) GN=OOU_Y34scaffold00301g34 PE=4 SV=1;>tr|L7J5A5|L7J5A5_MAGOP ATP-dependent RNA helicase SUB2 OS=Magnaporthe oryzae (strain P131) GN=OOW_P131scaffold01054g63 PE=4 SV=	MFSATLSDEIKPICKKFMQNPTEHYVDEDTK	67.605	_K(ac)FMQNPTEHYVDEDTK_	K(1)FMQNPTEHYVDEDTK	3	675.307	1.0228	8007600	0
>tr|G4MZ86|G4MZ86_MAGO7 60S ribosomal protein L4-A OS=Magnaporthe oryzae (strain 70-15 / ATCC MYA-4617 / FGSC 8958) GN=MGG_08190 PE=4 SV=1;>tr|L7I3P5|L7I3P5_MAGOY 60S ribosomal protein L4-A OS=Magnaporthe oryzae (strain Y34) GN=OOU_Y34scaffold00610g14 PE=4 SV=1;>tr|L7J3W5|L7J3W5_MAGOP 60S ribosomal protein L4-A OS=Magnaporthe oryzae (strain P131) GN=OOW_P131scaffold01039g24 PE=4 SV=1	>tr|G4MZ86|G4MZ86_MAGO7 60S ribosomal protein L4-A OS=Magnaporthe oryzae (strain 70-15 / ATCC MYA-4617 / FGSC 8958) GN=MGG_08190 PE=4 SV=1	>tr|G4MZ86|G4MZ86_MAGO7 60S ribosomal protein L4-A OS=Magnaporthe oryzae (strain 70-15 / ATCC MYA-4617 / FGSC 8958) GN=MGG_08190 PE=4 SV=1	>tr|G4MZ86|G4MZ86_MAGO7 60S ribosomal protein L4-A OS=Magnaporthe oryzae (strain 70-15 / ATCC MYA-4617 / FGSC 8958) GN=MGG_08190 PE=4 SV=1;>tr|L7I3P5|L7I3P5_MAGOY 60S ribosomal protein L4-A OS=Magnaporthe oryzae (strain Y34) GN=OOU_Y34scaffold00610g14 PE=4	TKVWRKWHIKVNQGQKRFATTSALAASAVAP	97.068	_VNQGQK(ac)R_	VNQGQK(1)R	2	436.241	-0.27194	7970800	0
>tr|L7HNP9|L7HNP9_MAGOY 6-phosphogluconate dehydrogenase, decarboxylating OS=Magnaporthe oryzae (strain Y34) GN=OOU_Y34scaffold01085g13 PE=3 SV=1;>tr|L7J3F9|L7J3F9_MAGOP 6-phosphogluconate dehydrogenase, decarboxylating OS=Magnaporthe oryzae (strain P131) GN=OOW_P131scaffold01123g13 PE=3 SV=1;>tr|G4NDY5|G4NDY5_MAGO7 6-phosphogluconate dehydrogenase, decarboxylating OS=Magnaporthe oryzae (strain 7…	>tr|L7HNP9|L7HNP9_MAGOY 6-phosphogluconate dehydrogenase, decarboxylating OS=Magnaporthe oryzae (strain Y34) GN=OOU_Y34scaffold01085g13 PE=3 SV=1	>tr|L7HNP9|L7HNP9_MAGOY 6-phosphogluconate dehydrogenase, decarboxylating OS=Magnaporthe oryzae (strain Y34) GN=OOU_Y34scaffold01085g13 PE=3 SV=1	>tr|L7HNP9|L7HNP9_MAGOY 6-phosphogluconate dehydrogenase, decarboxylating OS=Magnaporthe oryzae (strain Y34) GN=OOU_Y34scaffold01085g13 PE=3 SV=1;>tr|L7J3F9|L7J3F9_MAGOP 6-phosphogluconate dehydrogenase, decarboxylating OS=Magnaporthe oryzae (strain P131)	GKSIVGAHSTEEFVSKLKSPRRIMLLVQAGK	54.281	_SIVGAHSTEEFVSK(ac)LK_	SIVGAHSTEEFVSK(1)LK	3	591.984	-0.08718	7823300	8078700
>tr|G4MKQ4|G4MKQ4_MAGO7 Tubulin alpha-B chain OS=Magnaporthe oryzae (strain 70-15 / ATCC MYA-4617 / FGSC 8958) GN=MGG_06650 PE=3 SV=1;>tr|L7I6N5|L7I6N5_MAGOY Tubulin alpha-8 chain OS=Magnaporthe oryzae (strain Y34) GN=OOU_Y34scaffold00533g9 PE=3 SV=1;>tr|L7JFR8|L7JFR8_MAGOP Tubulin alpha-8 chain OS=Magnaporthe oryzae (strain P131) GN=OOW_P131scaffold00343g38 PE=3 SV=1	>tr|G4MKQ4|G4MKQ4_MAGO7 Tubulin alpha-B chain OS=Magnaporthe oryzae (strain 70-15 / ATCC MYA-4617 / FGSC 8958) GN=MGG_06650 PE=3 SV=1	>tr|G4MKQ4|G4MKQ4_MAGO7 Tubulin alpha-B chain OS=Magnaporthe oryzae (strain 70-15 / ATCC MYA-4617 / FGSC 8958) GN=MGG_06650 PE=3 SV=1	>tr|G4MKQ4|G4MKQ4_MAGO7 Tubulin alpha-B chain OS=Magnaporthe oryzae (strain 70-15 / ATCC MYA-4617 / FGSC 8958) GN=MGG_06650 PE=3 SV=1;>tr|L7I6N5|L7I6N5_MAGOY Tubulin alpha-8 chain OS=Magnaporthe oryzae (strain Y34) GN=OOU_Y34scaffold00533g9 PE=3 SV=1;>tr|L	GHYTVGKELIDQVLDKVRRVADSCSGLQGFL	87.363	_ELIDQVLDK(ac)VR_	ELIDQVLDK(1)VR	2	685.388	-0.45065	7817500	0
>tr|G4NBR2|G4NBR2_MAGO7 Septation protein SUN4 OS=Magnaporthe oryzae (strain 70-15 / ATCC MYA-4617 / FGSC 8958) GN=MGG_00505 PE=4 SV=1;>tr|L7J9V4|L7J9V4_MAGOP Septation protein SUN4 OS=Magnaporthe oryzae (strain P131) GN=OOW_P131scaffold00593g4 PE=4 SV=1;>tr|L7IGV6|L7IGV6_MAGOY Septation protein SUN4 OS=Magnaporthe oryzae (strain Y34) GN=OOU_Y34scaffold00203g2 PE=4 SV=1	>tr|G4NBR2|G4NBR2_MAGO7 Septation protein SUN4 OS=Magnaporthe oryzae (strain 70-15 / ATCC MYA-4617 / FGSC 8958) GN=MGG_00505 PE=4 SV=1	>tr|G4NBR2|G4NBR2_MAGO7 Septation protein SUN4 OS=Magnaporthe oryzae (strain 70-15 / ATCC MYA-4617 / FGSC 8958) GN=MGG_00505 PE=4 SV=1	>tr|G4NBR2|G4NBR2_MAGO7 Septation protein SUN4 OS=Magnaporthe oryzae (strain 70-15 / ATCC MYA-4617 / FGSC 8958) GN=MGG_00505 PE=4 SV=1;>tr|L7J9V4|L7J9V4_MAGOP Septation protein SUN4 OS=Magnaporthe oryzae (strain P131) GN=OOW_P131scaffold00593g4 PE=4 SV=1;>	TTYVIDGKTISADEAKAGLADGRYLVVGESE	68.944	_TISADEAK(ac)AGLADGR_	TISADEAK(1)AGLADGR	2	758.884	0.26449	7707300	6847100
>tr|G4MLM8|G4MLM8_MAGO7 Heat shock protein 90 OS=Magnaporthe oryzae (strain 70-15 / ATCC MYA-4617 / FGSC 8958) GN=MGG_06759 PE=3 SV=1;>tr|L7I7P6|L7I7P6_MAGOY Heat shock protein 80 OS=Magnaporthe oryzae (strain Y34) GN=OOU_Y34scaffold00534g52 PE=3 SV=1;>tr|L7JM28|L7JM28_MAGOP Heat shock protein 80 OS=Magnaporthe oryzae (strain P131) GN=OOW_P131scaffold00177g52 PE=3 SV=1	>tr|G4MLM8|G4MLM8_MAGO7 Heat shock protein 90 OS=Magnaporthe oryzae (strain 70-15 / ATCC MYA-4617 / FGSC 8958) GN=MGG_06759 PE=3 SV=1	>tr|G4MLM8|G4MLM8_MAGO7 Heat shock protein 90 OS=Magnaporthe oryzae (strain 70-15 / ATCC MYA-4617 / FGSC 8958) GN=MGG_06759 PE=3 SV=1	>tr|G4MLM8|G4MLM8_MAGO7 Heat shock protein 90 OS=Magnaporthe oryzae (strain 70-15 / ATCC MYA-4617 / FGSC 8958) GN=MGG_06759 PE=3 SV=1;>tr|L7I7P6|L7I7P6_MAGOY Heat shock protein 80 OS=Magnaporthe oryzae (strain Y34) GN=OOU_Y34scaffold00534g52 PE=3 SV=1;>tr|	IFLRELVSNCSDALDKIRYEALSDSSKLDSG	92.935	_ELVSNCSDALDK(ac)IR_	ELVSNCSDALDK(1)IR	2	831.412	-0.082339	7590500	5056900
>tr|L7I4K8|L7I4K8_MAGOY Long-chain-fatty-acid-CoA ligase 1 OS=Magnaporthe oryzae (strain Y34) GN=OOU_Y34scaffold00592g25 PE=4 SV=1;>tr|L7ISL1|L7ISL1_MAGOP Long-chain-fatty-acid-CoA ligase 1 OS=Magnaporthe oryzae (strain P131) GN=OOW_P131scaffold01457g7 PE=4 SV=1;>tr|G4MTG7|G4MTG7_MAGO7 Long-chain-fatty-acid-CoA ligase 1 OS=Magnaporthe oryzae (strain 70-15 / ATCC MYA-4617 / FGSC 8958) GN=MGG_01551…	>tr|L7I4K8|L7I4K8_MAGOY Long-chain-fatty-acid-CoA ligase 1 OS=Magnaporthe oryzae (strain Y34) GN=OOU_Y34scaffold00592g25 PE=4 SV=1	>tr|L7I4K8|L7I4K8_MAGOY Long-chain-fatty-acid-CoA ligase 1 OS=Magnaporthe oryzae (strain Y34) GN=OOU_Y34scaffold00592g25 PE=4 SV=1	>tr|L7I4K8|L7I4K8_MAGOY Long-chain-fatty-acid-CoA ligase 1 OS=Magnaporthe oryzae (strain Y34) GN=OOU_Y34scaffold00592g25 PE=4 SV=1;>tr|L7ISL1|L7ISL1_MAGOP Long-chain-fatty-acid-CoA ligase 1 OS=Magnaporthe oryzae (strain P131) GN=OOW_P131scaffold01457g7 PE=	PEVSTTWELVKYSVEKFGNAKCVGSRRLVRT	65.5	_YSVEK(ac)FGNAK_	YSVEK(1)FGNAK	2	592.801	-1.9145	7570500	0
>tr|G4MZ61|G4MZ61_MAGO7 U4/U6.U5 tri-snRNP-associated protein 2 OS=Magnaporthe oryzae (strain 70-15 / ATCC MYA-4617 / FGSC 8958) GN=MGG_08169 PE=4 SV=1;>tr|L7IM99|L7IM99_MAGOY U4/U6.U5 tri-snRNP-associated protein 2 OS=Magnaporthe oryzae (strain Y34) GN=OOU_Y34scaffold00094g91 PE=4 SV=1;>tr|L7IZU3|L7IZU3_MAGOP U4/U6.U5 tri-snRNP-associated protein 2 OS=Magnaporthe oryzae (strain P131) GN=OOW_P131…	>tr|G4MZ61|G4MZ61_MAGO7 U4/U6.U5 tri-snRNP-associated protein 2 OS=Magnaporthe oryzae (strain 70-15 / ATCC MYA-4617 / FGSC 8958) GN=MGG_08169 PE=4 SV=1	>tr|G4MZ61|G4MZ61_MAGO7 U4/U6.U5 tri-snRNP-associated protein 2 OS=Magnaporthe oryzae (strain 70-15 / ATCC MYA-4617 / FGSC 8958) GN=MGG_08169 PE=4 SV=1	>tr|G4MZ61|G4MZ61_MAGO7 U4/U6.U5 tri-snRNP-associated protein 2 OS=Magnaporthe oryzae (strain 70-15 / ATCC MYA-4617 / FGSC 8958) GN=MGG_08169 PE=4 SV=1;>tr|L7IM99|L7IM99_MAGOY U4/U6.U5 tri-snRNP-associated protein 2 OS=Magnaporthe oryzae (strain Y34) GN=OO	PRYTRDEVARLDRPGKAPMARTLAGKEYAPG	82.171	_LDRPGK(ac)APMAR_	LDRPGK(1)APMAR	2	627.343	-1.2515	7550500	0
>tr|G4MU27|G4MU27_MAGO7 Conidial yellow pigment biosynthesis polyketide synthase OS=Magnaporthe oryzae (strain 70-15 / ATCC MYA-4617 / FGSC 8958) GN=MGG_07219 PE=4 SV=1;>tr|L7I9A7|L7I9A7_MAGOY Conidial yellow pigment biosynthesis polyketide synthase OS=Magnaporthe oryzae (strain Y34) GN=OOU_Y34scaffold00493g1 PE=4 SV=1;>tr|L7J666|L7J666_MAGOP Conidial yellow pigment biosynthesis polyketide syntha…	>tr|G4MU27|G4MU27_MAGO7 Conidial yellow pigment biosynthesis polyketide synthase OS=Magnaporthe oryzae (strain 70-15 / ATCC MYA-4617 / FGSC 8958) GN=MGG_07219 PE=4 SV=1	>tr|G4MU27|G4MU27_MAGO7 Conidial yellow pigment biosynthesis polyketide synthase OS=Magnaporthe oryzae (strain 70-15 / ATCC MYA-4617 / FGSC 8958) GN=MGG_07219 PE=4 SV=1	>tr|G4MU27|G4MU27_MAGO7 Conidial yellow pigment biosynthesis polyketide synthase OS=Magnaporthe oryzae (strain 70-15 / ATCC MYA-4617 / FGSC 8958) GN=MGG_07219 PE=4 SV=1;>tr|L7I9A7|L7I9A7_MAGOY Conidial yellow pigment biosynthesis polyketide synthase OS=Mag	ADGYCRGDSCASVIVKRLDDAIADHDRVLAV	67.153	_GDSCASVIVK(ac)R_	GDSCASVIVK(1)R	2	617.316	-0.87745	7542000	3326400
>tr|G4MKK4|G4MKK4_MAGO7 Chaperone dnaJ 2 OS=Magnaporthe oryzae (strain 70-15 / ATCC MYA-4617 / FGSC 8958) GN=MGG_04462 PE=3 SV=1;>tr|L7HQ45|L7HQ45_MAGOY Chaperone protein dnaJ 2 OS=Magnaporthe oryzae (strain Y34) GN=OOU_Y34scaffold01005g101 PE=3 SV=1;>tr|L7J2E2|L7J2E2_MAGOP Chaperone protein dnaJ 2 OS=Magnaporthe oryzae (strain P131) GN=OOW_P131scaffold01159g11 PE=3 SV=1	>tr|G4MKK4|G4MKK4_MAGO7 Chaperone dnaJ 2 OS=Magnaporthe oryzae (strain 70-15 / ATCC MYA-4617 / FGSC 8958) GN=MGG_04462 PE=3 SV=1	>tr|G4MKK4|G4MKK4_MAGO7 Chaperone dnaJ 2 OS=Magnaporthe oryzae (strain 70-15 / ATCC MYA-4617 / FGSC 8958) GN=MGG_04462 PE=3 SV=1	>tr|G4MKK4|G4MKK4_MAGO7 Chaperone dnaJ 2 OS=Magnaporthe oryzae (strain 70-15 / ATCC MYA-4617 / FGSC 8958) GN=MGG_04462 PE=3 SV=1;>tr|L7HQ45|L7HQ45_MAGOY Chaperone protein dnaJ 2 OS=Magnaporthe oryzae (strain Y34) GN=OOU_Y34scaffold01005g101 PE=3 SV=1;>tr|L	YETLGVAPDATEQQLKKAYKVNALKFHPDKN	50.079	_LYETLGVAPDATEQQLK(ac)K_	LYETLGVAPDATEQQLK(1)K	2	1023.54	0.7419	7519200	0
>tr|G4MU17|G4MU17_MAGO7 Uncharacterized protein OS=Magnaporthe oryzae (strain 70-15 / ATCC MYA-4617 / FGSC 8958) GN=MGG_07212 PE=4 SV=1;>tr|L7HXZ5|L7HXZ5_MAGOY Uncharacterized protein OS=Magnaporthe oryzae (strain Y34) GN=OOU_Y34scaffold00703g25 PE=4 SV=1;>tr|L7IZB6|L7IZB6_MAGOP Uncharacterized protein OS=Magnaporthe oryzae (strain P131) GN=OOW_P131scaffold01275g7 PE=4 SV=1	>tr|G4MU17|G4MU17_MAGO7 Uncharacterized protein OS=Magnaporthe oryzae (strain 70-15 / ATCC MYA-4617 / FGSC 8958) GN=MGG_07212 PE=4 SV=1	>tr|G4MU17|G4MU17_MAGO7 Uncharacterized protein OS=Magnaporthe oryzae (strain 70-15 / ATCC MYA-4617 / FGSC 8958) GN=MGG_07212 PE=4 SV=1	>tr|G4MU17|G4MU17_MAGO7 Uncharacterized protein OS=Magnaporthe oryzae (strain 70-15 / ATCC MYA-4617 / FGSC 8958) GN=MGG_07212 PE=4 SV=1;>tr|L7HXZ5|L7HXZ5_MAGOY Uncharacterized protein OS=Magnaporthe oryzae (strain Y34) GN=OOU_Y34scaffold00703g25 PE=4 SV=1;	GAQAGAKFDSAISNAKSEAAKLKAESEAYAK	82.908	_FDSAISNAK(ac)SEAAK_	FDSAISNAK(1)SEAAK	2	740.868	-0.51951	7475300	0
>tr|L7HPR6|L7HPR6_MAGOY Uncharacterized protein OS=Magnaporthe oryzae (strain Y34) GN=OOU_Y34scaffold01008g10 PE=4 SV=1;>tr|L7JQR3|L7JQR3_MAGOP Uncharacterized protein OS=Magnaporthe oryzae (strain P131) GN=OOW_P131scaffold00005g8 PE=4 SV=1;>tr|G4MTW7|G4MTW7_MAGO7 Uncharacterized protein OS=Magnaporthe oryzae (strain 70-15 / ATCC MYA-4617 / FGSC 8958) GN=MGG_01589 PE=4 SV=1	>tr|L7HPR6|L7HPR6_MAGOY Uncharacterized protein OS=Magnaporthe oryzae (strain Y34) GN=OOU_Y34scaffold01008g10 PE=4 SV=1	>tr|L7HPR6|L7HPR6_MAGOY Uncharacterized protein OS=Magnaporthe oryzae (strain Y34) GN=OOU_Y34scaffold01008g10 PE=4 SV=1	>tr|L7HPR6|L7HPR6_MAGOY Uncharacterized protein OS=Magnaporthe oryzae (strain Y34) GN=OOU_Y34scaffold01008g10 PE=4 SV=1;>tr|L7JQR3|L7JQR3_MAGOP Uncharacterized protein OS=Magnaporthe oryzae (strain P131) GN=OOW_P131scaffold00005g8 PE=4 SV=1;>tr|G4MTW7|G4MT	ERAQEDYAIRQREKEKLLELKKKLAEQQAHL	75.109	_EK(ac)LLELK_	EK(1)LLELK	2	457.781	0.091631	7457300	0
>tr|G4MT45|G4MT45_MAGO7 Replication protein A 32 kDa subunit OS=Magnaporthe oryzae (strain 70-15 / ATCC MYA-4617 / FGSC 8958) GN=MGG_07124 PE=4 SV=1;>tr|L7HTN8|L7HTN8_MAGOY Replication protein A 32 kDa subunit OS=Magnaporthe oryzae (strain Y34) GN=OOU_Y34scaffold00773g37 PE=4 SV=1;>tr|L7J110|L7J110_MAGOP Replication protein A 32 kDa subunit OS=Magnaporthe oryzae (strain P131) GN=OOW_P131scaffold0…	>tr|G4MT45|G4MT45_MAGO7 Replication protein A 32 kDa subunit OS=Magnaporthe oryzae (strain 70-15 / ATCC MYA-4617 / FGSC 8958) GN=MGG_07124 PE=4 SV=1	>tr|G4MT45|G4MT45_MAGO7 Replication protein A 32 kDa subunit OS=Magnaporthe oryzae (strain 70-15 / ATCC MYA-4617 / FGSC 8958) GN=MGG_07124 PE=4 SV=1	>tr|G4MT45|G4MT45_MAGO7 Replication protein A 32 kDa subunit OS=Magnaporthe oryzae (strain 70-15 / ATCC MYA-4617 / FGSC 8958) GN=MGG_07124 PE=4 SV=1;>tr|L7HTN8|L7HTN8_MAGOY Replication protein A 32 kDa subunit OS=Magnaporthe oryzae (strain Y34) GN=OOU_Y34s	NITYRIDDGTGTIDVKRWIDPEKAEDADAAS	112.51	_IDDGTGTIDVK(ac)R_	IDDGTGTIDVK(1)R	2	666.344	-0.37601	7361000	0
>tr|G4MNH8|G4MNH8_MAGO7 Hsp70-like protein OS=Magnaporthe oryzae (strain 70-15 / ATCC MYA-4617 / FGSC 8958) GN=MGG_06958 PE=3 SV=1;>tr|L7HYA2|L7HYA2_MAGOY Hsp70-like protein OS=Magnaporthe oryzae (strain Y34) GN=OOU_Y34scaffold00684g20 PE=3 SV=1;>tr|L7JL82|L7JL82_MAGOP Hsp70-like protein OS=Magnaporthe oryzae (strain P131) GN=OOW_P131scaffold00199g9 PE=3 SV=1	>tr|G4MNH8|G4MNH8_MAGO7 Hsp70-like protein OS=Magnaporthe oryzae (strain 70-15 / ATCC MYA-4617 / FGSC 8958) GN=MGG_06958 PE=3 SV=1	>tr|G4MNH8|G4MNH8_MAGO7 Hsp70-like protein OS=Magnaporthe oryzae (strain 70-15 / ATCC MYA-4617 / FGSC 8958) GN=MGG_06958 PE=3 SV=1	>tr|G4MNH8|G4MNH8_MAGO7 Hsp70-like protein OS=Magnaporthe oryzae (strain 70-15 / ATCC MYA-4617 / FGSC 8958) GN=MGG_06958 PE=3 SV=1;>tr|L7HYA2|L7HYA2_MAGOY Hsp70-like protein OS=Magnaporthe oryzae (strain Y34) GN=OOU_Y34scaffold00684g20 PE=3 SV=1;>tr|L7JL82	NPHNTVFDAKRLIGRKFSDAEVQADMKHFPF	83.617	_K(ac)FSDAEVQADMK_	K(1)FSDAEVQADMK	2	705.832	0.27635	7348400	0
>tr|G4N5Y2|G4N5Y2_MAGO7 Peptide hydrolase OS=Magnaporthe oryzae (strain 70-15 / ATCC MYA-4617 / FGSC 8958) GN=MGG_12773 PE=3 SV=1;>tr|L7IEJ4|L7IEJ4_MAGOY Peptide hydrolase OS=Magnaporthe oryzae (strain Y34) GN=OOU_Y34scaffold00262g31 PE=3 SV=1;>tr|L7J831|L7J831_MAGOP Peptide hydrolase OS=Magnaporthe oryzae (strain P131) GN=OOW_P131scaffold00626g5 PE=3 SV=1	>tr|G4N5Y2|G4N5Y2_MAGO7 Peptide hydrolase OS=Magnaporthe oryzae (strain 70-15 / ATCC MYA-4617 / FGSC 8958) GN=MGG_12773 PE=3 SV=1	>tr|G4N5Y2|G4N5Y2_MAGO7 Peptide hydrolase OS=Magnaporthe oryzae (strain 70-15 / ATCC MYA-4617 / FGSC 8958) GN=MGG_12773 PE=3 SV=1	>tr|G4N5Y2|G4N5Y2_MAGO7 Peptide hydrolase OS=Magnaporthe oryzae (strain 70-15 / ATCC MYA-4617 / FGSC 8958) GN=MGG_12773 PE=3 SV=1;>tr|L7IEJ4|L7IEJ4_MAGOY Peptide hydrolase OS=Magnaporthe oryzae (strain Y34) GN=OOU_Y34scaffold00262g31 PE=3 SV=1;>tr|L7J831|L	GSGTSLILELARGLNKFSTTNKVRFAWWGAE	69.721	_GLNK(ac)FSTTNK_	GLNK(1)FSTTNK	2	576.306	0.97857	7206600	0
>tr|G4MU04|G4MU04_MAGO7 Mitochondrial DNA replication protein YHM2 OS=Magnaporthe oryzae (strain 70-15 / ATCC MYA-4617 / FGSC 8958) GN=MGG_07201 PE=3 SV=1;>tr|L7HX27|L7HX27_MAGOY Mitochondrial DNA replication protein YHM2 OS=Magnaporthe oryzae (strain Y34) GN=OOU_Y34scaffold00703g12 PE=3 SV=1;>tr|L7JBX7|L7JBX7_MAGOP Mitochondrial DNA replication protein YHM2 OS=Magnaporthe oryzae (strain P131) GN…	>tr|G4MU04|G4MU04_MAGO7 Mitochondrial DNA replication protein YHM2 OS=Magnaporthe oryzae (strain 70-15 / ATCC MYA-4617 / FGSC 8958) GN=MGG_07201 PE=3 SV=1	>tr|G4MU04|G4MU04_MAGO7 Mitochondrial DNA replication protein YHM2 OS=Magnaporthe oryzae (strain 70-15 / ATCC MYA-4617 / FGSC 8958) GN=MGG_07201 PE=3 SV=1	>tr|G4MU04|G4MU04_MAGO7 Mitochondrial DNA replication protein YHM2 OS=Magnaporthe oryzae (strain 70-15 / ATCC MYA-4617 / FGSC 8958) GN=MGG_07201 PE=3 SV=1;>tr|L7HX27|L7HX27_MAGOY Mitochondrial DNA replication protein YHM2 OS=Magnaporthe oryzae (strain Y34)	VCMVALGDMAKTYVEKVTGEKVTAKH_____	64.439	_TYVEK(ac)VTGEK_	TYVEK(1)VTGEK	2	598.314	0.33964	7196100	3076400
>tr|G4N4K3|G4N4K3_MAGO7 Pyridoxine biosynthesis protein PDX1 OS=Magnaporthe oryzae (strain 70-15 / ATCC MYA-4617 / FGSC 8958) GN=MGG_05980 PE=3 SV=1;>tr|L7HQG1|L7HQG1_MAGOY Pyridoxine biosynthesis protein PDX1 OS=Magnaporthe oryzae (strain Y34) GN=OOU_Y34scaffold00995g23 PE=3 SV=1;>tr|L7IXI0|L7IXI0_MAGOP Pyridoxine biosynthesis protein PDX1 OS=Magnaporthe oryzae (strain P131) GN=OOW_P131scaffold0…	>tr|G4N4K3|G4N4K3_MAGO7 Pyridoxine biosynthesis protein PDX1 OS=Magnaporthe oryzae (strain 70-15 / ATCC MYA-4617 / FGSC 8958) GN=MGG_05980 PE=3 SV=1	>tr|G4N4K3|G4N4K3_MAGO7 Pyridoxine biosynthesis protein PDX1 OS=Magnaporthe oryzae (strain 70-15 / ATCC MYA-4617 / FGSC 8958) GN=MGG_05980 PE=3 SV=1	>tr|G4N4K3|G4N4K3_MAGO7 Pyridoxine biosynthesis protein PDX1 OS=Magnaporthe oryzae (strain 70-15 / ATCC MYA-4617 / FGSC 8958) GN=MGG_05980 PE=3 SV=1;>tr|L7HQG1|L7HQG1_MAGOY Pyridoxine biosynthesis protein PDX1 OS=Magnaporthe oryzae (strain Y34) GN=OOU_Y34s	MIREIKAAVTIPVMAKARIGHFVEAQILESL	64.439	_AAVTIPVMAK(ac)AR_	AAVTIPVMAK(1)AR	2	635.371	-0.71435	7168400	4050500
>tr|L7IEW6|L7IEW6_MAGOY Fatty acid synthase subunit beta dehydratase OS=Magnaporthe oryzae (strain Y34) GN=OOU_Y34scaffold00255g47 PE=4 SV=1;>tr|L7JAG7|L7JAG7_MAGOP Fatty acid synthase subunit beta dehydratase OS=Magnaporthe oryzae (strain P131) GN=OOW_P131scaffold00606g2 PE=4 SV=1;>tr|G4NIT9|G4NIT9_MAGO7 Fatty acid synthase beta subunit dehydratase OS=Magnaporthe oryzae (strain 70-15 / ATCC MYA-…	>tr|L7IEW6|L7IEW6_MAGOY Fatty acid synthase subunit beta dehydratase OS=Magnaporthe oryzae (strain Y34) GN=OOU_Y34scaffold00255g47 PE=4 SV=1	>tr|L7IEW6|L7IEW6_MAGOY Fatty acid synthase subunit beta dehydratase OS=Magnaporthe oryzae (strain Y34) GN=OOU_Y34scaffold00255g47 PE=4 SV=1	>tr|L7IEW6|L7IEW6_MAGOY Fatty acid synthase subunit beta dehydratase OS=Magnaporthe oryzae (strain Y34) GN=OOU_Y34scaffold00255g47 PE=4 SV=1;>tr|L7JAG7|L7JAG7_MAGOP Fatty acid synthase subunit beta dehydratase OS=Magnaporthe oryzae (strain P131) GN=OOW_P13	GGITTVLSEMGEPIHKIATRGVKFWSEMDQK	62.677	_TYNGVAGGITTVLSEMGEPIHK(ac)IATR_	TYNGVAGGITTVLSEMGEPIHK(1)IATR	3	919.813	-0.8038	7128600	3754300
>tr|G4N0M7|G4N0M7_MAGO7 ATP synthase subunit alpha OS=Magnaporthe oryzae (strain 70-15 / ATCC MYA-4617 / FGSC 8958) GN=MGG_07752 PE=3 SV=1;>tr|L7IMB0|L7IMB0_MAGOY ATP synthase subunit alpha OS=Magnaporthe oryzae (strain Y34) GN=OOU_Y34scaffold00090g19 PE=3 SV=1;>tr|L7IXE0|L7IXE0_MAGOP ATP synthase subunit alpha OS=Magnaporthe oryzae (strain P131) GN=OOW_P131scaffold01278g19 PE=3 SV=1	>tr|G4N0M7|G4N0M7_MAGO7 ATP synthase subunit alpha OS=Magnaporthe oryzae (strain 70-15 / ATCC MYA-4617 / FGSC 8958) GN=MGG_07752 PE=3 SV=1	>tr|G4N0M7|G4N0M7_MAGO7 ATP synthase subunit alpha OS=Magnaporthe oryzae (strain 70-15 / ATCC MYA-4617 / FGSC 8958) GN=MGG_07752 PE=3 SV=1	>tr|G4N0M7|G4N0M7_MAGO7 ATP synthase subunit alpha OS=Magnaporthe oryzae (strain 70-15 / ATCC MYA-4617 / FGSC 8958) GN=MGG_07752 PE=3 SV=1;>tr|L7IMB0|L7IMB0_MAGOY ATP synthase subunit alpha OS=Magnaporthe oryzae (strain Y34) GN=OOU_Y34scaffold00090g19 PE=3	SHLKTNESDLLATIEKEGAISKDLEARLRDV	76.768	_TNESDLLATIEK(ac)EGAISK_	TNESDLLATIEK(1)EGAISK	2	981.007	0.01599	7021600	0
>tr|L7HTU6|L7HTU6_MAGOY Autophagy-related protein 7 OS=Magnaporthe oryzae (strain Y34) GN=OOU_Y34scaffold00768g33 PE=4 SV=1;>tr|L7J4X2|L7J4X2_MAGOP Autophagy-related protein 7 OS=Magnaporthe oryzae (strain P131) GN=OOW_P131scaffold01066g20 PE=4 SV=1;>sp|Q52CS0|ATG7_MAGO7 Ubiquitin-like modifier-activating enzyme ATG7 OS=Magnaporthe oryzae (strain 70-15 / ATCC MYA-4617 / FGSC 8958) GN=ATG7 PE=3 SV…	>tr|L7HTU6|L7HTU6_MAGOY Autophagy-related protein 7 OS=Magnaporthe oryzae (strain Y34) GN=OOU_Y34scaffold00768g33 PE=4 SV=1	>tr|L7HTU6|L7HTU6_MAGOY Autophagy-related protein 7 OS=Magnaporthe oryzae (strain Y34) GN=OOU_Y34scaffold00768g33 PE=4 SV=1	>tr|L7HTU6|L7HTU6_MAGOY Autophagy-related protein 7 OS=Magnaporthe oryzae (strain Y34) GN=OOU_Y34scaffold00768g33 PE=4 SV=1;>tr|L7J4X2|L7J4X2_MAGOP Autophagy-related protein 7 OS=Magnaporthe oryzae (strain P131) GN=OOW_P131scaffold01066g20 PE=4 SV=1;>sp|Q5	RADGSIRNFNTIEDFKKADKGAILRQAGAQI	81.865	_NFNTIEDFK(ac)K_	NFNTIEDFK(1)K	2	649.325	0.19741	6860400	2370700
>tr|G4MZ22|G4MZ22_MAGO7 Uncharacterized protein OS=Magnaporthe oryzae (strain 70-15 / ATCC MYA-4617 / FGSC 8958) GN=MGG_01364 PE=4 SV=1;>tr|L7I619|L7I619_MAGOY Uncharacterized protein OS=Magnaporthe oryzae (strain Y34) GN=OOU_Y34scaffold00530g2 PE=4 SV=1;>tr|L7JN54|L7JN54_MAGOP Uncharacterized protein OS=Magnaporthe oryzae (strain P131) GN=OOW_P131scaffold00131g13 PE=4 SV=1	>tr|G4MZ22|G4MZ22_MAGO7 Uncharacterized protein OS=Magnaporthe oryzae (strain 70-15 / ATCC MYA-4617 / FGSC 8958) GN=MGG_01364 PE=4 SV=1	>tr|G4MZ22|G4MZ22_MAGO7 Uncharacterized protein OS=Magnaporthe oryzae (strain 70-15 / ATCC MYA-4617 / FGSC 8958) GN=MGG_01364 PE=4 SV=1	>tr|G4MZ22|G4MZ22_MAGO7 Uncharacterized protein OS=Magnaporthe oryzae (strain 70-15 / ATCC MYA-4617 / FGSC 8958) GN=MGG_01364 PE=4 SV=1;>tr|L7I619|L7I619_MAGOY Uncharacterized protein OS=Magnaporthe oryzae (strain Y34) GN=OOU_Y34scaffold00530g2 PE=4 SV=1;>	VILQRTKHHQLEIELKNIDRFLTQARYDPSV	70.281	_TKHHQLEIELK(ac)NIDR_	TKHHQLEIELK(1)NIDR	4	479.764	-3.5564	6831700	0
>tr|G4N0Z8|G4N0Z8_MAGO7 Clathrin heavy chain OS=Magnaporthe oryzae (strain 70-15 / ATCC MYA-4617 / FGSC 8958) GN=MGG_07768 PE=3 SV=1;>tr|L7IP50|L7IP50_MAGOY Clathrin heavy chain OS=Magnaporthe oryzae (strain Y34) GN=OOU_Y34scaffold00090g2 PE=3 SV=1;>tr|L7IX77|L7IX77_MAGOP Clathrin heavy chain OS=Magnaporthe oryzae (strain P131) GN=OOW_P131scaffold01278g2 PE=3 SV=1	>tr|G4N0Z8|G4N0Z8_MAGO7 Clathrin heavy chain OS=Magnaporthe oryzae (strain 70-15 / ATCC MYA-4617 / FGSC 8958) GN=MGG_07768 PE=3 SV=1	>tr|G4N0Z8|G4N0Z8_MAGO7 Clathrin heavy chain OS=Magnaporthe oryzae (strain 70-15 / ATCC MYA-4617 / FGSC 8958) GN=MGG_07768 PE=3 SV=1	>tr|G4N0Z8|G4N0Z8_MAGO7 Clathrin heavy chain OS=Magnaporthe oryzae (strain 70-15 / ATCC MYA-4617 / FGSC 8958) GN=MGG_07768 PE=3 SV=1;>tr|L7IP50|L7IP50_MAGOY Clathrin heavy chain OS=Magnaporthe oryzae (strain Y34) GN=OOU_Y34scaffold00090g2 PE=3 SV=1;>tr|L7I	HIVEVDKPEANPAFAKKNVDVYFPAEAVNDF	47.548	_LHIVEVDKPEANPAFAK(ac)K_	LHIVEVDK(0.005)PEANPAFAK(0.995)K	3	683.377	-0.84094	6819000	0
>tr|G4NCJ2|G4NCJ2_MAGO7 40S ribosomal protein S23 OS=Magnaporthe oryzae (strain 70-15 / ATCC MYA-4617 / FGSC 8958) GN=MGG_01066 PE=3 SV=1;>tr|L7IAD8|L7IAD8_MAGOY 40S ribosomal protein S23 OS=Magnaporthe oryzae (strain Y34) GN=OOU_Y34scaffold00496g48 PE=3 SV=1;>tr|L7IXA3|L7IXA3_MAGOP 40S ribosomal protein S23 OS=Magnaporthe oryzae (strain P131) GN=OOW_P131scaffold01325g37 PE=3 SV=1	>tr|G4NCJ2|G4NCJ2_MAGO7 40S ribosomal protein S23 OS=Magnaporthe oryzae (strain 70-15 / ATCC MYA-4617 / FGSC 8958) GN=MGG_01066 PE=3 SV=1	>tr|G4NCJ2|G4NCJ2_MAGO7 40S ribosomal protein S23 OS=Magnaporthe oryzae (strain 70-15 / ATCC MYA-4617 / FGSC 8958) GN=MGG_01066 PE=3 SV=1	>tr|G4NCJ2|G4NCJ2_MAGO7 40S ribosomal protein S23 OS=Magnaporthe oryzae (strain 70-15 / ATCC MYA-4617 / FGSC 8958) GN=MGG_01066 PE=3 SV=1;>tr|L7IAD8|L7IAD8_MAGOY 40S ribosomal protein S23 OS=Magnaporthe oryzae (strain Y34) GN=OOU_Y34scaffold00496g48 PE=3 S	LRNNRREQRWADLAYKKRALGTAFKSSPFGG	83.948	_WADLAYK(ac)KR_	WADLAYK(0.5)K(0.5)R	2	596.827	-1.0213	6797100	0
>tr|G4NCJ2|G4NCJ2_MAGO7 40S ribosomal protein S23 OS=Magnaporthe oryzae (strain 70-15 / ATCC MYA-4617 / FGSC 8958) GN=MGG_01066 PE=3 SV=1;>tr|L7IAD8|L7IAD8_MAGOY 40S ribosomal protein S23 OS=Magnaporthe oryzae (strain Y34) GN=OOU_Y34scaffold00496g48 PE=3 SV=1;>tr|L7IXA3|L7IXA3_MAGOP 40S ribosomal protein S23 OS=Magnaporthe oryzae (strain P131) GN=OOW_P131scaffold01325g37 PE=3 SV=1	>tr|G4NCJ2|G4NCJ2_MAGO7 40S ribosomal protein S23 OS=Magnaporthe oryzae (strain 70-15 / ATCC MYA-4617 / FGSC 8958) GN=MGG_01066 PE=3 SV=1	>tr|G4NCJ2|G4NCJ2_MAGO7 40S ribosomal protein S23 OS=Magnaporthe oryzae (strain 70-15 / ATCC MYA-4617 / FGSC 8958) GN=MGG_01066 PE=3 SV=1	>tr|G4NCJ2|G4NCJ2_MAGO7 40S ribosomal protein S23 OS=Magnaporthe oryzae (strain 70-15 / ATCC MYA-4617 / FGSC 8958) GN=MGG_01066 PE=3 SV=1;>tr|L7IAD8|L7IAD8_MAGOY 40S ribosomal protein S23 OS=Magnaporthe oryzae (strain Y34) GN=OOU_Y34scaffold00496g48 PE=3 S	RNNRREQRWADLAYKKRALGTAFKSSPFGGS	83.948	_WADLAYK(ac)KR_	WADLAYK(0.5)K(0.5)R	2	596.827	-1.0213	6797100	0
>tr|G5EHP6|G5EHP6_MAGO7 26S proteasome regulatory subunit RPN5 OS=Magnaporthe oryzae (strain 70-15 / ATCC MYA-4617 / FGSC 8958) GN=MGCH7_ch7g327 PE=4 SV=1;>tr|L7HZM6|L7HZM6_MAGOY 26S proteasome regulatory subunit RPN5 OS=Magnaporthe oryzae (strain Y34) GN=OOU_Y34scaffold00666g211 PE=4 SV=1;>tr|L7J656|L7J656_MAGOP 26S proteasome regulatory subunit RPN5 OS=Magnaporthe oryzae (strain P131) GN=OOW_P1…	>tr|G5EHP6|G5EHP6_MAGO7 26S proteasome regulatory subunit RPN5 OS=Magnaporthe oryzae (strain 70-15 / ATCC MYA-4617 / FGSC 8958) GN=MGCH7_ch7g327 PE=4 SV=1	>tr|G5EHP6|G5EHP6_MAGO7 26S proteasome regulatory subunit RPN5 OS=Magnaporthe oryzae (strain 70-15 / ATCC MYA-4617 / FGSC 8958) GN=MGCH7_ch7g327 PE=4 SV=1	>tr|G5EHP6|G5EHP6_MAGO7 26S proteasome regulatory subunit RPN5 OS=Magnaporthe oryzae (strain 70-15 / ATCC MYA-4617 / FGSC 8958) GN=MGCH7_ch7g327 PE=4 SV=1;>tr|L7HZM6|L7HZM6_MAGOY 26S proteasome regulatory subunit RPN5 OS=Magnaporthe oryzae (strain Y34) GN=	KSDIQGAIEKLSVLEKQARQASDLATTSRVL	70.1	_LSVLEK(ac)QAR_	LSVLEK(1)QAR	2	543.319	-0.36831	6773500	0
>tr|G4MTW6|G4MTW6_MAGO7 14-3-3 family protein OS=Magnaporthe oryzae (strain 70-15 / ATCC MYA-4617 / FGSC 8958) GN=MGG_01588 PE=3 SV=1;>tr|L7HQG4|L7HQG4_MAGOY DNA damage checkpoint protein rad24 OS=Magnaporthe oryzae (strain Y34) GN=OOU_Y34scaffold01008g11 PE=3 SV=1;>tr|L7JQN3|L7JQN3_MAGOP DNA damage checkpoint protein rad24 OS=Magnaporthe oryzae (strain P131) GN=OOW_P131scaffold00005g7 PE=3 SV=1	>tr|G4MTW6|G4MTW6_MAGO7 14-3-3 family protein OS=Magnaporthe oryzae (strain 70-15 / ATCC MYA-4617 / FGSC 8958) GN=MGG_01588 PE=3 SV=1	>tr|G4MTW6|G4MTW6_MAGO7 14-3-3 family protein OS=Magnaporthe oryzae (strain 70-15 / ATCC MYA-4617 / FGSC 8958) GN=MGG_01588 PE=3 SV=1	>tr|G4MTW6|G4MTW6_MAGO7 14-3-3 family protein OS=Magnaporthe oryzae (strain 70-15 / ATCC MYA-4617 / FGSC 8958) GN=MGG_01588 PE=3 SV=1;>tr|L7HQG4|L7HQG4_MAGOY DNA damage checkpoint protein rad24 OS=Magnaporthe oryzae (strain Y34) GN=OOU_Y34scaffold01008g11	LAEFAIGDKRKDSADKSLEAYKAATEVAQTE	54.7	_DSADK(ac)SLEAYK_	DSADK(1)SLEAYK	2	634.804	0.19733	6644700	0
>tr|G4NCV8|G4NCV8_MAGO7 Uncharacterized protein OS=Magnaporthe oryzae (strain 70-15 / ATCC MYA-4617 / FGSC 8958) GN=MGG_01009 PE=4 SV=1;>tr|L7IAB5|L7IAB5_MAGOY Uncharacterized protein OS=Magnaporthe oryzae (strain Y34) GN=OOU_Y34scaffold00462g59 PE=4 SV=1;>tr|L7J1F8|L7J1F8_MAGOP Uncharacterized protein OS=Magnaporthe oryzae (strain P131) GN=OOW_P131scaffold01132g17 PE=4 SV=1	>tr|G4NCV8|G4NCV8_MAGO7 Uncharacterized protein OS=Magnaporthe oryzae (strain 70-15 / ATCC MYA-4617 / FGSC 8958) GN=MGG_01009 PE=4 SV=1	>tr|G4NCV8|G4NCV8_MAGO7 Uncharacterized protein OS=Magnaporthe oryzae (strain 70-15 / ATCC MYA-4617 / FGSC 8958) GN=MGG_01009 PE=4 SV=1	>tr|G4NCV8|G4NCV8_MAGO7 Uncharacterized protein OS=Magnaporthe oryzae (strain 70-15 / ATCC MYA-4617 / FGSC 8958) GN=MGG_01009 PE=4 SV=1;>tr|L7IAB5|L7IAB5_MAGOY Uncharacterized protein OS=Magnaporthe oryzae (strain Y34) GN=OOU_Y34scaffold00462g59 PE=4 SV=1;	ACLTGEKAKFNACEDKDWGCKCASYEAIVTC	82.543	_FNACEDK(ac)DWGCK_	FNACEDK(1)DWGCK	2	786.316	0.024723	6628900	11630000
>tr|G4MSB2|G4MSB2_MAGO7 Elongation factor 1-beta OS=Magnaporthe oryzae (strain 70-15 / ATCC MYA-4617 / FGSC 8958) GN=MGG_04436 PE=3 SV=1;>tr|L7HV88|L7HV88_MAGOY Elongation factor 1-beta OS=Magnaporthe oryzae (strain Y34) GN=OOU_Y34scaffold00744g38 PE=3 SV=1;>tr|L7ITU5|L7ITU5_MAGOP Elongation factor 1-beta OS=Magnaporthe oryzae (strain P131) GN=OOW_P131scaffold01358g5 PE=3 SV=1	>tr|G4MSB2|G4MSB2_MAGO7 Elongation factor 1-beta OS=Magnaporthe oryzae (strain 70-15 / ATCC MYA-4617 / FGSC 8958) GN=MGG_04436 PE=3 SV=1	>tr|G4MSB2|G4MSB2_MAGO7 Elongation factor 1-beta OS=Magnaporthe oryzae (strain 70-15 / ATCC MYA-4617 / FGSC 8958) GN=MGG_04436 PE=3 SV=1	>tr|G4MSB2|G4MSB2_MAGO7 Elongation factor 1-beta OS=Magnaporthe oryzae (strain 70-15 / ATCC MYA-4617 / FGSC 8958) GN=MGG_04436 PE=3 SV=1;>tr|L7HV88|L7HV88_MAGOY Elongation factor 1-beta OS=Magnaporthe oryzae (strain Y34) GN=OOU_Y34scaffold00744g38 PE=3 SV=	SAPDATKYANAARWYKHIASFEDEFSNLPGD	40.381	_WYK(ac)HIASFEDEFSNLPGDSTK_	WYK(1)HIASFEDEFSNLPGDSTK	3	838.392	-0.12892	6626700	0
>tr|G4MRA6|G4MRA6_MAGO7 Glucan 1,3-beta-glucosidase OS=Magnaporthe oryzae (strain 70-15 / ATCC MYA-4617 / FGSC 8958) GN=MGG_04689 PE=3 SV=1;>tr|L7I8C3|L7I8C3_MAGOY Glucan 1,3-beta-glucosidase OS=Magnaporthe oryzae (strain Y34) GN=OOU_Y34scaffold00500g52 PE=3 SV=1;>tr|L7IYI2|L7IYI2_MAGOP Glucan 1,3-beta-glucosidase OS=Magnaporthe oryzae (strain P131) GN=OOW_P131scaffold01211g29 PE=3 SV=1	>tr|G4MRA6|G4MRA6_MAGO7 Glucan 1,3-beta-glucosidase OS=Magnaporthe oryzae (strain 70-15 / ATCC MYA-4617 / FGSC 8958) GN=MGG_04689 PE=3 SV=1	>tr|G4MRA6|G4MRA6_MAGO7 Glucan 1,3-beta-glucosidase OS=Magnaporthe oryzae (strain 70-15 / ATCC MYA-4617 / FGSC 8958) GN=MGG_04689 PE=3 SV=1	>tr|G4MRA6|G4MRA6_MAGO7 Glucan 1,3-beta-glucosidase OS=Magnaporthe oryzae (strain 70-15 / ATCC MYA-4617 / FGSC 8958) GN=MGG_04689 PE=3 SV=1;>tr|L7I8C3|L7I8C3_MAGOY Glucan 1,3-beta-glucosidase OS=Magnaporthe oryzae (strain Y34) GN=OOU_Y34scaffold00500g52 PE	VDEYPYYENGKGNNIKNSGNLFDKAFNATIQ	67.275	_GNNIK(ac)NSGNLFDK_	GNNIK(1)NSGNLFDK	2	731.868	0.091434	6620000	9475200
>tr|L7IBB6|L7IBB6_MAGOY Chorismate mutase OS=Magnaporthe oryzae (strain Y34) GN=OOU_Y34scaffold00433g9 PE=4 SV=1;>tr|L7J952|L7J952_MAGOP Chorismate mutase OS=Magnaporthe oryzae (strain P131) GN=OOW_P131scaffold00570g8 PE=4 SV=1;>tr|G4MUW8|G4MUW8_MAGO7 Chorismate mutase OS=Magnaporthe oryzae (strain 70-15 / ATCC MYA-4617 / FGSC 8958) GN=MGG_01710 PE=4 SV=1	>tr|L7IBB6|L7IBB6_MAGOY Chorismate mutase OS=Magnaporthe oryzae (strain Y34) GN=OOU_Y34scaffold00433g9 PE=4 SV=1	>tr|L7IBB6|L7IBB6_MAGOY Chorismate mutase OS=Magnaporthe oryzae (strain Y34) GN=OOU_Y34scaffold00433g9 PE=4 SV=1	>tr|L7IBB6|L7IBB6_MAGOY Chorismate mutase OS=Magnaporthe oryzae (strain Y34) GN=OOU_Y34scaffold00433g9 PE=4 SV=1;>tr|L7J952|L7J952_MAGOP Chorismate mutase OS=Magnaporthe oryzae (strain P131) GN=OOW_P131scaffold00570g8 PE=4 SV=1;>tr|G4MUW8|G4MUW8_MAGO7 Chor	ALSRRIHFGKFVAESKFRSEEKKYTEMIKAG	127.56	_FVAESK(ac)FR_	FVAESK(1)FR	2	513.274	1.076	6617500	0
>tr|G4N0Y1|G4N0Y1_MAGO7 Uncharacterized protein OS=Magnaporthe oryzae (strain 70-15 / ATCC MYA-4617 / FGSC 8958) GN=MGG_09571 PE=4 SV=1;>tr|L7I4W2|L7I4W2_MAGOY Uncharacterized protein OS=Magnaporthe oryzae (strain Y34) GN=OOU_Y34scaffold00548g79 PE=4 SV=1;>tr|L7JNC6|L7JNC6_MAGOP Uncharacterized protein OS=Magnaporthe oryzae (strain P131) GN=OOW_P131scaffold00142g7 PE=4 SV=1	>tr|G4N0Y1|G4N0Y1_MAGO7 Uncharacterized protein OS=Magnaporthe oryzae (strain 70-15 / ATCC MYA-4617 / FGSC 8958) GN=MGG_09571 PE=4 SV=1	>tr|G4N0Y1|G4N0Y1_MAGO7 Uncharacterized protein OS=Magnaporthe oryzae (strain 70-15 / ATCC MYA-4617 / FGSC 8958) GN=MGG_09571 PE=4 SV=1	>tr|G4N0Y1|G4N0Y1_MAGO7 Uncharacterized protein OS=Magnaporthe oryzae (strain 70-15 / ATCC MYA-4617 / FGSC 8958) GN=MGG_09571 PE=4 SV=1;>tr|L7I4W2|L7I4W2_MAGOY Uncharacterized protein OS=Magnaporthe oryzae (strain Y34) GN=OOU_Y34scaffold00548g79 PE=4 SV=1;	DLLAKLKAAEASVAEKQASLEKTQAELTSTK	52.254	_AAEASVAEK(ac)QASLEK_	AAEASVAEK(1)QASLEK	2	787.407	-0.34538	6515700	0
>tr|L7I4K8|L7I4K8_MAGOY Long-chain-fatty-acid-CoA ligase 1 OS=Magnaporthe oryzae (strain Y34) GN=OOU_Y34scaffold00592g25 PE=4 SV=1;>tr|L7ISL1|L7ISL1_MAGOP Long-chain-fatty-acid-CoA ligase 1 OS=Magnaporthe oryzae (strain P131) GN=OOW_P131scaffold01457g7 PE=4 SV=1;>tr|G4MTG7|G4MTG7_MAGO7 Long-chain-fatty-acid-CoA ligase 1 OS=Magnaporthe oryzae (strain 70-15 / ATCC MYA-4617 / FGSC 8958) GN=MGG_01551…	>tr|L7I4K8|L7I4K8_MAGOY Long-chain-fatty-acid-CoA ligase 1 OS=Magnaporthe oryzae (strain Y34) GN=OOU_Y34scaffold00592g25 PE=4 SV=1	>tr|L7I4K8|L7I4K8_MAGOY Long-chain-fatty-acid-CoA ligase 1 OS=Magnaporthe oryzae (strain Y34) GN=OOU_Y34scaffold00592g25 PE=4 SV=1	>tr|L7I4K8|L7I4K8_MAGOY Long-chain-fatty-acid-CoA ligase 1 OS=Magnaporthe oryzae (strain Y34) GN=OOU_Y34scaffold00592g25 PE=4 SV=1;>tr|L7ISL1|L7ISL1_MAGOP Long-chain-fatty-acid-CoA ligase 1 OS=Magnaporthe oryzae (strain P131) GN=OOW_P131scaffold01457g7 PE=	GVPAVWENVKKGIIGKVNAGSPVVRNLFWGA	66.533	_GIIGK(ac)VNAGSPVVR_	GIIGK(1)VNAGSPVVR	2	704.917	-0.88748	6486700	4566000
>tr|G4MMD8|G4MMD8_MAGO7 Isocitrate dehydrogenase [NAD] subunit, mitochondrial OS=Magnaporthe oryzae (strain 70-15 / ATCC MYA-4617 / FGSC 8958) GN=MGG_01995 PE=3 SV=1;>tr|L7I3Y0|L7I3Y0_MAGOY Isocitrate dehydrogenase [NAD] subunit, mitochondrial OS=Magnaporthe oryzae (strain Y34) GN=OOU_Y34scaffold00565g9 PE=3 SV=1;>tr|L7J0L1|L7J0L1_MAGOP Isocitrate dehydrogenase [NAD] subunit, mitochondrial OS=Mag…	>tr|G4MMD8|G4MMD8_MAGO7 Isocitrate dehydrogenase [NAD] subunit, mitochondrial OS=Magnaporthe oryzae (strain 70-15 / ATCC MYA-4617 / FGSC 8958) GN=MGG_01995 PE=3 SV=1	>tr|G4MMD8|G4MMD8_MAGO7 Isocitrate dehydrogenase [NAD] subunit, mitochondrial OS=Magnaporthe oryzae (strain 70-15 / ATCC MYA-4617 / FGSC 8958) GN=MGG_01995 PE=3 SV=1	>tr|G4MMD8|G4MMD8_MAGO7 Isocitrate dehydrogenase [NAD] subunit, mitochondrial OS=Magnaporthe oryzae (strain 70-15 / ATCC MYA-4617 / FGSC 8958) GN=MGG_01995 PE=3 SV=1;>tr|L7I3Y0|L7I3Y0_MAGOY Isocitrate dehydrogenase [NAD] subunit, mitochondrial OS=Magnaport	NNRKKVTCIHKANIMKLADGLFRSTFHQTAK	65.563	_ANIMK(ac)LADGLFR_	ANIMK(1)LADGLFR	2	695.879	-0.40823	6478700	2750400
>tr|G4NHU5|G4NHU5_MAGO7 Elongation factor 3 OS=Magnaporthe oryzae (strain 70-15 / ATCC MYA-4617 / FGSC 8958) GN=MGG_14971 PE=4 SV=1;>tr|L7IQ99|L7IQ99_MAGOY Elongation factor 3 OS=Magnaporthe oryzae (strain Y34) GN=OOU_Y34scaffold00057g6 PE=4 SV=1;>tr|L7JF42|L7JF42_MAGOP Elongation factor 3 OS=Magnaporthe oryzae (strain P131) GN=OOW_P131scaffold00348g6 PE=4 SV=1	>tr|G4NHU5|G4NHU5_MAGO7 Elongation factor 3 OS=Magnaporthe oryzae (strain 70-15 / ATCC MYA-4617 / FGSC 8958) GN=MGG_14971 PE=4 SV=1	>tr|G4NHU5|G4NHU5_MAGO7 Elongation factor 3 OS=Magnaporthe oryzae (strain 70-15 / ATCC MYA-4617 / FGSC 8958) GN=MGG_14971 PE=4 SV=1	>tr|G4NHU5|G4NHU5_MAGO7 Elongation factor 3 OS=Magnaporthe oryzae (strain 70-15 / ATCC MYA-4617 / FGSC 8958) GN=MGG_14971 PE=4 SV=1;>tr|L7IQ99|L7IQ99_MAGOY Elongation factor 3 OS=Magnaporthe oryzae (strain Y34) GN=OOU_Y34scaffold00057g6 PE=4 SV=1;>tr|L7JF4	KATLPHLIESLQNAQKWPEKIAVLDFIETLV	32.627	_ATLPHLIESLQNAQK(ac)WPEK_	ATLPHLIESLQNAQK(1)WPEK	3	749.071	0.29524	6465900	0
>tr|G4NAH9|G4NAH9_MAGO7 Aldo-keto reductase yakc OS=Magnaporthe oryzae (strain 70-15 / ATCC MYA-4617 / FGSC 8958) GN=MGG_09715 PE=4 SV=1;>tr|L7HQ37|L7HQ37_MAGOY Aldo-keto reductase yakc OS=Magnaporthe oryzae (strain Y34) GN=OOU_Y34scaffold01003g12 PE=4 SV=1;>tr|L7IYR1|L7IYR1_MAGOP Aldo-keto reductase yakc OS=Magnaporthe oryzae (strain P131) GN=OOW_P131scaffold01291g29 PE=4 SV=1	>tr|G4NAH9|G4NAH9_MAGO7 Aldo-keto reductase yakc OS=Magnaporthe oryzae (strain 70-15 / ATCC MYA-4617 / FGSC 8958) GN=MGG_09715 PE=4 SV=1	>tr|G4NAH9|G4NAH9_MAGO7 Aldo-keto reductase yakc OS=Magnaporthe oryzae (strain 70-15 / ATCC MYA-4617 / FGSC 8958) GN=MGG_09715 PE=4 SV=1	>tr|G4NAH9|G4NAH9_MAGO7 Aldo-keto reductase yakc OS=Magnaporthe oryzae (strain 70-15 / ATCC MYA-4617 / FGSC 8958) GN=MGG_09715 PE=4 SV=1;>tr|L7HQ37|L7HQ37_MAGOY Aldo-keto reductase yakc OS=Magnaporthe oryzae (strain Y34) GN=OOU_Y34scaffold01003g12 PE=4 SV=	AQGNEIIPIPGTKRIKFLEENTAAAHVKLTA	67.964	_IK(ac)FLEENTAAAHVK_	IK(1)FLEENTAAAHVK	3	538.295	-0.41761	6459300	0
>tr|G4MQA2|G4MQA2_MAGO7 Beta-glucosidase 1 OS=Magnaporthe oryzae (strain 70-15 / ATCC MYA-4617 / FGSC 8958) GN=MGG_09272 PE=4 SV=1;>tr|L7IBH1|L7IBH1_MAGOY Beta-glucosidase 1 OS=Magnaporthe oryzae (strain Y34) GN=OOU_Y34scaffold00414g5 PE=4 SV=1;>tr|L7J2B9|L7J2B9_MAGOP Beta-glucosidase 1 OS=Magnaporthe oryzae (strain P131) GN=OOW_P131scaffold01083g9 PE=4 SV=1	>tr|G4MQA2|G4MQA2_MAGO7 Beta-glucosidase 1 OS=Magnaporthe oryzae (strain 70-15 / ATCC MYA-4617 / FGSC 8958) GN=MGG_09272 PE=4 SV=1	>tr|G4MQA2|G4MQA2_MAGO7 Beta-glucosidase 1 OS=Magnaporthe oryzae (strain 70-15 / ATCC MYA-4617 / FGSC 8958) GN=MGG_09272 PE=4 SV=1	>tr|G4MQA2|G4MQA2_MAGO7 Beta-glucosidase 1 OS=Magnaporthe oryzae (strain 70-15 / ATCC MYA-4617 / FGSC 8958) GN=MGG_09272 PE=4 SV=1;>tr|L7IBH1|L7IBH1_MAGOY Beta-glucosidase 1 OS=Magnaporthe oryzae (strain Y34) GN=OOU_Y34scaffold00414g5 PE=4 SV=1;>tr|L7J2B9|	VLLKNTNNALPLNKPKFLAVIGDDAGSNPRG	54.605	_NTNNALPLNKPK(ac)FLAVIGDDAGSNPR_	NTNNALPLNK(0.207)PK(0.793)FLAVIGDDAGSNPR	3	926.823	0.69657	6455500	0
>tr|G4N745|G4N745_MAGO7 Acetyl-CoA acetyltransferase OS=Magnaporthe oryzae (strain 70-15 / ATCC MYA-4617 / FGSC 8958) GN=MGG_13499 PE=3 SV=1;>tr|L7I081|L7I081_MAGOY Acetyl-CoA acetyltransferase OS=Magnaporthe oryzae (strain Y34) GN=OOU_Y34scaffold00654g21 PE=3 SV=1;>tr|L7IXP2|L7IXP2_MAGOP Acetyl-CoA acetyltransferase OS=Magnaporthe oryzae (strain P131) GN=OOW_P131scaffold01320g21 PE=3 SV=1	>tr|G4N745|G4N745_MAGO7 Acetyl-CoA acetyltransferase OS=Magnaporthe oryzae (strain 70-15 / ATCC MYA-4617 / FGSC 8958) GN=MGG_13499 PE=3 SV=1	>tr|G4N745|G4N745_MAGO7 Acetyl-CoA acetyltransferase OS=Magnaporthe oryzae (strain 70-15 / ATCC MYA-4617 / FGSC 8958) GN=MGG_13499 PE=3 SV=1	>tr|G4N745|G4N745_MAGO7 Acetyl-CoA acetyltransferase OS=Magnaporthe oryzae (strain 70-15 / ATCC MYA-4617 / FGSC 8958) GN=MGG_13499 PE=3 SV=1;>tr|L7I081|L7I081_MAGOY Acetyl-CoA acetyltransferase OS=Magnaporthe oryzae (strain Y34) GN=OOU_Y34scaffold00654g21	GCSGARIVTTLTTVLKEKKGKIGCAGICNGG	68.809	_IVTTLTTVLK(ac)EK_	IVTTLTTVLK(1)EK	2	694.424	-0.27589	6354900	0
>tr|G4MRY4|G4MRY4_MAGO7 Transketolase OS=Magnaporthe oryzae (strain 70-15 / ATCC MYA-4617 / FGSC 8958) GN=MGG_02471 PE=3 SV=1;>tr|L7HW12|L7HW12_MAGOY Transketolase OS=Magnaporthe oryzae (strain Y34) GN=OOU_Y34scaffold00725g26 PE=3 SV=1;>tr|L7JDL7|L7JDL7_MAGOP Transketolase OS=Magnaporthe oryzae (strain P131) GN=OOW_P131scaffold00400g13 PE=3 SV=1	>tr|G4MRY4|G4MRY4_MAGO7 Transketolase OS=Magnaporthe oryzae (strain 70-15 / ATCC MYA-4617 / FGSC 8958) GN=MGG_02471 PE=3 SV=1	>tr|G4MRY4|G4MRY4_MAGO7 Transketolase OS=Magnaporthe oryzae (strain 70-15 / ATCC MYA-4617 / FGSC 8958) GN=MGG_02471 PE=3 SV=1	>tr|G4MRY4|G4MRY4_MAGO7 Transketolase OS=Magnaporthe oryzae (strain 70-15 / ATCC MYA-4617 / FGSC 8958) GN=MGG_02471 PE=3 SV=1;>tr|L7HW12|L7HW12_MAGOY Transketolase OS=Magnaporthe oryzae (strain Y34) GN=OOU_Y34scaffold00725g26 PE=3 SV=1;>tr|L7JDL7|L7JDL7_MA	LNRFGASGPYKDVYKKFEFTPEGIAKRAAAT	53.252	_K(ac)FEFTPEGIAK_	K(1)FEFTPEGIAK	2	654.845	-0.71872	6331400	0
>tr|L7I1U9|L7I1U9_MAGOY DUF636 domain-containing protein OS=Magnaporthe oryzae (strain Y34) GN=OOU_Y34scaffold00610g26 PE=4 SV=1;>tr|L7JGF4|L7JGF4_MAGOP DUF636 domain-containing protein OS=Magnaporthe oryzae (strain P131) GN=OOW_P131scaffold00323g2 PE=4 SV=1;>tr|G4MZA0|G4MZA0_MAGO7 Uncharacterized protein OS=Magnaporthe oryzae (strain 70-15 / ATCC MYA-4617 / FGSC 8958) GN=MGG_08201 PE=4 SV=1	>tr|L7I1U9|L7I1U9_MAGOY DUF636 domain-containing protein OS=Magnaporthe oryzae (strain Y34) GN=OOU_Y34scaffold00610g26 PE=4 SV=1	>tr|L7I1U9|L7I1U9_MAGOY DUF636 domain-containing protein OS=Magnaporthe oryzae (strain Y34) GN=OOU_Y34scaffold00610g26 PE=4 SV=1	>tr|L7I1U9|L7I1U9_MAGOY DUF636 domain-containing protein OS=Magnaporthe oryzae (strain Y34) GN=OOU_Y34scaffold00610g26 PE=4 SV=1;>tr|L7JGF4|L7JGF4_MAGOP DUF636 domain-containing protein OS=Magnaporthe oryzae (strain P131) GN=OOW_P131scaffold00323g2 PE=4 SV	QSGSTYSLVVVVPKDKLTINGPTKSWAGKGS	76.332	_DK(ac)LTINGPTK_	DK(1)LTINGPTK	2	564.817	-0.43581	6216900	0
>tr|L7HNP9|L7HNP9_MAGOY 6-phosphogluconate dehydrogenase, decarboxylating OS=Magnaporthe oryzae (strain Y34) GN=OOU_Y34scaffold01085g13 PE=3 SV=1;>tr|L7J3F9|L7J3F9_MAGOP 6-phosphogluconate dehydrogenase, decarboxylating OS=Magnaporthe oryzae (strain P131) GN=OOW_P131scaffold01123g13 PE=3 SV=1;>tr|G4NDY5|G4NDY5_MAGO7 6-phosphogluconate dehydrogenase, decarboxylating OS=Magnaporthe oryzae (strain 7…	>tr|L7HNP9|L7HNP9_MAGOY 6-phosphogluconate dehydrogenase, decarboxylating OS=Magnaporthe oryzae (strain Y34) GN=OOU_Y34scaffold01085g13 PE=3 SV=1	>tr|L7HNP9|L7HNP9_MAGOY 6-phosphogluconate dehydrogenase, decarboxylating OS=Magnaporthe oryzae (strain Y34) GN=OOU_Y34scaffold01085g13 PE=3 SV=1	>tr|L7HNP9|L7HNP9_MAGOY 6-phosphogluconate dehydrogenase, decarboxylating OS=Magnaporthe oryzae (strain Y34) GN=OOU_Y34scaffold01085g13 PE=3 SV=1;>tr|L7J3F9|L7J3F9_MAGOP 6-phosphogluconate dehydrogenase, decarboxylating OS=Magnaporthe oryzae (strain P131)	ALMWRGGCIIRSVFLKDITSAYRKNPDLENL	59.898	_SVFLK(ac)DITSAYR_	SVFLK(1)DITSAYR	2	721.388	0.10703	6200200	3201700
>tr|G4MM52|G4MM52_MAGO7 Succinyl-CoA ligase subunit alpha OS=Magnaporthe oryzae (strain 70-15 / ATCC MYA-4617 / FGSC 8958) GN=MGG_05480 PE=3 SV=1;>tr|L7IAY5|L7IAY5_MAGOY Succinyl-CoA ligase subunit alpha-2 OS=Magnaporthe oryzae (strain Y34) GN=OOU_Y34scaffold00445g6 PE=3 SV=1;>tr|L7JHP6|L7JHP6_MAGOP Succinyl-CoA ligase subunit alpha-2 OS=Magnaporthe oryzae (strain P131) GN=OOW_P131scaffold00295g6…	>tr|G4MM52|G4MM52_MAGO7 Succinyl-CoA ligase subunit alpha OS=Magnaporthe oryzae (strain 70-15 / ATCC MYA-4617 / FGSC 8958) GN=MGG_05480 PE=3 SV=1	>tr|G4MM52|G4MM52_MAGO7 Succinyl-CoA ligase subunit alpha OS=Magnaporthe oryzae (strain 70-15 / ATCC MYA-4617 / FGSC 8958) GN=MGG_05480 PE=3 SV=1	>tr|G4MM52|G4MM52_MAGO7 Succinyl-CoA ligase subunit alpha OS=Magnaporthe oryzae (strain 70-15 / ATCC MYA-4617 / FGSC 8958) GN=MGG_05480 PE=3 SV=1;>tr|L7IAY5|L7IAY5_MAGOY Succinyl-CoA ligase subunit alpha-2 OS=Magnaporthe oryzae (strain Y34) GN=OOU_Y34scaff	APGQCKIGIMPGFIHKRGRIGIVSRSGTLTY	72.006	_IGIMPGFIHK(ac)R_	IGIMPGFIHK(1)R	3	437.585	0.0096412	6137400	0
>tr|L7I5Z1|L7I5Z1_MAGOY 40S ribosomal protein S25 OS=Magnaporthe oryzae (strain Y34) GN=OOU_Y34scaffold00533g18 PE=4 SV=1;>tr|L7JHM6|L7JHM6_MAGOP 40S ribosomal protein S25 OS=Magnaporthe oryzae (strain P131) GN=OOW_P131scaffold00343g47 PE=4 SV=1;>tr|G4MKR2|G4MKR2_MAGO7 40S ribosomal protein S25 OS=Magnaporthe oryzae (strain 70-15 / ATCC MYA-4617 / FGSC 8958) GN=MGG_06657 PE=4 SV=1	>tr|L7I5Z1|L7I5Z1_MAGOY 40S ribosomal protein S25 OS=Magnaporthe oryzae (strain Y34) GN=OOU_Y34scaffold00533g18 PE=4 SV=1	>tr|L7I5Z1|L7I5Z1_MAGOY 40S ribosomal protein S25 OS=Magnaporthe oryzae (strain Y34) GN=OOU_Y34scaffold00533g18 PE=4 SV=1	>tr|L7I5Z1|L7I5Z1_MAGOY 40S ribosomal protein S25 OS=Magnaporthe oryzae (strain Y34) GN=OOU_Y34scaffold00533g18 PE=4 SV=1;>tr|L7JHM6|L7JHM6_MAGOP 40S ribosomal protein S25 OS=Magnaporthe oryzae (strain P131) GN=OOW_P131scaffold00343g47 PE=4 SV=1;>tr|G4MKR2	QHAVLLDKTTSDKLYKDVQSYRLVTIATLVD	62.303	_LYK(ac)DVQSYR_	LYK(1)DVQSYR	2	607.314	-1.0923	6034600	0
>tr|G4NAJ9|G4NAJ9_MAGO7 Uncharacterized protein OS=Magnaporthe oryzae (strain 70-15 / ATCC MYA-4617 / FGSC 8958) GN=MGG_09699 PE=4 SV=1;>tr|L7IWU6|L7IWU6_MAGOP Uncharacterized protein OS=Magnaporthe oryzae (strain P131) GN=OOW_P131scaffold01291g10 PE=4 SV=1;>tr|L7HQX5|L7HQX5_MAGOY Uncharacterized protein OS=Magnaporthe oryzae (strain Y34) GN=OOU_Y34scaffold01003g31 PE=4 SV=1	>tr|G4NAJ9|G4NAJ9_MAGO7 Uncharacterized protein OS=Magnaporthe oryzae (strain 70-15 / ATCC MYA-4617 / FGSC 8958) GN=MGG_09699 PE=4 SV=1	>tr|G4NAJ9|G4NAJ9_MAGO7 Uncharacterized protein OS=Magnaporthe oryzae (strain 70-15 / ATCC MYA-4617 / FGSC 8958) GN=MGG_09699 PE=4 SV=1	>tr|G4NAJ9|G4NAJ9_MAGO7 Uncharacterized protein OS=Magnaporthe oryzae (strain 70-15 / ATCC MYA-4617 / FGSC 8958) GN=MGG_09699 PE=4 SV=1;>tr|L7IWU6|L7IWU6_MAGOP Uncharacterized protein OS=Magnaporthe oryzae (strain P131) GN=OOW_P131scaffold01291g10 PE=4 SV=	EDGDESVSKRQPLGEKSPNMSPSPTKKRKTV	56.424	_RQPLGEK(ac)SPNMSPSPTK_	RQPLGEK(1)SPNMSPSPTK	3	632.66	-0.25637	6014900	0
>tr|L7J246|L7J246_MAGOP Phosphoglucomutase OS=Magnaporthe oryzae (strain P131) GN=OOW_P131scaffold01138g17 PE=4 SV=1;>tr|L7HQP2|L7HQP2_MAGOY Phosphoglucomutase OS=Magnaporthe oryzae (strain Y34) GN=OOU_Y34scaffold01005g62 PE=3 SV=1;>tr|G4MS90|G4MS90_MAGO7 Phosphoglucomutase OS=Magnaporthe oryzae (strain 70-15 / ATCC MYA-4617 / FGSC 8958) GN=MGG_04495 PE=3 SV=1	>tr|L7J246|L7J246_MAGOP Phosphoglucomutase OS=Magnaporthe oryzae (strain P131) GN=OOW_P131scaffold01138g17 PE=4 SV=1	>tr|L7J246|L7J246_MAGOP Phosphoglucomutase OS=Magnaporthe oryzae (strain P131) GN=OOW_P131scaffold01138g17 PE=4 SV=1	>tr|L7J246|L7J246_MAGOP Phosphoglucomutase OS=Magnaporthe oryzae (strain P131) GN=OOW_P131scaffold01138g17 PE=4 SV=1;>tr|L7HQP2|L7HQP2_MAGOY Phosphoglucomutase OS=Magnaporthe oryzae (strain Y34) GN=OOU_Y34scaffold01005g62 PE=3 SV=1;>tr|G4MS90|G4MS90_MAGO7	YTAMLKDIFDFDLIKKFFASNSDFKVLFDGL	69.01	_K(ac)FFASNSDFK_	K(1)FFASNSDFK	2	616.801	0.4756	6003500	0
>tr|L7HV67|L7HV67_MAGOY Uncharacterized protein OS=Magnaporthe oryzae (strain Y34) GN=OOU_Y34scaffold00744g13 PE=4 SV=1;>tr|L7J0C7|L7J0C7_MAGOP Uncharacterized protein OS=Magnaporthe oryzae (strain P131) GN=OOW_P131scaffold01166g13 PE=4 SV=1;>tr|G4MZE5|G4MZE5_MAGO7 Uncharacterized protein OS=Magnaporthe oryzae (strain 70-15 / ATCC MYA-4617 / FGSC 8958) GN=MGG_15537 PE=4 SV=1	>tr|L7HV67|L7HV67_MAGOY Uncharacterized protein OS=Magnaporthe oryzae (strain Y34) GN=OOU_Y34scaffold00744g13 PE=4 SV=1	>tr|L7HV67|L7HV67_MAGOY Uncharacterized protein OS=Magnaporthe oryzae (strain Y34) GN=OOU_Y34scaffold00744g13 PE=4 SV=1	>tr|L7HV67|L7HV67_MAGOY Uncharacterized protein OS=Magnaporthe oryzae (strain Y34) GN=OOU_Y34scaffold00744g13 PE=4 SV=1;>tr|L7J0C7|L7J0C7_MAGOP Uncharacterized protein OS=Magnaporthe oryzae (strain P131) GN=OOW_P131scaffold01166g13 PE=4 SV=1;>tr|G4MZE5|G4M	KAPGAVADAVAEVADKVTPATPAADKSGSSK	88.222	_APGAVADAVAEVADK(ac)VTPATPAADK_	APGAVADAVAEVADK(1)VTPATPAADK	3	793.08	0.45628	5850300	5366500
>tr|G4MXJ0|G4MXJ0_MAGO7 Uncharacterized protein OS=Magnaporthe oryzae (strain 70-15 / ATCC MYA-4617 / FGSC 8958) GN=MGG_11259 PE=4 SV=1;>tr|L7I3A1|L7I3A1_MAGOY Uncharacterized protein OS=Magnaporthe oryzae (strain Y34) GN=OOU_Y34scaffold00594g15 PE=4 SV=1;>tr|L7J2Z0|L7J2Z0_MAGOP Uncharacterized protein OS=Magnaporthe oryzae (strain P131) GN=OOW_P131scaffold01065g10 PE=4 SV=1	>tr|G4MXJ0|G4MXJ0_MAGO7 Uncharacterized protein OS=Magnaporthe oryzae (strain 70-15 / ATCC MYA-4617 / FGSC 8958) GN=MGG_11259 PE=4 SV=1	>tr|G4MXJ0|G4MXJ0_MAGO7 Uncharacterized protein OS=Magnaporthe oryzae (strain 70-15 / ATCC MYA-4617 / FGSC 8958) GN=MGG_11259 PE=4 SV=1	>tr|G4MXJ0|G4MXJ0_MAGO7 Uncharacterized protein OS=Magnaporthe oryzae (strain 70-15 / ATCC MYA-4617 / FGSC 8958) GN=MGG_11259 PE=4 SV=1;>tr|L7I3A1|L7I3A1_MAGOY Uncharacterized protein OS=Magnaporthe oryzae (strain Y34) GN=OOU_Y34scaffold00594g15 PE=4 SV=1;	KKEEEKAAPVKPTPVKRNSLFGNLSFGKKKT	86.344	_AAPVKPTPVK(ac)R_	AAPVKPTPVK(1)R	2	603.372	-0.44322	5772700	5140000
>tr|G4N601|G4N601_MAGO7 Uncharacterized protein OS=Magnaporthe oryzae (strain 70-15 / ATCC MYA-4617 / FGSC 8958) GN=MGG_06631 PE=4 SV=1;>tr|L7IG95|L7IG95_MAGOY 6-phosphogluconolactonase OS=Magnaporthe oryzae (strain Y34) GN=OOU_Y34scaffold00224g24 PE=4 SV=1;>tr|L7IXQ5|L7IXQ5_MAGOP 6-phosphogluconolactonase OS=Magnaporthe oryzae (strain P131) GN=OOW_P131scaffold01296g15 PE=4 SV=1	>tr|G4N601|G4N601_MAGO7 Uncharacterized protein OS=Magnaporthe oryzae (strain 70-15 / ATCC MYA-4617 / FGSC 8958) GN=MGG_06631 PE=4 SV=1	>tr|G4N601|G4N601_MAGO7 Uncharacterized protein OS=Magnaporthe oryzae (strain 70-15 / ATCC MYA-4617 / FGSC 8958) GN=MGG_06631 PE=4 SV=1	>tr|G4N601|G4N601_MAGO7 Uncharacterized protein OS=Magnaporthe oryzae (strain 70-15 / ATCC MYA-4617 / FGSC 8958) GN=MGG_06631 PE=4 SV=1;>tr|L7IG95|L7IG95_MAGOY 6-phosphogluconolactonase OS=Magnaporthe oryzae (strain Y34) GN=OOU_Y34scaffold00224g24 PE=4 SV=	KSVYVSNRLSFDPDLKQKGRDSIAQFKATLA	66.595	_LSFDPDLK(ac)QK_	LSFDPDLK(1)QK	2	616.83	-0.027831	5711300	0
>tr|G4N770|G4N770_MAGO7 Uncharacterized protein OS=Magnaporthe oryzae (strain 70-15 / ATCC MYA-4617 / FGSC 8958) GN=MGG_06465 PE=4 SV=1;>tr|L7IF61|L7IF61_MAGOY Uncharacterized protein OS=Magnaporthe oryzae (strain Y34) GN=OOU_Y34scaffold00247g37 PE=4 SV=1;>tr|L7IT64|L7IT64_MAGOP Uncharacterized protein OS=Magnaporthe oryzae (strain P131) GN=OOW_P131scaffold01381g36 PE=4 SV=1	>tr|G4N770|G4N770_MAGO7 Uncharacterized protein OS=Magnaporthe oryzae (strain 70-15 / ATCC MYA-4617 / FGSC 8958) GN=MGG_06465 PE=4 SV=1	>tr|G4N770|G4N770_MAGO7 Uncharacterized protein OS=Magnaporthe oryzae (strain 70-15 / ATCC MYA-4617 / FGSC 8958) GN=MGG_06465 PE=4 SV=1	>tr|G4N770|G4N770_MAGO7 Uncharacterized protein OS=Magnaporthe oryzae (strain 70-15 / ATCC MYA-4617 / FGSC 8958) GN=MGG_06465 PE=4 SV=1;>tr|L7IF61|L7IF61_MAGOY Uncharacterized protein OS=Magnaporthe oryzae (strain Y34) GN=OOU_Y34scaffold00247g37 PE=4 SV=1;	KAFFALSNRQPQFADKTEKFLKVCELNNGGE	62.408	_QPQFADK(ac)TEK_	QPQFADK(1)TEK	2	617.309	0.69759	5709300	0
>tr|G4MQ03|G4MQ03_MAGO7 Enolase OS=Magnaporthe oryzae (strain 70-15 / ATCC MYA-4617 / FGSC 8958) GN=MGG_10607 PE=3 SV=1;>tr|L7HNX5|L7HNX5_MAGOY Enolase OS=Magnaporthe oryzae (strain Y34) GN=OOU_Y34scaffold01082g4 PE=3 SV=1;>tr|L7JPA8|L7JPA8_MAGOP Enolase OS=Magnaporthe oryzae (strain P131) GN=OOW_P131scaffold00089g2 PE=3 SV=1	>tr|G4MQ03|G4MQ03_MAGO7 Enolase OS=Magnaporthe oryzae (strain 70-15 / ATCC MYA-4617 / FGSC 8958) GN=MGG_10607 PE=3 SV=1	>tr|G4MQ03|G4MQ03_MAGO7 Enolase OS=Magnaporthe oryzae (strain 70-15 / ATCC MYA-4617 / FGSC 8958) GN=MGG_10607 PE=3 SV=1	>tr|G4MQ03|G4MQ03_MAGO7 Enolase OS=Magnaporthe oryzae (strain 70-15 / ATCC MYA-4617 / FGSC 8958) GN=MGG_10607 PE=3 SV=1;>tr|L7HNX5|L7HNX5_MAGOY Enolase OS=Magnaporthe oryzae (strain Y34) GN=OOU_Y34scaffold01082g4 PE=3 SV=1;>tr|L7JPA8|L7JPA8_MAGOP Enolase O	GQIKTGAPARSERLAKLNQILRIEEELGSNA	75.378	_LAK(ac)LNQILR_	LAK(1)LNQILR	2	555.853	-0.072161	5699500	0
>tr|G4NAY8|G4NAY8_MAGO7 mRNA 3'-end-processing protein yth-1 OS=Magnaporthe oryzae (strain 70-15 / ATCC MYA-4617 / FGSC 8958) GN=MGG_00680 PE=4 SV=1;>tr|L7I9G3|L7I9G3_MAGOY mRNA 3'-end-processing protein yth-1 OS=Magnaporthe oryzae (strain Y34) GN=OOU_Y34scaffold00484g4 PE=4 SV=1;>tr|L7JHQ4|L7JHQ4_MAGOP mRNA 3'-end-processing protein yth-1 OS=Magnaporthe oryzae (strain P131) GN=OOW_P131scaffold00…	>tr|G4NAY8|G4NAY8_MAGO7 mRNA 3'-end-processing protein yth-1 OS=Magnaporthe oryzae (strain 70-15 / ATCC MYA-4617 / FGSC 8958) GN=MGG_00680 PE=4 SV=1	>tr|G4NAY8|G4NAY8_MAGO7 mRNA 3'-end-processing protein yth-1 OS=Magnaporthe oryzae (strain 70-15 / ATCC MYA-4617 / FGSC 8958) GN=MGG_00680 PE=4 SV=1	>tr|G4NAY8|G4NAY8_MAGO7 mRNA 3'-end-processing protein yth-1 OS=Magnaporthe oryzae (strain 70-15 / ATCC MYA-4617 / FGSC 8958) GN=MGG_00680 PE=4 SV=1;>tr|L7I9G3|L7I9G3_MAGOY mRNA 3'-end-processing protein yth-1 OS=Magnaporthe oryzae (strain Y34) GN=OOU_Y34s	DPSQLSNAQSGYGSGKRDGPAFNSLVCKHWL	63.488	_HVADPSQLSNAQSGYGSGK(ac)R_	HVADPSQLSNAQSGYGSGK(1)R	3	701.007	-0.14699	5663100	0
>tr|G4MUP6|G4MUP6_MAGO7 Bromodomain containing 1 OS=Magnaporthe oryzae (strain 70-15 / ATCC MYA-4617 / FGSC 8958) GN=MGG_10196 PE=4 SV=1;>tr|L7IPD3|L7IPD3_MAGOY NuA3 HAT complex component NTO1 OS=Magnaporthe oryzae (strain Y34) GN=OOU_Y34scaffold00087g10 PE=4 SV=1;>tr|L7JND2|L7JND2_MAGOP NuA3 HAT complex component NTO1 OS=Magnaporthe oryzae (strain P131) GN=OOW_P131scaffold00195g17 PE=4 SV=1	>tr|G4MUP6|G4MUP6_MAGO7 Bromodomain containing 1 OS=Magnaporthe oryzae (strain 70-15 / ATCC MYA-4617 / FGSC 8958) GN=MGG_10196 PE=4 SV=1	>tr|G4MUP6|G4MUP6_MAGO7 Bromodomain containing 1 OS=Magnaporthe oryzae (strain 70-15 / ATCC MYA-4617 / FGSC 8958) GN=MGG_10196 PE=4 SV=1	>tr|G4MUP6|G4MUP6_MAGO7 Bromodomain containing 1 OS=Magnaporthe oryzae (strain 70-15 / ATCC MYA-4617 / FGSC 8958) GN=MGG_10196 PE=4 SV=1;>tr|L7IPD3|L7IPD3_MAGOY NuA3 HAT complex component NTO1 OS=Magnaporthe oryzae (strain Y34) GN=OOU_Y34scaffold00087g10 P	IKDLEQLKTLSDEIVKRELDKLEAAELEQDF	71.451	_TLSDEIVK(ac)R_	TLSDEIVK(1)R	2	551.809	-5.0058	5628500	0
>tr|G4NIU0|G4NIU0_MAGO7 Fatty acid synthase subunit alpha OS=Magnaporthe oryzae (strain 70-15 / ATCC MYA-4617 / FGSC 8958) GN=MGG_12154 PE=3 SV=1;>tr|L7IF18|L7IF18_MAGOY Fatty acid synthase subunit alpha reductase OS=Magnaporthe oryzae (strain Y34) GN=OOU_Y34scaffold00255g48 PE=3 SV=1;>tr|L7J9L1|L7J9L1_MAGOP Fatty acid synthase subunit alpha reductase OS=Magnaporthe oryzae (strain P131) GN=OOW_P1…	>tr|G4NIU0|G4NIU0_MAGO7 Fatty acid synthase subunit alpha OS=Magnaporthe oryzae (strain 70-15 / ATCC MYA-4617 / FGSC 8958) GN=MGG_12154 PE=3 SV=1	>tr|G4NIU0|G4NIU0_MAGO7 Fatty acid synthase subunit alpha OS=Magnaporthe oryzae (strain 70-15 / ATCC MYA-4617 / FGSC 8958) GN=MGG_12154 PE=3 SV=1	>tr|G4NIU0|G4NIU0_MAGO7 Fatty acid synthase subunit alpha OS=Magnaporthe oryzae (strain 70-15 / ATCC MYA-4617 / FGSC 8958) GN=MGG_12154 PE=3 SV=1;>tr|L7IF18|L7IF18_MAGOY Fatty acid synthase subunit alpha reductase OS=Magnaporthe oryzae (strain Y34) GN=OOU_	APGQGVLTTAKEHAGKLPSPLLDINYRRRQI	59.862	_EHAGK(ac)LPSPLLDINYR_	EHAGK(1)LPSPLLDINYR	3	622.335	1.1573	5558800	0
>tr|G4MR82|G4MR82_MAGO7 Glucose-6-phosphate 1-dehydrogenase OS=Magnaporthe oryzae (strain 70-15 / ATCC MYA-4617 / FGSC 8958) GN=MGG_09926 PE=3 SV=1;>tr|L7IJV6|L7IJV6_MAGOY Glucose-6-phosphate 1-dehydrogenase OS=Magnaporthe oryzae (strain Y34) GN=OOU_Y34scaffold00145g7 PE=3 SV=1;>tr|L7JCG5|L7JCG5_MAGOP Glucose-6-phosphate 1-dehydrogenase OS=Magnaporthe oryzae (strain P131) GN=OOW_P131scaffold00481…	>tr|G4MR82|G4MR82_MAGO7 Glucose-6-phosphate 1-dehydrogenase OS=Magnaporthe oryzae (strain 70-15 / ATCC MYA-4617 / FGSC 8958) GN=MGG_09926 PE=3 SV=1	>tr|G4MR82|G4MR82_MAGO7 Glucose-6-phosphate 1-dehydrogenase OS=Magnaporthe oryzae (strain 70-15 / ATCC MYA-4617 / FGSC 8958) GN=MGG_09926 PE=3 SV=1	>tr|G4MR82|G4MR82_MAGO7 Glucose-6-phosphate 1-dehydrogenase OS=Magnaporthe oryzae (strain 70-15 / ATCC MYA-4617 / FGSC 8958) GN=MGG_09926 PE=3 SV=1;>tr|L7IJV6|L7IJV6_MAGOY Glucose-6-phosphate 1-dehydrogenase OS=Magnaporthe oryzae (strain Y34) GN=OOU_Y34sca	GKALNEQKTEIRIQFKDVTSGIFKDIPRNEL	55.314	_IQFK(ac)DVTSGIFK_	IQFK(1)DVTSGIFK	2	712.893	-2.459	5534600	0
>tr|L7HXW3|L7HXW3_MAGOY tRNA pseudouridine synthase B OS=Magnaporthe oryzae (strain Y34) GN=OOU_Y34scaffold00685g16 PE=3 SV=1;>tr|L7JEN7|L7JEN7_MAGOP tRNA pseudouridine synthase B OS=Magnaporthe oryzae (strain P131) GN=OOW_P131scaffold00367g10 PE=3 SV=1;>tr|G4ML15|G4ML15_MAGO7 tRNA pseudouridine synthase B OS=Magnaporthe oryzae (strain 70-15 / ATCC MYA-4617 / FGSC 8958) GN=MGG_08626 PE=3 SV=1;>tr…	>tr|L7HXW3|L7HXW3_MAGOY tRNA pseudouridine synthase B OS=Magnaporthe oryzae (strain Y34) GN=OOU_Y34scaffold00685g16 PE=3 SV=1	>tr|L7HXW3|L7HXW3_MAGOY tRNA pseudouridine synthase B OS=Magnaporthe oryzae (strain Y34) GN=OOU_Y34scaffold00685g16 PE=3 SV=1	>tr|L7HXW3|L7HXW3_MAGOY tRNA pseudouridine synthase B OS=Magnaporthe oryzae (strain Y34) GN=OOU_Y34scaffold00685g16 PE=3 SV=1;>tr|L7JEN7|L7JEN7_MAGOP tRNA pseudouridine synthase B OS=Magnaporthe oryzae (strain P131) GN=OOW_P131scaffold00367g10 PE=3 SV=1;>t	THNHRWPTEEAGIAEKSLAESVWRVEHEQAT	52.784	_WPTEEAGIAEK(ac)SLAESVWR_	WPTEEAGIAEK(1)SLAESVWR	3	734.367	0.0088597	5490300	7697000
>tr|L7IC07|L7IC07_MAGOY Uncharacterized protein OS=Magnaporthe oryzae (strain Y34) GN=OOU_Y34scaffold00370g4 PE=4 SV=1;>tr|L7IWD5|L7IWD5_MAGOP Uncharacterized protein OS=Magnaporthe oryzae (strain P131) GN=OOW_P131scaffold01302g36 PE=4 SV=1;>tr|G4N6E1|G4N6E1_MAGO7 Uncharacterized protein OS=Magnaporthe oryzae (strain 70-15 / ATCC MYA-4617 / FGSC 8958) GN=MGG_14009 PE=4 SV=1	>tr|L7IC07|L7IC07_MAGOY Uncharacterized protein OS=Magnaporthe oryzae (strain Y34) GN=OOU_Y34scaffold00370g4 PE=4 SV=1	>tr|L7IC07|L7IC07_MAGOY Uncharacterized protein OS=Magnaporthe oryzae (strain Y34) GN=OOU_Y34scaffold00370g4 PE=4 SV=1	>tr|L7IC07|L7IC07_MAGOY Uncharacterized protein OS=Magnaporthe oryzae (strain Y34) GN=OOU_Y34scaffold00370g4 PE=4 SV=1;>tr|L7IWD5|L7IWD5_MAGOP Uncharacterized protein OS=Magnaporthe oryzae (strain P131) GN=OOW_P131scaffold01302g36 PE=4 SV=1;>tr|G4N6E1|G4N6	RPSKTPRTEKASKGAKTAVLTGSARKRNADA	56.951	_GAK(ac)TAVLTGSAR_	GAK(1)TAVLTGSAR	2	587.333	-4.9013	5478600	0
>tr|G4MRB4|G4MRB4_MAGO7 Serine hydroxymethyltransferase OS=Magnaporthe oryzae (strain 70-15 / ATCC MYA-4617 / FGSC 8958) GN=MGG_13781 PE=3 SV=1;>tr|L7I815|L7I815_MAGOY Serine hydroxymethyltransferase OS=Magnaporthe oryzae (strain Y34) GN=OOU_Y34scaffold00500g45 PE=3 SV=1;>tr|L7IYN4|L7IYN4_MAGOP Serine hydroxymethyltransferase OS=Magnaporthe oryzae (strain P131) GN=OOW_P131scaffold01211g21 PE=3 SV…	>tr|G4MRB4|G4MRB4_MAGO7 Serine hydroxymethyltransferase OS=Magnaporthe oryzae (strain 70-15 / ATCC MYA-4617 / FGSC 8958) GN=MGG_13781 PE=3 SV=1	>tr|G4MRB4|G4MRB4_MAGO7 Serine hydroxymethyltransferase OS=Magnaporthe oryzae (strain 70-15 / ATCC MYA-4617 / FGSC 8958) GN=MGG_13781 PE=3 SV=1	>tr|G4MRB4|G4MRB4_MAGO7 Serine hydroxymethyltransferase OS=Magnaporthe oryzae (strain 70-15 / ATCC MYA-4617 / FGSC 8958) GN=MGG_13781 PE=3 SV=1;>tr|L7I815|L7I815_MAGOY Serine hydroxymethyltransferase OS=Magnaporthe oryzae (strain Y34) GN=OOU_Y34scaffold005	ELVGIAANKNTVPGDKSALTPGGLRMGTPAM	52.823	_NTVPGDK(ac)SALTPGGLR_	NTVPGDK(1)SALTPGGLR	2	812.936	0.031189	5464600	3137700
>tr|G4MNH8|G4MNH8_MAGO7 Hsp70-like protein OS=Magnaporthe oryzae (strain 70-15 / ATCC MYA-4617 / FGSC 8958) GN=MGG_06958 PE=3 SV=1;>tr|L7HYA2|L7HYA2_MAGOY Hsp70-like protein OS=Magnaporthe oryzae (strain Y34) GN=OOU_Y34scaffold00684g20 PE=3 SV=1;>tr|L7JL82|L7JL82_MAGOP Hsp70-like protein OS=Magnaporthe oryzae (strain P131) GN=OOW_P131scaffold00199g9 PE=3 SV=1	>tr|G4MNH8|G4MNH8_MAGO7 Hsp70-like protein OS=Magnaporthe oryzae (strain 70-15 / ATCC MYA-4617 / FGSC 8958) GN=MGG_06958 PE=3 SV=1	>tr|G4MNH8|G4MNH8_MAGO7 Hsp70-like protein OS=Magnaporthe oryzae (strain 70-15 / ATCC MYA-4617 / FGSC 8958) GN=MGG_06958 PE=3 SV=1	>tr|G4MNH8|G4MNH8_MAGO7 Hsp70-like protein OS=Magnaporthe oryzae (strain 70-15 / ATCC MYA-4617 / FGSC 8958) GN=MGG_06958 PE=3 SV=1;>tr|L7HYA2|L7HYA2_MAGOY Hsp70-like protein OS=Magnaporthe oryzae (strain Y34) GN=OOU_Y34scaffold00684g20 PE=3 SV=1;>tr|L7JL82	QDSKVDEKLDAADKEKLNAEINKIVSWLDES	64.394	_LDAADKEK(ac)LNAEINK_	LDAADK(0.02)EK(0.98)LNAEINK	3	571.972	-0.25875	5353500	0
>tr|G4MSW3|G4MSW3_MAGO7 60S ribosomal protein L8-B OS=Magnaporthe oryzae (strain 70-15 / ATCC MYA-4617 / FGSC 8958) GN=MGG_04612 PE=4 SV=1;>tr|L7I1J1|L7I1J1_MAGOY 60S ribosomal protein L8-B OS=Magnaporthe oryzae (strain Y34) GN=OOU_Y34scaffold00619g63 PE=4 SV=1;>tr|L7IW26|L7IW26_MAGOP 60S ribosomal protein L8-B OS=Magnaporthe oryzae (strain P131) GN=OOW_P131scaffold01358g101 PE=4 SV=1	>tr|G4MSW3|G4MSW3_MAGO7 60S ribosomal protein L8-B OS=Magnaporthe oryzae (strain 70-15 / ATCC MYA-4617 / FGSC 8958) GN=MGG_04612 PE=4 SV=1	>tr|G4MSW3|G4MSW3_MAGO7 60S ribosomal protein L8-B OS=Magnaporthe oryzae (strain 70-15 / ATCC MYA-4617 / FGSC 8958) GN=MGG_04612 PE=4 SV=1	>tr|G4MSW3|G4MSW3_MAGO7 60S ribosomal protein L8-B OS=Magnaporthe oryzae (strain 70-15 / ATCC MYA-4617 / FGSC 8958) GN=MGG_04612 PE=4 SV=1;>tr|L7I1J1|L7I1J1_MAGOY 60S ribosomal protein L8-B OS=Magnaporthe oryzae (strain Y34) GN=OOU_Y34scaffold00619g63 PE=4	LAITEVRSEDKTELSKLISAIKDGYLEKSES	70.47	_TELSK(ac)LISAIK_	TELSK(1)LISAIK	2	622.877	-0.38416	5286900	2568200
>tr|G4MRY4|G4MRY4_MAGO7 Transketolase OS=Magnaporthe oryzae (strain 70-15 / ATCC MYA-4617 / FGSC 8958) GN=MGG_02471 PE=3 SV=1;>tr|L7HW12|L7HW12_MAGOY Transketolase OS=Magnaporthe oryzae (strain Y34) GN=OOU_Y34scaffold00725g26 PE=3 SV=1;>tr|L7JDL7|L7JDL7_MAGOP Transketolase OS=Magnaporthe oryzae (strain P131) GN=OOW_P131scaffold00400g13 PE=3 SV=1	>tr|G4MRY4|G4MRY4_MAGO7 Transketolase OS=Magnaporthe oryzae (strain 70-15 / ATCC MYA-4617 / FGSC 8958) GN=MGG_02471 PE=3 SV=1	>tr|G4MRY4|G4MRY4_MAGO7 Transketolase OS=Magnaporthe oryzae (strain 70-15 / ATCC MYA-4617 / FGSC 8958) GN=MGG_02471 PE=3 SV=1	>tr|G4MRY4|G4MRY4_MAGO7 Transketolase OS=Magnaporthe oryzae (strain 70-15 / ATCC MYA-4617 / FGSC 8958) GN=MGG_02471 PE=3 SV=1;>tr|L7HW12|L7HW12_MAGOY Transketolase OS=Magnaporthe oryzae (strain Y34) GN=OOU_Y34scaffold00725g26 PE=3 SV=1;>tr|L7JDL7|L7JDL7_MA	VKDGDNDLEGIEAAIKKCQQVKDKPSLIQLR	44.807	_DGDNDLEGIEAAIK(ac)K_	DGDNDLEGIEAAIK(1)K	2	815.402	0.1485	5283100	0
>tr|G4N180|G4N180_MAGO7 Dihydrodipicolinate synthase OS=Magnaporthe oryzae (strain 70-15 / ATCC MYA-4617 / FGSC 8958) GN=MGG_07462 PE=3 SV=1;>tr|L7I4F3|L7I4F3_MAGOY Dihydrodipicolinate synthase OS=Magnaporthe oryzae (strain Y34) GN=OOU_Y34scaffold00552g78 PE=3 SV=1;>tr|L7JBX0|L7JBX0_MAGOP Dihydrodipicolinate synthase OS=Magnaporthe oryzae (strain P131) GN=OOW_P131scaffold00472g11 PE=3 SV=1	>tr|G4N180|G4N180_MAGO7 Dihydrodipicolinate synthase OS=Magnaporthe oryzae (strain 70-15 / ATCC MYA-4617 / FGSC 8958) GN=MGG_07462 PE=3 SV=1	>tr|G4N180|G4N180_MAGO7 Dihydrodipicolinate synthase OS=Magnaporthe oryzae (strain 70-15 / ATCC MYA-4617 / FGSC 8958) GN=MGG_07462 PE=3 SV=1	>tr|G4N180|G4N180_MAGO7 Dihydrodipicolinate synthase OS=Magnaporthe oryzae (strain 70-15 / ATCC MYA-4617 / FGSC 8958) GN=MGG_07462 PE=3 SV=1;>tr|L7I4F3|L7I4F3_MAGOY Dihydrodipicolinate synthase OS=Magnaporthe oryzae (strain Y34) GN=OOU_Y34scaffold00552g78	HPNIVGTKFTCGSTGKLTRVATATKAKTPFA	58.674	_FTCGSTGK(ac)LTR_	FTCGSTGK(1)LTR	2	635.316	0.7326	5217600	4226000
>tr|G4MLE5|G4MLE5_MAGO7 Microtubule-associated protein RP/EB family member 1 OS=Magnaporthe oryzae (strain 70-15 / ATCC MYA-4617 / FGSC 8958) GN=MGG_05427 PE=4 SV=1;>tr|L7HX49|L7HX49_MAGOY Microtubule integrity protein mal3 OS=Magnaporthe oryzae (strain Y34) GN=OOU_Y34scaffold00702g3 PE=4 SV=1	>tr|G4MLE5|G4MLE5_MAGO7 Microtubule-associated protein RP/EB family member 1 OS=Magnaporthe oryzae (strain 70-15 / ATCC MYA-4617 / FGSC 8958) GN=MGG_05427 PE=4 SV=1	>tr|G4MLE5|G4MLE5_MAGO7 Microtubule-associated protein RP/EB family member 1 OS=Magnaporthe oryzae (strain 70-15 / ATCC MYA-4617 / FGSC 8958) GN=MGG_05427 PE=4 SV=1	>tr|G4MLE5|G4MLE5_MAGO7 Microtubule-associated protein RP/EB family member 1 OS=Magnaporthe oryzae (strain 70-15 / ATCC MYA-4617 / FGSC 8958) GN=MGG_05427 PE=4 SV=1;>tr|L7HX49|L7HX49_MAGOY Microtubule integrity protein mal3 OS=Magnaporthe oryzae (strain Y3	NFKVLQNTFTKHQVDKPIPVAGLVKCKMQDN	63.29	_HQVDK(ac)PIPVAGLVK_	HQVDK(1)PIPVAGLVK	2	771.954	-0.15227	5185500	0
>tr|G4MT45|G4MT45_MAGO7 Replication protein A 32 kDa subunit OS=Magnaporthe oryzae (strain 70-15 / ATCC MYA-4617 / FGSC 8958) GN=MGG_07124 PE=4 SV=1;>tr|L7HTN8|L7HTN8_MAGOY Replication protein A 32 kDa subunit OS=Magnaporthe oryzae (strain Y34) GN=OOU_Y34scaffold00773g37 PE=4 SV=1;>tr|L7J110|L7J110_MAGOP Replication protein A 32 kDa subunit OS=Magnaporthe oryzae (strain P131) GN=OOW_P131scaffold0…	>tr|G4MT45|G4MT45_MAGO7 Replication protein A 32 kDa subunit OS=Magnaporthe oryzae (strain 70-15 / ATCC MYA-4617 / FGSC 8958) GN=MGG_07124 PE=4 SV=1	>tr|G4MT45|G4MT45_MAGO7 Replication protein A 32 kDa subunit OS=Magnaporthe oryzae (strain 70-15 / ATCC MYA-4617 / FGSC 8958) GN=MGG_07124 PE=4 SV=1	>tr|G4MT45|G4MT45_MAGO7 Replication protein A 32 kDa subunit OS=Magnaporthe oryzae (strain 70-15 / ATCC MYA-4617 / FGSC 8958) GN=MGG_07124 PE=4 SV=1;>tr|L7HTN8|L7HTN8_MAGOY Replication protein A 32 kDa subunit OS=Magnaporthe oryzae (strain Y34) GN=OOU_Y34s	SQGGPGGKSYQDECLKPVTVKQLLDVQAPYP	48.704	_SYQDECLK(ac)PVTVK_	SYQDECLK(1)PVTVK	2	804.901	-1.397	5107100	0
[truncated: 320 more rows]

## Sheet: GFP-Gcn5-IP
Protein Group	Reference	PepCount	UniquePepCount	CoverPercent	MW	PI
	FileScan	Sequence	MH+	Diff(MH+)	Charge	Rank	Score	DeltaScore	ExpectValue	Ions	Reference	DIFF_MODIFIED_CANDIDATE	PI	MissCleavage	Modification	MatchedTIC	NumProteaseTermini	Engine	Tag	Decoy
$1-1	tr|L7I112|L7I112_MAGOY 40S ribosomal protein S3 OS=Magnaporthe oryzae (strain Y34) GN=OOU_Y34scaffold00624g5 PE=3 SV=1	23	9	0.3855	28591.3	9.06
[truncated: 1,769 more rows]
