# Supplementary material for: Label-Free Quantitative Proteomics of Lysine Acetylome Identifies Substrates of Gcn5 in Magnaporthe oryzae Autophagy and Epigenetic Regulation
Source: mSystems. 2018 Nov 20;3(6):e00270-18. doi: 10.1128/mSystems.00270-18 (PMC6247014; doi:10.1128/mSystems.00270-18)
Supplement: DATA SET S6 [file sys006182295sd6.xls]

## Sheet: Group_WT-VS-OX_DE_significa
geneID		length	WT.rawreads	WT.FPKM	OX.rawreads	OX.FPKM	baseMean	baseMeanA	baseMeanB	foldChange	log2FoldChange	pval	padj	Regulation
MGG_10237	Hypothetical protein	774	14	1.28	1269	96.52	580.83	15.5005	1146.16	73.9435	6.20835	2.18965e-27	1.31828e-23	Up
MGG_00010	Major Facilitator Superfamily	3263	17	0.3	905	13.09	418.108	18.822	817.395	43.4276	5.44054	5.54583e-21	1.66943e-17	Up
MGG_17297	Hypothetical protein	369	32	6.13	939	149.8	441.766	35.4296	848.103	23.9377	4.58121	1.17644e-17	2.8331e-14	Up
MGG_15344	NB-ARC domain containing protein	5277	169	2.31	1709	19.49	865.339	187.113	1543.57	8.24939	3.04429	2.0631e-12	3.10523e-09	Up
MGG_17153	Chitin recognition protein	4276	1308	16.72	13098	139.43	6639.14	1448.19	11830.1	8.1689	3.03014	5.25423e-12	7.02957e-09	Up
MGG_08521	Hypothetical protein	1287	37	2.03	576	26.35	280.604	40.9655	520.242	12.6995	3.6667	4.30835e-11	5.18768e-08	Up
MGG_09015	Bacteriorhodopsin-like protein	1896	206	6.01	1684	40.91	874.532	228.078	1520.99	6.6687	2.73741	1.30389e-10	1.30834e-07	Up
MGG_00806	PKS-AT-SmtA domain containing	10657	499	2.74	3598	16.44	1901.09	552.481	3249.71	5.88203	2.55631	2.13801e-10	1.88124e-07	Up
MGG_04465	Hypothetical protein	3456	517	8.71	3213	45.09	1737.19	572.41	2901.98	5.06975	2.34191	4.5496e-09	3.65201e-06	Up
MGG_07365	Integral membrane protein	2572	39	0.74	473	7.46	235.196	43.1799	427.213	9.89379	3.30652	5.15607e-09	3.65201e-06	Up
MGG_10575	HLH-containing E-box/N-box TF	2381	1652	41.49	11025	230.64	5893.41	1829.06	9957.76	5.44421	2.44472	7.5955e-09	4.57287e-06	Up
MGG_03329	sHSP	1181	613	36.69	3642	181.54	1984.07	678.699	3289.45	4.8467	2.277	1.04452e-08	5.64905e-06	Up
MGG_09226	fumarate reductase	2028	118	4.11	924	26.82	482.601	130.647	834.555	6.38787	2.67534	1.04516e-08	5.64905e-06	Up
MGG_05051	Hypothetical protein	4557	66	0.49	627	3.88	319.69	73.0736	566.305	7.74979	2.95416	1.07905e-08	5.64905e-06	Up
MGG_09680	sugar transporter STL1	3115	19	0.46	308	6.25	149.611	21.0364	278.185	13.224	3.72509	1.16565e-08	5.84817e-06	Up
MGG_05719	HSP30	723	1491	145.76	9338	760.32	5042.43	1650.8	8434.07	5.10908	2.35306	1.46669e-08	7.06417e-06	Up
MGG_10760	FAD-binding domain-containing protein	2220	10	0.22	217	3.92	103.533	11.0718	195.994	17.7022	4.14585	2.82711e-08	1.21576e-05	Up
MGG_00513	Hypothetical protein	1402	220	12.34	1364	63.73	737.771	243.579	1231.96	5.05776	2.3385	4.66762e-08	1.93803e-05	Up
MGG_10239	oxidase reductase	1559	83	3.95	674	26.7	350.326	91.8956	608.756	6.62442	2.7278	4.96401e-08	1.98743e-05	Up
MGG_08536	fungal_TF_MHR	7298	157	0.64	1051	3.58	561.544	173.827	949.262	5.46097	2.44916	5.11672e-08	1.98743e-05	Up
MGG_15435	MFS (transporter)	1711	6	0.28	158	6.07	74.6742	6.64306	142.705	21.4819	4.42505	1.40604e-07	4.57572e-05	Up
MGG_15331	MFS (transporter)	2472	328	11.34	1747	50.29	970.521	363.154	1577.89	4.34496	2.11934	2.29846e-07	6.91894e-05	Up
MGG_15045	Hypothetical protein	1223	2	0.19	104	8.33	48.0735	2.21435	93.9326	42.4199	5.40667	3.37827e-07	9.45994e-05	Up
MGG_15411	MFS (transporter)	1711	1	0.05	85	3.26	38.9395	1.10718	76.7719	69.3402	6.11562	6.24513e-07	0.000163473	Up
MGG_09119	potassium transporter	3461	792	20.45	3745	80.55	2129.68	876.884	3382.48	3.85739	1.94762	7.22881e-07	0.000181338	Up
MGG_03446	Protoglobin	3930	273	2.17	1408	9.32	786.981	302.259	1271.7	4.20733	2.0729	7.7562e-07	0.000190597	Up
MGG_10671	pentalenene synthase	3004	27	0.55	284	4.78	143.201	29.8938	256.508	8.58066	3.10109	9.19792e-07	0.000220288	Up
MGG_01864	Nuclear transport factor 2 like	1207	140	5.4	832	26.72	453.233	155.005	751.461	4.84799	2.27739	9.33037e-07	0.000220288	Up
MGG_02187	DNA polymerase III subunits gamma and tau	2860	119	3.09	720	15.58	391.028	131.754	650.303	4.93574	2.30327	1.50059e-06	0.000311528	Up
MGG_09190	aminopeptidase 2	5093	843	9.19	3638	33.04	2109.59	933.35	3285.84	3.52048	1.81577	3.4783e-06	0.000664797	Up
MGG_01941	FAD binding domain-containing protein	2497	371	11.8	1658	43.93	954.133	410.762	1497.5	3.64567	1.86618	4.42509e-06	0.000807311	Up
MGG_08527	Nucleoside-diphosphate-sugar epimerase	1588	317	15.72	1438	59.41	824.887	350.975	1298.8	3.70055	1.88774	5.11405e-06	0.000905562	Up
MGG_07420	hypothetical protein	2237	0	0	53	1.52	23.9348	0	47.8695	Inf	Inf	6.1562e-06	0.0010743	Up
MGG_07219	conidial yellow pigment biosynthesis polyketide synthase	6912	748	7.93	2874	25.37	1711.98	828.168	2595.79	3.13438	1.64818	2.35657e-05	0.00337804	Up
MGG_04248	oligopeptide transporter protein	2943	2528	72.22	10413	247.78	6101.97	2798.94	9405.01	3.3602	1.74855	2.46886e-05	0.00349735	Up
MGG_14658	SAM-dependent methyltransferase	5838	298	3.53	1240	12.24	724.952	329.939	1119.97	3.39447	1.76319	2.63974e-05	0.00369595	Up
MGG_17103	Sterol desaturase/sphingolipid hydroxylase	4632	669	9.96	2542	31.52	1518.32	740.701	2295.93	3.09967	1.63212	2.95341e-05	0.00408758	Up
MGG_04864	allantoin permease	1740	356	15.19	1429	50.8	842.413	394.155	1290.67	3.27453	1.71129	3.03989e-05	0.00415947	Up
MGG_09227	hypothetical protein	3352	672	14.01	2466	42.82	1485.65	744.023	2227.29	2.99358	1.58187	5.08144e-05	0.00650911	Up
MGG_10577	hypothetical protein	3413	167	1.29	732	4.7	423.02	184.898	661.141	3.5757	1.83823	6.9566e-05	0.00863551	Up
MGG_08052	hypothetical protein	2432	196	5.7	828	20.04	482.427	217.007	747.848	3.4462	1.78501	7.20157e-05	0.008759	Up
MGG_14824	P-glycoprotein 5 (MtABC transporter)	4457	180	3.07	773	10.99	448.732	199.292	698.172	3.50327	1.8087	7.3811e-05	0.00888758	Up
MGG_03995	carboxypeptidase S1	2452	36	1.08	233	5.84	125.152	39.8584	210.445	5.27983	2.40049	0.000127895	0.0145281	Up
MGG_05880	Major intrinsic protein (MIP) superfamily; membrane transporter	1435	3670	248.47	14050	792.24	8376.64	4063.34	12689.9	3.12303	1.64295	0.000131703	0.0148209	Up
MGG_16552	hypothetical protein	633	13	1.45	124	11.53	63.195	14.3933	111.997	7.78117	2.95999	0.000141909	0.0155339	Up
MGG_00669	Monopolar spindle protein 2	2477	2609	78.27	9349	233.6	5666.31	2888.62	8444	2.92319	1.54754	0.000154289	0.0167369	Up
MGG_04339	hypothetical protein	2209	193	7.02	775	23.48	456.832	213.685	699.979	3.27575	1.71183	0.000158435	0.0168824	Up
MGG_13019	hypothetical protein	994	12	1.06	117	8.6	59.4802	13.2861	105.674	7.95373	2.99163	0.000160423	0.0169443	Up
MGG_09273	GAL4-like Zn2Cys6 TF	4742	220	3.07	858	9.98	509.262	243.579	774.944	3.18149	1.6697	0.000166037	0.0172349	Up
MGG_08537	endoglucanase-1	1593	2	0.05	52	1.15	24.5903	2.21435	46.9663	21.21	4.40667	0.000174226	0.0177784	Up
MGG_05059	scytalone dehydratase	3622	4567	90.7	17696	292.7	10519.7	5056.47	15983	3.1609	1.66033	0.000183975	0.0184604	Up
MGG_08675	hypothetical protein	786	152	15.41	631	53.29	369.105	168.291	569.918	3.38651	1.7598	0.000202709	0.0201721	Up
MGG_09162	cytochrome b2	10609	358	6.3	1233	18.08	755.006	396.369	1113.64	2.80961	1.49037	0.000312816	0.0296584	Up
MGG_15596	hypothetical protein	7388	145	1.43	584	4.78	344.004	160.541	527.468	3.28557	1.71615	0.000347996	0.0317441	Up
MGG_16647	Mating factor alpha precursor N-terminus	499	27	4.96	175	26.76	93.9767	29.8938	158.06	5.28738	2.40255	0.000372043	0.0332161	Up
MGG_07677	rhamnogalacturonan acetylesterase	1477	10	0.33	96	2.61	48.8894	11.0718	86.7071	7.83137	2.96926	0.000372408	0.0332161	Up
MGG_09783	hypothetical protein	1303	1728	100.69	5536	268.67	3456.65	1913.2	5000.11	2.61348	1.38597	0.000405355	0.0348634	Up
MGG_03504	hypothetical protein	2376	189	3.82	711	11.98	425.715	209.256	642.174	3.06884	1.61769	0.000411531	0.0351436	Up
MGG_03677	Gcn5	1807	500	20.79	1612	55.82	1004.77	553.588	1455.96	2.63003	1.39508	0.000462574	0.0384128	Up
MGG_09212	nitroreductase	1994	485	7.15	1544	18.95	965.759	536.981	1394.54	2.597	1.37685	0.000574185	0.0464011	Up
MGG_03347	hypothetical protein	1537	4110	158.48	22	0.71	2285.18	4550.49	19.8704	0.00436664	-7.83926	8.74507e-48	1.05299e-43	Down
MGG_13350	GAL4-like Zn(II)2Cys6 TF	2714	341	9.37	0	0	188.774	377.547	0	0	#NAME?	1.44038e-21	5.78119e-18	Down
MGG_03341	plastidic glucose transporter 4	3542	816	18.09	65	1.2	481.082	903.456	58.7079	0.0649815	-3.94383	2.82271e-15	5.6647e-12	Down
MGG_10893	MFS (transporter)	1783	2242	95.29	319	11.29	1385.2	2482.29	288.12	0.11607	-3.10693	7.30103e-14	1.25588e-10	Down
MGG_01925	bifunctional P-450:NADPH-P450 reductase	3909	1925	36.47	374	5.9	1234.56	2131.31	337.796	0.158492	-2.65752	8.50612e-11	9.31111e-08	Down
MGG_04234	hexose transporter	9132	688	5.29	99	0.63	425.577	761.737	89.4166	0.117385	-3.09068	2.18731e-10	1.88124e-07	Down
MGG_14966	chitin deacetylase subunit	1946	1815	82.87	431	16.39	1199.4	2009.53	389.279	0.193717	-2.36798	5.09965e-09	3.65201e-06	Down
MGG_07522	hypothetical protein	2213	1698	63.57	401	12.5	1121.08	1879.99	362.183	0.192652	-2.37593	5.48988e-09	3.67243e-06	Down
MGG_00815	Uncharacterized membrane protein	2267	650	27.36	114	4	411.315	719.665	102.965	0.143073	-2.80518	6.32714e-09	4.00974e-06	Down
MGG_03470	hypothetical protein	2298	1092	36.29	252	6.97	718.321	1209.04	227.606	0.188254	-2.40925	2.0561e-08	9.52212e-06	Down
MGG_15409	hypothetical protein	835	525	44.44	91	6.42	331.729	581.268	82.1911	0.1414	-2.82215	2.3541e-08	1.04984e-05	Down
MGG_07639	excitatory amino acid transporter 2	4480	4879	29.58	1323	6.68	3298.42	5401.91	1194.93	0.221205	-2.17654	5.52505e-08	2.07897e-05	Down
MGG_10650	hypothetical protein	394	1313	318.91	341	68.98	880.857	1453.72	307.991	0.211863	-2.23879	6.95246e-08	2.5368e-05	Down
MGG_02273	hypothetical protein	796	254	27.58	32	2.89	155.063	281.223	28.9024	0.102774	-3.28245	1.15094e-07	4.07603e-05	Down
MGG_12178	hypothetical protein	2315	1576	30.58	438	7.08	1070.26	1744.91	395.601	0.226717	-2.14103	1.27034e-07	4.37034e-05	Down
MGG_00835	flotillin domain-containing protein	1740	1433	67.12	394	15.37	971.222	1586.58	355.86	0.224293	-2.15654	1.37619e-07	4.57572e-05	Down
MGG_09879	Type 2 periplasmic binding fold superfamily	1101	3649	255.36	1080	62.95	2507.77	4040.09	975.454	0.241444	-2.05024	2.09466e-07	6.46714e-05	Down
MGG_02647	UVI-1	1193	3775	236.12	1127	58.71	2598.75	4179.59	1017.9	0.243542	-2.03776	2.50741e-07	7.36382e-05	Down
MGG_09994	lipid phosphate phosphatase 1	1854	1147	45.85	318	10.59	778.574	1269.93	287.217	0.226167	-2.14454	3.33589e-07	9.45994e-05	Down
MGG_09001	hypothetical protein	1986	509	14.33	108	2.53	330.549	563.553	97.5454	0.17309	-2.5304	3.8516e-07	0.000105403	Down
MGG_13239	linoleate diol synthase	10116	18125	66.44	4381	13.37	12012.2	20067.6	3956.91	0.197179	-2.34242	4.29978e-07	0.000115053	Down
MGG_09355	NACHT domain-containing protein	6734	211	2.28	28	0.25	129.452	233.614	25.2896	0.108253	-3.20751	6.63072e-07	0.000169874	Down
MGG_09647	acyl-CoA synthetase	1691	243	10.16	38	1.32	151.683	269.044	34.3215	0.127569	-2.97066	1.14878e-06	0.000260989	Down
MGG_17376	hypothetical protein	252	243	68.16	38	8.88	151.683	269.044	34.3215	0.127569	-2.97066	1.14878e-06	0.000260989	Down
MGG_09167	Glycosyltransferase family 25	2661	4117	112.09	1338	30.34	2883.36	4558.25	1208.48	0.265119	-1.91529	1.22081e-06	0.000272219	Down
MGG_14237	hypothetical protein	956	1724	127.46	557	34.3	1205.93	1908.77	503.082	0.263563	-1.92378	1.36691e-06	0.000299255	Down
MGG_07214	Glycosyltransferase family 25	1380	656	27.66	171	6.01	440.377	726.308	154.447	0.212647	-2.23347	1.48698e-06	0.000311528	Down
MGG_14145	SH3 domain protein	5181	373	6.13	77	1.05	241.262	412.977	69.5463	0.168402	-2.57002	1.54719e-06	0.000315759	Down
MGG_08072	cholesterol oxidase	5253	10721	144.25	3179	35.63	7370.65	11870	2871.27	0.241892	-2.04756	1.72265e-06	0.000345707	Down
MGG_15150	hypothetical protein	1910	3807	83.36	1294	23.6	2691.88	4215.02	1168.74	0.27728	-1.85059	2.49396e-06	0.000492292	Down
MGG_09107	Heterokaryon incompatibility protein	4847	5229	77.06	1773	21.76	3695.4	5789.43	1601.37	0.276603	-1.85411	3.29937e-06	0.00064077	Down
MGG_03279	hypothetical protein	5544	12949	124.2	3881	31	8921.07	14336.8	3505.31	0.244497	-2.03211	3.62964e-06	0.000682884	Down
MGG_06585	Nucleoside-diphosphate-sugar epimerase	2166	1258	22.35	419	6.2	885.634	1392.83	378.44	0.271706	-1.87988	4.39052e-06	0.000807311	Down
MGG_09146	RTA1 domain-containing protein	1666	39	1.86	0	0	21.5899	43.1799	0	0	#NAME?	4.79126e-06	0.000861068	Down
MGG_07626	cytochrome P450 monooxygenase	2406	3871	128.82	1394	38.64	2772.47	4285.88	1259.06	0.293769	-1.76725	6.65297e-06	0.00114441	Down
MGG_04345	cytochrome P450 17A1	2328	814	19.77	254	5.14	565.327	901.242	229.412	0.254552	-1.97397	6.81677e-06	0.00115607	Down
MGG_07747	hypothetical protein	744	1442	136.99	507	40.12	1027.23	1596.55	457.922	0.28682	-1.80178	7.3548e-06	0.00122999	Down
MGG_03327	hypothetical protein	2121	16029	663.7	4938	170.29	11103.5	17746.9	4459.99	0.251311	-1.99246	1.0529e-05	0.0017367	Down
MGG_13944	hypothetical protein	821	1262	120.87	449	35.82	901.396	1397.26	405.536	0.290237	-1.78469	1.17289e-05	0.00189962	Down
MGG_00311	Peptidase_G1	4993	4428	40.16	1641	12.39	3192.36	4902.58	1482.15	0.30232	-1.72585	1.18322e-05	0.00189962	Down
MGG_10274	Rossmann-fold NAD(P)(+)-binding proteins	1499	2095	108.08	784	33.69	1513.82	2319.53	708.108	0.30528	-1.71179	1.21805e-05	0.00192636	Down
MGG_02581	hypothetical protein	2479	4043	57.26	1510	17.81	2920.07	4476.31	1363.83	0.304677	-1.71465	1.24388e-05	0.00192636	Down
MGG_03364	hypothetical protein	2070	1565	48.66	575	14.89	1126.04	1732.73	519.339	0.299723	-1.7383	1.24787e-05	0.00192636	Down
MGG_00733	hypothetical protein	5434	1772	20.59	669	6.48	1283.08	1961.92	604.24	0.307984	-1.69907	1.60356e-05	0.0024192	Down
MGG_04213	GAL4-like Zn(II)2Cys6 TF	3268	2608	61.1	998	19.47	1894.45	2887.52	901.392	0.312169	-1.6796	1.60731e-05	0.0024192	Down
MGG_01924	benzoate 4-monooxygenase cytochrome P450	4409	4909	76.32	1846	23.9	3551.22	5435.13	1667.3	0.306764	-1.7048	1.65826e-05	0.00246507	Down
MGG_17084	Cytochrome P450	9488	3244	12.93	1261	4.19	2365.31	3591.68	1138.93	0.317103	-1.65698	2.10265e-05	0.00308755	Down
MGG_13360	Fungal Zn(2)-Cys(6) TF	2603	32	1.14	0	0	17.7148	35.4296	0	0	#NAME?	2.25427e-05	0.00327032	Down
MGG_04595	hypothetical protein	1008	748	40.39	259	11.65	531.048	828.168	233.928	0.282465	-1.82386	3.56016e-05	0.00481661	Down
MGG_06862	late embryogenesis abundant protein	3357	211	2.51	46	0.46	137.581	233.614	41.5471	0.177845	-2.49131	4.31756e-05	0.00577641	Down
MGG_10023	Rossmann-fold NAD(P)(+)-binding proteins	1786	29	1.22	0	0	16.0541	32.1081	0	0	#NAME?	4.60466e-05	0.00609282	Down
MGG_18077	hypothetical protein	1276	478	26.46	149	6.87	331.903	529.23	134.577	0.254287	-1.97547	4.84113e-05	0.0063361	Down
MGG_08552	hypothetical protein	895	957	83	359	25.93	691.908	1059.57	324.248	0.306019	-1.70831	4.90345e-05	0.00634865	Down
MGG_04171	transcription termination factor Rho	2257	4753	148.85	1960	51.12	3516.34	5262.41	1770.27	0.336399	-1.57175	6.66096e-05	0.00844259	Down
MGG_14269	hypothetical protein	1392	314	11.51	87	2.66	213.116	347.653	78.5783	0.226025	-2.14545	6.95476e-05	0.00863551	Down
MGG_03392	Cytochrome P450	3744	1968	41.72	825	14.57	1462.03	2178.92	745.139	0.341976	-1.54803	7.15687e-05	0.008759	Down
MGG_11636	serine/threonine protein kinase	4950	4206	60.06	1760	20.93	3123.21	4656.78	1589.63	0.341358	-1.55064	7.49453e-05	0.00893482	Down
MGG_00110	XynB_like	1685	3553	131.55	1514	46.69	2650.62	3933.8	1367.44	0.347614	-1.52444	8.9024e-05	0.0105092	Down
MGG_08798	hypothetical protein	666	26	2.76	0	0	14.3933	28.7866	0	0	#NAME?	9.76404e-05	0.0114144	Down
MGG_02654	hypothetical protein	2621	811	23.64	316	7.67	591.665	897.92	285.411	0.317858	-1.65355	0.000122798	0.0140906	Down
MGG_02261	feruloyl esterase B	5021	1281	29.24	539	10.25	952.558	1418.29	486.824	0.343246	-1.54268	0.000122873	0.0140906	Down
MGG_09374	hypothetical protein	930	1238	94.09	524	33.17	921.98	1370.68	473.276	0.345284	-1.53414	0.000140959	0.0155339	Down
MGG_04354	hypothetical protein	506	79	13.11	11	1.52	48.7011	87.4669	9.93518	0.113588	-3.13812	0.0001557	0.0167392	Down
MGG_11335	WSC domain	2660	559	15.75	204	4.79	401.582	618.912	184.252	0.297704	-1.74805	0.000163979	0.0171693	Down
MGG_00020	DinB superfamily	3109	559	13.03	205	3.98	402.034	618.912	185.156	0.299163	-1.74099	0.000173055	0.0177784	Down
MGG_09260	integral membrane protein	1171	2181	143.53	977	53.55	1648.59	2414.75	882.425	0.365431	-1.45233	0.000178792	0.0180911	Down
MGG_12228	NADPH:quinone reductase or related Zn-dependent oxidoreductase	1253	23	1.38	0	0	12.7325	25.4651	0	0	#NAME?	0.000216372	0.0213552	Down
MGG_04974	hypothetical protein	2339	2203	40.77	1011	15.58	1676.12	2439.11	913.134	0.374372	-1.41746	0.000250424	0.0245151	Down
MGG_17792	Ring-infected erythrocyte surface antigen	997	1748	89.46	799	34.06	1328.5	1935.34	721.656	0.372882	-1.42321	0.000263028	0.0255413	Down
MGG_11537	Phosphotransferase enzyme family	1380	142	8.71	32	1.64	93.0607	157.219	28.9024	0.183835	-2.44352	0.000270052	0.0260135	Down
MGG_08354	Hydrophobic surface binding protein A	908	389	35.39	136	10.3	276.763	430.692	122.835	0.285204	-1.80993	0.000312339	0.0296584	Down
MGG_09645	polyketide synthase	6825	296	3.18	95	0.85	206.764	327.724	85.8039	0.261817	-1.93337	0.000329146	0.0309265	Down
MGG_17528	hypothetical protein	3941	773	5.24	324	1.83	574.242	855.847	292.636	0.341926	-1.54824	0.000331327	0.0309265	Down
MGG_00395	hypothetical protein	1947	2809	69.96	1319	27.36	2150.69	3110.06	1191.32	0.383053	-1.38438	0.000337464	0.0312569	Down
MGG_05943	hypothetical protein	696	48	7.75	5	0.67	28.8302	53.1445	4.51599	0.0849758	-3.5568	0.000340765	0.0313218	Down
MGG_00019	SET	1760	11774	343.31	4968	120.65	8761.49	13035.9	4487.09	0.34421	-1.53864	0.000358205	0.0324297	Down
MGG_09150	FAD/FMN-containing dehydrogenase	2020	21	0.39	0	0	11.6254	23.2507	0	0	#NAME?	0.000378471	0.0335086	Down
MGG_00203	Prion-inhibition and propagation	2521	3192	89.49	1512	35.31	2449.87	3534.11	1365.64	0.386416	-1.37177	0.000389492	0.0342327	Down
MGG_08989	short chain dehydrogenase	1460	134	8	31	1.54	88.1804	148.362	27.9992	0.188722	-2.40566	0.000394056	0.0342455	Down
MGG_09261	hypothetical protein	2511	2342	29.62	1112	11.71	1798.68	2593.01	1004.36	0.387333	-1.36835	0.000395327	0.0342455	Down
MGG_12366	hypothetical protein	752	467	43.89	178	13.93	338.91	517.051	160.769	0.310935	-1.68532	0.000434568	0.0368495	Down
MGG_06312	C6 zinc finger domain-containing protein	4020	2250	12.98	1077	5.18	1731.95	2491.15	972.745	0.390481	-1.35668	0.000444358	0.0374162	Down
MGG_14988	hypothetical protein	2581	6075	176.27	2817	68.08	4635.2	6726.1	2544.31	0.378274	-1.4025	0.000452637	0.0378486	Down
MGG_10422	fungal_TF_MHR	3173	1300	16.04	610	6.27	995.14	1439.33	550.951	0.382783	-1.3854	0.000502476	0.0414405	Down
MGG_10869	drug resistance transporter, EmrB/QacA subfamily	1652	320	14.7	111	4.25	227.276	354.296	100.255	0.282969	-1.82128	0.000517009	0.042349	Down
MGG_06988	hypothetical protein	2285	1827	47.09	885	19	1411.07	2022.81	799.331	0.395158	-1.3395	0.000558255	0.0454186	Down
MGG_01032	BRCT domain-containing protein	3486	4048	87.23	1960	35.18	3126.06	4481.85	1770.27	0.394986	-1.34013	0.000579031	0.0464808	Down
MGG_13360	Fungal Zn(2)-Cys(6) TF	2603	32	1.14	0	0	17.7148	35.4296	0	0	#NAME?	2.25427e-05	0.00327032	Down

## Sheet: BP
GO:0044237 cellular metabolic process
MGG_08527
MGG_06585
GO:0044271 cellular nitrogen compound biosynthetic process
MGG_01925
MGG_04248
MGG_02654
GO:0043581 mycelium development
MGG_01925
MGG_04465
MGG_03329
MGG_10577
MGG_07747
MGG_09260
MGG_00019
MGG_01032
MGG_13239
MGG_09015
MGG_08537
MGG_17153
MGG_10575
MGG_05059
GO:0055085 transmembrane transport
MGG_04248
MGG_00010
MGG_15435
MGG_15331
MGG_15411
MGG_10893
MGG_10869
MGG_14824
MGG_04234
MGG_09680
MGG_03341
GO:0006835 dicarboxylic acid transport
MGG_07639
GO:0052051 interaction with host via protein secreted by type II secretion system
MGG_05943
MGG_00311
GO:0006508 proteolysis
MGG_00311
MGG_09190
MGG_03995
GO:0009103 lipopolysaccharide biosynthetic process
MGG_07214
GO:0055114 oxidation-reduction process
MGG_01925
MGG_10760
MGG_09212
MGG_13239
MGG_08072
MGG_01941
MGG_09150
MGG_07626
MGG_17084
MGG_04345
MGG_01924
MGG_03392
MGG_08989
MGG_12228
MGG_09226
GO:0006468 protein phosphorylation
MGG_11636
MGG_00203
GO:0006357 regulation of transcription from RNA polymerase II promoter
MGG_04213
MGG_08536
MGG_09273
MGG_13350
GO:0006979 response to oxidative stress
MGG_13239
GO:0006950 response to stress
MGG_05719
MGG_00010
MGG_09146
GO:0006810 transport
MGG_05880
GO:0009405 pathogenesis
MGG_07639
GO:0006002 fructose 6-phosphate metabolic process
MGG_02654
GO:0006096 glycolytic process
MGG_02654
GO:0016310 phosphorylation
MGG_02654
GO:0015851 nucleobase transport
MGG_04864
GO:0008152 metabolic process
MGG_09994
MGG_09647
MGG_00806
MGG_09645
GO:0006811 ion transport
MGG_09015
GO:0034401 chromatin organization involved in regulation of transcription
MGG_03677
GO:0043966 histone H3 acetylation
MGG_03677
GO:0032968 positive regulation of transcription elongation from RNA polymerase II promoter
MGG_03677
GO:0000272 polysaccharide catabolic process
MGG_08537
GO:0005975 carbohydrate metabolic process
MGG_17153
MGG_14966
GO:0006032 chitin catabolic process
MGG_17153
GO:0015671 oxygen transport
MGG_03446
GO:0071805 potassium ion transmembrane transport
MGG_09119
GO:0042438 melanin biosynthetic process
MGG_05059
GO:0008643 carbohydrate transport
MGG_09680
MGG_03341
GO:0009058 biosynthetic process
MGG_07219

## Sheet: MF
GO:0000166 nucleotide binding
MGG_08527
MGG_06585
MGG_10760
MGG_10023
MGG_08989
MGG_12228
MGG_00806
MGG_09645
GO:0050662 coenzyme binding
MGG_08527
MGG_06585
GO:0003824 catalytic activity
MGG_08527
MGG_06585
MGG_09994
MGG_09647
GO:0009055 electron carrier activity
MGG_01925
MGG_13239
MGG_07626
MGG_17084
MGG_04345
MGG_01924
MGG_03392
GO:0003958 NADPH-hemoprotein reductase activity
MGG_01925
GO:0005506 iron ion binding
MGG_01925
MGG_13239
MGG_03446
MGG_07626
MGG_17084
MGG_04345
MGG_01924
MGG_03392
GO:0010181 FMN binding
MGG_01925
GO:0020037 heme binding
MGG_01925
MGG_13239
MGG_03446
MGG_07626
MGG_17084
MGG_04345
MGG_01924
MGG_03392
GO:0070330 aromatase activity
MGG_01925
GO:0017153 sodium:dicarboxylate symporter activity
MGG_07639
GO:0004190 aspartic-type endopeptidase activity
MGG_00311
GO:0016491 oxidoreductase activity
MGG_10760
MGG_09212
MGG_08989
MGG_12228
GO:0005524 ATP binding
MGG_11636
MGG_14824
MGG_02654
MGG_00203
GO:0004674 protein serine/threonine kinase activity
MGG_11636
GO:0008270 zinc ion binding
MGG_04213
MGG_09190
MGG_12228
MGG_08536
MGG_09273
MGG_13350
GO:0000981 sequence-specific DNA binding RNA polymerase II transcription factor activity
MGG_04213
MGG_08536
MGG_09273
MGG_13350
GO:0003677 DNA binding
MGG_04213
GO:0016702 oxidoreductase activity, acting on single donors with incorporation of molecular oxygen, incorporation of two atoms of oxygen
MGG_13239
GO:0016705 oxidoreductase activity, acting on paired donors, with incorporation or reduction of molecular oxygen
MGG_13239
MGG_07626
MGG_17084
MGG_04345
MGG_01924
MGG_03392
GO:0004601 peroxidase activity
MGG_13239
GO:0016853 isomerase activity
MGG_13239
GO:0042626 ATPase activity, coupled to transmembrane movement of substances
MGG_14824
GO:0005215 transporter activity
MGG_05880
GO:0015205 nucleobase transmembrane transporter activity
MGG_04864
GO:0005216 ion channel activity
MGG_09015
GO:0010484 H3 histone acetyltransferase activity
MGG_03677
GO:0070577 lysine-acetylated histone binding
MGG_03677
GO:0008810 cellulase activity
MGG_08537
GO:0004568 chitinase activity
MGG_17153
GO:0008061 chitin binding
MGG_17153
MGG_14966
GO:0050660 flavin adenine dinucleotide binding
MGG_08072
MGG_01941
MGG_09150
GO:0016614 oxidoreductase activity, acting on CH-OH group of donors
MGG_08072
GO:0008762 UDP-N-acetylmuramate dehydrogenase activity
MGG_01941
MGG_09150
GO:0019825 oxygen binding
MGG_03446
GO:0004497 monooxygenase activity
MGG_07626
MGG_04345
MGG_01924
MGG_03392
GO:0016787 hydrolase activity
MGG_07677
MGG_00110
GO:0016810 hydrolase activity, acting on carbon-nitrogen (but not peptide) bonds
MGG_14966
GO:0000287 magnesium ion binding
MGG_10671
GO:0010333 terpene synthase activity
MGG_10671
GO:0008237 metallopeptidase activity
MGG_09190
GO:0031177 phosphopantetheine binding
MGG_00806
GO:0016740 transferase activity
MGG_00806
MGG_09645
MGG_07219
GO:0015079 potassium ion transmembrane transporter activity
MGG_09119
GO:0046983 protein dimerization activity
MGG_10575
GO:0004672 protein kinase activity
MGG_00203
GO:0030411 scytalone dehydratase activity
MGG_05059
GO:0004185 serine-type carboxypeptidase activity
MGG_03995
GO:0022891 substrate-specific transmembrane transporter activity
MGG_04234
MGG_09680
MGG_03341
GO:0000104 succinate dehydrogenase activity
MGG_09226
GO:0016788 hydrolase activity, acting on ester bonds
MGG_07219
GO:0016757 transferase activity, transferring glycosyl groups
MGG_08052
GO:0016772 transferase activity, transferring phosphorus-containing groups
MGG_11537
GO:0003872 6-phosphofructokinase activity
MGG_02654

## Sheet: CC
GO:0016020 membrane
MGG_01925
MGG_07639
MGG_04864
MGG_09994
MGG_09015
MGG_07626
GO:0005634 nucleus
MGG_04213
MGG_08536
MGG_09273
MGG_13350
GO:0016021 integral component of membrane
MGG_00010
MGG_15435
MGG_15331
MGG_15411
MGG_10893
MGG_10869
MGG_14824
MGG_05880
MGG_09146
MGG_09119
MGG_04234
MGG_09680
MGG_03341
GO:0005945 6-phosphofructokinase complex
MGG_02654
GO:0000124 SAGA complex
MGG_03677
GO:0046695 SLIK (SAGA-like) complex
MGG_03677
GO:0000775 chromosome, centromeric region
MGG_03677
GO:0005671 Ada2/Gcn5/Ada3 transcription activator complex
MGG_03677
